# Supplementary material for: Isolation of Specific Neurons from C. elegans Larvae for Gene Expression Profiling
Source: PLoS One. 2014 Nov 5;9(11):e112102. doi: 10.1371/journal.pone.0112102 (PMC4221280; doi:10.1371/journal.pone.0112102)
Supplement: Table S1 — Summary results for RNA-Seq data sets. (XLSX) [file pone.0112102.s002.xlsx]

## Sheet: Sheet1
Summary of RNA-Seq data sets
Sample	Short name	RNA sample	DSN treatment	# of total reads	# of uniquely mapped reads	# of uniquely mapped non-rRNA reads	Fraction rRNA reads	Intragenic Rate	Exonic Rate	Intronic Rate	Intergenic Rate	Expression Profiling Efficiency	Transcripts Detected	Genes Detected
DMM386-NSML_NSMR-nrn_L1	L1-NSM.rep1	total	No	328170814	229965621	12552968	0.945	0.972	0.929	0.042	0.028	0.929	11882	10010
DMM387-NSML_NSMR-nrn_L1-V	L1-NSM.rep2	total	No	177007508	152525573	8720565	0.943	0.977	0.941	0.036	0.023	0.941	12039	10214
DMM401-N2all_L1-V	L1-ref.rep1	total	No	312357966	195806792	184474627	0.058	0.958	0.902	0.055	0.042	0.902	14538	11980
DMM402-N2all_L1-V	L1-ref.rep2	total	No	524985890	378220047	344547129	0.089	0.965	0.911	0.054	0.034	0.911	13209	10885
DMM386-NSML_NSMR-nrn_L1-DSN	L1-NSM.DSN.rep1	total	Yes	23931280	19562197	5251449	0.732	0.973	0.934	0.039	0.027	0.934	10326	8789
DMM389_NSM_L1	L1-NSM.DSN.rep2	total	Yes	45693148	29359666	24164894	0.177	0.963	0.896	0.067	0.037	0.896	9515	8100
DMM401_N2all_L1-DSN	L1-ref.DSN.rep1	total	Yes	36571094	31026435	30836964	0.006	0.936	0.829	0.107	0.064	0.829	11751	10025
DMM402_N2all_L1-DSN	L1-ref.DSN.rep2	total	Yes	22893800	19730043	19633527	0.005	0.939	0.834	0.105	0.061	0.834	11499	9782
