# Supplementary material for: Isolation of Specific Neurons from C. elegans Larvae for Gene Expression Profiling
Source: PLoS One. 2014 Nov 5;9(11):e112102. doi: 10.1371/journal.pone.0112102 (PMC4221280; doi:10.1371/journal.pone.0112102)
Supplement: File S1 — Transcripts detected by RNA-Seq of total RNA from L1 Reference samples and NSM neurons. File contains worksheets for differential expression results. “All” contains all cuffdiff output. “Significant” contains all genes called differentially expressed ≥2.4X and q-value≤0.05. “Enriched” contains only genes significantly enriched in the NSM neurons versus the reference. “Expressed” lists genes that have a FPKM value >1 in either the NSM samples or reference samples. (XLSX) [file pone.0112102.s005.xlsx]

## Sheet: All
test_id	gene_id	gene	locus	sample_1	sample_2	status	value_1	value_2	log2(fold_change)	test_stat	p_value	q_value	significant
21ur-1	21ur-1	21ur-1	chrIV:16687073-16687098	ref	NSM	NOTEST	0	0	0	0	1	1	no
21ur-10	21ur-10	21ur-10	chrIV:16888163-16888184	ref	NSM	NOTEST	0	0	0	0	1	1	no
21ur-100	21ur-100	21ur-100	chrIV:5924786-5924807	ref	NSM	NOTEST	0	0	0	0	1	1	no
21ur-1000	21ur-1000	21ur-1000	chrIV:14721532-14721553	ref	NSM	NOTEST	0	0	0	0	1	1	no
21ur-10000	21ur-10000	21ur-10000	chrIV:17151519-17151540	ref	NSM	NOTEST	0	0	0	0	1	1	no
21ur-10001	21ur-10001	21ur-10001	chrIV:16792957-16792979	ref	NSM	NOTEST	0	0	0	0	1	1	no
21ur-10002	21ur-10002	21ur-10002	chrIV:14273188-14273210	ref	NSM	NOTEST	0	0	0	0	1	1	no
21ur-10003	21ur-10003	21ur-10003	chrIV:14173616-14176448	ref	NSM	NOTEST	0	0	0	0	1	1	no
21ur-10004	21ur-10004	21ur-10004	chrIV:14374101-14379363	ref	NSM	NOTEST	0	0	0	0	1	1	no
21ur-10005	21ur-10005	21ur-10005	chrIV:14725607-14725633	ref	NSM	NOTEST	0	0	0	0	1	1	no
21ur-10007	21ur-10007	21ur-10007	chrIV:13726944-13732567	ref	NSM	NOTEST	0	0	0	0	1	1	no
21ur-10009	21ur-10009	21ur-10009	chrIV:5280538-5280569	ref	NSM	NOTEST	0	0	0	0	1	1	no
21ur-1001	21ur-1001	21ur-1001	chrIV:14830255-14830276	ref	NSM	NOTEST	0	0	0	0	1	1	no
21ur-10011	21ur-10011	21ur-10011	chrIV:6806862-6809589	ref	NSM	NOTEST	0	0	0	0	1	1	no
21ur-10012	21ur-10012	21ur-10012	chrIV:15789605-15789626	ref	NSM	NOTEST	0	0	0	0	1	1	no
21ur-10013	21ur-10013	21ur-10013	chrIV:4877393-4880307	ref	NSM	NOTEST	0	0	0	0	1	1	no
21ur-10014	21ur-10014	21ur-10014	chrIV:14533321-14533343	ref	NSM	NOTEST	0	0	0	0	1	1	no
21ur-10017	21ur-10017	21ur-10017	chrIV:13646505-13646543	ref	NSM	NOTEST	0	0	0	0	1	1	no
21ur-10018	21ur-10018	21ur-10018	chrIV:15412985-15413007	ref	NSM	NOTEST	0	0	0	0	1	1	no
21ur-10019	21ur-10019	21ur-10019	chrIV:14546905-14549378	ref	NSM	NOTEST	0	0	0	0	1	1	no
21ur-1002	21ur-1002	21ur-1002	chrIV:15073680-15073701	ref	NSM	NOTEST	0	0	0	0	1	1	no
21ur-10020	21ur-10020	21ur-10020	chrIV:14273042-14273064	ref	NSM	NOTEST	0	0	0	0	1	1	no
21ur-10021	21ur-10021	21ur-10021	chrIV:13915030-13915051	ref	NSM	NOTEST	0	0	0	0	1	1	no
21ur-10022	21ur-10022	21ur-10022	chrIV:15896213-16675918	ref	NSM	HIDATA	0	0	0	0	1	1	no
21ur-10023	21ur-10023	21ur-10023	chrIV:6992276-6992297	ref	NSM	NOTEST	0	0	0	0	1	1	no
21ur-10024	21ur-10024	21ur-10024	chrIV:1956724-4526957	ref	NSM	HIDATA	0	0	0	0	1	1	no
21ur-10025	21ur-10025	21ur-10025	chrIV:15092848-15098344	ref	NSM	NOTEST	0	0	0	0	1	1	no
21ur-10026	21ur-10026	21ur-10026	chrIV:14401156-14412859	ref	NSM	NOTEST	0	0	0	0	1	1	no
21ur-10029	21ur-10029	21ur-10029	chrIV:6405164-6408193	ref	NSM	NOTEST	0	0	0	0	1	1	no
21ur-1003	21ur-1003	21ur-1003	chrIV:14981595-14996198	ref	NSM	NOTEST	0	0	0	0	1	1	no
21ur-10030	21ur-10030	21ur-10030	chrIV:17161640-17161661	ref	NSM	NOTEST	0	0	0	0	1	1	no
21ur-10032	21ur-10032	21ur-10032	chrIV:4986537-4987717	ref	NSM	NOTEST	0	0	0	0	1	1	no
21ur-10033	21ur-10033	21ur-10033	chrIV:14714722-14714748	ref	NSM	NOTEST	0	0	0	0	1	1	no
21ur-10034	21ur-10034	21ur-10034	chrIV:15896213-16675918	ref	NSM	HIDATA	0	0	0	0	1	1	no
21ur-10036	21ur-10036	21ur-10036	chrIV:14734317-14745427	ref	NSM	NOTEST	0	0	0	0	1	1	no
21ur-10037	21ur-10037	21ur-10037	chrIV:16829468-16829489	ref	NSM	NOTEST	0	0	0	0	1	1	no
21ur-1004	21ur-1004	21ur-1004	chrIV:6993919-6993940	ref	NSM	NOTEST	0	0	0	0	1	1	no
21ur-10040	21ur-10040	21ur-10040	chrIV:15710943-15721773	ref	NSM	NOTEST	0	0	0	0	1	1	no
21ur-10042	21ur-10042	21ur-10042	chrIV:14291943-14319262	ref	NSM	NOTEST	0	0	0	0	1	1	no
21ur-10043	21ur-10043	21ur-10043	chrIV:15551157-15554677	ref	NSM	NOTEST	0	0	0	0	1	1	no
21ur-10044	21ur-10044	21ur-10044	chrIV:14862476-14869706	ref	NSM	NOTEST	0	0	0	0	1	1	no
21ur-10045	21ur-10045	21ur-10045	chrIV:14380103-14383654	ref	NSM	NOTEST	0	0	0	0	1	1	no
21ur-10046	21ur-10046	21ur-10046	chrIV:4872258-4874695	ref	NSM	NOTEST	0	0	0	0	1	1	no
21ur-10047	21ur-10047	21ur-10047	chrIV:15071803-15071828	ref	NSM	NOTEST	0	0	0	0	1	1	no
21ur-10048	21ur-10048	21ur-10048	chrIV:6292044-6292065	ref	NSM	NOTEST	0	0	0	0	1	1	no
21ur-1005	21ur-1005	21ur-1005	chrIV:14749886-14749907	ref	NSM	NOTEST	0	0	0	0	1	1	no
21ur-10050	21ur-10050	21ur-10050	chrIV:15337045-15339789	ref	NSM	NOTEST	0	0	0	0	1	1	no
21ur-10051	21ur-10051	21ur-10051	chrIV:14039431-14039452	ref	NSM	NOTEST	0	0	0	0	1	1	no
21ur-10052	21ur-10052	21ur-10052	chrIV:11245826-11245847	ref	NSM	NOTEST	0	0	0	0	1	1	no
21ur-10054	21ur-10054	21ur-10054	chrIV:14456972-14464004	ref	NSM	NOTEST	0	0	0	0	1	1	no
21ur-10055	21ur-10055	21ur-10055	chrIV:14239604-14239630	ref	NSM	NOTEST	0	0	0	0	1	1	no
21ur-10056	21ur-10056	21ur-10056	chrIV:5344624-5350830	ref	NSM	NOTEST	0	0	0	0	1	1	no
21ur-10057	21ur-10057	21ur-10057	chrIV:14144725-14144747	ref	NSM	NOTEST	0	0	0	0	1	1	no
21ur-10058	21ur-10058	21ur-10058	chrIV:6478871-6478892	ref	NSM	NOTEST	0	0	0	0	1	1	no
21ur-10059	21ur-10059	21ur-10059	chrIV:16838651-16838678	ref	NSM	NOTEST	0	0	0	0	1	1	no
21ur-1006	21ur-1006	21ur-1006	chrIV:14291943-14319262	ref	NSM	NOTEST	0	0	0	0	1	1	no
21ur-10060	21ur-10060	21ur-10060	chrIV:15302429-15309351	ref	NSM	NOTEST	0	0	0	0	1	1	no
21ur-10061	21ur-10061	21ur-10061	chrIV:5964018-5964039	ref	NSM	NOTEST	0	0	0	0	1	1	no
21ur-10063	21ur-10063	21ur-10063	chrIV:13893967-13893991	ref	NSM	NOTEST	0	0	0	0	1	1	no
21ur-10065	21ur-10065	21ur-10065	chrIV:13892774-13892800	ref	NSM	NOTEST	0	0	0	0	1	1	no
21ur-10066	21ur-10066	21ur-10066	chrIV:15896213-16675918	ref	NSM	HIDATA	0	0	0	0	1	1	no
21ur-10067	21ur-10067	21ur-10067	chrIV:15844543-15844568	ref	NSM	NOTEST	0	0	0	0	1	1	no
21ur-10068	21ur-10068	21ur-10068	chrIV:15389209-15389234	ref	NSM	NOTEST	0	0	0	0	1	1	no
21ur-1007	21ur-1007	21ur-1007	chrIV:13613232-13613255	ref	NSM	NOTEST	0	0	0	0	1	1	no
21ur-10070	21ur-10070	21ur-10070	chrIV:16990674-16990696	ref	NSM	NOTEST	0	0	0	0	1	1	no
21ur-10071	21ur-10071	21ur-10071	chrIV:14591323-14591345	ref	NSM	NOTEST	0	0	0	0	1	1	no
21ur-10072	21ur-10072	21ur-10072	chrIV:15896213-16675918	ref	NSM	HIDATA	0	0	0	0	1	1	no
21ur-10074	21ur-10074	21ur-10074	chrIV:15896213-16675918	ref	NSM	HIDATA	0	0	0	0	1	1	no
21ur-10075	21ur-10075	21ur-10075	chrIV:14916482-14916504	ref	NSM	NOTEST	0	0	0	0	1	1	no
21ur-10076	21ur-10076	21ur-10076	chrIV:15302429-15309351	ref	NSM	NOTEST	0	0	0	0	1	1	no
21ur-10077	21ur-10077	21ur-10077	chrIV:6136158-6136179	ref	NSM	NOTEST	0	0	0	0	1	1	no
21ur-10078	21ur-10078	21ur-10078	chrIV:15896213-16675918	ref	NSM	HIDATA	0	0	0	0	1	1	no
21ur-1008	21ur-1008	21ur-1008	chrIV:14179426-14179454	ref	NSM	NOTEST	0	0	0	0	1	1	no
21ur-10081	21ur-10081	21ur-10081	chrIV:16914832-16914852	ref	NSM	NOTEST	0	0	0	0	1	1	no
21ur-10082	21ur-10082	21ur-10082	chrIV:15778737-15778758	ref	NSM	NOTEST	0	0	0	0	1	1	no
21ur-10083	21ur-10083	21ur-10083	chrIV:15585472-15585496	ref	NSM	NOTEST	0	0	0	0	1	1	no
21ur-10084	21ur-10084	21ur-10084	chrIV:15829830-15829854	ref	NSM	NOTEST	0	0	0	0	1	1	no
21ur-10085	21ur-10085	21ur-10085	chrIV:5724339-5724363	ref	NSM	NOTEST	0	0	0	0	1	1	no
21ur-10086	21ur-10086	21ur-10086	chrIV:15883299-15883320	ref	NSM	NOTEST	0	0	0	0	1	1	no
21ur-10087	21ur-10087	21ur-10087	chrIV:14291943-14319262	ref	NSM	NOTEST	0	0	0	0	1	1	no
21ur-10088	21ur-10088	21ur-10088	chrIV:15896213-16675918	ref	NSM	HIDATA	0	0	0	0	1	1	no
21ur-1009	21ur-1009	21ur-1009	chrIV:15227909-15234941	ref	NSM	NOTEST	0	0	0	0	1	1	no
21ur-10092	21ur-10092	21ur-10092	chrV:3880852-3886185	ref	NSM	NOTEST	0	0	0	0	1	1	no
21ur-10093	21ur-10093	21ur-10093	chrIV:7882054-7900103	ref	NSM	NOTEST	0	0	0	0	1	1	no
21ur-10095	21ur-10095	21ur-10095	chrIV:17050508-17050540	ref	NSM	NOTEST	0	0	0	0	1	1	no
21ur-10096	21ur-10096	21ur-10096	chrIV:15896213-16675918	ref	NSM	HIDATA	0	0	0	0	1	1	no
21ur-10098	21ur-10098	21ur-10098	chrIV:12769420-12769444	ref	NSM	NOTEST	0	0	0	0	1	1	no
21ur-10099	21ur-10099	21ur-10099	chrIV:14692366-14692390	ref	NSM	NOTEST	0	0	0	0	1	1	no
21ur-1010	21ur-1010	21ur-1010	chrIV:15896213-16675918	ref	NSM	HIDATA	0	0	0	0	1	1	no
21ur-10100	21ur-10100	21ur-10100	chrIV:14027698-14027722	ref	NSM	NOTEST	0	0	0	0	1	1	no
21ur-10101	21ur-10101	21ur-10101	chrIV:14487192-14505112	ref	NSM	NOTEST	0	0	0	0	1	1	no
21ur-10102	21ur-10102	21ur-10102	chrIII:4091100-4093254	ref	NSM	NOTEST	0	0	0	0	1	1	no
21ur-10103	21ur-10103	21ur-10103	chrIV:14164660-14164681	ref	NSM	NOTEST	0	0	0	0	1	1	no
21ur-10105	21ur-10105	21ur-10105	chrIV:5289399-5289420	ref	NSM	NOTEST	0	0	0	0	1	1	no
21ur-10106	21ur-10106	21ur-10106	chrIV:14926089-14926109	ref	NSM	NOTEST	0	0	0	0	1	1	no
21ur-10107	21ur-10107	21ur-10107	chrIV:17196216-17196250	ref	NSM	NOTEST	0	0	0	0	1	1	no
21ur-10108	21ur-10108	21ur-10108	chrIV:7537964-7541885	ref	NSM	NOTEST	0	0	0	0	1	1	no
21ur-10109	21ur-10109	21ur-10109	chrIV:7327874-7328949	ref	NSM	NOTEST	0	0	0	0	1	1	no
21ur-1011	21ur-1011	21ur-1011	chrIV:15280291-15280312	ref	NSM	NOTEST	0	0	0	0	1	1	no
21ur-10110	21ur-10110	21ur-10110	chrIV:6989281-6989301	ref	NSM	NOTEST	0	0	0	0	1	1	no
21ur-10112	21ur-10112	21ur-10112	chrIV:15777415-15777436	ref	NSM	NOTEST	0	0	0	0	1	1	no
21ur-10113	21ur-10113	21ur-10113	chrIV:9540834-9546078	ref	NSM	NOTEST	0	0	0	0	1	1	no
21ur-10115	21ur-10115	21ur-10115	chrIV:5011081-5011102	ref	NSM	NOTEST	0	0	0	0	1	1	no
21ur-10116	21ur-10116	21ur-10116	chrIV:12386660-12386681	ref	NSM	NOTEST	0	0	0	0	1	1	no
21ur-10117	21ur-10117	21ur-10117	chrIV:6858056-6858077	ref	NSM	NOTEST	0	0	0	0	1	1	no
21ur-10118	21ur-10118	21ur-10118	chrIV:15896213-16675918	ref	NSM	HIDATA	0	0	0	0	1	1	no
21ur-10119	21ur-10119	21ur-10119	chrIV:9781022-9784658	ref	NSM	NOTEST	0	0	0	0	1	1	no
21ur-10121	21ur-10121	21ur-10121	chrX:7320936-7320957	ref	NSM	NOTEST	0	0	0	0	1	1	no
21ur-10122	21ur-10122	21ur-10122	chrIV:14681491-14681512	ref	NSM	NOTEST	0	0	0	0	1	1	no
21ur-10124	21ur-10124	21ur-10124	chrIV:14527776-14530782	ref	NSM	NOTEST	0	0	0	0	1	1	no
21ur-10125	21ur-10125	21ur-10125	chrIV:16796151-16796172	ref	NSM	NOTEST	0	0	0	0	1	1	no
21ur-10126	21ur-10126	21ur-10126	chrIV:13646505-13646543	ref	NSM	NOTEST	0	0	0	0	1	1	no
21ur-10128	21ur-10128	21ur-10128	chrII:4649174-4653163	ref	NSM	NOTEST	0	0	0	0	1	1	no
21ur-10129	21ur-10129	21ur-10129	chrIV:15838107-15838128	ref	NSM	NOTEST	0	0	0	0	1	1	no
21ur-1013	21ur-1013	21ur-1013	chrIV:15625495-15625516	ref	NSM	NOTEST	0	0	0	0	1	1	no
21ur-10130	21ur-10130	21ur-10130	chrIV:6225439-6227903	ref	NSM	NOTEST	0	0	0	0	1	1	no
21ur-10131	21ur-10131	21ur-10131	chrIV:5800499-5805470	ref	NSM	NOTEST	0	0	0	0	1	1	no
21ur-10132	21ur-10132	21ur-10132	chrIV:15407659-15407680	ref	NSM	NOTEST	0	0	0	0	1	1	no
21ur-10134	21ur-10134	21ur-10134	chrIV:15631852-15631873	ref	NSM	NOTEST	0	0	0	0	1	1	no
21ur-10135	21ur-10135	21ur-10135	chrIV:16709996-16710017	ref	NSM	NOTEST	0	0	0	0	1	1	no
21ur-10136	21ur-10136	21ur-10136	chrIV:14715767-14720408	ref	NSM	NOTEST	0	0	0	0	1	1	no
21ur-10137	21ur-10137	21ur-10137	chrIV:13989107-14012001	ref	NSM	NOTEST	0	0	0	0	1	1	no
21ur-10138	21ur-10138	21ur-10138	chrIV:6269984-6272012	ref	NSM	NOTEST	0	0	0	0	1	1	no
21ur-10139	21ur-10139	21ur-10139	chrIV:15896213-16675918	ref	NSM	HIDATA	0	0	0	0	1	1	no
21ur-1014	21ur-1014	21ur-1014	chrIV:5344624-5350830	ref	NSM	NOTEST	0	0	0	0	1	1	no
21ur-10141	21ur-10141	21ur-10141	chrIV:15896213-16675918	ref	NSM	HIDATA	0	0	0	0	1	1	no
21ur-10142	21ur-10142	21ur-10142	chrIV:14487192-14505112	ref	NSM	NOTEST	0	0	0	0	1	1	no
21ur-10143	21ur-10143	21ur-10143	chrIV:15896213-16675918	ref	NSM	HIDATA	0	0	0	0	1	1	no
21ur-10144	21ur-10144	21ur-10144	chrIV:14862476-14869706	ref	NSM	NOTEST	0	0	0	0	1	1	no
21ur-10145	21ur-10145	21ur-10145	chrIV:5777180-5777202	ref	NSM	NOTEST	0	0	0	0	1	1	no
21ur-10146	21ur-10146	21ur-10146	chrIV:5916007-5921384	ref	NSM	NOTEST	0	0	0	0	1	1	no
21ur-10147	21ur-10147	21ur-10147	chrIV:15726176-15726200	ref	NSM	NOTEST	0	0	0	0	1	1	no
21ur-10149	21ur-10149	21ur-10149	chrIV:13912596-13912622	ref	NSM	NOTEST	0	0	0	0	1	1	no
21ur-1015	21ur-1015	21ur-1015	chrIV:5725635-5729552	ref	NSM	NOTEST	0	0	0	0	1	1	no
21ur-10150	21ur-10150	21ur-10150	chrIV:13720840-13720861	ref	NSM	NOTEST	0	0	0	0	1	1	no
21ur-10151	21ur-10151	21ur-10151	chrIV:16692742-16692763	ref	NSM	NOTEST	0	0	0	0	1	1	no
21ur-10152	21ur-10152	21ur-10152	chrIV:15896213-16675918	ref	NSM	HIDATA	0	0	0	0	1	1	no
21ur-10153	21ur-10153	21ur-10153	chrIV:13893670-13893691	ref	NSM	NOTEST	0	0	0	0	1	1	no
21ur-10154	21ur-10154	21ur-10154	chrIV:15351922-15351943	ref	NSM	NOTEST	0	0	0	0	1	1	no
21ur-10155	21ur-10155	21ur-10155	chrIV:5584673-5609618	ref	NSM	NOTEST	0	0	0	0	1	1	no
21ur-10156	21ur-10156	21ur-10156	chrIV:13981061-13982498	ref	NSM	NOTEST	0	0	0	0	1	1	no
21ur-10157	21ur-10157	21ur-10157	chrIV:17031966-17031987	ref	NSM	NOTEST	0	0	0	0	1	1	no
21ur-10158	21ur-10158	21ur-10158	chrIV:4841833-4841854	ref	NSM	NOTEST	0	0	0	0	1	1	no
21ur-10162	21ur-10162	21ur-10162	chrIV:15896213-16675918	ref	NSM	HIDATA	0	0	0	0	1	1	no
21ur-10164	21ur-10164	21ur-10164	chrIV:14193500-14195935	ref	NSM	NOTEST	0	0	0	0	1	1	no
21ur-10165	21ur-10165	21ur-10165	chrX:6747591-6761657	ref	NSM	NOTEST	0	0	0	0	1	1	no
21ur-10166	21ur-10166	21ur-10166	chrIV:14097755-14097779	ref	NSM	NOTEST	0	0	0	0	1	1	no
21ur-10167	21ur-10167	21ur-10167	chrIV:6493699-6497149	ref	NSM	NOTEST	0	0	0	0	1	1	no
21ur-10169	21ur-10169	21ur-10169	chrIV:13660613-13660634	ref	NSM	NOTEST	0	0	0	0	1	1	no
21ur-1017	21ur-1017	21ur-1017	chrIV:14091243-14096276	ref	NSM	NOTEST	0	0	0	0	1	1	no
21ur-10171	21ur-10171	21ur-10171	chrIV:16987582-16987603	ref	NSM	NOTEST	0	0	0	0	1	1	no
21ur-10172	21ur-10172	21ur-10172	chrIV:17032566-17032587	ref	NSM	NOTEST	0	0	0	0	1	1	no
21ur-10173	21ur-10173	21ur-10173	chrIV:14401156-14412859	ref	NSM	NOTEST	0	0	0	0	1	1	no
21ur-10174	21ur-10174	21ur-10174	chrIV:6157431-6172926	ref	NSM	NOTEST	0	0	0	0	1	1	no
21ur-10175	21ur-10175	21ur-10175	chrIV:6937767-6937788	ref	NSM	NOTEST	0	0	0	0	1	1	no
21ur-10176	21ur-10176	21ur-10176	chrI:10954061-11481796	ref	NSM	NOTEST	0	0	0	0	1	1	no
21ur-10177	21ur-10177	21ur-10177	chrIV:6435041-6435061	ref	NSM	NOTEST	0	0	0	0	1	1	no
21ur-10179	21ur-10179	21ur-10179	chrIV:14327365-14327389	ref	NSM	NOTEST	0	0	0	0	1	1	no
21ur-1018	21ur-1018	21ur-1018	chrIV:15207560-15209490	ref	NSM	NOTEST	0	0	0	0	1	1	no
21ur-10180	21ur-10180	21ur-10180	chrIV:14455495-14455516	ref	NSM	NOTEST	0	0	0	0	1	1	no
21ur-10181	21ur-10181	21ur-10181	chrIV:15270265-15275729	ref	NSM	NOTEST	0	0	0	0	1	1	no
21ur-10185	21ur-10185	21ur-10185	chrIV:6202068-6205692	ref	NSM	NOTEST	0	0	0	0	1	1	no
21ur-10186	21ur-10186	21ur-10186	chrIV:15753411-15753432	ref	NSM	NOTEST	0	0	0	0	1	1	no
21ur-10187	21ur-10187	21ur-10187	chrIV:8099635-8099656	ref	NSM	NOTEST	0	0	0	0	1	1	no
21ur-10189	21ur-10189	21ur-10189	chrIV:5286827-5286848	ref	NSM	NOTEST	0	0	0	0	1	1	no
21ur-1019	21ur-1019	21ur-1019	chrIV:14220007-14224332	ref	NSM	NOTEST	0	0	0	0	1	1	no
21ur-10193	21ur-10193	21ur-10193	chrIV:15150486-15150508	ref	NSM	NOTEST	0	0	0	0	1	1	no
21ur-10194	21ur-10194	21ur-10194	chrIV:15143738-15147172	ref	NSM	NOTEST	0	0	0	0	1	1	no
21ur-10195	21ur-10195	21ur-10195	chrIV:13822013-13822038	ref	NSM	NOTEST	0	0	0	0	1	1	no
21ur-10198	21ur-10198	21ur-10198	chrIV:15896213-16675918	ref	NSM	HIDATA	0	0	0	0	1	1	no
21ur-10199	21ur-10199	21ur-10199	chrIV:15896213-16675918	ref	NSM	HIDATA	0	0	0	0	1	1	no
21ur-102	21ur-102	21ur-102	chrIV:14265694-14265718	ref	NSM	NOTEST	0	0	0	0	1	1	no
21ur-1020	21ur-1020	21ur-1020	chrIV:14268344-14268366	ref	NSM	NOTEST	0	0	0	0	1	1	no
21ur-10201	21ur-10201	21ur-10201	chrIV:6511087-6511108	ref	NSM	NOTEST	0	0	0	0	1	1	no
21ur-10202	21ur-10202	21ur-10202	chrIV:17486945-17490461	ref	NSM	NOTEST	0	0	0	0	1	1	no
21ur-10204	21ur-10204	21ur-10204	chrIV:6040963-6073953	ref	NSM	NOTEST	0	0	0	0	1	1	no
21ur-10205	21ur-10205	21ur-10205	chrIV:15560906-15560933	ref	NSM	NOTEST	0	0	0	0	1	1	no
21ur-10206	21ur-10206	21ur-10206	chrIV:13989107-14012001	ref	NSM	NOTEST	0	0	0	0	1	1	no
21ur-10208	21ur-10208	21ur-10208	chrIV:14676299-14676320	ref	NSM	NOTEST	0	0	0	0	1	1	no
21ur-10209	21ur-10209	21ur-10209	chrV:10825003-10846401	ref	NSM	NOTEST	0	0	0	0	1	1	no
21ur-1021	21ur-1021	21ur-1021	chrIV:15896213-16675918	ref	NSM	HIDATA	0	0	0	0	1	1	no
21ur-10211	21ur-10211	21ur-10211	chrIV:15092848-15098344	ref	NSM	NOTEST	0	0	0	0	1	1	no
21ur-10212	21ur-10212	21ur-10212	chrIV:14401156-14412859	ref	NSM	NOTEST	0	0	0	0	1	1	no
21ur-10213	21ur-10213	21ur-10213	chrIV:9307368-9309048	ref	NSM	NOTEST	0	0	0	0	1	1	no
21ur-10214	21ur-10214	21ur-10214	chrIV:14436651-14444122	ref	NSM	NOTEST	0	0	0	0	1	1	no
21ur-10215	21ur-10215	21ur-10215	chrIV:6076758-6079933	ref	NSM	NOTEST	0	0	0	0	1	1	no
21ur-10216	21ur-10216	21ur-10216	chrIV:14862476-14869706	ref	NSM	NOTEST	0	0	0	0	1	1	no
21ur-10217	21ur-10217	21ur-10217	chrIV:14239731-14241359	ref	NSM	NOTEST	0	0	0	0	1	1	no
21ur-10218	21ur-10218	21ur-10218	chrIV:13989107-14012001	ref	NSM	NOTEST	0	0	0	0	1	1	no
21ur-10219	21ur-10219	21ur-10219	chrIV:6040963-6073953	ref	NSM	NOTEST	0	0	0	0	1	1	no
21ur-1022	21ur-1022	21ur-1022	chrIV:5319245-5324906	ref	NSM	NOTEST	0	0	0	0	1	1	no
21ur-10220	21ur-10220	21ur-10220	chrIV:14658289-14674958	ref	NSM	NOTEST	0	0	0	0	1	1	no
21ur-10221	21ur-10221	21ur-10221	chrIV:15092848-15098344	ref	NSM	NOTEST	0	0	0	0	1	1	no
21ur-10222	21ur-10222	21ur-10222	chrIV:15795641-15795663	ref	NSM	NOTEST	0	0	0	0	1	1	no
21ur-10223	21ur-10223	21ur-10223	chrIV:5678835-5682009	ref	NSM	NOTEST	0	0	0	0	1	1	no
21ur-10224	21ur-10224	21ur-10224	chrIV:13906088-13912265	ref	NSM	NOTEST	0	0	0	0	1	1	no
21ur-10225	21ur-10225	21ur-10225	chrIV:15192266-15202991	ref	NSM	NOTEST	0	0	0	0	1	1	no
21ur-10226	21ur-10226	21ur-10226	chrIV:14634484-14634508	ref	NSM	NOTEST	0	0	0	0	1	1	no
21ur-10229	21ur-10229	21ur-10229	chrIV:14434879-14434903	ref	NSM	NOTEST	0	0	0	0	1	1	no
21ur-1023	21ur-1023	21ur-1023	chrIV:14291943-14319262	ref	NSM	NOTEST	0	0	0	0	1	1	no
21ur-10230	21ur-10230	21ur-10230	chrIV:14527776-14530782	ref	NSM	NOTEST	0	0	0	0	1	1	no
21ur-10232	21ur-10232	21ur-10232	chrIV:17059040-17059062	ref	NSM	NOTEST	0	0	0	0	1	1	no
21ur-10233	21ur-10233	21ur-10233	chrIV:15681241-15681263	ref	NSM	NOTEST	0	0	0	0	1	1	no
21ur-10235	21ur-10235	21ur-10235	chrIV:5280538-5280569	ref	NSM	NOTEST	0	0	0	0	1	1	no
21ur-10236	21ur-10236	21ur-10236	chrIV:16797932-16797957	ref	NSM	NOTEST	0	0	0	0	1	1	no
21ur-10237	21ur-10237	21ur-10237	chrIV:7720482-7720503	ref	NSM	NOTEST	0	0	0	0	1	1	no
21ur-10238	21ur-10238	21ur-10238	chrIV:14527555-14527576	ref	NSM	NOTEST	0	0	0	0	1	1	no
21ur-10239	21ur-10239	21ur-10239	chrIV:15896213-16675918	ref	NSM	HIDATA	0	0	0	0	1	1	no
21ur-10240	21ur-10240	21ur-10240	chrIV:15896213-16675918	ref	NSM	HIDATA	0	0	0	0	1	1	no
21ur-10242	21ur-10242	21ur-10242	chrIV:14557067-14557089	ref	NSM	NOTEST	0	0	0	0	1	1	no
21ur-10243	21ur-10243	21ur-10243	chrIV:15627956-15627977	ref	NSM	NOTEST	0	0	0	0	1	1	no
21ur-10244	21ur-10244	21ur-10244	chrIV:15606663-15606685	ref	NSM	NOTEST	0	0	0	0	1	1	no
21ur-10245	21ur-10245	21ur-10245	chrIV:15896213-16675918	ref	NSM	HIDATA	0	0	0	0	1	1	no
21ur-10246	21ur-10246	21ur-10246	chrIV:6040963-6073953	ref	NSM	NOTEST	0	0	0	0	1	1	no
21ur-10247	21ur-10247	21ur-10247	chrIV:15896213-16675918	ref	NSM	HIDATA	0	0	0	0	1	1	no
21ur-10248	21ur-10248	21ur-10248	chrIV:17021100-17021121	ref	NSM	NOTEST	0	0	0	0	1	1	no
21ur-10249	21ur-10249	21ur-10249	chrIV:5093498-5103262	ref	NSM	NOTEST	0	0	0	0	1	1	no
21ur-1025	21ur-1025	21ur-1025	chrIV:15681241-15681263	ref	NSM	NOTEST	0	0	0	0	1	1	no
21ur-10250	21ur-10250	21ur-10250	chrIV:14872146-14872168	ref	NSM	NOTEST	0	0	0	0	1	1	no
21ur-10252	21ur-10252	21ur-10252	chrIV:15167818-15175498	ref	NSM	NOTEST	0	0	0	0	1	1	no
21ur-10254	21ur-10254	21ur-10254	chrIV:15896213-16675918	ref	NSM	HIDATA	0	0	0	0	1	1	no
21ur-10255	21ur-10255	21ur-10255	chrIV:5973104-5973128	ref	NSM	NOTEST	0	0	0	0	1	1	no
21ur-10256	21ur-10256	21ur-10256	chrIV:13750311-13770327	ref	NSM	NOTEST	0	0	0	0	1	1	no
21ur-10257	21ur-10257	21ur-10257	chrIV:15896213-16675918	ref	NSM	HIDATA	0	0	0	0	1	1	no
21ur-10258	21ur-10258	21ur-10258	chrIV:13673779-13677799	ref	NSM	NOTEST	0	0	0	0	1	1	no
21ur-10259	21ur-10259	21ur-10259	chrIV:14345407-14350703	ref	NSM	NOTEST	0	0	0	0	1	1	no
21ur-1026	21ur-1026	21ur-1026	chrIV:14608764-14608789	ref	NSM	NOTEST	0	0	0	0	1	1	no
21ur-10260	21ur-10260	21ur-10260	chrIV:15896213-16675918	ref	NSM	HIDATA	0	0	0	0	1	1	no
21ur-10261	21ur-10261	21ur-10261	chrIV:17131547-17137510	ref	NSM	NOTEST	0	0	0	0	1	1	no
21ur-10262	21ur-10262	21ur-10262	chrIV:15139068-15140900	ref	NSM	NOTEST	0	0	0	0	1	1	no
21ur-10263	21ur-10263	21ur-10263	chrIV:5331015-5331040	ref	NSM	NOTEST	0	0	0	0	1	1	no
21ur-10264	21ur-10264	21ur-10264	chrIV:14625545-14625567	ref	NSM	NOTEST	0	0	0	0	1	1	no
21ur-10265	21ur-10265	21ur-10265	chrIV:15896213-16675918	ref	NSM	HIDATA	0	0	0	0	1	1	no
21ur-10267	21ur-10267	21ur-10267	chrIV:14040254-14040276	ref	NSM	NOTEST	0	0	0	0	1	1	no
21ur-10268	21ur-10268	21ur-10268	chrIV:15896213-16675918	ref	NSM	HIDATA	0	0	0	0	1	1	no
21ur-10269	21ur-10269	21ur-10269	chrIV:17234726-17234748	ref	NSM	NOTEST	0	0	0	0	1	1	no
21ur-1027	21ur-1027	21ur-1027	chrIV:14614679-14614702	ref	NSM	NOTEST	0	0	0	0	1	1	no
21ur-10270	21ur-10270	21ur-10270	chrIV:14610724-14610749	ref	NSM	NOTEST	0	0	0	0	1	1	no
21ur-10271	21ur-10271	21ur-10271	chrIV:14040008-14040029	ref	NSM	NOTEST	0	0	0	0	1	1	no
21ur-10273	21ur-10273	21ur-10273	chrIV:14220007-14224332	ref	NSM	NOTEST	0	0	0	0	1	1	no
21ur-10274	21ur-10274	21ur-10274	chrIV:13823843-13823865	ref	NSM	NOTEST	0	0	0	0	1	1	no
21ur-10275	21ur-10275	21ur-10275	chrIV:17048455-17048480	ref	NSM	NOTEST	0	0	0	0	1	1	no
21ur-10276	21ur-10276	21ur-10276	chrIV:14369528-14369552	ref	NSM	NOTEST	0	0	0	0	1	1	no
21ur-10277	21ur-10277	21ur-10277	chrIV:5105248-5105273	ref	NSM	NOTEST	0	0	0	0	1	1	no
21ur-10279	21ur-10279	21ur-10279	chrIV:15692932-15692953	ref	NSM	NOTEST	0	0	0	0	1	1	no
21ur-1028	21ur-1028	21ur-1028	chrIV:9132109-9132130	ref	NSM	NOTEST	0	0	0	0	1	1	no
21ur-10280	21ur-10280	21ur-10280	chrIV:5907610-5907632	ref	NSM	NOTEST	0	0	0	0	1	1	no
21ur-10281	21ur-10281	21ur-10281	chrIV:15316316-15316337	ref	NSM	NOTEST	0	0	0	0	1	1	no
21ur-10283	21ur-10283	21ur-10283	chrIV:13726944-13732567	ref	NSM	NOTEST	0	0	0	0	1	1	no
21ur-10284	21ur-10284	21ur-10284	chrIV:15227909-15234941	ref	NSM	NOTEST	0	0	0	0	1	1	no
21ur-10285	21ur-10285	21ur-10285	chrIV:14732526-14732548	ref	NSM	NOTEST	0	0	0	0	1	1	no
21ur-10287	21ur-10287	21ur-10287	chrIV:15896213-16675918	ref	NSM	HIDATA	0	0	0	0	1	1	no
21ur-1029	21ur-1029	21ur-1029	chrIV:6498274-6498298	ref	NSM	NOTEST	0	0	0	0	1	1	no
21ur-10290	21ur-10290	21ur-10290	chrIV:5645819-5646222	ref	NSM	NOTEST	0	0	0	0	1	1	no
21ur-10291	21ur-10291	21ur-10291	chrIV:14837803-14853572	ref	NSM	NOTEST	0	0	0	0	1	1	no
21ur-10292	21ur-10292	21ur-10292	chrIV:6435542-6435563	ref	NSM	NOTEST	0	0	0	0	1	1	no
21ur-10294	21ur-10294	21ur-10294	chrIV:15896213-16675918	ref	NSM	HIDATA	0	0	0	0	1	1	no
21ur-10295	21ur-10295	21ur-10295	chrIV:15896213-16675918	ref	NSM	HIDATA	0	0	0	0	1	1	no
21ur-10297	21ur-10297	21ur-10297	chrIV:6224991-6225012	ref	NSM	NOTEST	0	0	0	0	1	1	no
21ur-10298	21ur-10298	21ur-10298	chrIV:16702350-16702372	ref	NSM	NOTEST	0	0	0	0	1	1	no
21ur-10299	21ur-10299	21ur-10299	chrIV:15333459-15333480	ref	NSM	NOTEST	0	0	0	0	1	1	no
21ur-103	21ur-103	21ur-103	chrIV:4828067-4841119	ref	NSM	NOTEST	0	0	0	0	1	1	no
21ur-1030	21ur-1030	21ur-1030	chrIV:14533321-14533343	ref	NSM	NOTEST	0	0	0	0	1	1	no
21ur-10300	21ur-10300	21ur-10300	chrIV:7529259-7529280	ref	NSM	NOTEST	0	0	0	0	1	1	no
21ur-10301	21ur-10301	21ur-10301	chrIV:14628273-14628294	ref	NSM	NOTEST	0	0	0	0	1	1	no
21ur-10302	21ur-10302	21ur-10302	chrIV:15612855-15617039	ref	NSM	NOTEST	0	0	0	0	1	1	no
21ur-10303	21ur-10303	21ur-10303	chrIV:17473250-17479336	ref	NSM	NOTEST	0	0	0	0	1	1	no
21ur-10304	21ur-10304	21ur-10304	chrIV:15347576-15347597	ref	NSM	NOTEST	0	0	0	0	1	1	no
21ur-10305	21ur-10305	21ur-10305	chrIV:5930641-5933108	ref	NSM	NOTEST	0	0	0	0	1	1	no
21ur-10306	21ur-10306	21ur-10306	chrIV:15110844-15110869	ref	NSM	NOTEST	0	0	0	0	1	1	no
21ur-10307	21ur-10307	21ur-10307	chrIV:14631326-14631347	ref	NSM	NOTEST	0	0	0	0	1	1	no
21ur-10308	21ur-10308	21ur-10308	chrIV:15496253-15496278	ref	NSM	NOTEST	0	0	0	0	1	1	no
21ur-1031	21ur-1031	21ur-1031	chrIV:14369299-14369321	ref	NSM	NOTEST	0	0	0	0	1	1	no
21ur-10310	21ur-10310	21ur-10310	chrIV:14879533-14900361	ref	NSM	NOTEST	0	0	0	0	1	1	no
21ur-10311	21ur-10311	21ur-10311	chrIV:7049395-7049416	ref	NSM	NOTEST	0	0	0	0	1	1	no
21ur-10312	21ur-10312	21ur-10312	chrIV:14974887-14974908	ref	NSM	NOTEST	0	0	0	0	1	1	no
21ur-10313	21ur-10313	21ur-10313	chrIV:14813108-14816354	ref	NSM	NOTEST	0	0	0	0	1	1	no
21ur-10316	21ur-10316	21ur-10316	chrIV:15896213-16675918	ref	NSM	HIDATA	0	0	0	0	1	1	no
21ur-10317	21ur-10317	21ur-10317	chrIV:15896213-16675918	ref	NSM	HIDATA	0	0	0	0	1	1	no
21ur-10318	21ur-10318	21ur-10318	chrIV:15896213-16675918	ref	NSM	HIDATA	0	0	0	0	1	1	no
21ur-10319	21ur-10319	21ur-10319	chrIV:15389478-15389500	ref	NSM	NOTEST	0	0	0	0	1	1	no
21ur-1032	21ur-1032	21ur-1032	chrIV:14813108-14816354	ref	NSM	NOTEST	0	0	0	0	1	1	no
21ur-10321	21ur-10321	21ur-10321	chrIV:13906088-13912265	ref	NSM	NOTEST	0	0	0	0	1	1	no
21ur-10322	21ur-10322	21ur-10322	chrIV:15587849-15587873	ref	NSM	NOTEST	0	0	0	0	1	1	no
21ur-10324	21ur-10324	21ur-10324	chrIV:14687647-14687675	ref	NSM	NOTEST	0	0	0	0	1	1	no
21ur-10325	21ur-10325	21ur-10325	chrIV:5923200-5923229	ref	NSM	NOTEST	0	0	0	0	1	1	no
21ur-10326	21ur-10326	21ur-10326	chrIV:15896213-16675918	ref	NSM	HIDATA	0	0	0	0	1	1	no
21ur-10327	21ur-10327	21ur-10327	chrIV:15497554-15510948	ref	NSM	NOTEST	0	0	0	0	1	1	no
21ur-10328	21ur-10328	21ur-10328	chrIV:15845709-15845741	ref	NSM	NOTEST	0	0	0	0	1	1	no
21ur-10329	21ur-10329	21ur-10329	chrIV:13897963-13902822	ref	NSM	NOTEST	0	0	0	0	1	1	no
21ur-1033	21ur-1033	21ur-1033	chrIV:15660564-15660585	ref	NSM	NOTEST	0	0	0	0	1	1	no
21ur-10331	21ur-10331	21ur-10331	chrIV:6519963-6522207	ref	NSM	NOTEST	0	0	0	0	1	1	no
21ur-10332	21ur-10332	21ur-10332	chrIV:17214895-17214916	ref	NSM	NOTEST	0	0	0	0	1	1	no
21ur-10333	21ur-10333	21ur-10333	chrIV:15247710-15247734	ref	NSM	NOTEST	0	0	0	0	1	1	no
21ur-10334	21ur-10334	21ur-10334	chrIV:15896213-16675918	ref	NSM	HIDATA	0	0	0	0	1	1	no
21ur-10335	21ur-10335	21ur-10335	chrIV:15865163-15865189	ref	NSM	NOTEST	0	0	0	0	1	1	no
21ur-10336	21ur-10336	21ur-10336	chrIV:15896213-16675918	ref	NSM	HIDATA	0	0	0	0	1	1	no
21ur-10337	21ur-10337	21ur-10337	chrIV:14239290-14239316	ref	NSM	NOTEST	0	0	0	0	1	1	no
21ur-10339	21ur-10339	21ur-10339	chrIV:16975354-16975380	ref	NSM	NOTEST	0	0	0	0	1	1	no
21ur-1034	21ur-1034	21ur-1034	chrIV:16775813-16785024	ref	NSM	NOTEST	0	0	0	0	1	1	no
21ur-10341	21ur-10341	21ur-10341	chrX:15286775-15298154	ref	NSM	NOTEST	0	0	0	0	1	1	no
21ur-10342	21ur-10342	21ur-10342	chrIV:6040963-6073953	ref	NSM	NOTEST	0	0	0	0	1	1	no
21ur-10343	21ur-10343	21ur-10343	chrIV:14914353-14914374	ref	NSM	NOTEST	0	0	0	0	1	1	no
21ur-10345	21ur-10345	21ur-10345	chrIV:15400106-15400130	ref	NSM	NOTEST	0	0	0	0	1	1	no
21ur-10346	21ur-10346	21ur-10346	chrIV:4938244-4938265	ref	NSM	NOTEST	0	0	0	0	1	1	no
21ur-10347	21ur-10347	21ur-10347	chrIV:4945414-4945438	ref	NSM	NOTEST	0	0	0	0	1	1	no
21ur-10348	21ur-10348	21ur-10348	chrIV:5923977-5923999	ref	NSM	NOTEST	0	0	0	0	1	1	no
21ur-10349	21ur-10349	21ur-10349	chrIV:15892033-15894197	ref	NSM	NOTEST	0	0	0	0	1	1	no
21ur-10350	21ur-10350	21ur-10350	chrIV:15896213-16675918	ref	NSM	HIDATA	0	0	0	0	1	1	no
21ur-10351	21ur-10351	21ur-10351	chrIV:9136968-9146182	ref	NSM	NOTEST	0	0	0	0	1	1	no
21ur-10352	21ur-10352	21ur-10352	chrIV:13694348-13694372	ref	NSM	NOTEST	0	0	0	0	1	1	no
21ur-10353	21ur-10353	21ur-10353	chrIV:17129818-17129839	ref	NSM	HIDATA	0	0	0	0	1	1	no
21ur-10354	21ur-10354	21ur-10354	chrIV:5707084-5708406	ref	NSM	NOTEST	0	0	0	0	1	1	no
21ur-10355	21ur-10355	21ur-10355	chrIV:17175477-17175498	ref	NSM	NOTEST	0	0	0	0	1	1	no
21ur-10357	21ur-10357	21ur-10357	chrIV:15207560-15209490	ref	NSM	NOTEST	0	0	0	0	1	1	no
21ur-10358	21ur-10358	21ur-10358	chrIV:5709092-5714325	ref	NSM	NOTEST	0	0	0	0	1	1	no
21ur-10359	21ur-10359	21ur-10359	chrIV:5495919-5516254	ref	NSM	NOTEST	0	0	0	0	1	1	no
21ur-1036	21ur-1036	21ur-1036	chrIV:15896213-16675918	ref	NSM	HIDATA	0	0	0	0	1	1	no
21ur-10360	21ur-10360	21ur-10360	chrIV:6860909-6860930	ref	NSM	NOTEST	0	0	0	0	1	1	no
21ur-10361	21ur-10361	21ur-10361	chrIV:15789826-15789847	ref	NSM	NOTEST	0	0	0	0	1	1	no
21ur-10365	21ur-10365	21ur-10365	chrIV:15884189-15888750	ref	NSM	NOTEST	0	0	0	0	1	1	no
21ur-10366	21ur-10366	21ur-10366	chrIV:15675152-15675173	ref	NSM	NOTEST	0	0	0	0	1	1	no
21ur-10367	21ur-10367	21ur-10367	chrIV:5380874-5380895	ref	NSM	NOTEST	0	0	0	0	1	1	no
21ur-10368	21ur-10368	21ur-10368	chrIV:5439065-5450635	ref	NSM	NOTEST	0	0	0	0	1	1	no
21ur-10369	21ur-10369	21ur-10369	chrIV:5173323-5183210	ref	NSM	NOTEST	0	0	0	0	1	1	no
21ur-1037	21ur-1037	21ur-1037	chrIV:15102960-15102981	ref	NSM	NOTEST	0	0	0	0	1	1	no
21ur-10370	21ur-10370	21ur-10370	chrIV:15533313-15539907	ref	NSM	NOTEST	0	0	0	0	1	1	no
21ur-10372	21ur-10372	21ur-10372	chrIV:5326439-5329198	ref	NSM	NOTEST	0	0	0	0	1	1	no
21ur-10373	21ur-10373	21ur-10373	chrIV:17015102-17015123	ref	NSM	NOTEST	0	0	0	0	1	1	no
21ur-10374	21ur-10374	21ur-10374	chrIV:15896213-16675918	ref	NSM	HIDATA	0	0	0	0	1	1	no
21ur-10375	21ur-10375	21ur-10375	chrIV:15896213-16675918	ref	NSM	HIDATA	0	0	0	0	1	1	no
21ur-10376	21ur-10376	21ur-10376	chrIV:13724652-13724673	ref	NSM	NOTEST	0	0	0	0	1	1	no
21ur-10377	21ur-10377	21ur-10377	chrIV:14290229-14290250	ref	NSM	NOTEST	0	0	0	0	1	1	no
21ur-10378	21ur-10378	21ur-10378	chrIV:5112947-5112968	ref	NSM	NOTEST	0	0	0	0	1	1	no
21ur-10379	21ur-10379	21ur-10379	chrIV:8158214-8158235	ref	NSM	NOTEST	0	0	0	0	1	1	no
21ur-1038	21ur-1038	21ur-1038	chrIV:14997239-14997265	ref	NSM	NOTEST	0	0	0	0	1	1	no
21ur-10380	21ur-10380	21ur-10380	chrIV:14262868-14262889	ref	NSM	NOTEST	0	0	0	0	1	1	no
21ur-10381	21ur-10381	21ur-10381	chrIV:15167818-15175498	ref	NSM	NOTEST	0	0	0	0	1	1	no
21ur-10382	21ur-10382	21ur-10382	chrIV:6565888-6572317	ref	NSM	NOTEST	0	0	0	0	1	1	no
21ur-10383	21ur-10383	21ur-10383	chrIV:17067971-17067992	ref	NSM	NOTEST	0	0	0	0	1	1	no
21ur-10385	21ur-10385	21ur-10385	chrIV:14291943-14319262	ref	NSM	NOTEST	0	0	0	0	1	1	no
21ur-10386	21ur-10386	21ur-10386	chrIV:5885823-5889562	ref	NSM	NOTEST	0	0	0	0	1	1	no
21ur-10387	21ur-10387	21ur-10387	chrIV:13827875-13844884	ref	NSM	NOTEST	0	0	0	0	1	1	no
21ur-10388	21ur-10388	21ur-10388	chrIV:14125889-14125910	ref	NSM	NOTEST	0	0	0	0	1	1	no
21ur-10389	21ur-10389	21ur-10389	chrIV:5427407-5427428	ref	NSM	NOTEST	0	0	0	0	1	1	no
21ur-10390	21ur-10390	21ur-10390	chrIV:6296267-6298336	ref	NSM	NOTEST	0	0	0	0	1	1	no
21ur-10391	21ur-10391	21ur-10391	chrIV:14274696-14274717	ref	NSM	NOTEST	0	0	0	0	1	1	no
21ur-10393	21ur-10393	21ur-10393	chrIV:15659530-15659551	ref	NSM	NOTEST	0	0	0	0	1	1	no
21ur-10395	21ur-10395	21ur-10395	chrIV:15568365-15568386	ref	NSM	NOTEST	0	0	0	0	1	1	no
21ur-10397	21ur-10397	21ur-10397	chrIV:5007716-5007737	ref	NSM	NOTEST	0	0	0	0	1	1	no
21ur-104	21ur-104	21ur-104	chrIV:15896213-16675918	ref	NSM	HIDATA	0	0	0	0	1	1	no
21ur-10400	21ur-10400	21ur-10400	chrIV:15618233-15618254	ref	NSM	NOTEST	0	0	0	0	1	1	no
21ur-10401	21ur-10401	21ur-10401	chrIV:15835593-15835617	ref	NSM	NOTEST	0	0	0	0	1	1	no
21ur-10402	21ur-10402	21ur-10402	chrIV:13148350-13148371	ref	NSM	NOTEST	0	0	0	0	1	1	no
21ur-10403	21ur-10403	21ur-10403	chrIV:15572397-15572424	ref	NSM	NOTEST	0	0	0	0	1	1	no
21ur-10404	21ur-10404	21ur-10404	chrIV:16900216-16902487	ref	NSM	HIDATA	0	0	0	0	1	1	no
21ur-10406	21ur-10406	21ur-10406	chrIV:15896213-16675918	ref	NSM	HIDATA	0	0	0	0	1	1	no
21ur-10407	21ur-10407	21ur-10407	chrIV:14374101-14379363	ref	NSM	NOTEST	0	0	0	0	1	1	no
21ur-10408	21ur-10408	21ur-10408	chrIV:13750311-13770327	ref	NSM	NOTEST	0	0	0	0	1	1	no
21ur-10409	21ur-10409	21ur-10409	chrIV:5975563-6004021	ref	NSM	HIDATA	0	0	0	0	1	1	no
21ur-1041	21ur-1041	21ur-1041	chrIV:15896213-16675918	ref	NSM	HIDATA	0	0	0	0	1	1	no
21ur-10410	21ur-10410	21ur-10410	chrIV:14818379-14818400	ref	NSM	NOTEST	0	0	0	0	1	1	no
21ur-10411	21ur-10411	21ur-10411	chrIV:15393662-15393686	ref	NSM	NOTEST	0	0	0	0	1	1	no
21ur-10412	21ur-10412	21ur-10412	chrIV:5337032-5337056	ref	NSM	NOTEST	0	0	0	0	1	1	no
21ur-10413	21ur-10413	21ur-10413	chrIV:17198156-17206769	ref	NSM	NOTEST	0	0	0	0	1	1	no
21ur-10414	21ur-10414	21ur-10414	chrIV:15165614-15165710	ref	NSM	NOTEST	0	0	0	0	1	1	no
21ur-10415	21ur-10415	21ur-10415	chrIV:14591729-14591750	ref	NSM	NOTEST	0	0	0	0	1	1	no
21ur-10416	21ur-10416	21ur-10416	chrIV:14042684-14043755	ref	NSM	NOTEST	0	0	0	0	1	1	no
21ur-10417	21ur-10417	21ur-10417	chrIV:15489784-15489809	ref	NSM	NOTEST	0	0	0	0	1	1	no
21ur-10418	21ur-10418	21ur-10418	chrIV:16676310-16676335	ref	NSM	NOTEST	0	0	0	0	1	1	no
21ur-10419	21ur-10419	21ur-10419	chrIV:14124673-14124697	ref	NSM	NOTEST	0	0	0	0	1	1	no
21ur-1042	21ur-1042	21ur-1042	chrIV:5830654-5830675	ref	NSM	NOTEST	0	0	0	0	1	1	no
21ur-10420	21ur-10420	21ur-10420	chrIV:13732789-13732810	ref	NSM	NOTEST	0	0	0	0	1	1	no
21ur-10421	21ur-10421	21ur-10421	chrIV:5093498-5103262	ref	NSM	NOTEST	0	0	0	0	1	1	no
21ur-10422	21ur-10422	21ur-10422	chrIV:15629312-15629337	ref	NSM	NOTEST	0	0	0	0	1	1	no
21ur-10423	21ur-10423	21ur-10423	chrIV:13989107-14012001	ref	NSM	NOTEST	0	0	0	0	1	1	no
21ur-10424	21ur-10424	21ur-10424	chrIV:5567173-5574018	ref	NSM	NOTEST	0	0	0	0	1	1	no
21ur-10425	21ur-10425	21ur-10425	chrIV:14045271-14045292	ref	NSM	NOTEST	0	0	0	0	1	1	no
21ur-10429	21ur-10429	21ur-10429	chrIV:15652004-15652029	ref	NSM	NOTEST	0	0	0	0	1	1	no
21ur-1043	21ur-1043	21ur-1043	chrIV:15606101-15606122	ref	NSM	NOTEST	0	0	0	0	1	1	no
21ur-10431	21ur-10431	21ur-10431	chrIV:13726944-13732567	ref	NSM	NOTEST	0	0	0	0	1	1	no
21ur-10432	21ur-10432	21ur-10432	chrIV:15896213-16675918	ref	NSM	HIDATA	0	0	0	0	1	1	no
21ur-10433	21ur-10433	21ur-10433	chrIV:15570148-15570169	ref	NSM	NOTEST	0	0	0	0	1	1	no
21ur-10434	21ur-10434	21ur-10434	chrIV:15896213-16675918	ref	NSM	HIDATA	0	0	0	0	1	1	no
21ur-10435	21ur-10435	21ur-10435	chrIV:14101434-14101455	ref	NSM	NOTEST	0	0	0	0	1	1	no
21ur-10436	21ur-10436	21ur-10436	chrIV:14368838-14368860	ref	NSM	NOTEST	0	0	0	0	1	1	no
21ur-10437	21ur-10437	21ur-10437	chrIV:16833193-16833214	ref	NSM	NOTEST	0	0	0	0	1	1	no
21ur-1044	21ur-1044	21ur-1044	chrIV:14585439-14585459	ref	NSM	NOTEST	0	0	0	0	1	1	no
21ur-10440	21ur-10440	21ur-10440	chrIV:14423644-14423665	ref	NSM	NOTEST	0	0	0	0	1	1	no
21ur-10441	21ur-10441	21ur-10441	chrIV:14818144-14818165	ref	NSM	NOTEST	0	0	0	0	1	1	no
21ur-10443	21ur-10443	21ur-10443	chrIV:13712839-13712860	ref	NSM	NOTEST	0	0	0	0	1	1	no
21ur-10444	21ur-10444	21ur-10444	chrIV:17211138-17211159	ref	NSM	NOTEST	0	0	0	0	1	1	no
21ur-10446	21ur-10446	21ur-10446	chrIV:5425788-5425809	ref	NSM	NOTEST	0	0	0	0	1	1	no
21ur-10447	21ur-10447	21ur-10447	chrIV:4828067-4841119	ref	NSM	NOTEST	0	0	0	0	1	1	no
21ur-10449	21ur-10449	21ur-10449	chrIV:14855298-14861706	ref	NSM	NOTEST	0	0	0	0	1	1	no
21ur-1045	21ur-1045	21ur-1045	chrIV:15210139-15215553	ref	NSM	NOTEST	0	0	0	0	1	1	no
21ur-10450	21ur-10450	21ur-10450	chrIV:17424402-17424424	ref	NSM	NOTEST	0	0	0	0	1	1	no
21ur-10451	21ur-10451	21ur-10451	chrIV:4859135-4859156	ref	NSM	NOTEST	0	0	0	0	1	1	no
21ur-10453	21ur-10453	21ur-10453	chrIV:17166398-17166420	ref	NSM	NOTEST	0	0	0	0	1	1	no
21ur-10454	21ur-10454	21ur-10454	chrIV:13626744-13632679	ref	NSM	NOTEST	0	0	0	0	1	1	no
21ur-10455	21ur-10455	21ur-10455	chrIV:15896213-16675918	ref	NSM	HIDATA	0	0	0	0	1	1	no
21ur-10456	21ur-10456	21ur-10456	chrII:5308085-5308106	ref	NSM	NOTEST	0	0	0	0	1	1	no
21ur-10458	21ur-10458	21ur-10458	chrIV:15896213-16675918	ref	NSM	HIDATA	0	0	0	0	1	1	no
21ur-1046	21ur-1046	21ur-1046	chrIV:15612855-15617039	ref	NSM	NOTEST	0	0	0	0	1	1	no
21ur-10460	21ur-10460	21ur-10460	chrV:12850352-12850373	ref	NSM	NOTEST	0	0	0	0	1	1	no
21ur-10461	21ur-10461	21ur-10461	chrIV:6217423-6219154	ref	NSM	NOTEST	0	0	0	0	1	1	no
21ur-10463	21ur-10463	21ur-10463	chrIV:15723037-15723058	ref	NSM	NOTEST	0	0	0	0	1	1	no
21ur-10464	21ur-10464	21ur-10464	chrIV:14180829-14180850	ref	NSM	NOTEST	0	0	0	0	1	1	no
21ur-10466	21ur-10466	21ur-10466	chrIV:5340883-5344057	ref	NSM	NOTEST	0	0	0	0	1	1	no
21ur-10467	21ur-10467	21ur-10467	chrIV:17210586-17210610	ref	NSM	NOTEST	0	0	0	0	1	1	no
21ur-10468	21ur-10468	21ur-10468	chrIV:13896565-13896589	ref	NSM	NOTEST	0	0	0	0	1	1	no
21ur-10469	21ur-10469	21ur-10469	chrIV:15896213-16675918	ref	NSM	HIDATA	0	0	0	0	1	1	no
21ur-1047	21ur-1047	21ur-1047	chrIV:5794843-5794864	ref	NSM	NOTEST	0	0	0	0	1	1	no
21ur-10470	21ur-10470	21ur-10470	chrIV:17162959-17162983	ref	NSM	NOTEST	0	0	0	0	1	1	no
21ur-10471	21ur-10471	21ur-10471	chrIV:15816794-15816818	ref	NSM	NOTEST	0	0	0	0	1	1	no
21ur-10473	21ur-10473	21ur-10473	chrIV:15092848-15098344	ref	NSM	NOTEST	0	0	0	0	1	1	no
21ur-10474	21ur-10474	21ur-10474	chrIV:15896213-16675918	ref	NSM	HIDATA	0	0	0	0	1	1	no
21ur-10475	21ur-10475	21ur-10475	chrIV:15896213-16675918	ref	NSM	HIDATA	0	0	0	0	1	1	no
21ur-10476	21ur-10476	21ur-10476	chrIV:17022026-17022047	ref	NSM	NOTEST	0	0	0	0	1	1	no
21ur-10477	21ur-10477	21ur-10477	chrIV:6080499-6080520	ref	NSM	NOTEST	0	0	0	0	1	1	no
21ur-10478	21ur-10478	21ur-10478	chrIV:14119955-14119976	ref	NSM	NOTEST	0	0	0	0	1	1	no
21ur-10479	21ur-10479	21ur-10479	chrIV:5633806-5635640	ref	NSM	NOTEST	0	0	0	0	1	1	no
21ur-1048	21ur-1048	21ur-1048	chrIV:5757974-5757995	ref	NSM	NOTEST	0	0	0	0	1	1	no
21ur-10480	21ur-10480	21ur-10480	chrIV:14658289-14674958	ref	NSM	NOTEST	0	0	0	0	1	1	no
21ur-10481	21ur-10481	21ur-10481	chrIV:5337876-5337897	ref	NSM	NOTEST	0	0	0	0	1	1	no
21ur-10482	21ur-10482	21ur-10482	chrIV:16698600-16698621	ref	NSM	NOTEST	0	0	0	0	1	1	no
21ur-10484	21ur-10484	21ur-10484	chrIV:6438142-6439898	ref	NSM	NOTEST	0	0	0	0	1	1	no
21ur-10485	21ur-10485	21ur-10485	chrIV:14051196-14056600	ref	NSM	NOTEST	0	0	0	0	1	1	no
21ur-10486	21ur-10486	21ur-10486	chrIV:6139743-6139764	ref	NSM	NOTEST	0	0	0	0	1	1	no
21ur-10487	21ur-10487	21ur-10487	chrIV:14456972-14464004	ref	NSM	NOTEST	0	0	0	0	1	1	no
21ur-10488	21ur-10488	21ur-10488	chrIV:15143738-15147172	ref	NSM	NOTEST	0	0	0	0	1	1	no
21ur-1049	21ur-1049	21ur-1049	chrIV:14361235-14368232	ref	NSM	NOTEST	0	0	0	0	1	1	no
21ur-10491	21ur-10491	21ur-10491	chrIV:15896213-16675918	ref	NSM	HIDATA	0	0	0	0	1	1	no
21ur-10492	21ur-10492	21ur-10492	chrII:13245359-13247574	ref	NSM	NOTEST	0	0	0	0	1	1	no
21ur-10493	21ur-10493	21ur-10493	chrIV:14835274-14835296	ref	NSM	NOTEST	0	0	0	0	1	1	no
21ur-10495	21ur-10495	21ur-10495	chrIV:6075288-6076145	ref	NSM	NOTEST	0	0	0	0	1	1	no
21ur-10497	21ur-10497	21ur-10497	chrIV:14968981-14969005	ref	NSM	NOTEST	0	0	0	0	1	1	no
21ur-10498	21ur-10498	21ur-10498	chrIV:13989107-14012001	ref	NSM	NOTEST	0	0	0	0	1	1	no
21ur-10499	21ur-10499	21ur-10499	chrIV:15147319-15147345	ref	NSM	NOTEST	0	0	0	0	1	1	no
21ur-105	21ur-105	21ur-105	chrIV:15896213-16675918	ref	NSM	HIDATA	0	0	0	0	1	1	no
21ur-1050	21ur-1050	21ur-1050	chrIV:15896213-16675918	ref	NSM	HIDATA	0	0	0	0	1	1	no
21ur-10504	21ur-10504	21ur-10504	chrIV:5495919-5516254	ref	NSM	NOTEST	0	0	0	0	1	1	no
21ur-10506	21ur-10506	21ur-10506	chrIV:14701372-14701394	ref	NSM	NOTEST	0	0	0	0	1	1	no
21ur-10507	21ur-10507	21ur-10507	chrIV:15896213-16675918	ref	NSM	HIDATA	0	0	0	0	1	1	no
21ur-10508	21ur-10508	21ur-10508	chrIV:14641858-14641880	ref	NSM	NOTEST	0	0	0	0	1	1	no
21ur-10509	21ur-10509	21ur-10509	chrIV:15278347-15278373	ref	NSM	NOTEST	0	0	0	0	1	1	no
21ur-10511	21ur-10511	21ur-10511	chrIV:13750311-13770327	ref	NSM	NOTEST	0	0	0	0	1	1	no
21ur-10512	21ur-10512	21ur-10512	chrIV:4784547-4788428	ref	NSM	NOTEST	0	0	0	0	1	1	no
21ur-10513	21ur-10513	21ur-10513	chrIV:15541853-15541875	ref	NSM	NOTEST	0	0	0	0	1	1	no
21ur-10514	21ur-10514	21ur-10514	chrIV:16802273-16802304	ref	NSM	NOTEST	0	0	0	0	1	1	no
21ur-10515	21ur-10515	21ur-10515	chrIV:15896213-16675918	ref	NSM	HIDATA	0	0	0	0	1	1	no
21ur-10516	21ur-10516	21ur-10516	chrIV:13750311-13770327	ref	NSM	NOTEST	0	0	0	0	1	1	no
21ur-10517	21ur-10517	21ur-10517	chrIV:14615609-14615630	ref	NSM	NOTEST	0	0	0	0	1	1	no
21ur-10518	21ur-10518	21ur-10518	chrIV:14088240-14088261	ref	NSM	NOTEST	0	0	0	0	1	1	no
21ur-10519	21ur-10519	21ur-10519	chrIV:15896213-16675918	ref	NSM	HIDATA	0	0	0	0	1	1	no
21ur-1052	21ur-1052	21ur-1052	chrIV:5126339-5126360	ref	NSM	NOTEST	0	0	0	0	1	1	no
21ur-10521	21ur-10521	21ur-10521	chrIV:5734112-5734133	ref	NSM	NOTEST	0	0	0	0	1	1	no
21ur-10522	21ur-10522	21ur-10522	chrIV:14694000-14699911	ref	NSM	NOTEST	0	0	0	0	1	1	no
21ur-10523	21ur-10523	21ur-10523	chrIV:15811048-15811072	ref	NSM	NOTEST	0	0	0	0	1	1	no
21ur-10524	21ur-10524	21ur-10524	chrIV:5584673-5609618	ref	NSM	NOTEST	0	0	0	0	1	1	no
21ur-10525	21ur-10525	21ur-10525	chrIV:15438820-15438858	ref	NSM	NOTEST	0	0	0	0	1	1	no
21ur-10526	21ur-10526	21ur-10526	chrIV:5173323-5183210	ref	NSM	NOTEST	0	0	0	0	1	1	no
21ur-10528	21ur-10528	21ur-10528	chrIV:5678835-5682009	ref	NSM	NOTEST	0	0	0	0	1	1	no
21ur-10529	21ur-10529	21ur-10529	chrIV:14693408-14693429	ref	NSM	NOTEST	0	0	0	0	1	1	no
21ur-1053	21ur-1053	21ur-1053	chrIV:14481703-14481724	ref	NSM	NOTEST	0	0	0	0	1	1	no
21ur-10531	21ur-10531	21ur-10531	chrIV:14401156-14412859	ref	NSM	NOTEST	0	0	0	0	1	1	no
21ur-10532	21ur-10532	21ur-10532	chrIV:13952725-13963709	ref	NSM	NOTEST	0	0	0	0	1	1	no
21ur-10534	21ur-10534	21ur-10534	chrIV:15436593-15436618	ref	NSM	NOTEST	0	0	0	0	1	1	no
21ur-10535	21ur-10535	21ur-10535	chrIV:15896213-16675918	ref	NSM	HIDATA	0	0	0	0	1	1	no
21ur-10537	21ur-10537	21ur-10537	chrIV:14930096-14930117	ref	NSM	NOTEST	0	0	0	0	1	1	no
21ur-10538	21ur-10538	21ur-10538	chrIV:6260928-6260950	ref	NSM	NOTEST	0	0	0	0	1	1	no
21ur-10539	21ur-10539	21ur-10539	chrIV:9272155-9272176	ref	NSM	NOTEST	0	0	0	0	1	1	no
21ur-10540	21ur-10540	21ur-10540	chrIV:5495919-5516254	ref	NSM	NOTEST	0	0	0	0	1	1	no
21ur-10541	21ur-10541	21ur-10541	chrIV:13604186-13604208	ref	NSM	NOTEST	0	0	0	0	1	1	no
21ur-10542	21ur-10542	21ur-10542	chrIV:14224450-14224471	ref	NSM	NOTEST	0	0	0	0	1	1	no
21ur-10543	21ur-10543	21ur-10543	chrIV:13989107-14012001	ref	NSM	NOTEST	0	0	0	0	1	1	no
21ur-10544	21ur-10544	21ur-10544	chrIV:5439065-5450635	ref	NSM	NOTEST	0	0	0	0	1	1	no
21ur-10545	21ur-10545	21ur-10545	chrIV:14642995-14653341	ref	NSM	NOTEST	0	0	0	0	1	1	no
21ur-10546	21ur-10546	21ur-10546	chrIV:5008669-5010781	ref	NSM	NOTEST	0	0	0	0	1	1	no
21ur-10548	21ur-10548	21ur-10548	chrIV:15796770-15796796	ref	NSM	NOTEST	0	0	0	0	1	1	no
21ur-1055	21ur-1055	21ur-1055	chrIV:14391196-14391217	ref	NSM	NOTEST	0	0	0	0	1	1	no
21ur-10550	21ur-10550	21ur-10550	chrIV:15138562-15138583	ref	NSM	NOTEST	0	0	0	0	1	1	no
21ur-10551	21ur-10551	21ur-10551	chrIV:15663287-15663309	ref	NSM	NOTEST	0	0	0	0	1	1	no
21ur-10552	21ur-10552	21ur-10552	chrIV:15148538-15148561	ref	NSM	NOTEST	0	0	0	0	1	1	no
21ur-10553	21ur-10553	21ur-10553	chrIV:15896213-16675918	ref	NSM	HIDATA	0	0	0	0	1	1	no
21ur-10554	21ur-10554	21ur-10554	chrIV:6428419-6431616	ref	NSM	NOTEST	0	0	0	0	1	1	no
21ur-10555	21ur-10555	21ur-10555	chrIV:15569133-15569154	ref	NSM	NOTEST	0	0	0	0	1	1	no
21ur-10556	21ur-10556	21ur-10556	chrIV:15270265-15275729	ref	NSM	NOTEST	0	0	0	0	1	1	no
21ur-10557	21ur-10557	21ur-10557	chrIV:16799532-16799553	ref	NSM	NOTEST	0	0	0	0	1	1	no
21ur-10558	21ur-10558	21ur-10558	chrIV:14964955-14964978	ref	NSM	NOTEST	0	0	0	0	1	1	no
21ur-10559	21ur-10559	21ur-10559	chrIV:5113018-5122011	ref	NSM	NOTEST	0	0	0	0	1	1	no
21ur-1056	21ur-1056	21ur-1056	chrIV:15896213-16675918	ref	NSM	HIDATA	0	0	0	0	1	1	no
21ur-10560	21ur-10560	21ur-10560	chrIV:13700835-13700860	ref	NSM	NOTEST	0	0	0	0	1	1	no
21ur-10561	21ur-10561	21ur-10561	chrIV:13897963-13902822	ref	NSM	NOTEST	0	0	0	0	1	1	no
21ur-10562	21ur-10562	21ur-10562	chrIV:5965258-5965283	ref	NSM	NOTEST	0	0	0	0	1	1	no
21ur-10563	21ur-10563	21ur-10563	chrIV:17186891-17189611	ref	NSM	NOTEST	0	0	0	0	1	1	no
21ur-10564	21ur-10564	21ur-10564	chrIV:15302429-15309351	ref	NSM	NOTEST	0	0	0	0	1	1	no
21ur-10567	21ur-10567	21ur-10567	chrIV:15612855-15617039	ref	NSM	NOTEST	0	0	0	0	1	1	no
21ur-10569	21ur-10569	21ur-10569	chrIV:4846509-4846531	ref	NSM	NOTEST	0	0	0	0	1	1	no
21ur-1057	21ur-1057	21ur-1057	chrIV:14038047-14038068	ref	NSM	NOTEST	0	0	0	0	1	1	no
21ur-10570	21ur-10570	21ur-10570	chrX:9133916-9133937	ref	NSM	NOTEST	0	0	0	0	1	1	no
21ur-10571	21ur-10571	21ur-10571	chrIV:15611844-15611869	ref	NSM	NOTEST	0	0	0	0	1	1	no
21ur-10572	21ur-10572	21ur-10572	chrIV:16772834-16772855	ref	NSM	NOTEST	0	0	0	0	1	1	no
21ur-10573	21ur-10573	21ur-10573	chrIV:16749166-16749188	ref	NSM	NOTEST	0	0	0	0	1	1	no
21ur-10574	21ur-10574	21ur-10574	chrIV:17186891-17189611	ref	NSM	NOTEST	0	0	0	0	1	1	no
21ur-10577	21ur-10577	21ur-10577	chrIV:14401156-14412859	ref	NSM	NOTEST	0	0	0	0	1	1	no
21ur-10579	21ur-10579	21ur-10579	chrIV:5612138-5614590	ref	NSM	NOTEST	0	0	0	0	1	1	no
21ur-1058	21ur-1058	21ur-1058	chrIV:15235202-15235223	ref	NSM	NOTEST	0	0	0	0	1	1	no
21ur-10581	21ur-10581	21ur-10581	chrIII:7189962-7189987	ref	NSM	NOTEST	0	0	0	0	1	1	no
21ur-10582	21ur-10582	21ur-10582	chrIV:15099049-15099071	ref	NSM	NOTEST	0	0	0	0	1	1	no
21ur-10583	21ur-10583	21ur-10583	chrIV:16984777-16984798	ref	NSM	NOTEST	0	0	0	0	1	1	no
21ur-10584	21ur-10584	21ur-10584	chrIV:13925318-13925339	ref	NSM	NOTEST	0	0	0	0	1	1	no
21ur-10585	21ur-10585	21ur-10585	chrIV:14746803-14746825	ref	NSM	NOTEST	0	0	0	0	1	1	no
21ur-10587	21ur-10587	21ur-10587	chrIV:5530278-5530299	ref	NSM	NOTEST	0	0	0	0	1	1	no
21ur-10588	21ur-10588	21ur-10588	chrIV:16692873-16692894	ref	NSM	NOTEST	0	0	0	0	1	1	no
21ur-10589	21ur-10589	21ur-10589	chrIV:15589130-15589152	ref	NSM	NOTEST	0	0	0	0	1	1	no
21ur-1059	21ur-1059	21ur-1059	chrIV:15207560-15209490	ref	NSM	NOTEST	0	0	0	0	1	1	no
21ur-10590	21ur-10590	21ur-10590	chrIV:14456972-14464004	ref	NSM	NOTEST	0	0	0	0	1	1	no
21ur-10591	21ur-10591	21ur-10591	chrIV:14694000-14699911	ref	NSM	NOTEST	0	0	0	0	1	1	no
21ur-10592	21ur-10592	21ur-10592	chrIV:16834398-16834420	ref	NSM	NOTEST	0	0	0	0	1	1	no
21ur-10593	21ur-10593	21ur-10593	chrIV:13599113-13599135	ref	NSM	NOTEST	0	0	0	0	1	1	no
21ur-10594	21ur-10594	21ur-10594	chrIV:15896213-16675918	ref	NSM	HIDATA	0	0	0	0	1	1	no
21ur-10595	21ur-10595	21ur-10595	chrIV:16835302-16835323	ref	NSM	NOTEST	0	0	0	0	1	1	no
21ur-10596	21ur-10596	21ur-10596	chrIV:5791298-5793416	ref	NSM	NOTEST	0	0	0	0	1	1	no
21ur-10597	21ur-10597	21ur-10597	chrIV:14471254-14471275	ref	NSM	NOTEST	0	0	0	0	1	1	no
21ur-10598	21ur-10598	21ur-10598	chrIV:14267670-14267692	ref	NSM	NOTEST	0	0	0	0	1	1	no
21ur-10599	21ur-10599	21ur-10599	chrIV:5922704-5922725	ref	NSM	NOTEST	0	0	0	0	1	1	no
21ur-106	21ur-106	21ur-106	chrIV:14262604-14262625	ref	NSM	NOTEST	0	0	0	0	1	1	no
21ur-1060	21ur-1060	21ur-1060	chrIV:15236861-15243643	ref	NSM	NOTEST	0	0	0	0	1	1	no
21ur-10600	21ur-10600	21ur-10600	chrIV:14219660-14219681	ref	NSM	NOTEST	0	0	0	0	1	1	no
21ur-10601	21ur-10601	21ur-10601	chrX:13452637-13456465	ref	NSM	NOTEST	0	0	0	0	1	1	no
21ur-10602	21ur-10602	21ur-10602	chrIV:13868762-13876580	ref	NSM	NOTEST	0	0	0	0	1	1	no
21ur-10604	21ur-10604	21ur-10604	chrIV:15896213-16675918	ref	NSM	HIDATA	0	0	0	0	1	1	no
21ur-10605	21ur-10605	21ur-10605	chrIV:15896213-16675918	ref	NSM	HIDATA	0	0	0	0	1	1	no
21ur-10606	21ur-10606	21ur-10606	chrIV:5482408-5482429	ref	NSM	NOTEST	0	0	0	0	1	1	no
21ur-10608	21ur-10608	21ur-10608	chrIV:14374101-14379363	ref	NSM	NOTEST	0	0	0	0	1	1	no
21ur-10609	21ur-10609	21ur-10609	chrV:8510215-8512642	ref	NSM	NOTEST	0	0	0	0	1	1	no
21ur-1061	21ur-1061	21ur-1061	chrIV:15762604-15762629	ref	NSM	NOTEST	0	0	0	0	1	1	no
21ur-10610	21ur-10610	21ur-10610	chrIV:15562107-15562128	ref	NSM	NOTEST	0	0	0	0	1	1	no
21ur-10612	21ur-10612	21ur-10612	chrIV:5584673-5609618	ref	NSM	NOTEST	0	0	0	0	1	1	no
21ur-10613	21ur-10613	21ur-10613	chrIV:5215837-5215861	ref	NSM	NOTEST	0	0	0	0	1	1	no
21ur-10614	21ur-10614	21ur-10614	chrIV:6282272-6282293	ref	NSM	NOTEST	0	0	0	0	1	1	no
21ur-10616	21ur-10616	21ur-10616	chrIV:17052117-17052143	ref	NSM	NOTEST	0	0	0	0	1	1	no
21ur-10617	21ur-10617	21ur-10617	chrIV:15573221-15573246	ref	NSM	NOTEST	0	0	0	0	1	1	no
21ur-10618	21ur-10618	21ur-10618	chrIV:14475429-14475454	ref	NSM	NOTEST	0	0	0	0	1	1	no
21ur-10619	21ur-10619	21ur-10619	chrIV:15896213-16675918	ref	NSM	HIDATA	0	0	0	0	1	1	no
21ur-1062	21ur-1062	21ur-1062	chrIV:14361235-14368232	ref	NSM	NOTEST	0	0	0	0	1	1	no
21ur-10621	21ur-10621	21ur-10621	chrIV:14337634-14337655	ref	NSM	NOTEST	0	0	0	0	1	1	no
21ur-10622	21ur-10622	21ur-10622	chrIV:5762378-5762399	ref	NSM	NOTEST	0	0	0	0	1	1	no
21ur-10623	21ur-10623	21ur-10623	chrIV:15837589-15837614	ref	NSM	NOTEST	0	0	0	0	1	1	no
21ur-10624	21ur-10624	21ur-10624	chrIV:15806651-15806675	ref	NSM	NOTEST	0	0	0	0	1	1	no
21ur-10625	21ur-10625	21ur-10625	chrIV:13952725-13963709	ref	NSM	NOTEST	0	0	0	0	1	1	no
21ur-10626	21ur-10626	21ur-10626	chrIV:15679609-15679630	ref	NSM	NOTEST	0	0	0	0	1	1	no
21ur-10627	21ur-10627	21ur-10627	chrIV:14533490-14535040	ref	NSM	NOTEST	0	0	0	0	1	1	no
21ur-10628	21ur-10628	21ur-10628	chrIV:15167818-15175498	ref	NSM	NOTEST	0	0	0	0	1	1	no
21ur-10629	21ur-10629	21ur-10629	chrIV:15863923-15863948	ref	NSM	NOTEST	0	0	0	0	1	1	no
21ur-1063	21ur-1063	21ur-1063	chrIV:14182006-14182027	ref	NSM	NOTEST	0	0	0	0	1	1	no
21ur-10630	21ur-10630	21ur-10630	chrIV:14508358-14508379	ref	NSM	NOTEST	0	0	0	0	1	1	no
21ur-10631	21ur-10631	21ur-10631	chrIV:14013998-14015919	ref	NSM	NOTEST	0	0	0	0	1	1	no
21ur-10633	21ur-10633	21ur-10633	chrIV:14482454-14486315	ref	NSM	NOTEST	0	0	0	0	1	1	no
21ur-10634	21ur-10634	21ur-10634	chrIV:15896213-16675918	ref	NSM	HIDATA	0	0	0	0	1	1	no
21ur-10635	21ur-10635	21ur-10635	chrIV:15165744-15165766	ref	NSM	NOTEST	0	0	0	0	1	1	no
21ur-10636	21ur-10636	21ur-10636	chrIV:6261046-6263333	ref	NSM	NOTEST	0	0	0	0	1	1	no
21ur-10637	21ur-10637	21ur-10637	chrIV:14487192-14505112	ref	NSM	NOTEST	0	0	0	0	1	1	no
21ur-10638	21ur-10638	21ur-10638	chrIV:15574197-15574217	ref	NSM	NOTEST	0	0	0	0	1	1	no
21ur-10639	21ur-10639	21ur-10639	chrIV:15896213-16675918	ref	NSM	HIDATA	0	0	0	0	1	1	no
21ur-1064	21ur-1064	21ur-1064	chrIV:5615510-5619674	ref	NSM	NOTEST	0	0	0	0	1	1	no
21ur-10640	21ur-10640	21ur-10640	chrIV:17052276-17052300	ref	NSM	NOTEST	0	0	0	0	1	1	no
21ur-10642	21ur-10642	21ur-10642	chrIV:15143738-15147172	ref	NSM	NOTEST	0	0	0	0	1	1	no
21ur-10643	21ur-10643	21ur-10643	chrIV:14509192-14509219	ref	NSM	NOTEST	0	0	0	0	1	1	no
21ur-10644	21ur-10644	21ur-10644	chrIV:14429331-14429357	ref	NSM	NOTEST	0	0	0	0	1	1	no
21ur-10645	21ur-10645	21ur-10645	chrIV:14020172-14024603	ref	NSM	NOTEST	0	0	0	0	1	1	no
21ur-10646	21ur-10646	21ur-10646	chrIV:15896213-16675918	ref	NSM	HIDATA	0	0	0	0	1	1	no
21ur-10647	21ur-10647	21ur-10647	chrIV:6076758-6079933	ref	NSM	NOTEST	0	0	0	0	1	1	no
21ur-10648	21ur-10648	21ur-10648	chrIV:14051196-14056600	ref	NSM	NOTEST	0	0	0	0	1	1	no
21ur-1065	21ur-1065	21ur-1065	chrIV:14972017-14972038	ref	NSM	NOTEST	0	0	0	0	1	1	no
21ur-10650	21ur-10650	21ur-10650	chrIV:5783040-5783067	ref	NSM	NOTEST	0	0	0	0	1	1	no
21ur-10652	21ur-10652	21ur-10652	chrIV:15300648-15300669	ref	NSM	NOTEST	0	0	0	0	1	1	no
21ur-10653	21ur-10653	21ur-10653	chrIV:4817513-4821066	ref	NSM	NOTEST	0	0	0	0	1	1	no
21ur-10654	21ur-10654	21ur-10654	chrIV:15896213-16675918	ref	NSM	HIDATA	0	0	0	0	1	1	no
21ur-10655	21ur-10655	21ur-10655	chrIV:16796311-16796332	ref	NSM	NOTEST	0	0	0	0	1	1	no
21ur-10656	21ur-10656	21ur-10656	chrIV:5272037-5277759	ref	NSM	NOTEST	0	0	0	0	1	1	no
21ur-10657	21ur-10657	21ur-10657	chrIV:15896213-16675918	ref	NSM	HIDATA	0	0	0	0	1	1	no
21ur-10658	21ur-10658	21ur-10658	chrIV:5104692-5104713	ref	NSM	NOTEST	0	0	0	0	1	1	no
21ur-10659	21ur-10659	21ur-10659	chrIV:14962370-14962394	ref	NSM	NOTEST	0	0	0	0	1	1	no
21ur-1066	21ur-1066	21ur-1066	chrIV:15896213-16675918	ref	NSM	HIDATA	0	0	0	0	1	1	no
21ur-10660	21ur-10660	21ur-10660	chrIV:15855982-15856003	ref	NSM	NOTEST	0	0	0	0	1	1	no
21ur-10661	21ur-10661	21ur-10661	chrIV:14753009-14753031	ref	NSM	NOTEST	0	0	0	0	1	1	no
21ur-10662	21ur-10662	21ur-10662	chrIV:5040990-5045388	ref	NSM	NOTEST	0	0	0	0	1	1	no
21ur-10664	21ur-10664	21ur-10664	chrIV:6596150-6597335	ref	NSM	NOTEST	0	0	0	0	1	1	no
21ur-10665	21ur-10665	21ur-10665	chrX:9903229-9903250	ref	NSM	NOTEST	0	0	0	0	1	1	no
21ur-10667	21ur-10667	21ur-10667	chrIV:15896213-16675918	ref	NSM	HIDATA	0	0	0	0	1	1	no
21ur-10669	21ur-10669	21ur-10669	chrIV:15587849-15587873	ref	NSM	NOTEST	0	0	0	0	1	1	no
21ur-10670	21ur-10670	21ur-10670	chrIV:13705198-13705219	ref	NSM	NOTEST	0	0	0	0	1	1	no
21ur-10671	21ur-10671	21ur-10671	chrIV:15896213-16675918	ref	NSM	HIDATA	0	0	0	0	1	1	no
21ur-10672	21ur-10672	21ur-10672	chrIV:15061896-15065684	ref	NSM	NOTEST	0	0	0	0	1	1	no
21ur-10673	21ur-10673	21ur-10673	chrIV:15896213-16675918	ref	NSM	HIDATA	0	0	0	0	1	1	no
21ur-10674	21ur-10674	21ur-10674	chrIV:15588567-15588588	ref	NSM	NOTEST	0	0	0	0	1	1	no
21ur-10675	21ur-10675	21ur-10675	chrIV:14750850-14750877	ref	NSM	NOTEST	0	0	0	0	1	1	no
21ur-10676	21ur-10676	21ur-10676	chrIV:15270265-15275729	ref	NSM	NOTEST	0	0	0	0	1	1	no
21ur-10677	21ur-10677	21ur-10677	chrIV:5204598-5206896	ref	NSM	NOTEST	0	0	0	0	1	1	no
21ur-10678	21ur-10678	21ur-10678	chrIV:14598334-14598359	ref	NSM	NOTEST	0	0	0	0	1	1	no
21ur-10679	21ur-10679	21ur-10679	chrV:7731614-8316095	ref	NSM	HIDATA	0	0	0	0	1	1	no
21ur-1068	21ur-1068	21ur-1068	chrIV:15896213-16675918	ref	NSM	HIDATA	0	0	0	0	1	1	no
21ur-10681	21ur-10681	21ur-10681	chrIV:14380103-14383654	ref	NSM	NOTEST	0	0	0	0	1	1	no
21ur-10682	21ur-10682	21ur-10682	chrIV:5621527-5621548	ref	NSM	NOTEST	0	0	0	0	1	1	no
21ur-10683	21ur-10683	21ur-10683	chrIV:14345407-14350703	ref	NSM	NOTEST	0	0	0	0	1	1	no
21ur-10684	21ur-10684	21ur-10684	chrIV:5173323-5183210	ref	NSM	NOTEST	0	0	0	0	1	1	no
21ur-10685	21ur-10685	21ur-10685	chrIV:14487192-14505112	ref	NSM	NOTEST	0	0	0	0	1	1	no
21ur-10686	21ur-10686	21ur-10686	chrIV:4894226-4894247	ref	NSM	NOTEST	0	0	0	0	1	1	no
21ur-10687	21ur-10687	21ur-10687	chrII:13245359-13247574	ref	NSM	NOTEST	0	0	0	0	1	1	no
21ur-1069	21ur-1069	21ur-1069	chrIV:15427589-15427610	ref	NSM	NOTEST	0	0	0	0	1	1	no
21ur-10690	21ur-10690	21ur-10690	chrIV:15896213-16675918	ref	NSM	HIDATA	0	0	0	0	1	1	no
21ur-10691	21ur-10691	21ur-10691	chrIV:17429762-17431340	ref	NSM	NOTEST	0	0	0	0	1	1	no
21ur-10692	21ur-10692	21ur-10692	chrIV:15351431-15351453	ref	NSM	NOTEST	0	0	0	0	1	1	no
21ur-10693	21ur-10693	21ur-10693	chrIV:6110697-6112361	ref	NSM	NOTEST	0	0	0	0	1	1	no
21ur-10694	21ur-10694	21ur-10694	chrIV:14400138-14400159	ref	NSM	NOTEST	0	0	0	0	1	1	no
21ur-10695	21ur-10695	21ur-10695	chrIV:6040963-6073953	ref	NSM	NOTEST	0	0	0	0	1	1	no
21ur-10697	21ur-10697	21ur-10697	chrIV:14635937-14635958	ref	NSM	NOTEST	0	0	0	0	1	1	no
21ur-10698	21ur-10698	21ur-10698	chrIV:15896213-16675918	ref	NSM	HIDATA	0	0	0	0	1	1	no
21ur-10699	21ur-10699	21ur-10699	chrIV:12222900-12227030	ref	NSM	NOTEST	0	0	0	0	1	1	no
21ur-107	21ur-107	21ur-107	chrIV:15896213-16675918	ref	NSM	HIDATA	0	0	0	0	1	1	no
21ur-1070	21ur-1070	21ur-1070	chrIV:15568665-15568685	ref	NSM	NOTEST	0	0	0	0	1	1	no
21ur-10700	21ur-10700	21ur-10700	chrIV:15548829-15548850	ref	NSM	NOTEST	0	0	0	0	1	1	no
21ur-10701	21ur-10701	21ur-10701	chrIV:14131092-14131114	ref	NSM	NOTEST	0	0	0	0	1	1	no
21ur-10702	21ur-10702	21ur-10702	chrIV:14352569-14352590	ref	NSM	NOTEST	0	0	0	0	1	1	no
21ur-10703	21ur-10703	21ur-10703	chrIV:13989107-14012001	ref	NSM	NOTEST	0	0	0	0	1	1	no
21ur-10705	21ur-10705	21ur-10705	chrIV:15279386-15279410	ref	NSM	NOTEST	0	0	0	0	1	1	no
21ur-10706	21ur-10706	21ur-10706	chrIV:15839441-15839462	ref	NSM	NOTEST	0	0	0	0	1	1	no
21ur-10709	21ur-10709	21ur-10709	chrIV:14922897-14922917	ref	NSM	NOTEST	0	0	0	0	1	1	no
21ur-1071	21ur-1071	21ur-1071	chrIV:15103596-15106451	ref	NSM	NOTEST	0	0	0	0	1	1	no
21ur-10710	21ur-10710	21ur-10710	chrIV:14355670-14355695	ref	NSM	NOTEST	0	0	0	0	1	1	no
21ur-10711	21ur-10711	21ur-10711	chrIV:14472189-14472211	ref	NSM	NOTEST	0	0	0	0	1	1	no
21ur-10713	21ur-10713	21ur-10713	chrIV:15896213-16675918	ref	NSM	HIDATA	0	0	0	0	1	1	no
21ur-10714	21ur-10714	21ur-10714	chrIV:15896213-16675918	ref	NSM	HIDATA	0	0	0	0	1	1	no
21ur-10715	21ur-10715	21ur-10715	chrIV:15061896-15065684	ref	NSM	NOTEST	0	0	0	0	1	1	no
21ur-10716	21ur-10716	21ur-10716	chrIV:13866083-13866104	ref	NSM	NOTEST	0	0	0	0	1	1	no
21ur-10717	21ur-10717	21ur-10717	chrIV:13690456-13690480	ref	NSM	NOTEST	0	0	0	0	1	1	no
21ur-10718	21ur-10718	21ur-10718	chrIV:6225439-6227903	ref	NSM	NOTEST	0	0	0	0	1	1	no
21ur-10719	21ur-10719	21ur-10719	chrIV:5789114-5789135	ref	NSM	NOTEST	0	0	0	0	1	1	no
21ur-1072	21ur-1072	21ur-1072	chrIV:14357282-14357303	ref	NSM	NOTEST	0	0	0	0	1	1	no
21ur-10720	21ur-10720	21ur-10720	chrIII:7391692-7395319	ref	NSM	NOTEST	0	0	0	0	1	1	no
21ur-10721	21ur-10721	21ur-10721	chrIV:15758686-15758708	ref	NSM	NOTEST	0	0	0	0	1	1	no
21ur-10722	21ur-10722	21ur-10722	chrIV:5319245-5324906	ref	NSM	NOTEST	0	0	0	0	1	1	no
21ur-10723	21ur-10723	21ur-10723	chrIV:14879533-14900361	ref	NSM	NOTEST	0	0	0	0	1	1	no
21ur-10724	21ur-10724	21ur-10724	chrX:13544751-13550754	ref	NSM	NOTEST	0	0	0	0	1	1	no
21ur-10725	21ur-10725	21ur-10725	chrIV:13934419-13943703	ref	NSM	NOTEST	0	0	0	0	1	1	no
21ur-10726	21ur-10726	21ur-10726	chrIV:8055897-8055918	ref	NSM	NOTEST	0	0	0	0	1	1	no
21ur-10727	21ur-10727	21ur-10727	chrIV:5153494-5153516	ref	NSM	NOTEST	0	0	0	0	1	1	no
21ur-10728	21ur-10728	21ur-10728	chrIV:16793302-16793329	ref	NSM	NOTEST	0	0	0	0	1	1	no
21ur-10729	21ur-10729	21ur-10729	chrIV:6136565-6136587	ref	NSM	NOTEST	0	0	0	0	1	1	no
21ur-1073	21ur-1073	21ur-1073	chrIV:16718012-16718033	ref	NSM	NOTEST	0	0	0	0	1	1	no
21ur-10730	21ur-10730	21ur-10730	chrIV:15896213-16675918	ref	NSM	HIDATA	0	0	0	0	1	1	no
21ur-10731	21ur-10731	21ur-10731	chrIV:6396733-6402416	ref	NSM	NOTEST	0	0	0	0	1	1	no
21ur-10732	21ur-10732	21ur-10732	chrIV:15813563-15813588	ref	NSM	NOTEST	0	0	0	0	1	1	no
21ur-10733	21ur-10733	21ur-10733	chrIV:15497554-15510948	ref	NSM	NOTEST	0	0	0	0	1	1	no
21ur-10734	21ur-10734	21ur-10734	chrIV:5584673-5609618	ref	NSM	NOTEST	0	0	0	0	1	1	no
21ur-10735	21ur-10735	21ur-10735	chrIV:14361235-14368232	ref	NSM	NOTEST	0	0	0	0	1	1	no
21ur-10736	21ur-10736	21ur-10736	chrIV:15746863-15746884	ref	NSM	NOTEST	0	0	0	0	1	1	no
21ur-10737	21ur-10737	21ur-10737	chrIV:15896213-16675918	ref	NSM	HIDATA	0	0	0	0	1	1	no
21ur-10738	21ur-10738	21ur-10738	chrIV:15155172-15155201	ref	NSM	NOTEST	0	0	0	0	1	1	no
21ur-10739	21ur-10739	21ur-10739	chrIV:7987640-7987661	ref	NSM	NOTEST	0	0	0	0	1	1	no
21ur-1074	21ur-1074	21ur-1074	chrIV:15896213-16675918	ref	NSM	HIDATA	0	0	0	0	1	1	no
21ur-10740	21ur-10740	21ur-10740	chrIV:14729697-14729718	ref	NSM	NOTEST	0	0	0	0	1	1	no
21ur-10742	21ur-10742	21ur-10742	chrIV:5973104-5973128	ref	NSM	NOTEST	0	0	0	0	1	1	no
21ur-10743	21ur-10743	21ur-10743	chrIV:14905031-14909481	ref	NSM	NOTEST	0	0	0	0	1	1	no
21ur-10744	21ur-10744	21ur-10744	chrIV:16821260-16821281	ref	NSM	NOTEST	0	0	0	0	1	1	no
21ur-10745	21ur-10745	21ur-10745	chrIV:15049378-15053339	ref	NSM	NOTEST	0	0	0	0	1	1	no
21ur-10746	21ur-10746	21ur-10746	chrIV:15896213-16675918	ref	NSM	HIDATA	0	0	0	0	1	1	no
21ur-10747	21ur-10747	21ur-10747	chrIV:14193500-14195935	ref	NSM	NOTEST	0	0	0	0	1	1	no
21ur-10748	21ur-10748	21ur-10748	chrIV:15572613-15572638	ref	NSM	NOTEST	0	0	0	0	1	1	no
21ur-10749	21ur-10749	21ur-10749	chrIV:15314855-15314879	ref	NSM	NOTEST	0	0	0	0	1	1	no
21ur-1075	21ur-1075	21ur-1075	chrIV:15706645-15706666	ref	NSM	NOTEST	0	0	0	0	1	1	no
21ur-10750	21ur-10750	21ur-10750	chrIV:15355280-15355304	ref	NSM	NOTEST	0	0	0	0	1	1	no
21ur-10751	21ur-10751	21ur-10751	chrIV:14837803-14853572	ref	NSM	NOTEST	0	0	0	0	1	1	no
21ur-10752	21ur-10752	21ur-10752	chrIV:15896213-16675918	ref	NSM	HIDATA	0	0	0	0	1	1	no
21ur-10753	21ur-10753	21ur-10753	chrIV:6477008-6477029	ref	NSM	NOTEST	0	0	0	0	1	1	no
21ur-10755	21ur-10755	21ur-10755	chrIV:15155796-15155820	ref	NSM	NOTEST	0	0	0	0	1	1	no
21ur-10756	21ur-10756	21ur-10756	chrIV:5290842-5293321	ref	NSM	NOTEST	0	0	0	0	1	1	no
21ur-10757	21ur-10757	21ur-10757	chrIV:15896213-16675918	ref	NSM	HIDATA	0	0	0	0	1	1	no
21ur-10759	21ur-10759	21ur-10759	chrIV:14472621-14472641	ref	NSM	NOTEST	0	0	0	0	1	1	no
21ur-1076	21ur-1076	21ur-1076	chrIV:13606489-13606510	ref	NSM	NOTEST	0	0	0	0	1	1	no
21ur-10760	21ur-10760	21ur-10760	chrIV:15896213-16675918	ref	NSM	HIDATA	0	0	0	0	1	1	no
21ur-10761	21ur-10761	21ur-10761	chrIV:15868948-15868969	ref	NSM	NOTEST	0	0	0	0	1	1	no
21ur-10762	21ur-10762	21ur-10762	chrIV:17072326-17072347	ref	NSM	NOTEST	0	0	0	0	1	1	no
21ur-10763	21ur-10763	21ur-10763	chrIV:15896213-16675918	ref	NSM	HIDATA	0	0	0	0	1	1	no
21ur-10766	21ur-10766	21ur-10766	chrIV:14658289-14674958	ref	NSM	NOTEST	0	0	0	0	1	1	no
21ur-10767	21ur-10767	21ur-10767	chrIV:5905958-5905979	ref	NSM	NOTEST	0	0	0	0	1	1	no
21ur-10768	21ur-10768	21ur-10768	chrIV:5127393-5145607	ref	NSM	NOTEST	0	0	0	0	1	1	no
21ur-10769	21ur-10769	21ur-10769	chrIV:15896213-16675918	ref	NSM	HIDATA	0	0	0	0	1	1	no
21ur-1077	21ur-1077	21ur-1077	chrIV:14436651-14444122	ref	NSM	NOTEST	0	0	0	0	1	1	no
21ur-10770	21ur-10770	21ur-10770	chrIV:15896213-16675918	ref	NSM	HIDATA	0	0	0	0	1	1	no
21ur-10771	21ur-10771	21ur-10771	chrIV:15664446-15664467	ref	NSM	NOTEST	0	0	0	0	1	1	no
21ur-10772	21ur-10772	21ur-10772	chrIV:15896213-16675918	ref	NSM	HIDATA	0	0	0	0	1	1	no
21ur-10773	21ur-10773	21ur-10773	chrIV:17198156-17206769	ref	NSM	NOTEST	0	0	0	0	1	1	no
21ur-10774	21ur-10774	21ur-10774	chrIV:16987496-16987517	ref	NSM	NOTEST	0	0	0	0	1	1	no
21ur-10775	21ur-10775	21ur-10775	chrIV:14813108-14816354	ref	NSM	NOTEST	0	0	0	0	1	1	no
21ur-10777	21ur-10777	21ur-10777	chrIV:5639326-5639350	ref	NSM	NOTEST	0	0	0	0	1	1	no
21ur-10778	21ur-10778	21ur-10778	chrIV:6138875-6138896	ref	NSM	NOTEST	0	0	0	0	1	1	no
21ur-10779	21ur-10779	21ur-10779	chrIV:6464340-6468316	ref	NSM	NOTEST	0	0	0	0	1	1	no
21ur-1078	21ur-1078	21ur-1078	chrIV:6040963-6073953	ref	NSM	NOTEST	0	0	0	0	1	1	no
21ur-10780	21ur-10780	21ur-10780	chrIV:15167818-15175498	ref	NSM	NOTEST	0	0	0	0	1	1	no
21ur-10782	21ur-10782	21ur-10782	chrIV:14233107-14233128	ref	NSM	NOTEST	0	0	0	0	1	1	no
21ur-10783	21ur-10783	21ur-10783	chrIV:6480433-6480454	ref	NSM	NOTEST	0	0	0	0	1	1	no
21ur-10784	21ur-10784	21ur-10784	chrIV:5199083-5199104	ref	NSM	NOTEST	0	0	0	0	1	1	no
21ur-10785	21ur-10785	21ur-10785	chrIII:4549062-4551442	ref	NSM	NOTEST	0	0	0	0	1	1	no
21ur-10786	21ur-10786	21ur-10786	chrV:19807459-19807480	ref	NSM	NOTEST	0	0	0	0	1	1	no
21ur-10787	21ur-10787	21ur-10787	chrIV:15377916-15377937	ref	NSM	NOTEST	0	0	0	0	1	1	no
21ur-10788	21ur-10788	21ur-10788	chrIV:16807125-16807146	ref	NSM	NOTEST	0	0	0	0	1	1	no
21ur-10789	21ur-10789	21ur-10789	chrIV:15281096-15281117	ref	NSM	NOTEST	0	0	0	0	1	1	no
21ur-1079	21ur-1079	21ur-1079	chrIV:15896213-16675918	ref	NSM	HIDATA	0	0	0	0	1	1	no
21ur-10791	21ur-10791	21ur-10791	chrIV:15775173-15775197	ref	NSM	NOTEST	0	0	0	0	1	1	no
21ur-10792	21ur-10792	21ur-10792	chrIV:4788892-4788916	ref	NSM	NOTEST	0	0	0	0	1	1	no
21ur-10794	21ur-10794	21ur-10794	chrIV:15896213-16675918	ref	NSM	HIDATA	0	0	0	0	1	1	no
21ur-10795	21ur-10795	21ur-10795	chrIV:15896213-16675918	ref	NSM	HIDATA	0	0	0	0	1	1	no
21ur-10797	21ur-10797	21ur-10797	chrIV:5040990-5045388	ref	NSM	NOTEST	0	0	0	0	1	1	no
21ur-108	21ur-108	21ur-108	chrIV:14096976-14096997	ref	NSM	NOTEST	0	0	0	0	1	1	no
21ur-1080	21ur-1080	21ur-1080	chrIV:13964819-13979814	ref	NSM	NOTEST	0	0	0	0	1	1	no
21ur-10800	21ur-10800	21ur-10800	chrIV:15896213-16675918	ref	NSM	HIDATA	0	0	0	0	1	1	no
21ur-10801	21ur-10801	21ur-10801	chrIV:5336489-5336513	ref	NSM	NOTEST	0	0	0	0	1	1	no
21ur-10802	21ur-10802	21ur-10802	chrIV:6130121-6130145	ref	NSM	NOTEST	0	0	0	0	1	1	no
21ur-10803	21ur-10803	21ur-10803	chrIV:15896213-16675918	ref	NSM	HIDATA	0	0	0	0	1	1	no
21ur-10804	21ur-10804	21ur-10804	chrIV:15254630-15254651	ref	NSM	NOTEST	0	0	0	0	1	1	no
21ur-10805	21ur-10805	21ur-10805	chrIV:5012540-5014596	ref	NSM	NOTEST	0	0	0	0	1	1	no
21ur-10806	21ur-10806	21ur-10806	chrIV:15896213-16675918	ref	NSM	HIDATA	0	0	0	0	1	1	no
21ur-10807	21ur-10807	21ur-10807	chrIV:5775774-5775798	ref	NSM	NOTEST	0	0	0	0	1	1	no
21ur-10809	21ur-10809	21ur-10809	chrIV:13697447-13697468	ref	NSM	NOTEST	0	0	0	0	1	1	no
21ur-1081	21ur-1081	21ur-1081	chrIV:14436651-14444122	ref	NSM	NOTEST	0	0	0	0	1	1	no
21ur-10810	21ur-10810	21ur-10810	chrIV:15896213-16675918	ref	NSM	HIDATA	0	0	0	0	1	1	no
21ur-10813	21ur-10813	21ur-10813	chrIV:6378747-6383971	ref	NSM	NOTEST	0	0	0	0	1	1	no
21ur-10814	21ur-10814	21ur-10814	chrIV:15896213-16675918	ref	NSM	HIDATA	0	0	0	0	1	1	no
21ur-10815	21ur-10815	21ur-10815	chrIV:14558179-14558200	ref	NSM	NOTEST	0	0	0	0	1	1	no
21ur-10816	21ur-10816	21ur-10816	chrIV:12377783-12377804	ref	NSM	NOTEST	0	0	0	0	1	1	no
21ur-10817	21ur-10817	21ur-10817	chrIV:7382403-7384741	ref	NSM	NOTEST	0	0	0	0	1	1	no
21ur-10818	21ur-10818	21ur-10818	chrIV:4981769-4981790	ref	NSM	NOTEST	0	0	0	0	1	1	no
21ur-10819	21ur-10819	21ur-10819	chrIV:15896213-16675918	ref	NSM	HIDATA	0	0	0	0	1	1	no
21ur-1082	21ur-1082	21ur-1082	chrIV:14171482-14171503	ref	NSM	NOTEST	0	0	0	0	1	1	no
21ur-10820	21ur-10820	21ur-10820	chrIV:14688503-14688524	ref	NSM	NOTEST	0	0	0	0	1	1	no
21ur-10822	21ur-10822	21ur-10822	chrIV:6019965-6034527	ref	NSM	NOTEST	0	0	0	0	1	1	no
21ur-10824	21ur-10824	21ur-10824	chrIII:2295337-2295359	ref	NSM	NOTEST	0	0	0	0	1	1	no
21ur-10825	21ur-10825	21ur-10825	chrIV:15896213-16675918	ref	NSM	HIDATA	0	0	0	0	1	1	no
21ur-10826	21ur-10826	21ur-10826	chrIV:14241991-14242023	ref	NSM	NOTEST	0	0	0	0	1	1	no
21ur-10827	21ur-10827	21ur-10827	chrIV:13722302-13722338	ref	NSM	NOTEST	0	0	0	0	1	1	no
21ur-10828	21ur-10828	21ur-10828	chrIV:15896213-16675918	ref	NSM	HIDATA	0	0	0	0	1	1	no
21ur-10829	21ur-10829	21ur-10829	chrIV:14415229-14415249	ref	NSM	NOTEST	0	0	0	0	1	1	no
21ur-1083	21ur-1083	21ur-1083	chrIV:15896213-16675918	ref	NSM	HIDATA	0	0	0	0	1	1	no
21ur-10831	21ur-10831	21ur-10831	chrIV:15896213-16675918	ref	NSM	HIDATA	0	0	0	0	1	1	no
21ur-10832	21ur-10832	21ur-10832	chrIV:14631831-14631855	ref	NSM	NOTEST	0	0	0	0	1	1	no
21ur-10835	21ur-10835	21ur-10835	chrIV:14091243-14096276	ref	NSM	NOTEST	0	0	0	0	1	1	no
21ur-10836	21ur-10836	21ur-10836	chrIV:15706971-15706996	ref	NSM	NOTEST	0	0	0	0	1	1	no
21ur-10837	21ur-10837	21ur-10837	chrIV:15227909-15234941	ref	NSM	NOTEST	0	0	0	0	1	1	no
21ur-10839	21ur-10839	21ur-10839	chrIV:15896213-16675918	ref	NSM	HIDATA	0	0	0	0	1	1	no
21ur-1084	21ur-1084	21ur-1084	chrIV:5113018-5122011	ref	NSM	NOTEST	0	0	0	0	1	1	no
21ur-10840	21ur-10840	21ur-10840	chrIV:15590010-15590031	ref	NSM	NOTEST	0	0	0	0	1	1	no
21ur-10841	21ur-10841	21ur-10841	chrIV:14693970-14693991	ref	NSM	NOTEST	0	0	0	0	1	1	no
21ur-10842	21ur-10842	21ur-10842	chrIV:4958938-4958973	ref	NSM	NOTEST	0	0	0	0	1	1	no
21ur-10843	21ur-10843	21ur-10843	chrIV:15896213-16675918	ref	NSM	HIDATA	0	0	0	0	1	1	no
21ur-10844	21ur-10844	21ur-10844	chrIV:15896213-16675918	ref	NSM	HIDATA	0	0	0	0	1	1	no
21ur-10845	21ur-10845	21ur-10845	chrIV:5819174-5819195	ref	NSM	NOTEST	0	0	0	0	1	1	no
21ur-10846	21ur-10846	21ur-10846	chrIV:13748100-13748122	ref	NSM	NOTEST	0	0	0	0	1	1	no
21ur-10847	21ur-10847	21ur-10847	chrIV:15191991-15192012	ref	NSM	NOTEST	0	0	0	0	1	1	no
21ur-10848	21ur-10848	21ur-10848	chrIV:15896213-16675918	ref	NSM	HIDATA	0	0	0	0	1	1	no
21ur-1085	21ur-1085	21ur-1085	chrIV:14120803-14120828	ref	NSM	NOTEST	0	0	0	0	1	1	no
21ur-10850	21ur-10850	21ur-10850	chrIV:15896213-16675918	ref	NSM	HIDATA	0	0	0	0	1	1	no
21ur-10851	21ur-10851	21ur-10851	chrIV:14879533-14900361	ref	NSM	NOTEST	0	0	0	0	1	1	no
21ur-10852	21ur-10852	21ur-10852	chrIV:13827875-13844884	ref	NSM	NOTEST	0	0	0	0	1	1	no
21ur-10853	21ur-10853	21ur-10853	chrIV:15896213-16675918	ref	NSM	HIDATA	0	0	0	0	1	1	no
21ur-10854	21ur-10854	21ur-10854	chrIV:15488373-15488394	ref	NSM	NOTEST	0	0	0	0	1	1	no
21ur-10855	21ur-10855	21ur-10855	chrIV:15710943-15721773	ref	NSM	NOTEST	0	0	0	0	1	1	no
21ur-10856	21ur-10856	21ur-10856	chrIV:13726944-13732567	ref	NSM	NOTEST	0	0	0	0	1	1	no
21ur-10857	21ur-10857	21ur-10857	chrIV:14196127-14196148	ref	NSM	NOTEST	0	0	0	0	1	1	no
21ur-10858	21ur-10858	21ur-10858	chrIV:15143738-15147172	ref	NSM	NOTEST	0	0	0	0	1	1	no
21ur-10859	21ur-10859	21ur-10859	chrIV:14600979-14601006	ref	NSM	NOTEST	0	0	0	0	1	1	no
21ur-1086	21ur-1086	21ur-1086	chrIV:14642995-14653341	ref	NSM	NOTEST	0	0	0	0	1	1	no
21ur-10860	21ur-10860	21ur-10860	chrIV:15619001-15619022	ref	NSM	NOTEST	0	0	0	0	1	1	no
21ur-10861	21ur-10861	21ur-10861	chrIV:14270286-14270307	ref	NSM	NOTEST	0	0	0	0	1	1	no
21ur-10862	21ur-10862	21ur-10862	chrIV:5719070-5719091	ref	NSM	NOTEST	0	0	0	0	1	1	no
21ur-10863	21ur-10863	21ur-10863	chrIV:5326439-5329198	ref	NSM	NOTEST	0	0	0	0	1	1	no
21ur-10864	21ur-10864	21ur-10864	chrIV:5340883-5344057	ref	NSM	NOTEST	0	0	0	0	1	1	no
21ur-10865	21ur-10865	21ur-10865	chrIV:5824230-5824254	ref	NSM	NOTEST	0	0	0	0	1	1	no
21ur-10867	21ur-10867	21ur-10867	chrIV:15872927-15882345	ref	NSM	NOTEST	0	0	0	0	1	1	no
21ur-10868	21ur-10868	21ur-10868	chrIV:15547417-15547443	ref	NSM	NOTEST	0	0	0	0	1	1	no
21ur-10869	21ur-10869	21ur-10869	chrIV:6971810-6971833	ref	NSM	NOTEST	0	0	0	0	1	1	no
21ur-1087	21ur-1087	21ur-1087	chrIV:14607288-14607309	ref	NSM	NOTEST	0	0	0	0	1	1	no
21ur-10870	21ur-10870	21ur-10870	chrIV:14394102-14400122	ref	NSM	NOTEST	0	0	0	0	1	1	no
21ur-10871	21ur-10871	21ur-10871	chrIV:5331140-5331161	ref	NSM	NOTEST	0	0	0	0	1	1	no
21ur-10873	21ur-10873	21ur-10873	chrIV:13665011-13665035	ref	NSM	NOTEST	0	0	0	0	1	1	no
21ur-10875	21ur-10875	21ur-10875	chrIV:5863555-5863577	ref	NSM	NOTEST	0	0	0	0	1	1	no
21ur-10876	21ur-10876	21ur-10876	chrIV:15896213-16675918	ref	NSM	HIDATA	0	0	0	0	1	1	no
21ur-10878	21ur-10878	21ur-10878	chrIV:14374101-14379363	ref	NSM	NOTEST	0	0	0	0	1	1	no
21ur-1088	21ur-1088	21ur-1088	chrIV:16820326-16820347	ref	NSM	NOTEST	0	0	0	0	1	1	no
21ur-10880	21ur-10880	21ur-10880	chrIV:15896213-16675918	ref	NSM	HIDATA	0	0	0	0	1	1	no
21ur-10881	21ur-10881	21ur-10881	chrIV:14164423-14164445	ref	NSM	NOTEST	0	0	0	0	1	1	no
21ur-10882	21ur-10882	21ur-10882	chrIV:13639325-13644018	ref	NSM	NOTEST	0	0	0	0	1	1	no
21ur-10883	21ur-10883	21ur-10883	chrIV:6180931-6180952	ref	NSM	NOTEST	0	0	0	0	1	1	no
21ur-10884	21ur-10884	21ur-10884	chrIV:6040963-6073953	ref	NSM	NOTEST	0	0	0	0	1	1	no
21ur-10885	21ur-10885	21ur-10885	chrIV:6138389-6138410	ref	NSM	NOTEST	0	0	0	0	1	1	no
21ur-10887	21ur-10887	21ur-10887	chrIV:14901547-14901572	ref	NSM	NOTEST	0	0	0	0	1	1	no
21ur-10889	21ur-10889	21ur-10889	chrIV:15284100-15284121	ref	NSM	NOTEST	0	0	0	0	1	1	no
21ur-1089	21ur-1089	21ur-1089	chrIV:14947112-14947133	ref	NSM	NOTEST	0	0	0	0	1	1	no
21ur-10890	21ur-10890	21ur-10890	chrIV:15570378-15570399	ref	NSM	NOTEST	0	0	0	0	1	1	no
21ur-10891	21ur-10891	21ur-10891	chrIV:15531425-15531446	ref	NSM	NOTEST	0	0	0	0	1	1	no
21ur-10893	21ur-10893	21ur-10893	chrIV:15249769-15249791	ref	NSM	NOTEST	0	0	0	0	1	1	no
21ur-10895	21ur-10895	21ur-10895	chrV:12386712-12386733	ref	NSM	NOTEST	0	0	0	0	1	1	no
21ur-10896	21ur-10896	21ur-10896	chrIV:15858443-15858465	ref	NSM	NOTEST	0	0	0	0	1	1	no
21ur-10897	21ur-10897	21ur-10897	chrIV:15284402-15284428	ref	NSM	NOTEST	0	0	0	0	1	1	no
21ur-10898	21ur-10898	21ur-10898	chrIV:11273472-11281822	ref	NSM	NOTEST	0	0	0	0	1	1	no
21ur-10899	21ur-10899	21ur-10899	chrIV:13706935-13706957	ref	NSM	NOTEST	0	0	0	0	1	1	no
21ur-1090	21ur-1090	21ur-1090	chrIV:15346751-15346772	ref	NSM	NOTEST	0	0	0	0	1	1	no
21ur-10900	21ur-10900	21ur-10900	chrIV:4944981-4945007	ref	NSM	NOTEST	0	0	0	0	1	1	no
21ur-10901	21ur-10901	21ur-10901	chrIV:15896213-16675918	ref	NSM	HIDATA	0	0	0	0	1	1	no
21ur-10902	21ur-10902	21ur-10902	chrIV:15896213-16675918	ref	NSM	NOTEST	0	0	0	0	1	1	no
21ur-10903	21ur-10903	21ur-10903	chrIV:14225892-14228633	ref	NSM	NOTEST	0	0	0	0	1	1	no
21ur-10904	21ur-10904	21ur-10904	chrIV:5882740-5883980	ref	NSM	NOTEST	0	0	0	0	1	1	no
21ur-10906	21ur-10906	21ur-10906	chrIV:5954795-5954817	ref	NSM	NOTEST	0	0	0	0	1	1	no
21ur-10907	21ur-10907	21ur-10907	chrIV:15731306-15731327	ref	NSM	NOTEST	0	0	0	0	1	1	no
21ur-10909	21ur-10909	21ur-10909	chrIV:6131388-6131409	ref	NSM	NOTEST	0	0	0	0	1	1	no
21ur-1091	21ur-1091	21ur-1091	chrIV:14526260-14526281	ref	NSM	NOTEST	0	0	0	0	1	1	no
21ur-10911	21ur-10911	21ur-10911	chrIV:5885823-5889562	ref	NSM	NOTEST	0	0	0	0	1	1	no
21ur-10913	21ur-10913	21ur-10913	chrIV:15896213-16675918	ref	NSM	HIDATA	0	0	0	0	1	1	no
21ur-10915	21ur-10915	21ur-10915	chrIV:5630301-5630322	ref	NSM	NOTEST	0	0	0	0	1	1	no
21ur-10917	21ur-10917	21ur-10917	chrIV:15176315-15176340	ref	NSM	NOTEST	0	0	0	0	1	1	no
21ur-10919	21ur-10919	21ur-10919	chrIV:14837803-14853572	ref	NSM	NOTEST	0	0	0	0	1	1	no
21ur-1092	21ur-1092	21ur-1092	chrIV:13989107-14012001	ref	NSM	NOTEST	0	0	0	0	1	1	no
21ur-10920	21ur-10920	21ur-10920	chrIV:14456972-14464004	ref	NSM	NOTEST	0	0	0	0	1	1	no
21ur-10921	21ur-10921	21ur-10921	chrIV:15896213-16675918	ref	NSM	HIDATA	0	0	0	0	1	1	no
21ur-10922	21ur-10922	21ur-10922	chrIV:14202353-14202379	ref	NSM	NOTEST	0	0	0	0	1	1	no
21ur-10923	21ur-10923	21ur-10923	chrV:6971848-6973131	ref	NSM	NOTEST	0	0	0	0	1	1	no
21ur-10924	21ur-10924	21ur-10924	chrIV:17157216-17157238	ref	NSM	NOTEST	0	0	0	0	1	1	no
21ur-10926	21ur-10926	21ur-10926	chrIV:15410198-15410222	ref	NSM	NOTEST	0	0	0	0	1	1	no
21ur-10927	21ur-10927	21ur-10927	chrV:11978667-11979677	ref	NSM	NOTEST	0	0	0	0	1	1	no
21ur-10928	21ur-10928	21ur-10928	chrIV:6245387-6248468	ref	NSM	NOTEST	0	0	0	0	1	1	no
21ur-10929	21ur-10929	21ur-10929	chrIV:15848445-15848470	ref	NSM	NOTEST	0	0	0	0	1	1	no
21ur-1093	21ur-1093	21ur-1093	chrIV:15896213-16675918	ref	NSM	HIDATA	0	0	0	0	1	1	no
21ur-10930	21ur-10930	21ur-10930	chrIV:15896213-16675918	ref	NSM	HIDATA	0	0	0	0	1	1	no
21ur-10931	21ur-10931	21ur-10931	chrIV:5709092-5714325	ref	NSM	NOTEST	0	0	0	0	1	1	no
21ur-10932	21ur-10932	21ur-10932	chrIV:14345407-14350703	ref	NSM	NOTEST	0	0	0	0	1	1	no
21ur-10933	21ur-10933	21ur-10933	chrIV:14950732-14954164	ref	NSM	NOTEST	0	0	0	0	1	1	no
21ur-10934	21ur-10934	21ur-10934	chrIV:14681310-14681335	ref	NSM	NOTEST	0	0	0	0	1	1	no
21ur-10935	21ur-10935	21ur-10935	chrIV:13827875-13844884	ref	NSM	NOTEST	0	0	0	0	1	1	no
21ur-10936	21ur-10936	21ur-10936	chrIV:17198156-17206769	ref	NSM	NOTEST	0	0	0	0	1	1	no
21ur-10937	21ur-10937	21ur-10937	chrIV:14931001-14931023	ref	NSM	NOTEST	0	0	0	0	1	1	no
21ur-10938	21ur-10938	21ur-10938	chrIV:15896213-16675918	ref	NSM	HIDATA	0	0	0	0	1	1	no
21ur-10939	21ur-10939	21ur-10939	chrIV:4897348-4897370	ref	NSM	NOTEST	0	0	0	0	1	1	no
21ur-1094	21ur-1094	21ur-1094	chrIV:14831469-14831490	ref	NSM	NOTEST	0	0	0	0	1	1	no
21ur-10940	21ur-10940	21ur-10940	chrIV:14374101-14379363	ref	NSM	NOTEST	0	0	0	0	1	1	no
21ur-10941	21ur-10941	21ur-10941	chrIV:6480516-6486852	ref	NSM	NOTEST	0	0	0	0	1	1	no
21ur-10942	21ur-10942	21ur-10942	chrIV:14715767-14720408	ref	NSM	NOTEST	0	0	0	0	1	1	no
21ur-10944	21ur-10944	21ur-10944	chrIV:14726780-14726801	ref	NSM	NOTEST	0	0	0	0	1	1	no
21ur-10945	21ur-10945	21ur-10945	chrIV:5904698-5904720	ref	NSM	NOTEST	0	0	0	0	1	1	no
21ur-10946	21ur-10946	21ur-10946	chrIV:14357780-14357802	ref	NSM	NOTEST	0	0	0	0	1	1	no
21ur-10947	21ur-10947	21ur-10947	chrIV:14473660-14473682	ref	NSM	NOTEST	0	0	0	0	1	1	no
21ur-10948	21ur-10948	21ur-10948	chrIV:13813061-13813083	ref	NSM	NOTEST	0	0	0	0	1	1	no
21ur-1095	21ur-1095	21ur-1095	chrIV:14036270-14036292	ref	NSM	NOTEST	0	0	0	0	1	1	no
21ur-10950	21ur-10950	21ur-10950	chrIV:15834300-15834321	ref	NSM	NOTEST	0	0	0	0	1	1	no
21ur-10952	21ur-10952	21ur-10952	chrIV:14429076-14429098	ref	NSM	NOTEST	0	0	0	0	1	1	no
21ur-10954	21ur-10954	21ur-10954	chrIV:14570226-14572605	ref	NSM	NOTEST	0	0	0	0	1	1	no
21ur-10955	21ur-10955	21ur-10955	chrIV:15490075-15490096	ref	NSM	NOTEST	0	0	0	0	1	1	no
21ur-10957	21ur-10957	21ur-10957	chrIV:15270265-15275729	ref	NSM	NOTEST	0	0	0	0	1	1	no
21ur-10958	21ur-10958	21ur-10958	chrIV:14913449-14913471	ref	NSM	NOTEST	0	0	0	0	1	1	no
21ur-1096	21ur-1096	21ur-1096	chrIV:14482052-14482081	ref	NSM	NOTEST	0	0	0	0	1	1	no
21ur-10960	21ur-10960	21ur-10960	chrIV:15896213-16675918	ref	NSM	HIDATA	0	0	0	0	1	1	no
21ur-10961	21ur-10961	21ur-10961	chrIV:15668823-15668845	ref	NSM	NOTEST	0	0	0	0	1	1	no
21ur-10962	21ur-10962	21ur-10962	chrIV:14401156-14412859	ref	NSM	NOTEST	0	0	0	0	1	1	no
21ur-10963	21ur-10963	21ur-10963	chrIV:14291943-14319262	ref	NSM	NOTEST	0	0	0	0	1	1	no
21ur-10964	21ur-10964	21ur-10964	chrIV:14981595-14996198	ref	NSM	NOTEST	0	0	0	0	1	1	no
21ur-10965	21ur-10965	21ur-10965	chrIV:15896213-16675918	ref	NSM	HIDATA	0	0	0	0	1	1	no
21ur-10966	21ur-10966	21ur-10966	chrIV:15575122-15575144	ref	NSM	NOTEST	0	0	0	0	1	1	no
21ur-10967	21ur-10967	21ur-10967	chrIV:4788892-4788916	ref	NSM	NOTEST	0	0	0	0	1	1	no
21ur-10968	21ur-10968	21ur-10968	chrIV:14261521-14261545	ref	NSM	NOTEST	0	0	0	0	1	1	no
21ur-10969	21ur-10969	21ur-10969	chrIV:15587274-15587301	ref	NSM	NOTEST	0	0	0	0	1	1	no
21ur-1097	21ur-1097	21ur-1097	chrIV:14020172-14024603	ref	NSM	NOTEST	0	0	0	0	1	1	no
21ur-10970	21ur-10970	21ur-10970	chrIV:15398510-15398532	ref	NSM	NOTEST	0	0	0	0	1	1	no
21ur-10971	21ur-10971	21ur-10971	chrIV:13817461-13820937	ref	NSM	NOTEST	0	0	0	0	1	1	no
21ur-10972	21ur-10972	21ur-10972	chrIV:15896213-16675918	ref	NSM	HIDATA	0	0	0	0	1	1	no
21ur-10973	21ur-10973	21ur-10973	chrIV:15261824-15268775	ref	NSM	NOTEST	0	0	0	0	1	1	no
21ur-10974	21ur-10974	21ur-10974	chrX:7507964-7517648	ref	NSM	NOTEST	0	0	0	0	1	1	no
21ur-10975	21ur-10975	21ur-10975	chrIV:15896213-16675918	ref	NSM	HIDATA	0	0	0	0	1	1	no
21ur-10976	21ur-10976	21ur-10976	chrIV:15896213-16675918	ref	NSM	HIDATA	0	0	0	0	1	1	no
21ur-10977	21ur-10977	21ur-10977	chrV:7731614-8316095	ref	NSM	HIDATA	0	0	0	0	1	1	no
21ur-10978	21ur-10978	21ur-10978	chrIV:15414854-15414875	ref	NSM	NOTEST	0	0	0	0	1	1	no
21ur-1098	21ur-1098	21ur-1098	chrIV:14220007-14224332	ref	NSM	NOTEST	0	0	0	0	1	1	no
21ur-10980	21ur-10980	21ur-10980	chrIV:6175437-6175458	ref	NSM	NOTEST	0	0	0	0	1	1	no
21ur-10983	21ur-10983	21ur-10983	chrIV:15896213-16675918	ref	NSM	HIDATA	0	0	0	0	1	1	no
21ur-10984	21ur-10984	21ur-10984	chrIV:15583902-15585472	ref	NSM	NOTEST	0	0	0	0	1	1	no
21ur-10985	21ur-10985	21ur-10985	chrIV:6856808-6856829	ref	NSM	NOTEST	0	0	0	0	1	1	no
21ur-10986	21ur-10986	21ur-10986	chrIV:15668719-15668741	ref	NSM	NOTEST	0	0	0	0	1	1	no
21ur-10988	21ur-10988	21ur-10988	chrIV:15772227-15772248	ref	NSM	NOTEST	0	0	0	0	1	1	no
21ur-10989	21ur-10989	21ur-10989	chrIV:4895482-4895503	ref	NSM	NOTEST	0	0	0	0	1	1	no
21ur-1099	21ur-1099	21ur-1099	chrIV:15679196-15679217	ref	NSM	NOTEST	0	0	0	0	1	1	no
21ur-10995	21ur-10995	21ur-10995	chrIV:15705969-15705991	ref	NSM	NOTEST	0	0	0	0	1	1	no
21ur-10996	21ur-10996	21ur-10996	chrIV:15896213-16675918	ref	NSM	HIDATA	0	0	0	0	1	1	no
21ur-10997	21ur-10997	21ur-10997	chrIV:4966088-4969511	ref	NSM	NOTEST	0	0	0	0	1	1	no
21ur-10998	21ur-10998	21ur-10998	chrIV:5204598-5206896	ref	NSM	NOTEST	0	0	0	0	1	1	no
21ur-11	21ur-11	21ur-11	chrIV:17035766-17035790	ref	NSM	NOTEST	0	0	0	0	1	1	no
21ur-110	21ur-110	21ur-110	chrIV:15896213-16675918	ref	NSM	HIDATA	0	0	0	0	1	1	no
21ur-11000	21ur-11000	21ur-11000	chrIV:15896213-16675918	ref	NSM	HIDATA	0	0	0	0	1	1	no
21ur-11001	21ur-11001	21ur-11001	chrIV:13561848-13574317	ref	NSM	NOTEST	0	0	0	0	1	1	no
21ur-11002	21ur-11002	21ur-11002	chrIV:14879533-14900361	ref	NSM	NOTEST	0	0	0	0	1	1	no
21ur-11003	21ur-11003	21ur-11003	chrIV:15488732-15488754	ref	NSM	NOTEST	0	0	0	0	1	1	no
21ur-11004	21ur-11004	21ur-11004	chrIV:14603595-14603620	ref	NSM	NOTEST	0	0	0	0	1	1	no
21ur-11007	21ur-11007	21ur-11007	chrIV:6623806-6627908	ref	NSM	NOTEST	0	0	0	0	1	1	no
21ur-11008	21ur-11008	21ur-11008	chrIV:14557067-14557089	ref	NSM	NOTEST	0	0	0	0	1	1	no
21ur-1101	21ur-1101	21ur-1101	chrIV:6987875-6987896	ref	NSM	NOTEST	0	0	0	0	1	1	no
21ur-11010	21ur-11010	21ur-11010	chrIV:15859937-15859958	ref	NSM	NOTEST	0	0	0	0	1	1	no
21ur-11011	21ur-11011	21ur-11011	chrIV:13897642-13897664	ref	NSM	NOTEST	0	0	0	0	1	1	no
21ur-11012	21ur-11012	21ur-11012	chrIV:14553589-14554848	ref	NSM	NOTEST	0	0	0	0	1	1	no
21ur-11013	21ur-11013	21ur-11013	chrIV:15896213-16675918	ref	NSM	HIDATA	0	0	0	0	1	1	no
21ur-11014	21ur-11014	21ur-11014	chrIV:17417978-17417999	ref	NSM	NOTEST	0	0	0	0	1	1	no
21ur-11015	21ur-11015	21ur-11015	chrIV:14970873-14970894	ref	NSM	NOTEST	0	0	0	0	1	1	no
21ur-11017	21ur-11017	21ur-11017	chrIV:5040990-5045388	ref	NSM	NOTEST	0	0	0	0	1	1	no
21ur-11018	21ur-11018	21ur-11018	chrIV:5766498-5766519	ref	NSM	NOTEST	0	0	0	0	1	1	no
21ur-11019	21ur-11019	21ur-11019	chrIV:5788899-5788921	ref	NSM	NOTEST	0	0	0	0	1	1	no
21ur-1102	21ur-1102	21ur-1102	chrIV:14734317-14745427	ref	NSM	NOTEST	0	0	0	0	1	1	no
21ur-11021	21ur-11021	21ur-11021	chrIV:15896213-16675918	ref	NSM	HIDATA	0	0	0	0	1	1	no
21ur-11022	21ur-11022	21ur-11022	chrIV:5040990-5045388	ref	NSM	NOTEST	0	0	0	0	1	1	no
21ur-11023	21ur-11023	21ur-11023	chrIV:15896213-16675918	ref	NSM	HIDATA	0	0	0	0	1	1	no
21ur-11024	21ur-11024	21ur-11024	chrIV:14027352-14027377	ref	NSM	NOTEST	0	0	0	0	1	1	no
21ur-11025	21ur-11025	21ur-11025	chrIV:6501765-6501790	ref	NSM	NOTEST	0	0	0	0	1	1	no
21ur-11026	21ur-11026	21ur-11026	chrIV:5950355-5950376	ref	NSM	NOTEST	0	0	0	0	1	1	no
21ur-11027	21ur-11027	21ur-11027	chrIV:15896213-16675918	ref	NSM	HIDATA	0	0	0	0	1	1	no
21ur-11028	21ur-11028	21ur-11028	chrIV:14431462-14431483	ref	NSM	NOTEST	0	0	0	0	1	1	no
21ur-11029	21ur-11029	21ur-11029	chrIV:14035601-14035623	ref	NSM	NOTEST	0	0	0	0	1	1	no
21ur-1103	21ur-1103	21ur-1103	chrIV:4828067-4841119	ref	NSM	NOTEST	0	0	0	0	1	1	no
21ur-11030	21ur-11030	21ur-11030	chrIV:16981775-16981796	ref	NSM	NOTEST	0	0	0	0	1	1	no
21ur-11032	21ur-11032	21ur-11032	chrIV:15896213-16675918	ref	NSM	HIDATA	0	0	0	0	1	1	no
21ur-11033	21ur-11033	21ur-11033	chrIV:15896213-16675918	ref	NSM	HIDATA	0	0	0	0	1	1	no
21ur-11035	21ur-11035	21ur-11035	chrIV:16892689-16892714	ref	NSM	NOTEST	0	0	0	0	1	1	no
21ur-11036	21ur-11036	21ur-11036	chrIV:15830269-15830294	ref	NSM	NOTEST	0	0	0	0	1	1	no
21ur-11037	21ur-11037	21ur-11037	chrIV:7075787-7075808	ref	NSM	NOTEST	0	0	0	0	1	1	no
21ur-11038	21ur-11038	21ur-11038	chrIV:14734317-14745427	ref	NSM	NOTEST	0	0	0	0	1	1	no
21ur-11039	21ur-11039	21ur-11039	chrIV:15755377-15755398	ref	NSM	NOTEST	0	0	0	0	1	1	no
21ur-1104	21ur-1104	21ur-1104	chrIV:14917306-14917327	ref	NSM	NOTEST	0	0	0	0	1	1	no
21ur-11040	21ur-11040	21ur-11040	chrIV:14242626-14242650	ref	NSM	NOTEST	0	0	0	0	1	1	no
21ur-11041	21ur-11041	21ur-11041	chrIV:17027918-17027940	ref	NSM	NOTEST	0	0	0	0	1	1	no
21ur-11042	21ur-11042	21ur-11042	chrIV:6036283-6036305	ref	NSM	NOTEST	0	0	0	0	1	1	no
21ur-11043	21ur-11043	21ur-11043	chrIV:15092761-15092783	ref	NSM	NOTEST	0	0	0	0	1	1	no
21ur-11044	21ur-11044	21ur-11044	chrIV:15702830-15702851	ref	NSM	NOTEST	0	0	0	0	1	1	no
21ur-11045	21ur-11045	21ur-11045	chrIV:13863666-13863694	ref	NSM	NOTEST	0	0	0	0	1	1	no
21ur-11046	21ur-11046	21ur-11046	chrIV:15388238-15388263	ref	NSM	NOTEST	0	0	0	0	1	1	no
21ur-11047	21ur-11047	21ur-11047	chrIV:15896213-16675918	ref	NSM	HIDATA	0	0	0	0	1	1	no
21ur-1105	21ur-1105	21ur-1105	chrIV:14715767-14720408	ref	NSM	NOTEST	0	0	0	0	1	1	no
21ur-11051	21ur-11051	21ur-11051	chrIV:15896213-16675918	ref	NSM	HIDATA	0	0	0	0	1	1	no
21ur-11052	21ur-11052	21ur-11052	chrIV:14807320-14809602	ref	NSM	NOTEST	0	0	0	0	1	1	no
21ur-11054	21ur-11054	21ur-11054	chrIV:15896213-16675918	ref	NSM	HIDATA	0	0	0	0	1	1	no
21ur-11056	21ur-11056	21ur-11056	chrIV:9874606-9874720	ref	NSM	NOTEST	0	0	0	0	1	1	no
21ur-11058	21ur-11058	21ur-11058	chrIV:15896213-16675918	ref	NSM	HIDATA	0	0	0	0	1	1	no
21ur-11059	21ur-11059	21ur-11059	chrV:9666911-9669858	ref	NSM	NOTEST	0	0	0	0	1	1	no
21ur-1106	21ur-1106	21ur-1106	chrIV:5850917-5859965	ref	NSM	NOTEST	0	0	0	0	1	1	no
21ur-11060	21ur-11060	21ur-11060	chrIV:5639326-5639350	ref	NSM	NOTEST	0	0	0	0	1	1	no
21ur-11061	21ur-11061	21ur-11061	chrIV:15896213-16675918	ref	NSM	HIDATA	0	0	0	0	1	1	no
21ur-11062	21ur-11062	21ur-11062	chrIV:16838821-16838842	ref	NSM	NOTEST	0	0	0	0	1	1	no
21ur-11063	21ur-11063	21ur-11063	chrIV:5584673-5609618	ref	NSM	NOTEST	0	0	0	0	1	1	no
21ur-11064	21ur-11064	21ur-11064	chrIV:6132661-6132682	ref	NSM	NOTEST	0	0	0	0	1	1	no
21ur-11065	21ur-11065	21ur-11065	chrIV:4934405-4936635	ref	NSM	NOTEST	0	0	0	0	1	1	no
21ur-11066	21ur-11066	21ur-11066	chrIV:15400300-15407128	ref	NSM	NOTEST	0	0	0	0	1	1	no
21ur-11067	21ur-11067	21ur-11067	chrIV:14125074-14125095	ref	NSM	NOTEST	0	0	0	0	1	1	no
21ur-11068	21ur-11068	21ur-11068	chrIV:15896213-16675918	ref	NSM	HIDATA	0	0	0	0	1	1	no
21ur-11069	21ur-11069	21ur-11069	chrV:13081312-13081333	ref	NSM	NOTEST	0	0	0	0	1	1	no
21ur-1107	21ur-1107	21ur-1107	chrIV:15281054-15281089	ref	NSM	NOTEST	0	0	0	0	1	1	no
21ur-11071	21ur-11071	21ur-11071	chrIV:13896565-13896589	ref	NSM	NOTEST	0	0	0	0	1	1	no
21ur-11072	21ur-11072	21ur-11072	chrIV:15300105-15300129	ref	NSM	NOTEST	0	0	0	0	1	1	no
21ur-11073	21ur-11073	21ur-11073	chrIV:6189852-6189873	ref	NSM	NOTEST	0	0	0	0	1	1	no
21ur-11074	21ur-11074	21ur-11074	chrIV:5741390-5741411	ref	NSM	NOTEST	0	0	0	0	1	1	no
21ur-11075	21ur-11075	21ur-11075	chrIV:16886546-16886570	ref	NSM	NOTEST	0	0	0	0	1	1	no
21ur-11076	21ur-11076	21ur-11076	chrIV:15588908-15588929	ref	NSM	NOTEST	0	0	0	0	1	1	no
21ur-11078	21ur-11078	21ur-11078	chrIV:5667656-5669484	ref	NSM	NOTEST	0	0	0	0	1	1	no
21ur-11079	21ur-11079	21ur-11079	chrV:8617875-8617896	ref	NSM	NOTEST	0	0	0	0	1	1	no
21ur-1108	21ur-1108	21ur-1108	chrIV:15896213-16675918	ref	NSM	HIDATA	0	0	0	0	1	1	no
21ur-11080	21ur-11080	21ur-11080	chrIV:15179889-15182921	ref	NSM	NOTEST	0	0	0	0	1	1	no
21ur-11082	21ur-11082	21ur-11082	chrIV:13868762-13876580	ref	NSM	NOTEST	0	0	0	0	1	1	no
21ur-11083	21ur-11083	21ur-11083	chrIV:15393437-15393458	ref	NSM	NOTEST	0	0	0	0	1	1	no
21ur-11084	21ur-11084	21ur-11084	chrIV:10633838-10633859	ref	NSM	NOTEST	0	0	0	0	1	1	no
21ur-11085	21ur-11085	21ur-11085	chrIV:7284061-7284082	ref	NSM	NOTEST	0	0	0	0	1	1	no
21ur-11086	21ur-11086	21ur-11086	chrIV:15896213-16675918	ref	NSM	HIDATA	0	0	0	0	1	1	no
21ur-11087	21ur-11087	21ur-11087	chrIV:15896213-16675918	ref	NSM	HIDATA	0	0	0	0	1	1	no
21ur-11088	21ur-11088	21ur-11088	chrIV:6040963-6073953	ref	NSM	NOTEST	0	0	0	0	1	1	no
21ur-1109	21ur-1109	21ur-1109	chrIV:15896213-16675918	ref	NSM	HIDATA	0	0	0	0	1	1	no
21ur-11090	21ur-11090	21ur-11090	chrIV:14879533-14900361	ref	NSM	NOTEST	0	0	0	0	1	1	no
21ur-11091	21ur-11091	21ur-11091	chrIV:14939227-14939251	ref	NSM	NOTEST	0	0	0	0	1	1	no
21ur-11092	21ur-11092	21ur-11092	chrIV:15896213-16675918	ref	NSM	HIDATA	0	0	0	0	1	1	no
21ur-11093	21ur-11093	21ur-11093	chrIV:15896213-16675918	ref	NSM	HIDATA	0	0	0	0	1	1	no
21ur-11094	21ur-11094	21ur-11094	chrIV:15868998-15869025	ref	NSM	NOTEST	0	0	0	0	1	1	no
21ur-111	21ur-111	21ur-111	chrIV:15896213-16675918	ref	NSM	HIDATA	0	0	0	0	1	1	no
21ur-1110	21ur-1110	21ur-1110	chrIV:13989107-14012001	ref	NSM	NOTEST	0	0	0	0	1	1	no
21ur-11100	21ur-11100	21ur-11100	chrI:7235349-7235370	ref	NSM	NOTEST	0	0	0	0	1	1	no
21ur-11101	21ur-11101	21ur-11101	chrIV:9560853-9566588	ref	NSM	NOTEST	0	0	0	0	1	1	no
21ur-11102	21ur-11102	21ur-11102	chrIV:14471120-14471140	ref	NSM	NOTEST	0	0	0	0	1	1	no
21ur-11104	21ur-11104	21ur-11104	chrIV:5495919-5516254	ref	NSM	NOTEST	0	0	0	0	1	1	no
21ur-11107	21ur-11107	21ur-11107	chrIV:15261824-15268775	ref	NSM	NOTEST	0	0	0	0	1	1	no
21ur-11108	21ur-11108	21ur-11108	chrIV:15896213-16675918	ref	NSM	HIDATA	0	0	0	0	1	1	no
21ur-11109	21ur-11109	21ur-11109	chrIV:15805556-15805580	ref	NSM	NOTEST	0	0	0	0	1	1	no
21ur-11110	21ur-11110	21ur-11110	chrIV:6834341-6834365	ref	NSM	NOTEST	0	0	0	0	1	1	no
21ur-11111	21ur-11111	21ur-11111	chrIV:6464340-6468316	ref	NSM	NOTEST	0	0	0	0	1	1	no
21ur-11112	21ur-11112	21ur-11112	chrIV:14683013-14687232	ref	NSM	NOTEST	0	0	0	0	1	1	no
21ur-11113	21ur-11113	21ur-11113	chrIV:14836530-14836555	ref	NSM	NOTEST	0	0	0	0	1	1	no
21ur-11115	21ur-11115	21ur-11115	chrIV:13804180-13807619	ref	NSM	NOTEST	0	0	0	0	1	1	no
21ur-11118	21ur-11118	21ur-11118	chrIV:6114020-6114041	ref	NSM	NOTEST	0	0	0	0	1	1	no
21ur-11119	21ur-11119	21ur-11119	chrIV:14319806-14321728	ref	NSM	NOTEST	0	0	0	0	1	1	no
21ur-11120	21ur-11120	21ur-11120	chrIV:5824878-5829917	ref	NSM	NOTEST	0	0	0	0	1	1	no
21ur-11121	21ur-11121	21ur-11121	chrIV:5612138-5614590	ref	NSM	NOTEST	0	0	0	0	1	1	no
21ur-11122	21ur-11122	21ur-11122	chrIV:14687647-14687675	ref	NSM	NOTEST	0	0	0	0	1	1	no
21ur-11123	21ur-11123	21ur-11123	chrIV:15396754-15396775	ref	NSM	NOTEST	0	0	0	0	1	1	no
21ur-11124	21ur-11124	21ur-11124	chrIV:5563335-5563359	ref	NSM	NOTEST	0	0	0	0	1	1	no
21ur-11125	21ur-11125	21ur-11125	chrIV:17237250-17237271	ref	NSM	NOTEST	0	0	0	0	1	1	no
21ur-11127	21ur-11127	21ur-11127	chrIV:14910326-14910347	ref	NSM	NOTEST	0	0	0	0	1	1	no
21ur-11128	21ur-11128	21ur-11128	chrIV:13827875-13844884	ref	NSM	NOTEST	0	0	0	0	1	1	no
21ur-11129	21ur-11129	21ur-11129	chrIV:14142973-14142994	ref	NSM	NOTEST	0	0	0	0	1	1	no
21ur-11130	21ur-11130	21ur-11130	chrIV:6342508-6342905	ref	NSM	NOTEST	0	0	0	0	1	1	no
21ur-11131	21ur-11131	21ur-11131	chrIV:5882610-5882634	ref	NSM	NOTEST	0	0	0	0	1	1	no
21ur-11133	21ur-11133	21ur-11133	chrIV:15433476-15433497	ref	NSM	NOTEST	0	0	0	0	1	1	no
21ur-11135	21ur-11135	21ur-11135	chrIV:13633064-13633085	ref	NSM	NOTEST	0	0	0	0	1	1	no
21ur-11137	21ur-11137	21ur-11137	chrIV:14374101-14379363	ref	NSM	NOTEST	0	0	0	0	1	1	no
21ur-11138	21ur-11138	21ur-11138	chrIV:14031841-14031862	ref	NSM	NOTEST	0	0	0	0	1	1	no
21ur-11139	21ur-11139	21ur-11139	chrIV:16751140-16751161	ref	NSM	NOTEST	0	0	0	0	1	1	no
21ur-1114	21ur-1114	21ur-1114	chrIV:16720374-16720395	ref	NSM	NOTEST	0	0	0	0	1	1	no
21ur-11140	21ur-11140	21ur-11140	chrIV:16889710-16889732	ref	NSM	NOTEST	0	0	0	0	1	1	no
21ur-11141	21ur-11141	21ur-11141	chrIV:5386715-5388545	ref	NSM	NOTEST	0	0	0	0	1	1	no
21ur-11143	21ur-11143	21ur-11143	chrIV:13696439-13696461	ref	NSM	NOTEST	0	0	0	0	1	1	no
21ur-11144	21ur-11144	21ur-11144	chrIV:15496761-15496783	ref	NSM	NOTEST	0	0	0	0	1	1	no
21ur-11145	21ur-11145	21ur-11145	chrIV:15779943-15779964	ref	NSM	NOTEST	0	0	0	0	1	1	no
21ur-11146	21ur-11146	21ur-11146	chrI:8921340-8925079	ref	NSM	NOTEST	0	0	0	0	1	1	no
21ur-11147	21ur-11147	21ur-11147	chrIV:13826052-13826076	ref	NSM	NOTEST	0	0	0	0	1	1	no
21ur-11148	21ur-11148	21ur-11148	chrIV:15261824-15268775	ref	NSM	NOTEST	0	0	0	0	1	1	no
21ur-1115	21ur-1115	21ur-1115	chrIV:14487192-14505112	ref	NSM	NOTEST	0	0	0	0	1	1	no
21ur-11150	21ur-11150	21ur-11150	chrIV:15069477-15069498	ref	NSM	NOTEST	0	0	0	0	1	1	no
21ur-11151	21ur-11151	21ur-11151	chrIV:15530834-15530855	ref	NSM	NOTEST	0	0	0	0	1	1	no
21ur-11152	21ur-11152	21ur-11152	chrIV:5763833-5763857	ref	NSM	NOTEST	0	0	0	0	1	1	no
21ur-11153	21ur-11153	21ur-11153	chrIV:5048972-5048992	ref	NSM	NOTEST	0	0	0	0	1	1	no
21ur-11154	21ur-11154	21ur-11154	chrIV:13691019-13691043	ref	NSM	NOTEST	0	0	0	0	1	1	no
21ur-11155	21ur-11155	21ur-11155	chrIV:13698026-13698048	ref	NSM	NOTEST	0	0	0	0	1	1	no
21ur-11157	21ur-11157	21ur-11157	chrIV:13701749-13703931	ref	NSM	NOTEST	0	0	0	0	1	1	no
21ur-11158	21ur-11158	21ur-11158	chrII:7033552-7033573	ref	NSM	NOTEST	0	0	0	0	1	1	no
21ur-11159	21ur-11159	21ur-11159	chrIV:5127393-5145607	ref	NSM	NOTEST	0	0	0	0	1	1	no
21ur-1116	21ur-1116	21ur-1116	chrIV:15896213-16675918	ref	NSM	HIDATA	0	0	0	0	1	1	no
21ur-11161	21ur-11161	21ur-11161	chrIV:16726196-16726217	ref	NSM	NOTEST	0	0	0	0	1	1	no
21ur-11162	21ur-11162	21ur-11162	chrIV:15896213-16675918	ref	NSM	HIDATA	0	0	0	0	1	1	no
21ur-11164	21ur-11164	21ur-11164	chrIV:15896213-16675918	ref	NSM	HIDATA	0	0	0	0	1	1	no
21ur-11165	21ur-11165	21ur-11165	chrII:14483417-14483438	ref	NSM	NOTEST	0	0	0	0	1	1	no
21ur-11166	21ur-11166	21ur-11166	chrIV:15205967-15205991	ref	NSM	NOTEST	0	0	0	0	1	1	no
21ur-11167	21ur-11167	21ur-11167	chrIV:14374101-14379363	ref	NSM	NOTEST	0	0	0	0	1	1	no
21ur-11168	21ur-11168	21ur-11168	chrIV:14103528-14103553	ref	NSM	NOTEST	0	0	0	0	1	1	no
21ur-11169	21ur-11169	21ur-11169	chrIV:14642780-14642804	ref	NSM	NOTEST	0	0	0	0	1	1	no
21ur-1117	21ur-1117	21ur-1117	chrIV:14239416-14239437	ref	NSM	NOTEST	0	0	0	0	1	1	no
21ur-11171	21ur-11171	21ur-11171	chrIV:15533313-15539907	ref	NSM	NOTEST	0	0	0	0	1	1	no
21ur-11172	21ur-11172	21ur-11172	chrIV:5008427-5008448	ref	NSM	NOTEST	0	0	0	0	1	1	no
21ur-11173	21ur-11173	21ur-11173	chrIV:13866793-13866814	ref	NSM	NOTEST	0	0	0	0	1	1	no
21ur-11174	21ur-11174	21ur-11174	chrIV:16971034-16971055	ref	NSM	NOTEST	0	0	0	0	1	1	no
21ur-11175	21ur-11175	21ur-11175	chrIV:15896213-16675918	ref	NSM	HIDATA	0	0	0	0	1	1	no
21ur-11176	21ur-11176	21ur-11176	chrIV:14434879-14434903	ref	NSM	NOTEST	0	0	0	0	1	1	no
21ur-11177	21ur-11177	21ur-11177	chrIV:15896213-16675918	ref	NSM	HIDATA	0	0	0	0	1	1	no
21ur-11178	21ur-11178	21ur-11178	chrIV:17144318-17150816	ref	NSM	NOTEST	0	0	0	0	1	1	no
21ur-11179	21ur-11179	21ur-11179	chrIV:15868004-15868028	ref	NSM	NOTEST	0	0	0	0	1	1	no
21ur-1118	21ur-1118	21ur-1118	chrIV:15896213-16675918	ref	NSM	HIDATA	0	0	0	0	1	1	no
21ur-11180	21ur-11180	21ur-11180	chrIV:14336037-14336058	ref	NSM	NOTEST	0	0	0	0	1	1	no
21ur-11181	21ur-11181	21ur-11181	chrIV:15872542-15872568	ref	NSM	NOTEST	0	0	0	0	1	1	no
21ur-11182	21ur-11182	21ur-11182	chrIV:5672621-5674516	ref	NSM	NOTEST	0	0	0	0	1	1	no
21ur-11183	21ur-11183	21ur-11183	chrIV:14234315-14239051	ref	NSM	NOTEST	0	0	0	0	1	1	no
21ur-11184	21ur-11184	21ur-11184	chrIV:13810846-13810870	ref	NSM	NOTEST	0	0	0	0	1	1	no
21ur-11185	21ur-11185	21ur-11185	chrIV:14373216-14373240	ref	NSM	NOTEST	0	0	0	0	1	1	no
21ur-11186	21ur-11186	21ur-11186	chrIV:5881596-5881617	ref	NSM	NOTEST	0	0	0	0	1	1	no
21ur-11187	21ur-11187	21ur-11187	chrIV:14372416-14372443	ref	NSM	NOTEST	0	0	0	0	1	1	no
21ur-11188	21ur-11188	21ur-11188	chrIV:16707661-16707682	ref	NSM	NOTEST	0	0	0	0	1	1	no
21ur-11189	21ur-11189	21ur-11189	chrIV:14323302-14323326	ref	NSM	NOTEST	0	0	0	0	1	1	no
21ur-1119	21ur-1119	21ur-1119	chrIV:15483440-15483461	ref	NSM	NOTEST	0	0	0	0	1	1	no
21ur-11190	21ur-11190	21ur-11190	chrIV:15723834-15723858	ref	NSM	NOTEST	0	0	0	0	1	1	no
21ur-11191	21ur-11191	21ur-11191	chrIV:16814099-16814123	ref	NSM	NOTEST	0	0	0	0	1	1	no
21ur-11192	21ur-11192	21ur-11192	chrIV:14328578-14328602	ref	NSM	NOTEST	0	0	0	0	1	1	no
21ur-11193	21ur-11193	21ur-11193	chrIV:5746852-5746876	ref	NSM	NOTEST	0	0	0	0	1	1	no
21ur-11194	21ur-11194	21ur-11194	chrIV:14220007-14224332	ref	NSM	NOTEST	0	0	0	0	1	1	no
21ur-11195	21ur-11195	21ur-11195	chrIV:15148538-15148561	ref	NSM	NOTEST	0	0	0	0	1	1	no
21ur-11196	21ur-11196	21ur-11196	chrIV:5401625-5401646	ref	NSM	NOTEST	0	0	0	0	1	1	no
21ur-11197	21ur-11197	21ur-11197	chrIV:5744398-5746809	ref	NSM	NOTEST	0	0	0	0	1	1	no
21ur-11199	21ur-11199	21ur-11199	chrIV:15115536-15120209	ref	NSM	NOTEST	0	0	0	0	1	1	no
21ur-112	21ur-112	21ur-112	chrIV:15690537-15690558	ref	NSM	NOTEST	0	0	0	0	1	1	no
21ur-1120	21ur-1120	21ur-1120	chrIV:15896213-16675918	ref	NSM	HIDATA	0	0	0	0	1	1	no
21ur-11200	21ur-11200	21ur-11200	chrIV:13912405-13912426	ref	NSM	NOTEST	0	0	0	0	1	1	no
21ur-11201	21ur-11201	21ur-11201	chrIV:15246409-15246430	ref	NSM	NOTEST	0	0	0	0	1	1	no
21ur-11202	21ur-11202	21ur-11202	chrIV:4998954-4998975	ref	NSM	NOTEST	0	0	0	0	1	1	no
21ur-11203	21ur-11203	21ur-11203	chrIV:15896213-16675918	ref	NSM	HIDATA	0	0	0	0	1	1	no
21ur-11204	21ur-11204	21ur-11204	chrIV:15625602-15625623	ref	NSM	NOTEST	0	0	0	0	1	1	no
21ur-11205	21ur-11205	21ur-11205	chrIV:6995862-6995883	ref	NSM	NOTEST	0	0	0	0	1	1	no
21ur-11206	21ur-11206	21ur-11206	chrIV:5787309-5787331	ref	NSM	NOTEST	0	0	0	0	1	1	no
21ur-11208	21ur-11208	21ur-11208	chrII:9479658-9480032	ref	NSM	NOTEST	0	0	0	0	1	1	no
21ur-1121	21ur-1121	21ur-1121	chrIV:15896213-16675918	ref	NSM	HIDATA	0	0	0	0	1	1	no
21ur-11210	21ur-11210	21ur-11210	chrIV:6040963-6073953	ref	NSM	NOTEST	0	0	0	0	1	1	no
21ur-11211	21ur-11211	21ur-11211	chrIV:15896213-16675918	ref	NSM	HIDATA	0	0	0	0	1	1	no
21ur-11212	21ur-11212	21ur-11212	chrIV:14803639-14803664	ref	NSM	NOTEST	0	0	0	0	1	1	no
21ur-11213	21ur-11213	21ur-11213	chrIV:15896213-16675918	ref	NSM	HIDATA	0	0	0	0	1	1	no
21ur-11214	21ur-11214	21ur-11214	chrIV:15896213-16675918	ref	NSM	HIDATA	0	0	0	0	1	1	no
21ur-11216	21ur-11216	21ur-11216	chrIV:15896213-16675918	ref	NSM	HIDATA	0	0	0	0	1	1	no
21ur-11217	21ur-11217	21ur-11217	chrIV:5405688-5407325	ref	NSM	NOTEST	0	0	0	0	1	1	no
21ur-11218	21ur-11218	21ur-11218	chrIV:5439065-5450635	ref	NSM	NOTEST	0	0	0	0	1	1	no
21ur-1122	21ur-1122	21ur-1122	chrIV:14642168-14642189	ref	NSM	NOTEST	0	0	0	0	1	1	no
21ur-11220	21ur-11220	21ur-11220	chrIV:15834034-15834055	ref	NSM	NOTEST	0	0	0	0	1	1	no
21ur-11221	21ur-11221	21ur-11221	chrIV:4934405-4936635	ref	NSM	NOTEST	0	0	0	0	1	1	no
21ur-11223	21ur-11223	21ur-11223	chrIV:14220007-14224332	ref	NSM	NOTEST	0	0	0	0	1	1	no
21ur-11224	21ur-11224	21ur-11224	chrIV:15896213-16675918	ref	NSM	HIDATA	0	0	0	0	1	1	no
21ur-11225	21ur-11225	21ur-11225	chrIV:15279386-15279410	ref	NSM	NOTEST	0	0	0	0	1	1	no
21ur-11226	21ur-11226	21ur-11226	chrIV:14833036-14833060	ref	NSM	NOTEST	0	0	0	0	1	1	no
21ur-11227	21ur-11227	21ur-11227	chrIV:14394102-14400122	ref	NSM	NOTEST	0	0	0	0	1	1	no
21ur-11228	21ur-11228	21ur-11228	chrIV:6019965-6034527	ref	NSM	NOTEST	0	0	0	0	1	1	no
21ur-11229	21ur-11229	21ur-11229	chrIV:5916007-5921384	ref	NSM	NOTEST	0	0	0	0	1	1	no
21ur-11230	21ur-11230	21ur-11230	chrIV:5405688-5407325	ref	NSM	NOTEST	0	0	0	0	1	1	no
21ur-11232	21ur-11232	21ur-11232	chrIV:5053215-5053255	ref	NSM	NOTEST	0	0	0	0	1	1	no
21ur-11233	21ur-11233	21ur-11233	chrIV:15896213-16675918	ref	NSM	HIDATA	0	0	0	0	1	1	no
21ur-11234	21ur-11234	21ur-11234	chrIV:14263249-14263270	ref	NSM	NOTEST	0	0	0	0	1	1	no
21ur-11235	21ur-11235	21ur-11235	chrIV:5787246-5787267	ref	NSM	NOTEST	0	0	0	0	1	1	no
21ur-11236	21ur-11236	21ur-11236	chrIV:15755334-15755355	ref	NSM	NOTEST	0	0	0	0	1	1	no
21ur-1124	21ur-1124	21ur-1124	chrIV:15569390-15569411	ref	NSM	NOTEST	0	0	0	0	1	1	no
21ur-11240	21ur-11240	21ur-11240	chrIV:6409749-6413510	ref	NSM	NOTEST	0	0	0	0	1	1	no
21ur-11241	21ur-11241	21ur-11241	chrIV:14608388-14608412	ref	NSM	NOTEST	0	0	0	0	1	1	no
21ur-11243	21ur-11243	21ur-11243	chrIV:15269180-15269201	ref	NSM	NOTEST	0	0	0	0	1	1	no
21ur-11245	21ur-11245	21ur-11245	chrIV:15589730-15589754	ref	NSM	NOTEST	0	0	0	0	1	1	no
21ur-11247	21ur-11247	21ur-11247	chrIV:15896213-16675918	ref	NSM	HIDATA	0	0	0	0	1	1	no
21ur-11248	21ur-11248	21ur-11248	chrIV:14836530-14836555	ref	NSM	NOTEST	0	0	0	0	1	1	no
21ur-11249	21ur-11249	21ur-11249	chrIV:15249568-15249592	ref	NSM	NOTEST	0	0	0	0	1	1	no
21ur-11250	21ur-11250	21ur-11250	chrIV:15807434-15807455	ref	NSM	NOTEST	0	0	0	0	1	1	no
21ur-11251	21ur-11251	21ur-11251	chrIV:15888814-15888835	ref	NSM	NOTEST	0	0	0	0	1	1	no
21ur-11252	21ur-11252	21ur-11252	chrIV:13934419-13943703	ref	NSM	NOTEST	0	0	0	0	1	1	no
21ur-11253	21ur-11253	21ur-11253	chrIV:13989107-14012001	ref	NSM	NOTEST	0	0	0	0	1	1	no
21ur-11254	21ur-11254	21ur-11254	chrIV:17223742-17224951	ref	NSM	NOTEST	0	0	0	0	1	1	no
21ur-11255	21ur-11255	21ur-11255	chrIV:13952725-13963709	ref	NSM	NOTEST	0	0	0	0	1	1	no
21ur-11256	21ur-11256	21ur-11256	chrIV:15136718-15136739	ref	NSM	NOTEST	0	0	0	0	1	1	no
21ur-11257	21ur-11257	21ur-11257	chrIV:5040990-5045388	ref	NSM	NOTEST	0	0	0	0	1	1	no
21ur-11258	21ur-11258	21ur-11258	chrIV:15372464-15372485	ref	NSM	NOTEST	0	0	0	0	1	1	no
21ur-1126	21ur-1126	21ur-1126	chrIV:15151500-15151521	ref	NSM	NOTEST	0	0	0	0	1	1	no
21ur-11260	21ur-11260	21ur-11260	chrIV:17198156-17206769	ref	NSM	NOTEST	0	0	0	0	1	1	no
21ur-11261	21ur-11261	21ur-11261	chrIV:5364410-5364431	ref	NSM	NOTEST	0	0	0	0	1	1	no
21ur-11263	21ur-11263	21ur-11263	chrIV:5667656-5669484	ref	NSM	NOTEST	0	0	0	0	1	1	no
21ur-11264	21ur-11264	21ur-11264	chrIV:10009430-10009451	ref	NSM	NOTEST	0	0	0	0	1	1	no
21ur-11265	21ur-11265	21ur-11265	chrIV:15673332-15673353	ref	NSM	NOTEST	0	0	0	0	1	1	no
21ur-11266	21ur-11266	21ur-11266	chrIV:14677170-14677191	ref	NSM	NOTEST	0	0	0	0	1	1	no
21ur-11268	21ur-11268	21ur-11268	chrIV:14636010-14636031	ref	NSM	NOTEST	0	0	0	0	1	1	no
21ur-11269	21ur-11269	21ur-11269	chrIV:5975563-6004021	ref	NSM	HIDATA	0	0	0	0	1	1	no
21ur-1127	21ur-1127	21ur-1127	chrIV:13826052-13826076	ref	NSM	NOTEST	0	0	0	0	1	1	no
21ur-11271	21ur-11271	21ur-11271	chrIV:16787293-16788477	ref	NSM	NOTEST	0	0	0	0	1	1	no
21ur-11272	21ur-11272	21ur-11272	chrIV:15896213-16675918	ref	NSM	HIDATA	0	0	0	0	1	1	no
21ur-11274	21ur-11274	21ur-11274	chrIV:6185654-6185675	ref	NSM	NOTEST	0	0	0	0	1	1	no
21ur-11277	21ur-11277	21ur-11277	chrIV:5925007-5925028	ref	NSM	NOTEST	0	0	0	0	1	1	no
21ur-11279	21ur-11279	21ur-11279	chrIV:17066105-17066126	ref	NSM	NOTEST	0	0	0	0	1	1	no
21ur-1128	21ur-1128	21ur-1128	chrIV:14812725-14812746	ref	NSM	NOTEST	0	0	0	0	1	1	no
21ur-11280	21ur-11280	21ur-11280	chrIV:14360258-14360279	ref	NSM	NOTEST	0	0	0	0	1	1	no
21ur-11281	21ur-11281	21ur-11281	chrIV:15896213-16675918	ref	NSM	HIDATA	0	0	0	0	1	1	no
21ur-11282	21ur-11282	21ur-11282	chrIV:13750311-13770327	ref	NSM	NOTEST	0	0	0	0	1	1	no
21ur-11283	21ur-11283	21ur-11283	chrIV:15298465-15298489	ref	NSM	NOTEST	0	0	0	0	1	1	no
21ur-11285	21ur-11285	21ur-11285	chrIV:15270265-15275729	ref	NSM	NOTEST	0	0	0	0	1	1	no
21ur-11286	21ur-11286	21ur-11286	chrIV:17192962-17192983	ref	NSM	NOTEST	0	0	0	0	1	1	no
21ur-11287	21ur-11287	21ur-11287	chrIV:14401156-14412859	ref	NSM	NOTEST	0	0	0	0	1	1	no
21ur-1129	21ur-1129	21ur-1129	chrIV:13750311-13770327	ref	NSM	NOTEST	0	0	0	0	1	1	no
21ur-11290	21ur-11290	21ur-11290	chrIV:14879533-14900361	ref	NSM	NOTEST	0	0	0	0	1	1	no
21ur-11291	21ur-11291	21ur-11291	chrIV:14658289-14674958	ref	NSM	NOTEST	0	0	0	0	1	1	no
21ur-11292	21ur-11292	21ur-11292	chrIV:15896213-16675918	ref	NSM	HIDATA	0	0	0	0	1	1	no
21ur-11293	21ur-11293	21ur-11293	chrIV:15488206-15488227	ref	NSM	NOTEST	0	0	0	0	1	1	no
21ur-11294	21ur-11294	21ur-11294	chrIV:6655568-6655589	ref	NSM	NOTEST	0	0	0	0	1	1	no
21ur-11295	21ur-11295	21ur-11295	chrIV:16729412-16729436	ref	NSM	NOTEST	0	0	0	0	1	1	no
21ur-11296	21ur-11296	21ur-11296	chrIV:6454663-6454684	ref	NSM	NOTEST	0	0	0	0	1	1	no
21ur-11297	21ur-11297	21ur-11297	chrIV:16698399-16698421	ref	NSM	NOTEST	0	0	0	0	1	1	no
21ur-11298	21ur-11298	21ur-11298	chrIV:15090544-15090567	ref	NSM	NOTEST	0	0	0	0	1	1	no
21ur-11299	21ur-11299	21ur-11299	chrIV:15702516-15702537	ref	NSM	NOTEST	0	0	0	0	1	1	no
21ur-113	21ur-113	21ur-113	chrIV:15700520-15700541	ref	NSM	NOTEST	0	0	0	0	1	1	no
21ur-1130	21ur-1130	21ur-1130	chrIV:15370623-15370654	ref	NSM	NOTEST	0	0	0	0	1	1	no
21ur-11300	21ur-11300	21ur-11300	chrIV:14505826-14505848	ref	NSM	NOTEST	0	0	0	0	1	1	no
21ur-11301	21ur-11301	21ur-11301	chrIV:16748303-16748324	ref	NSM	NOTEST	0	0	0	0	1	1	no
21ur-11302	21ur-11302	21ur-11302	chrIV:15896213-16675918	ref	NSM	HIDATA	0	0	0	0	1	1	no
21ur-11304	21ur-11304	21ur-11304	chrIV:15092848-15098344	ref	NSM	NOTEST	0	0	0	0	1	1	no
21ur-11305	21ur-11305	21ur-11305	chrIV:14165770-14168378	ref	NSM	NOTEST	0	0	0	0	1	1	no
21ur-11308	21ur-11308	21ur-11308	chrIV:14919368-14919390	ref	NSM	NOTEST	0	0	0	0	1	1	no
21ur-11309	21ur-11309	21ur-11309	chrIV:15896213-16675918	ref	NSM	HIDATA	0	0	0	0	1	1	no
21ur-1131	21ur-1131	21ur-1131	chrIV:14250900-14250921	ref	NSM	NOTEST	0	0	0	0	1	1	no
21ur-11310	21ur-11310	21ur-11310	chrIV:6403055-6403077	ref	NSM	NOTEST	0	0	0	0	1	1	no
21ur-11311	21ur-11311	21ur-11311	chrIV:5824738-5824759	ref	NSM	NOTEST	0	0	0	0	1	1	no
21ur-11312	21ur-11312	21ur-11312	chrIV:5036305-5036326	ref	NSM	NOTEST	0	0	0	0	1	1	no
21ur-11313	21ur-11313	21ur-11313	chrIV:6433167-6433188	ref	NSM	NOTEST	0	0	0	0	1	1	no
21ur-11314	21ur-11314	21ur-11314	chrIV:15722844-15722867	ref	NSM	NOTEST	0	0	0	0	1	1	no
21ur-11315	21ur-11315	21ur-11315	chrIV:5808530-5808551	ref	NSM	NOTEST	0	0	0	0	1	1	no
21ur-11316	21ur-11316	21ur-11316	chrIV:14106560-14107634	ref	NSM	NOTEST	0	0	0	0	1	1	no
21ur-11318	21ur-11318	21ur-11318	chrIV:5882740-5883980	ref	NSM	NOTEST	0	0	0	0	1	1	no
21ur-1132	21ur-1132	21ur-1132	chrIV:16977878-16977902	ref	NSM	NOTEST	0	0	0	0	1	1	no
21ur-11320	21ur-11320	21ur-11320	chrIV:11273472-11281822	ref	NSM	NOTEST	0	0	0	0	1	1	no
21ur-11321	21ur-11321	21ur-11321	chrIV:14012078-14012099	ref	NSM	NOTEST	0	0	0	0	1	1	no
21ur-11322	21ur-11322	21ur-11322	chrIV:15710943-15721773	ref	NSM	NOTEST	0	0	0	0	1	1	no
21ur-11324	21ur-11324	21ur-11324	chrIV:14132553-14132574	ref	NSM	NOTEST	0	0	0	0	1	1	no
21ur-11325	21ur-11325	21ur-11325	chrIV:16726236-16726261	ref	NSM	NOTEST	0	0	0	0	1	1	no
21ur-11327	21ur-11327	21ur-11327	chrIV:15176315-15176340	ref	NSM	NOTEST	0	0	0	0	1	1	no
21ur-11328	21ur-11328	21ur-11328	chrIV:5147047-5147068	ref	NSM	NOTEST	0	0	0	0	1	1	no
21ur-11329	21ur-11329	21ur-11329	chrIV:6194899-6194923	ref	NSM	NOTEST	0	0	0	0	1	1	no
21ur-1133	21ur-1133	21ur-1133	chrIV:15896213-16675918	ref	NSM	HIDATA	0	0	0	0	1	1	no
21ur-11331	21ur-11331	21ur-11331	chrIV:15896213-16675918	ref	NSM	HIDATA	0	0	0	0	1	1	no
21ur-11333	21ur-11333	21ur-11333	chrIV:16821878-16821902	ref	NSM	NOTEST	0	0	0	0	1	1	no
21ur-11334	21ur-11334	21ur-11334	chrIV:15896213-16675918	ref	NSM	HIDATA	0	0	0	0	1	1	no
21ur-11336	21ur-11336	21ur-11336	chrIV:13868762-13876580	ref	NSM	NOTEST	0	0	0	0	1	1	no
21ur-11337	21ur-11337	21ur-11337	chrIV:15061896-15065684	ref	NSM	NOTEST	0	0	0	0	1	1	no
21ur-11338	21ur-11338	21ur-11338	chrIV:13690189-13690211	ref	NSM	NOTEST	0	0	0	0	1	1	no
21ur-11339	21ur-11339	21ur-11339	chrIV:15896213-16675918	ref	NSM	HIDATA	0	0	0	0	1	1	no
21ur-1134	21ur-1134	21ur-1134	chrIV:13827875-13844884	ref	NSM	NOTEST	0	0	0	0	1	1	no
21ur-11340	21ur-11340	21ur-11340	chrIV:15896213-16675918	ref	NSM	HIDATA	0	0	0	0	1	1	no
21ur-11342	21ur-11342	21ur-11342	chrIV:15412179-15412200	ref	NSM	NOTEST	0	0	0	0	1	1	no
21ur-11343	21ur-11343	21ur-11343	chrIV:5864533-5865864	ref	NSM	NOTEST	0	0	0	0	1	1	no
21ur-11344	21ur-11344	21ur-11344	chrII:9877931-9877952	ref	NSM	NOTEST	0	0	0	0	1	1	no
21ur-11345	21ur-11345	21ur-11345	chrIV:5111205-5111231	ref	NSM	NOTEST	0	0	0	0	1	1	no
21ur-11347	21ur-11347	21ur-11347	chrIV:15896213-16675918	ref	NSM	HIDATA	0	0	0	0	1	1	no
21ur-11348	21ur-11348	21ur-11348	chrIV:15871503-15871540	ref	NSM	NOTEST	0	0	0	0	1	1	no
21ur-11349	21ur-11349	21ur-11349	chrIV:14901547-14901572	ref	NSM	NOTEST	0	0	0	0	1	1	no
21ur-1135	21ur-1135	21ur-1135	chrIV:14707482-14707503	ref	NSM	NOTEST	0	0	0	0	1	1	no
21ur-11350	21ur-11350	21ur-11350	chrIV:15774993-15775015	ref	NSM	NOTEST	0	0	0	0	1	1	no
21ur-11351	21ur-11351	21ur-11351	chrIV:5735049-5736910	ref	NSM	NOTEST	0	0	0	0	1	1	no
21ur-11352	21ur-11352	21ur-11352	chrIV:6405164-6408193	ref	NSM	NOTEST	0	0	0	0	1	1	no
21ur-11353	21ur-11353	21ur-11353	chrIV:14746803-14746825	ref	NSM	NOTEST	0	0	0	0	1	1	no
21ur-11355	21ur-11355	21ur-11355	chrIV:15694328-15694349	ref	NSM	NOTEST	0	0	0	0	1	1	no
21ur-11357	21ur-11357	21ur-11357	chrIV:15298851-15298872	ref	NSM	NOTEST	0	0	0	0	1	1	no
21ur-11358	21ur-11358	21ur-11358	chrIV:6040963-6073953	ref	NSM	NOTEST	0	0	0	0	1	1	no
21ur-11360	21ur-11360	21ur-11360	chrIV:16839341-16839362	ref	NSM	NOTEST	0	0	0	0	1	1	no
21ur-11361	21ur-11361	21ur-11361	chrIV:5867775-5870161	ref	NSM	NOTEST	0	0	0	0	1	1	no
21ur-11362	21ur-11362	21ur-11362	chrIV:14291943-14319262	ref	NSM	NOTEST	0	0	0	0	1	1	no
21ur-11363	21ur-11363	21ur-11363	chrIV:6804365-6804386	ref	NSM	NOTEST	0	0	0	0	1	1	no
21ur-11365	21ur-11365	21ur-11365	chrIV:16697382-16697403	ref	NSM	NOTEST	0	0	0	0	1	1	no
21ur-11366	21ur-11366	21ur-11366	chrIV:15896213-16675918	ref	NSM	HIDATA	0	0	0	0	1	1	no
21ur-11367	21ur-11367	21ur-11367	chrIV:4848457-4848479	ref	NSM	NOTEST	0	0	0	0	1	1	no
21ur-11369	21ur-11369	21ur-11369	chrIV:15089623-15089644	ref	NSM	NOTEST	0	0	0	0	1	1	no
21ur-1137	21ur-1137	21ur-1137	chrIV:15896213-16675918	ref	NSM	HIDATA	0	0	0	0	1	1	no
21ur-11370	21ur-11370	21ur-11370	chrIV:15896213-16675918	ref	NSM	HIDATA	0	0	0	0	1	1	no
21ur-11371	21ur-11371	21ur-11371	chrIV:15896213-16675918	ref	NSM	HIDATA	0	0	0	0	1	1	no
21ur-11373	21ur-11373	21ur-11373	chrIV:6040963-6073953	ref	NSM	NOTEST	0	0	0	0	1	1	no
21ur-11374	21ur-11374	21ur-11374	chrIV:15355537-15355562	ref	NSM	NOTEST	0	0	0	0	1	1	no
21ur-11375	21ur-11375	21ur-11375	chrIV:14549798-14551929	ref	NSM	NOTEST	0	0	0	0	1	1	no
21ur-11376	21ur-11376	21ur-11376	chrIV:13705669-13705690	ref	NSM	NOTEST	0	0	0	0	1	1	no
21ur-11377	21ur-11377	21ur-11377	chrIV:16889174-16889195	ref	NSM	NOTEST	0	0	0	0	1	1	no
21ur-11378	21ur-11378	21ur-11378	chrIV:14998947-14998968	ref	NSM	NOTEST	0	0	0	0	1	1	no
21ur-11379	21ur-11379	21ur-11379	chrIV:17050124-17050146	ref	NSM	NOTEST	0	0	0	0	1	1	no
21ur-1138	21ur-1138	21ur-1138	chrIV:14599564-14599585	ref	NSM	NOTEST	0	0	0	0	1	1	no
21ur-11380	21ur-11380	21ur-11380	chrIV:15896213-16675918	ref	NSM	HIDATA	0	0	0	0	1	1	no
21ur-11381	21ur-11381	21ur-11381	chrIV:5126448-5126469	ref	NSM	NOTEST	0	0	0	0	1	1	no
21ur-11383	21ur-11383	21ur-11383	chrIV:14642995-14653341	ref	NSM	NOTEST	0	0	0	0	1	1	no
21ur-11385	21ur-11385	21ur-11385	chrIV:16718443-16718464	ref	NSM	NOTEST	0	0	0	0	1	1	no
21ur-11386	21ur-11386	21ur-11386	chrIV:14877341-14877365	ref	NSM	NOTEST	0	0	0	0	1	1	no
21ur-11387	21ur-11387	21ur-11387	chrIV:15490812-15490833	ref	NSM	NOTEST	0	0	0	0	1	1	no
21ur-11388	21ur-11388	21ur-11388	chrIV:15551157-15554677	ref	NSM	NOTEST	0	0	0	0	1	1	no
21ur-1139	21ur-1139	21ur-1139	chrIV:15896213-16675918	ref	NSM	HIDATA	0	0	0	0	1	1	no
21ur-11390	21ur-11390	21ur-11390	chrIV:15896213-16675918	ref	NSM	HIDATA	0	0	0	0	1	1	no
21ur-11391	21ur-11391	21ur-11391	chrIV:15896213-16675918	ref	NSM	HIDATA	0	0	0	0	1	1	no
21ur-11392	21ur-11392	21ur-11392	chrIV:14610724-14610749	ref	NSM	NOTEST	0	0	0	0	1	1	no
21ur-11393	21ur-11393	21ur-11393	chrIV:15872542-15872568	ref	NSM	NOTEST	0	0	0	0	1	1	no
21ur-11394	21ur-11394	21ur-11394	chrIV:5523782-5523803	ref	NSM	NOTEST	0	0	0	0	1	1	no
21ur-11396	21ur-11396	21ur-11396	chrIV:14273188-14273210	ref	NSM	NOTEST	0	0	0	0	1	1	no
21ur-11399	21ur-11399	21ur-11399	chrIV:17072258-17072279	ref	NSM	NOTEST	0	0	0	0	1	1	no
21ur-114	21ur-114	21ur-114	chrIV:17198156-17206769	ref	NSM	NOTEST	0	0	0	0	1	1	no
21ur-1140	21ur-1140	21ur-1140	chrIV:5031499-5031520	ref	NSM	NOTEST	0	0	0	0	1	1	no
21ur-11400	21ur-11400	21ur-11400	chrIV:15544320-15544344	ref	NSM	NOTEST	0	0	0	0	1	1	no
21ur-11401	21ur-11401	21ur-11401	chrIV:5529086-5529108	ref	NSM	NOTEST	0	0	0	0	1	1	no
21ur-11402	21ur-11402	21ur-11402	chrIV:15161124-15164864	ref	NSM	NOTEST	0	0	0	0	1	1	no
21ur-11403	21ur-11403	21ur-11403	chrIV:6628366-6631728	ref	NSM	NOTEST	0	0	0	0	1	1	no
21ur-11404	21ur-11404	21ur-11404	chrIV:14915555-14915580	ref	NSM	NOTEST	0	0	0	0	1	1	no
21ur-11405	21ur-11405	21ur-11405	chrIV:16870006-16870031	ref	NSM	NOTEST	0	0	0	0	1	1	no
21ur-11407	21ur-11407	21ur-11407	chrIV:17320760-17328596	ref	NSM	NOTEST	0	0	0	0	1	1	no
21ur-11409	21ur-11409	21ur-11409	chrIV:15049378-15053339	ref	NSM	NOTEST	0	0	0	0	1	1	no
21ur-1141	21ur-1141	21ur-1141	chrIV:13827875-13844884	ref	NSM	NOTEST	0	0	0	0	1	1	no
21ur-11410	21ur-11410	21ur-11410	chrIV:14270089-14270114	ref	NSM	NOTEST	0	0	0	0	1	1	no
21ur-11412	21ur-11412	21ur-11412	chrIV:15805903-15805928	ref	NSM	NOTEST	0	0	0	0	1	1	no
21ur-11413	21ur-11413	21ur-11413	chrIV:6157431-6172926	ref	NSM	NOTEST	0	0	0	0	1	1	no
21ur-11414	21ur-11414	21ur-11414	chrIV:13894723-13894745	ref	NSM	NOTEST	0	0	0	0	1	1	no
21ur-11415	21ur-11415	21ur-11415	chrIV:15835885-15835912	ref	NSM	NOTEST	0	0	0	0	1	1	no
21ur-11416	21ur-11416	21ur-11416	chrIV:17037018-17037061	ref	NSM	NOTEST	0	0	0	0	1	1	no
21ur-11417	21ur-11417	21ur-11417	chrIV:5766021-5766043	ref	NSM	NOTEST	0	0	0	0	1	1	no
21ur-11419	21ur-11419	21ur-11419	chrIV:10310775-10313584	ref	NSM	NOTEST	0	0	0	0	1	1	no
21ur-1142	21ur-1142	21ur-1142	chrIV:15820026-15825393	ref	NSM	NOTEST	0	0	0	0	1	1	no
21ur-11420	21ur-11420	21ur-11420	chrIV:14339461-14339483	ref	NSM	NOTEST	0	0	0	0	1	1	no
21ur-11421	21ur-11421	21ur-11421	chrIV:15283993-15284017	ref	NSM	NOTEST	0	0	0	0	1	1	no
21ur-11423	21ur-11423	21ur-11423	chrIV:13715064-13715088	ref	NSM	NOTEST	0	0	0	0	1	1	no
21ur-11424	21ur-11424	21ur-11424	chrIV:14137337-14140269	ref	NSM	NOTEST	0	0	0	0	1	1	no
21ur-11425	21ur-11425	21ur-11425	chrIV:15896213-16675918	ref	NSM	HIDATA	0	0	0	0	1	1	no
21ur-11426	21ur-11426	21ur-11426	chrIV:14653360-14653380	ref	NSM	NOTEST	0	0	0	0	1	1	no
21ur-11427	21ur-11427	21ur-11427	chrIV:15791553-15791577	ref	NSM	NOTEST	0	0	0	0	1	1	no
21ur-11428	21ur-11428	21ur-11428	chrIV:15896213-16675918	ref	NSM	HIDATA	0	0	0	0	1	1	no
21ur-11429	21ur-11429	21ur-11429	chrIV:4764739-4767797	ref	NSM	NOTEST	0	0	0	0	1	1	no
21ur-1143	21ur-1143	21ur-1143	chrIV:14967089-14967113	ref	NSM	NOTEST	0	0	0	0	1	1	no
21ur-11430	21ur-11430	21ur-11430	chrIV:14981595-14996198	ref	NSM	NOTEST	0	0	0	0	1	1	no
21ur-11431	21ur-11431	21ur-11431	chrIV:6083746-6083768	ref	NSM	NOTEST	0	0	0	0	1	1	no
21ur-11432	21ur-11432	21ur-11432	chrIV:14873447-14873468	ref	NSM	NOTEST	0	0	0	0	1	1	no
21ur-11433	21ur-11433	21ur-11433	chrIV:13681141-13681162	ref	NSM	NOTEST	0	0	0	0	1	1	no
21ur-11434	21ur-11434	21ur-11434	chrIV:4966088-4969511	ref	NSM	NOTEST	0	0	0	0	1	1	no
21ur-11435	21ur-11435	21ur-11435	chrIV:13613543-13613564	ref	NSM	NOTEST	0	0	0	0	1	1	no
21ur-11436	21ur-11436	21ur-11436	chrIV:14831867-14831888	ref	NSM	NOTEST	0	0	0	0	1	1	no
21ur-11438	21ur-11438	21ur-11438	chrIV:12062120-12062141	ref	NSM	NOTEST	0	0	0	0	1	1	no
21ur-11439	21ur-11439	21ur-11439	chrIV:15896213-16675918	ref	NSM	HIDATA	0	0	0	0	1	1	no
21ur-1144	21ur-1144	21ur-1144	chrIV:15896213-16675918	ref	NSM	HIDATA	0	0	0	0	1	1	no
21ur-11440	21ur-11440	21ur-11440	chrIV:14734317-14745427	ref	NSM	NOTEST	0	0	0	0	1	1	no
21ur-11441	21ur-11441	21ur-11441	chrIV:15896213-16675918	ref	NSM	HIDATA	0	0	0	0	1	1	no
21ur-11442	21ur-11442	21ur-11442	chrIV:5562641-5562663	ref	NSM	NOTEST	0	0	0	0	1	1	no
21ur-11443	21ur-11443	21ur-11443	chrIV:15337045-15339789	ref	NSM	NOTEST	0	0	0	0	1	1	no
21ur-11445	21ur-11445	21ur-11445	chrIV:17059212-17059236	ref	NSM	NOTEST	0	0	0	0	1	1	no
21ur-11446	21ur-11446	21ur-11446	chrIV:15441499-15441520	ref	NSM	NOTEST	0	0	0	0	1	1	no
21ur-11447	21ur-11447	21ur-11447	chrIV:13592888-13592910	ref	NSM	NOTEST	0	0	0	0	1	1	no
21ur-11448	21ur-11448	21ur-11448	chrIV:14239290-14239316	ref	NSM	NOTEST	0	0	0	0	1	1	no
21ur-11449	21ur-11449	21ur-11449	chrIV:13801635-13801661	ref	NSM	NOTEST	0	0	0	0	1	1	no
21ur-1145	21ur-1145	21ur-1145	chrIV:15566991-15567012	ref	NSM	NOTEST	0	0	0	0	1	1	no
21ur-11450	21ur-11450	21ur-11450	chrIV:17198156-17206769	ref	NSM	NOTEST	0	0	0	0	1	1	no
21ur-11451	21ur-11451	21ur-11451	chrIV:15896213-16675918	ref	NSM	HIDATA	0	0	0	0	1	1	no
21ur-11452	21ur-11452	21ur-11452	chrIV:15896213-16675918	ref	NSM	HIDATA	0	0	0	0	1	1	no
21ur-11453	21ur-11453	21ur-11453	chrIV:5172787-5172808	ref	NSM	NOTEST	0	0	0	0	1	1	no
21ur-11454	21ur-11454	21ur-11454	chrIV:15108015-15108036	ref	NSM	NOTEST	0	0	0	0	1	1	no
21ur-11457	21ur-11457	21ur-11457	chrIV:6157431-6172926	ref	NSM	NOTEST	0	0	0	0	1	1	no
21ur-11458	21ur-11458	21ur-11458	chrIV:13711613-13711639	ref	NSM	NOTEST	0	0	0	0	1	1	no
21ur-1146	21ur-1146	21ur-1146	chrIV:5149278-5149300	ref	NSM	NOTEST	0	0	0	0	1	1	no
21ur-11461	21ur-11461	21ur-11461	chrIV:15896213-16675918	ref	NSM	HIDATA	0	0	0	0	1	1	no
21ur-11463	21ur-11463	21ur-11463	chrIV:15896213-16675918	ref	NSM	HIDATA	0	0	0	0	1	1	no
21ur-11464	21ur-11464	21ur-11464	chrIV:16811881-16811903	ref	NSM	NOTEST	0	0	0	0	1	1	no
21ur-11466	21ur-11466	21ur-11466	chrIV:6426543-6426564	ref	NSM	NOTEST	0	0	0	0	1	1	no
21ur-11467	21ur-11467	21ur-11467	chrIV:14482454-14486315	ref	NSM	NOTEST	0	0	0	0	1	1	no
21ur-11468	21ur-11468	21ur-11468	chrIV:16830159-16830726	ref	NSM	NOTEST	0	0	0	0	1	1	no
21ur-11469	21ur-11469	21ur-11469	chrIV:5733204-5733225	ref	NSM	NOTEST	0	0	0	0	1	1	no
21ur-1147	21ur-1147	21ur-1147	chrIV:15741413-15741434	ref	NSM	NOTEST	0	0	0	0	1	1	no
21ur-11470	21ur-11470	21ur-11470	chrIV:15896213-16675918	ref	NSM	HIDATA	0	0	0	0	1	1	no
21ur-11471	21ur-11471	21ur-11471	chrIV:14658289-14674958	ref	NSM	NOTEST	0	0	0	0	1	1	no
21ur-11473	21ur-11473	21ur-11473	chrIV:15531667-15531691	ref	NSM	NOTEST	0	0	0	0	1	1	no
21ur-11474	21ur-11474	21ur-11474	chrIV:5779559-5779580	ref	NSM	NOTEST	0	0	0	0	1	1	no
21ur-11475	21ur-11475	21ur-11475	chrIV:14997239-14997265	ref	NSM	NOTEST	0	0	0	0	1	1	no
21ur-11476	21ur-11476	21ur-11476	chrIV:14683013-14687232	ref	NSM	NOTEST	0	0	0	0	1	1	no
21ur-11477	21ur-11477	21ur-11477	chrIV:13989107-14012001	ref	NSM	NOTEST	0	0	0	0	1	1	no
21ur-11478	21ur-11478	21ur-11478	chrIV:14589335-14589359	ref	NSM	NOTEST	0	0	0	0	1	1	no
21ur-1148	21ur-1148	21ur-1148	chrIV:13827875-13844884	ref	NSM	NOTEST	0	0	0	0	1	1	no
21ur-11480	21ur-11480	21ur-11480	chrIV:6013030-6013051	ref	NSM	NOTEST	0	0	0	0	1	1	no
21ur-11482	21ur-11482	21ur-11482	chrIV:15496253-15496278	ref	NSM	NOTEST	0	0	0	0	1	1	no
21ur-11483	21ur-11483	21ur-11483	chrIV:15572613-15572638	ref	NSM	NOTEST	0	0	0	0	1	1	no
21ur-11484	21ur-11484	21ur-11484	chrIV:13639325-13644018	ref	NSM	NOTEST	0	0	0	0	1	1	no
21ur-11485	21ur-11485	21ur-11485	chrIV:13711314-13711335	ref	NSM	NOTEST	0	0	0	0	1	1	no
21ur-11487	21ur-11487	21ur-11487	chrIV:15896213-16675918	ref	NSM	HIDATA	0	0	0	0	1	1	no
21ur-11488	21ur-11488	21ur-11488	chrIV:15896213-16675918	ref	NSM	HIDATA	0	0	0	0	1	1	no
21ur-11489	21ur-11489	21ur-11489	chrIV:5093498-5103262	ref	NSM	NOTEST	0	0	0	0	1	1	no
21ur-1149	21ur-1149	21ur-1149	chrIV:14182353-14192649	ref	NSM	NOTEST	0	0	0	0	1	1	no
21ur-11491	21ur-11491	21ur-11491	chrIV:15896213-16675918	ref	NSM	HIDATA	0	0	0	0	1	1	no
21ur-11492	21ur-11492	21ur-11492	chrIV:12167519-12167540	ref	NSM	NOTEST	0	0	0	0	1	1	no
21ur-11494	21ur-11494	21ur-11494	chrIV:14862476-14869706	ref	NSM	NOTEST	0	0	0	0	1	1	no
21ur-11495	21ur-11495	21ur-11495	chrIV:14026916-14026937	ref	NSM	NOTEST	0	0	0	0	1	1	no
21ur-11496	21ur-11496	21ur-11496	chrIV:15630750-15630775	ref	NSM	NOTEST	0	0	0	0	1	1	no
21ur-11497	21ur-11497	21ur-11497	chrIV:14981595-14996198	ref	NSM	NOTEST	0	0	0	0	1	1	no
21ur-11499	21ur-11499	21ur-11499	chrIV:14449801-14449826	ref	NSM	NOTEST	0	0	0	0	1	1	no
21ur-115	21ur-115	21ur-115	chrIV:16909191-16909212	ref	NSM	NOTEST	0	0	0	0	1	1	no
21ur-1150	21ur-1150	21ur-1150	chrIV:14965343-14965364	ref	NSM	NOTEST	0	0	0	0	1	1	no
21ur-11501	21ur-11501	21ur-11501	chrIV:15896213-16675918	ref	NSM	HIDATA	0	0	0	0	1	1	no
21ur-11502	21ur-11502	21ur-11502	chrIV:15896213-16675918	ref	NSM	HIDATA	0	0	0	0	1	1	no
21ur-11503	21ur-11503	21ur-11503	chrIV:6409749-6413510	ref	NSM	NOTEST	0	0	0	0	1	1	no
21ur-11504	21ur-11504	21ur-11504	chrIV:15896213-16675918	ref	NSM	HIDATA	0	0	0	0	1	1	no
21ur-11505	21ur-11505	21ur-11505	chrIV:5374689-5377267	ref	NSM	NOTEST	0	0	0	0	1	1	no
21ur-11506	21ur-11506	21ur-11506	chrIV:15837425-15837446	ref	NSM	NOTEST	0	0	0	0	1	1	no
21ur-11507	21ur-11507	21ur-11507	chrIV:5495919-5516254	ref	NSM	NOTEST	0	0	0	0	1	1	no
21ur-11508	21ur-11508	21ur-11508	chrIV:5331040-5331060	ref	NSM	NOTEST	0	0	0	0	1	1	no
21ur-11509	21ur-11509	21ur-11509	chrIV:5228910-5230075	ref	NSM	NOTEST	0	0	0	0	1	1	no
21ur-1151	21ur-1151	21ur-1151	chrIV:13685008-13685030	ref	NSM	NOTEST	0	0	0	0	1	1	no
21ur-11510	21ur-11510	21ur-11510	chrIV:5584673-5609618	ref	NSM	NOTEST	0	0	0	0	1	1	no
21ur-11511	21ur-11511	21ur-11511	chrIV:15896213-16675918	ref	NSM	HIDATA	0	0	0	0	1	1	no
21ur-11512	21ur-11512	21ur-11512	chrIV:15532781-15532802	ref	NSM	NOTEST	0	0	0	0	1	1	no
21ur-11513	21ur-11513	21ur-11513	chrIV:11245734-11245755	ref	NSM	NOTEST	0	0	0	0	1	1	no
21ur-11514	21ur-11514	21ur-11514	chrIV:15724710-15724734	ref	NSM	NOTEST	0	0	0	0	1	1	no
21ur-11515	21ur-11515	21ur-11515	chrIV:16800367-16800389	ref	NSM	NOTEST	0	0	0	0	1	1	no
21ur-11517	21ur-11517	21ur-11517	chrIV:15896213-16675918	ref	NSM	HIDATA	0	0	0	0	1	1	no
21ur-11518	21ur-11518	21ur-11518	chrIV:14945689-14945715	ref	NSM	NOTEST	0	0	0	0	1	1	no
21ur-11519	21ur-11519	21ur-11519	chrIV:4877393-4880307	ref	NSM	NOTEST	0	0	0	0	1	1	no
21ur-1152	21ur-1152	21ur-1152	chrIV:15896213-16675918	ref	NSM	HIDATA	0	0	0	0	1	1	no
21ur-11520	21ur-11520	21ur-11520	chrIV:15844964-15844986	ref	NSM	NOTEST	0	0	0	0	1	1	no
21ur-11521	21ur-11521	21ur-11521	chrIV:15572979-15573008	ref	NSM	NOTEST	0	0	0	0	1	1	no
21ur-11522	21ur-11522	21ur-11522	chrIV:6989530-6989551	ref	NSM	NOTEST	0	0	0	0	1	1	no
21ur-11523	21ur-11523	21ur-11523	chrIV:5822940-5822961	ref	NSM	NOTEST	0	0	0	0	1	1	no
21ur-11524	21ur-11524	21ur-11524	chrIV:15260296-15260323	ref	NSM	NOTEST	0	0	0	0	1	1	no
21ur-11525	21ur-11525	21ur-11525	chrIV:14533490-14535040	ref	NSM	NOTEST	0	0	0	0	1	1	no
21ur-11527	21ur-11527	21ur-11527	chrIV:5808568-5810292	ref	NSM	NOTEST	0	0	0	0	1	1	no
21ur-11528	21ur-11528	21ur-11528	chrIV:5707084-5708406	ref	NSM	NOTEST	0	0	0	0	1	1	no
21ur-11529	21ur-11529	21ur-11529	chrII:5062086-5062107	ref	NSM	NOTEST	0	0	0	0	1	1	no
21ur-11530	21ur-11530	21ur-11530	chrIV:5215837-5215861	ref	NSM	NOTEST	0	0	0	0	1	1	no
21ur-11531	21ur-11531	21ur-11531	chrIV:15672809-15672833	ref	NSM	NOTEST	0	0	0	0	1	1	no
21ur-11532	21ur-11532	21ur-11532	chrIV:15372719-15372740	ref	NSM	NOTEST	0	0	0	0	1	1	no
21ur-11533	21ur-11533	21ur-11533	chrIV:15896213-16675918	ref	NSM	HIDATA	0	0	0	0	1	1	no
21ur-11534	21ur-11534	21ur-11534	chrIV:5567173-5574018	ref	NSM	NOTEST	0	0	0	0	1	1	no
21ur-11535	21ur-11535	21ur-11535	chrIV:14291943-14319262	ref	NSM	NOTEST	0	0	0	0	1	1	no
21ur-11536	21ur-11536	21ur-11536	chrIV:9752553-9752574	ref	NSM	NOTEST	0	0	0	0	1	1	no
21ur-11537	21ur-11537	21ur-11537	chrIV:14456972-14464004	ref	NSM	NOTEST	0	0	0	0	1	1	no
21ur-11538	21ur-11538	21ur-11538	chrIV:14173616-14176448	ref	NSM	NOTEST	0	0	0	0	1	1	no
21ur-11539	21ur-11539	21ur-11539	chrIV:6505271-6505292	ref	NSM	NOTEST	0	0	0	0	1	1	no
21ur-1154	21ur-1154	21ur-1154	chrIV:15896213-16675918	ref	NSM	HIDATA	0	0	0	0	1	1	no
21ur-11541	21ur-11541	21ur-11541	chrIV:17028221-17028245	ref	NSM	NOTEST	0	0	0	0	1	1	no
21ur-11542	21ur-11542	21ur-11542	chrIV:6014333-6014357	ref	NSM	NOTEST	0	0	0	0	1	1	no
21ur-11543	21ur-11543	21ur-11543	chrIV:5580577-5580601	ref	NSM	NOTEST	0	0	0	0	1	1	no
21ur-11544	21ur-11544	21ur-11544	chrIV:5934441-5937433	ref	NSM	NOTEST	0	0	0	0	1	1	no
21ur-11546	21ur-11546	21ur-11546	chrIV:6888969-6897517	ref	NSM	NOTEST	0	0	0	0	1	1	no
21ur-11547	21ur-11547	21ur-11547	chrIV:16975869-16975890	ref	NSM	NOTEST	0	0	0	0	1	1	no
21ur-11548	21ur-11548	21ur-11548	chrIV:6122108-6127284	ref	NSM	NOTEST	0	0	0	0	1	1	no
21ur-11549	21ur-11549	21ur-11549	chrIV:5800499-5805470	ref	NSM	NOTEST	0	0	0	0	1	1	no
21ur-1155	21ur-1155	21ur-1155	chrIV:14570226-14572605	ref	NSM	NOTEST	0	0	0	0	1	1	no
21ur-11550	21ur-11550	21ur-11550	chrIV:15533313-15539907	ref	NSM	NOTEST	0	0	0	0	1	1	no
21ur-11551	21ur-11551	21ur-11551	chrIV:14877632-14877653	ref	NSM	NOTEST	0	0	0	0	1	1	no
21ur-11552	21ur-11552	21ur-11552	chrIV:17019121-17019142	ref	NSM	NOTEST	0	0	0	0	1	1	no
21ur-11553	21ur-11553	21ur-11553	chrIV:15896213-16675918	ref	NSM	HIDATA	0	0	0	0	1	1	no
21ur-11555	21ur-11555	21ur-11555	chrIV:15896213-16675918	ref	NSM	HIDATA	0	0	0	0	1	1	no
21ur-11556	21ur-11556	21ur-11556	chrIV:13750311-13770327	ref	NSM	NOTEST	0	0	0	0	1	1	no
21ur-11557	21ur-11557	21ur-11557	chrIV:13707641-13707665	ref	NSM	NOTEST	0	0	0	0	1	1	no
21ur-11558	21ur-11558	21ur-11558	chrIV:15896213-16675918	ref	NSM	HIDATA	0	0	0	0	1	1	no
21ur-11559	21ur-11559	21ur-11559	chrIV:5762160-5762181	ref	NSM	NOTEST	0	0	0	0	1	1	no
21ur-1156	21ur-1156	21ur-1156	chrIV:5519596-5519617	ref	NSM	NOTEST	0	0	0	0	1	1	no
21ur-11561	21ur-11561	21ur-11561	chrV:15699960-16443388	ref	NSM	NOTEST	0	0	0	0	1	1	no
21ur-11562	21ur-11562	21ur-11562	chrIV:13698449-13698473	ref	NSM	NOTEST	0	0	0	0	1	1	no
21ur-11563	21ur-11563	21ur-11563	chrIV:17225706-17225727	ref	NSM	NOTEST	0	0	0	0	1	1	no
21ur-11565	21ur-11565	21ur-11565	chrIII:5321852-5326193	ref	NSM	NOTEST	0	0	0	0	1	1	no
21ur-11567	21ur-11567	21ur-11567	chrI:3745504-3745525	ref	NSM	NOTEST	0	0	0	0	1	1	no
21ur-11569	21ur-11569	21ur-11569	chrIV:16798442-16798466	ref	NSM	NOTEST	0	0	0	0	1	1	no
21ur-1157	21ur-1157	21ur-1157	chrIV:6075288-6076145	ref	NSM	NOTEST	0	0	0	0	1	1	no
21ur-11570	21ur-11570	21ur-11570	chrIV:14837803-14853572	ref	NSM	NOTEST	0	0	0	0	1	1	no
21ur-11571	21ur-11571	21ur-11571	chrIV:15210139-15215553	ref	NSM	NOTEST	0	0	0	0	1	1	no
21ur-11572	21ur-11572	21ur-11572	chrIV:14606913-14606934	ref	NSM	NOTEST	0	0	0	0	1	1	no
21ur-11573	21ur-11573	21ur-11573	chrIV:15270265-15275729	ref	NSM	NOTEST	0	0	0	0	1	1	no
21ur-11574	21ur-11574	21ur-11574	chrIV:15896213-16675918	ref	NSM	HIDATA	0	0	0	0	1	1	no
21ur-11575	21ur-11575	21ur-11575	chrIV:15896213-16675918	ref	NSM	HIDATA	0	0	0	0	1	1	no
21ur-11576	21ur-11576	21ur-11576	chrX:13275245-13278907	ref	NSM	NOTEST	0	0	0	0	1	1	no
21ur-11577	21ur-11577	21ur-11577	chrIV:13710132-13710153	ref	NSM	NOTEST	0	0	0	0	1	1	no
21ur-11578	21ur-11578	21ur-11578	chrV:10917030-10917051	ref	NSM	NOTEST	0	0	0	0	1	1	no
21ur-11579	21ur-11579	21ur-11579	chrIV:14748587-14748622	ref	NSM	NOTEST	0	0	0	0	1	1	no
21ur-1158	21ur-1158	21ur-1158	chrIV:15605495-15605517	ref	NSM	NOTEST	0	0	0	0	1	1	no
21ur-11580	21ur-11580	21ur-11580	chrV:19809963-19853972	ref	NSM	NOTEST	0	0	0	0	1	1	no
21ur-11581	21ur-11581	21ur-11581	chrIV:15611723-15611744	ref	NSM	NOTEST	0	0	0	0	1	1	no
21ur-11582	21ur-11582	21ur-11582	chrIV:14276562-14285177	ref	NSM	NOTEST	0	0	0	0	1	1	no
21ur-11583	21ur-11583	21ur-11583	chrIV:14276562-14285177	ref	NSM	NOTEST	0	0	0	0	1	1	no
21ur-11584	21ur-11584	21ur-11584	chrIV:16683285-16683311	ref	NSM	NOTEST	0	0	0	0	1	1	no
21ur-11585	21ur-11585	21ur-11585	chrI:5431494-5431515	ref	NSM	NOTEST	0	0	0	0	1	1	no
21ur-11587	21ur-11587	21ur-11587	chrX:4495199-4504072	ref	NSM	NOTEST	0	0	0	0	1	1	no
21ur-11588	21ur-11588	21ur-11588	chrIV:5405688-5407325	ref	NSM	NOTEST	0	0	0	0	1	1	no
21ur-11589	21ur-11589	21ur-11589	chrIV:15312287-15314328	ref	NSM	NOTEST	0	0	0	0	1	1	no
21ur-1159	21ur-1159	21ur-1159	chrIV:15126571-15126593	ref	NSM	NOTEST	0	0	0	0	1	1	no
21ur-11590	21ur-11590	21ur-11590	chrIV:15896213-16675918	ref	NSM	HIDATA	0	0	0	0	1	1	no
21ur-11591	21ur-11591	21ur-11591	chrIV:15896213-16675918	ref	NSM	HIDATA	0	0	0	0	1	1	no
21ur-11592	21ur-11592	21ur-11592	chrIV:15896213-16675918	ref	NSM	HIDATA	0	0	0	0	1	1	no
21ur-11593	21ur-11593	21ur-11593	chrIV:14726302-14726325	ref	NSM	NOTEST	0	0	0	0	1	1	no
21ur-11595	21ur-11595	21ur-11595	chrIV:15896213-16675918	ref	NSM	HIDATA	0	0	0	0	1	1	no
21ur-11596	21ur-11596	21ur-11596	chrIV:15249568-15249592	ref	NSM	NOTEST	0	0	0	0	1	1	no
21ur-11598	21ur-11598	21ur-11598	chrIV:15312287-15314328	ref	NSM	NOTEST	0	0	0	0	1	1	no
21ur-11599	21ur-11599	21ur-11599	chrIV:15540745-15540766	ref	NSM	NOTEST	0	0	0	0	1	1	no
21ur-116	21ur-116	21ur-116	chrIV:5093498-5103262	ref	NSM	NOTEST	0	0	0	0	1	1	no
21ur-11600	21ur-11600	21ur-11600	chrIV:15896213-16675918	ref	NSM	HIDATA	0	0	0	0	1	1	no
21ur-11601	21ur-11601	21ur-11601	chrIV:14487192-14505112	ref	NSM	NOTEST	0	0	0	0	1	1	no
21ur-11602	21ur-11602	21ur-11602	chrIV:6572376-6572397	ref	NSM	NOTEST	0	0	0	0	1	1	no
21ur-11603	21ur-11603	21ur-11603	chrI:10005512-10005534	ref	NSM	NOTEST	0	0	0	0	1	1	no
21ur-11604	21ur-11604	21ur-11604	chrIV:7017579-7017600	ref	NSM	NOTEST	0	0	0	0	1	1	no
21ur-11605	21ur-11605	21ur-11605	chrIV:5173323-5183210	ref	NSM	NOTEST	0	0	0	0	1	1	no
21ur-11606	21ur-11606	21ur-11606	chrIV:13989107-14012001	ref	NSM	NOTEST	0	0	0	0	1	1	no
21ur-11607	21ur-11607	21ur-11607	chrIV:9433283-9433304	ref	NSM	NOTEST	0	0	0	0	1	1	no
21ur-11608	21ur-11608	21ur-11608	chrIII:7133869-7136346	ref	NSM	NOTEST	0	0	0	0	1	1	no
21ur-1161	21ur-1161	21ur-1161	chrIV:15567979-15568002	ref	NSM	NOTEST	0	0	0	0	1	1	no
21ur-11611	21ur-11611	21ur-11611	chrIV:15568515-15568536	ref	NSM	NOTEST	0	0	0	0	1	1	no
21ur-11612	21ur-11612	21ur-11612	chrIV:17056370-17056391	ref	NSM	NOTEST	0	0	0	0	1	1	no
21ur-11613	21ur-11613	21ur-11613	chrIV:13927258-13927279	ref	NSM	NOTEST	0	0	0	0	1	1	no
21ur-11614	21ur-11614	21ur-11614	chrIV:15896213-16675918	ref	NSM	HIDATA	0	0	0	0	1	1	no
21ur-11615	21ur-11615	21ur-11615	chrIV:14473760-14473785	ref	NSM	NOTEST	0	0	0	0	1	1	no
21ur-11616	21ur-11616	21ur-11616	chrIV:15896213-16675918	ref	NSM	HIDATA	0	0	0	0	1	1	no
21ur-11617	21ur-11617	21ur-11617	chrIV:8764866-8767293	ref	NSM	NOTEST	0	0	0	0	1	1	no
21ur-11619	21ur-11619	21ur-11619	chrII:6872863-6877010	ref	NSM	NOTEST	0	0	0	0	1	1	no
21ur-1162	21ur-1162	21ur-1162	chrIV:14963811-14963835	ref	NSM	NOTEST	0	0	0	0	1	1	no
21ur-11621	21ur-11621	21ur-11621	chrIV:14473421-14473455	ref	NSM	NOTEST	0	0	0	0	1	1	no
21ur-11622	21ur-11622	21ur-11622	chrIV:5839533-5843915	ref	NSM	NOTEST	0	0	0	0	1	1	no
21ur-11623	21ur-11623	21ur-11623	chrIV:14514106-14514127	ref	NSM	NOTEST	0	0	0	0	1	1	no
21ur-11624	21ur-11624	21ur-11624	chrIV:15896213-16675918	ref	NSM	HIDATA	0	0	0	0	1	1	no
21ur-11625	21ur-11625	21ur-11625	chrIV:15563407-15563428	ref	NSM	NOTEST	0	0	0	0	1	1	no
21ur-11627	21ur-11627	21ur-11627	chrIV:5929084-5929106	ref	NSM	NOTEST	0	0	0	0	1	1	no
21ur-11628	21ur-11628	21ur-11628	chrIV:15378017-15378042	ref	NSM	NOTEST	0	0	0	0	1	1	no
21ur-1163	21ur-1163	21ur-1163	chrIV:5495919-5516254	ref	NSM	NOTEST	0	0	0	0	1	1	no
21ur-11630	21ur-11630	21ur-11630	chrIV:6446650-6451524	ref	NSM	NOTEST	0	0	0	0	1	1	no
21ur-11631	21ur-11631	21ur-11631	chrI:4573661-5262993	ref	NSM	HIDATA	0	0	0	0	1	1	no
21ur-11632	21ur-11632	21ur-11632	chrIV:14515479-14515500	ref	NSM	NOTEST	0	0	0	0	1	1	no
21ur-11634	21ur-11634	21ur-11634	chrIII:6142070-6149533	ref	NSM	NOTEST	0	0	0	0	1	1	no
21ur-11635	21ur-11635	21ur-11635	chrIV:15896213-16675918	ref	NSM	HIDATA	0	0	0	0	1	1	no
21ur-11636	21ur-11636	21ur-11636	chrIV:7940051-7940072	ref	NSM	NOTEST	0	0	0	0	1	1	no
21ur-11637	21ur-11637	21ur-11637	chrIV:14855298-14861706	ref	NSM	NOTEST	0	0	0	0	1	1	no
21ur-11639	21ur-11639	21ur-11639	chrIV:5340295-5340316	ref	NSM	NOTEST	0	0	0	0	1	1	no
21ur-11640	21ur-11640	21ur-11640	chrV:6998800-7000588	ref	NSM	NOTEST	0	0	0	0	1	1	no
21ur-11641	21ur-11641	21ur-11641	chrIV:4963749-4963770	ref	NSM	NOTEST	0	0	0	0	1	1	no
21ur-11642	21ur-11642	21ur-11642	chrIV:6202068-6205692	ref	NSM	NOTEST	0	0	0	0	1	1	no
21ur-11643	21ur-11643	21ur-11643	chrIV:14051196-14056600	ref	NSM	NOTEST	0	0	0	0	1	1	no
21ur-11644	21ur-11644	21ur-11644	chrV:1743375-2713617	ref	NSM	HIDATA	0	0	0	0	1	1	no
21ur-11645	21ur-11645	21ur-11645	chrIV:15481279-15481303	ref	NSM	NOTEST	0	0	0	0	1	1	no
21ur-11646	21ur-11646	21ur-11646	chrIV:6135999-6136020	ref	NSM	NOTEST	0	0	0	0	1	1	no
21ur-11647	21ur-11647	21ur-11647	chrIV:5439065-5450635	ref	NSM	NOTEST	0	0	0	0	1	1	no
21ur-11648	21ur-11648	21ur-11648	chrIV:15896213-16675918	ref	NSM	HIDATA	0	0	0	0	1	1	no
21ur-11649	21ur-11649	21ur-11649	chrIV:14373216-14373240	ref	NSM	NOTEST	0	0	0	0	1	1	no
21ur-1165	21ur-1165	21ur-1165	chrIV:6019965-6034527	ref	NSM	NOTEST	0	0	0	0	1	1	no
21ur-11650	21ur-11650	21ur-11650	chrIV:6272732-6275702	ref	NSM	NOTEST	0	0	0	0	1	1	no
21ur-11651	21ur-11651	21ur-11651	chrV:930933-930954	ref	NSM	NOTEST	0	0	0	0	1	1	no
21ur-11652	21ur-11652	21ur-11652	chrIV:12386871-12386896	ref	NSM	NOTEST	0	0	0	0	1	1	no
21ur-11653	21ur-11653	21ur-11653	chrV:7731614-8316095	ref	NSM	HIDATA	0	0	0	0	1	1	no
21ur-11654	21ur-11654	21ur-11654	chrIV:14923118-14923140	ref	NSM	NOTEST	0	0	0	0	1	1	no
21ur-11655	21ur-11655	21ur-11655	chrX:12336039-12337684	ref	NSM	NOTEST	0	0	0	0	1	1	no
21ur-11657	21ur-11657	21ur-11657	chrIV:5725635-5729552	ref	NSM	NOTEST	0	0	0	0	1	1	no
21ur-11658	21ur-11658	21ur-11658	chrIV:13934255-13934276	ref	NSM	NOTEST	0	0	0	0	1	1	no
21ur-11659	21ur-11659	21ur-11659	chrIV:5439065-5450635	ref	NSM	NOTEST	0	0	0	0	1	1	no
21ur-1166	21ur-1166	21ur-1166	chrIV:14291943-14319262	ref	NSM	NOTEST	0	0	0	0	1	1	no
21ur-11660	21ur-11660	21ur-11660	chrIV:14229310-14230874	ref	NSM	NOTEST	0	0	0	0	1	1	no
21ur-11661	21ur-11661	21ur-11661	chrIV:16831245-16831266	ref	NSM	NOTEST	0	0	0	0	1	1	no
21ur-11664	21ur-11664	21ur-11664	chrIV:5628780-5630228	ref	NSM	NOTEST	0	0	0	0	1	1	no
21ur-11665	21ur-11665	21ur-11665	chrIV:6040963-6073953	ref	NSM	NOTEST	0	0	0	0	1	1	no
21ur-11666	21ur-11666	21ur-11666	chrIV:15896213-16675918	ref	NSM	HIDATA	0	0	0	0	1	1	no
21ur-11667	21ur-11667	21ur-11667	chrIV:16891798-16891838	ref	NSM	NOTEST	0	0	0	0	1	1	no
21ur-11668	21ur-11668	21ur-11668	chrIV:7675162-7696692	ref	NSM	NOTEST	0	0	0	0	1	1	no
21ur-1167	21ur-1167	21ur-1167	chrIV:5171820-5171841	ref	NSM	NOTEST	0	0	0	0	1	1	no
21ur-11670	21ur-11670	21ur-11670	chrIV:5768193-5768214	ref	NSM	NOTEST	0	0	0	0	1	1	no
21ur-11672	21ur-11672	21ur-11672	chrIV:15896213-16675918	ref	NSM	HIDATA	0	0	0	0	1	1	no
21ur-11674	21ur-11674	21ur-11674	chrX:16026475-16026499	ref	NSM	NOTEST	0	0	0	0	1	1	no
21ur-11676	21ur-11676	21ur-11676	chrIV:13600930-13600951	ref	NSM	NOTEST	0	0	0	0	1	1	no
21ur-11678	21ur-11678	21ur-11678	chrIV:15235481-15235502	ref	NSM	NOTEST	0	0	0	0	1	1	no
21ur-11679	21ur-11679	21ur-11679	chrIV:14877446-14877467	ref	NSM	NOTEST	0	0	0	0	1	1	no
21ur-1168	21ur-1168	21ur-1168	chrIV:14981595-14996198	ref	NSM	NOTEST	0	0	0	0	1	1	no
21ur-11681	21ur-11681	21ur-11681	chrIV:15896213-16675918	ref	NSM	HIDATA	0	0	0	0	1	1	no
21ur-11682	21ur-11682	21ur-11682	chrIV:7266212-7266236	ref	NSM	NOTEST	0	0	0	0	1	1	no
21ur-11683	21ur-11683	21ur-11683	chrIV:15820026-15825393	ref	NSM	NOTEST	0	0	0	0	1	1	no
21ur-11684	21ur-11684	21ur-11684	chrIV:14220007-14224332	ref	NSM	NOTEST	0	0	0	0	1	1	no
21ur-11685	21ur-11685	21ur-11685	chrIV:15796770-15796796	ref	NSM	NOTEST	0	0	0	0	1	1	no
21ur-11686	21ur-11686	21ur-11686	chrIV:14087407-14087431	ref	NSM	NOTEST	0	0	0	0	1	1	no
21ur-11687	21ur-11687	21ur-11687	chrIV:15892033-15894197	ref	NSM	NOTEST	0	0	0	0	1	1	no
21ur-11688	21ur-11688	21ur-11688	chrIV:14100930-14100955	ref	NSM	NOTEST	0	0	0	0	1	1	no
21ur-1169	21ur-1169	21ur-1169	chrIV:15745771-15745795	ref	NSM	NOTEST	0	0	0	0	1	1	no
21ur-11692	21ur-11692	21ur-11692	chrIV:6402757-6402781	ref	NSM	NOTEST	0	0	0	0	1	1	no
21ur-11693	21ur-11693	21ur-11693	chrIV:15896213-16675918	ref	NSM	HIDATA	0	0	0	0	1	1	no
21ur-11694	21ur-11694	21ur-11694	chrIV:15227909-15234941	ref	NSM	NOTEST	0	0	0	0	1	1	no
21ur-11695	21ur-11695	21ur-11695	chrIV:15896213-16675918	ref	NSM	HIDATA	0	0	0	0	1	1	no
21ur-11696	21ur-11696	21ur-11696	chrIV:15488732-15488754	ref	NSM	NOTEST	0	0	0	0	1	1	no
21ur-11697	21ur-11697	21ur-11697	chrIV:16986247-16986268	ref	NSM	NOTEST	0	0	0	0	1	1	no
21ur-11699	21ur-11699	21ur-11699	chrIV:5332699-5332724	ref	NSM	NOTEST	0	0	0	0	1	1	no
21ur-1170	21ur-1170	21ur-1170	chrIV:17018985-17019006	ref	NSM	NOTEST	0	0	0	0	1	1	no
21ur-11701	21ur-11701	21ur-11701	chrIV:14230907-14230930	ref	NSM	NOTEST	0	0	0	0	1	1	no
21ur-11702	21ur-11702	21ur-11702	chrV:1743375-2713617	ref	NSM	HIDATA	0	0	0	0	1	1	no
21ur-11703	21ur-11703	21ur-11703	chrIV:14626491-14626512	ref	NSM	NOTEST	0	0	0	0	1	1	no
21ur-11704	21ur-11704	21ur-11704	chrIV:17193599-17193622	ref	NSM	NOTEST	0	0	0	0	1	1	no
21ur-11705	21ur-11705	21ur-11705	chrIV:17244498-17244520	ref	NSM	NOTEST	0	0	0	0	1	1	no
21ur-11706	21ur-11706	21ur-11706	chrV:17342810-17342831	ref	NSM	NOTEST	0	0	0	0	1	1	no
21ur-11707	21ur-11707	21ur-11707	chrIV:5154400-5154424	ref	NSM	NOTEST	0	0	0	0	1	1	no
21ur-11708	21ur-11708	21ur-11708	chrIV:17160593-17160617	ref	NSM	NOTEST	0	0	0	0	1	1	no
21ur-11709	21ur-11709	21ur-11709	chrIV:15896213-16675918	ref	NSM	HIDATA	0	0	0	0	1	1	no
21ur-1171	21ur-1171	21ur-1171	chrIV:16747847-16747868	ref	NSM	NOTEST	0	0	0	0	1	1	no
21ur-11710	21ur-11710	21ur-11710	chrIV:15896213-16675918	ref	NSM	HIDATA	0	0	0	0	1	1	no
21ur-11711	21ur-11711	21ur-11711	chrIV:15896213-16675918	ref	NSM	HIDATA	0	0	0	0	1	1	no
21ur-11712	21ur-11712	21ur-11712	chrIV:14573430-14573454	ref	NSM	NOTEST	0	0	0	0	1	1	no
21ur-11713	21ur-11713	21ur-11713	chrIV:14356525-14356546	ref	NSM	NOTEST	0	0	0	0	1	1	no
21ur-11714	21ur-11714	21ur-11714	chrIV:13943961-13943982	ref	NSM	NOTEST	0	0	0	0	1	1	no
21ur-11715	21ur-11715	21ur-11715	chrIV:14915075-14915099	ref	NSM	NOTEST	0	0	0	0	1	1	no
21ur-11716	21ur-11716	21ur-11716	chrIV:14487192-14505112	ref	NSM	NOTEST	0	0	0	0	1	1	no
21ur-11718	21ur-11718	21ur-11718	chrIV:6191269-6191538	ref	NSM	NOTEST	0	0	0	0	1	1	no
21ur-11719	21ur-11719	21ur-11719	chrIV:15896213-16675918	ref	NSM	HIDATA	0	0	0	0	1	1	no
21ur-1172	21ur-1172	21ur-1172	chrIV:15217174-15217199	ref	NSM	NOTEST	0	0	0	0	1	1	no
21ur-11720	21ur-11720	21ur-11720	chrIV:4887413-4887434	ref	NSM	NOTEST	0	0	0	0	1	1	no
21ur-11721	21ur-11721	21ur-11721	chrIV:14193500-14195935	ref	NSM	NOTEST	0	0	0	0	1	1	no
21ur-11722	21ur-11722	21ur-11722	chrIV:6602657-6603847	ref	NSM	NOTEST	0	0	0	0	1	1	no
21ur-11723	21ur-11723	21ur-11723	chrX:4531922-4531943	ref	NSM	NOTEST	0	0	0	0	1	1	no
21ur-11724	21ur-11724	21ur-11724	chrIV:15294261-15294282	ref	NSM	NOTEST	0	0	0	0	1	1	no
21ur-11726	21ur-11726	21ur-11726	chrIV:14535840-14535861	ref	NSM	NOTEST	0	0	0	0	1	1	no
21ur-11728	21ur-11728	21ur-11728	chrIV:7329667-7332733	ref	NSM	NOTEST	0	0	0	0	1	1	no
21ur-11729	21ur-11729	21ur-11729	chrIV:16775813-16785024	ref	NSM	NOTEST	0	0	0	0	1	1	no
21ur-1173	21ur-1173	21ur-1173	chrIV:15261824-15268775	ref	NSM	NOTEST	0	0	0	0	1	1	no
21ur-11730	21ur-11730	21ur-11730	chrIV:14456972-14464004	ref	NSM	NOTEST	0	0	0	0	1	1	no
21ur-11732	21ur-11732	21ur-11732	chrIV:14600164-14600188	ref	NSM	NOTEST	0	0	0	0	1	1	no
21ur-11733	21ur-11733	21ur-11733	chrIV:4973613-4975496	ref	NSM	NOTEST	0	0	0	0	1	1	no
21ur-11734	21ur-11734	21ur-11734	chrIV:14605833-14605854	ref	NSM	NOTEST	0	0	0	0	1	1	no
21ur-11735	21ur-11735	21ur-11735	chrIV:15103596-15106451	ref	NSM	NOTEST	0	0	0	0	1	1	no
21ur-11736	21ur-11736	21ur-11736	chrIV:15872690-15872711	ref	NSM	NOTEST	0	0	0	0	1	1	no
21ur-11737	21ur-11737	21ur-11737	chrIV:15650028-15650049	ref	NSM	NOTEST	0	0	0	0	1	1	no
21ur-11738	21ur-11738	21ur-11738	chrIV:13750311-13770327	ref	NSM	NOTEST	0	0	0	0	1	1	no
21ur-1174	21ur-1174	21ur-1174	chrIV:15608725-15608746	ref	NSM	NOTEST	0	0	0	0	1	1	no
21ur-11740	21ur-11740	21ur-11740	chrIV:16700749-16700770	ref	NSM	NOTEST	0	0	0	0	1	1	no
21ur-11742	21ur-11742	21ur-11742	chrIV:5624843-5627145	ref	NSM	NOTEST	0	0	0	0	1	1	no
21ur-11743	21ur-11743	21ur-11743	chrIV:5108508-5108529	ref	NSM	NOTEST	0	0	0	0	1	1	no
21ur-11745	21ur-11745	21ur-11745	chrIV:14654455-14654476	ref	NSM	NOTEST	0	0	0	0	1	1	no
21ur-11746	21ur-11746	21ur-11746	chrIV:8520882-8537726	ref	NSM	NOTEST	0	0	0	0	1	1	no
21ur-11747	21ur-11747	21ur-11747	chrIV:13913907-13913928	ref	NSM	NOTEST	0	0	0	0	1	1	no
21ur-11748	21ur-11748	21ur-11748	chrIV:16677153-16677176	ref	NSM	NOTEST	0	0	0	0	1	1	no
21ur-11749	21ur-11749	21ur-11749	chrIV:15896213-16675918	ref	NSM	HIDATA	0	0	0	0	1	1	no
21ur-1175	21ur-1175	21ur-1175	chrIV:14026853-14026877	ref	NSM	NOTEST	0	0	0	0	1	1	no
21ur-11750	21ur-11750	21ur-11750	chrIV:14036902-14036926	ref	NSM	NOTEST	0	0	0	0	1	1	no
21ur-11751	21ur-11751	21ur-11751	chrIV:6598912-6598933	ref	NSM	NOTEST	0	0	0	0	1	1	no
21ur-11752	21ur-11752	21ur-11752	chrIV:5516812-5516833	ref	NSM	NOTEST	0	0	0	0	1	1	no
21ur-11753	21ur-11753	21ur-11753	chrIV:15819797-15819821	ref	NSM	NOTEST	0	0	0	0	1	1	no
21ur-11754	21ur-11754	21ur-11754	chrIV:15896213-16675918	ref	NSM	HIDATA	0	0	0	0	1	1	no
21ur-11755	21ur-11755	21ur-11755	chrIV:15612855-15617039	ref	NSM	NOTEST	0	0	0	0	1	1	no
21ur-11757	21ur-11757	21ur-11757	chrIV:15316084-15316108	ref	NSM	NOTEST	0	0	0	0	1	1	no
21ur-11758	21ur-11758	21ur-11758	chrIV:15896213-16675918	ref	NSM	HIDATA	0	0	0	0	1	1	no
21ur-1176	21ur-1176	21ur-1176	chrIV:15425313-15425337	ref	NSM	NOTEST	0	0	0	0	1	1	no
21ur-11760	21ur-11760	21ur-11760	chrIV:15151785-15151809	ref	NSM	NOTEST	0	0	0	0	1	1	no
21ur-11761	21ur-11761	21ur-11761	chrIV:15896213-16675918	ref	NSM	HIDATA	0	0	0	0	1	1	no
21ur-11763	21ur-11763	21ur-11763	chrIV:15896213-16675918	ref	NSM	HIDATA	0	0	0	0	1	1	no
21ur-11764	21ur-11764	21ur-11764	chrIV:16904643-16904667	ref	NSM	NOTEST	0	0	0	0	1	1	no
21ur-11765	21ur-11765	21ur-11765	chrIV:16883690-16883711	ref	NSM	NOTEST	0	0	0	0	1	1	no
21ur-11766	21ur-11766	21ur-11766	chrIV:14555630-14555654	ref	NSM	NOTEST	0	0	0	0	1	1	no
21ur-11767	21ur-11767	21ur-11767	chrIV:17233369-17233393	ref	NSM	NOTEST	0	0	0	0	1	1	no
21ur-11768	21ur-11768	21ur-11768	chrV:7640607-7640627	ref	NSM	NOTEST	0	0	0	0	1	1	no
21ur-11769	21ur-11769	21ur-11769	chrIV:14726560-14726581	ref	NSM	NOTEST	0	0	0	0	1	1	no
21ur-1177	21ur-1177	21ur-1177	chrIV:15495013-15495034	ref	NSM	NOTEST	0	0	0	0	1	1	no
21ur-11771	21ur-11771	21ur-11771	chrIV:14141945-14141966	ref	NSM	NOTEST	0	0	0	0	1	1	no
21ur-11772	21ur-11772	21ur-11772	chrIV:15219225-15219246	ref	NSM	NOTEST	0	0	0	0	1	1	no
21ur-11774	21ur-11774	21ur-11774	chrX:954471-954491	ref	NSM	NOTEST	0	0	0	0	1	1	no
21ur-11775	21ur-11775	21ur-11775	chrIV:15210139-15215553	ref	NSM	NOTEST	0	0	0	0	1	1	no
21ur-11777	21ur-11777	21ur-11777	chrIV:17017193-17017214	ref	NSM	NOTEST	0	0	0	0	1	1	no
21ur-11778	21ur-11778	21ur-11778	chrIV:5107278-5107299	ref	NSM	NOTEST	0	0	0	0	1	1	no
21ur-1178	21ur-1178	21ur-1178	chrIV:15882592-15882614	ref	NSM	NOTEST	0	0	0	0	1	1	no
21ur-11780	21ur-11780	21ur-11780	chrIV:14371004-14371025	ref	NSM	NOTEST	0	0	0	0	1	1	no
21ur-11781	21ur-11781	21ur-11781	chrIV:15896213-16675918	ref	NSM	HIDATA	0	0	0	0	1	1	no
21ur-11782	21ur-11782	21ur-11782	chrIV:15896213-16675918	ref	NSM	HIDATA	0	0	0	0	1	1	no
21ur-11783	21ur-11783	21ur-11783	chrIV:15490499-15490520	ref	NSM	NOTEST	0	0	0	0	1	1	no
21ur-11784	21ur-11784	21ur-11784	chrIV:14926039-14926060	ref	NSM	NOTEST	0	0	0	0	1	1	no
21ur-11785	21ur-11785	21ur-11785	chrIV:15337045-15339789	ref	NSM	NOTEST	0	0	0	0	1	1	no
21ur-11786	21ur-11786	21ur-11786	chrIV:5495919-5516254	ref	NSM	NOTEST	0	0	0	0	1	1	no
21ur-11787	21ur-11787	21ur-11787	chrIV:15270265-15275729	ref	NSM	NOTEST	0	0	0	0	1	1	no
21ur-11789	21ur-11789	21ur-11789	chrIV:13678458-13678483	ref	NSM	NOTEST	0	0	0	0	1	1	no
21ur-1179	21ur-1179	21ur-1179	chrIV:14234315-14239051	ref	NSM	NOTEST	0	0	0	0	1	1	no
21ur-11790	21ur-11790	21ur-11790	chrIV:14630341-14630363	ref	NSM	NOTEST	0	0	0	0	1	1	no
21ur-11791	21ur-11791	21ur-11791	chrIV:14487192-14505112	ref	NSM	NOTEST	0	0	0	0	1	1	no
21ur-11793	21ur-11793	21ur-11793	chrIV:14091243-14096276	ref	NSM	NOTEST	0	0	0	0	1	1	no
21ur-11794	21ur-11794	21ur-11794	chrIV:14369299-14369321	ref	NSM	NOTEST	0	0	0	0	1	1	no
21ur-11795	21ur-11795	21ur-11795	chrIV:5173323-5183210	ref	NSM	NOTEST	0	0	0	0	1	1	no
21ur-11797	21ur-11797	21ur-11797	chrIV:15270265-15275729	ref	NSM	NOTEST	0	0	0	0	1	1	no
21ur-11798	21ur-11798	21ur-11798	chrIV:5495919-5516254	ref	NSM	NOTEST	0	0	0	0	1	1	no
21ur-11799	21ur-11799	21ur-11799	chrIV:5764788-5764810	ref	NSM	NOTEST	0	0	0	0	1	1	no
21ur-118	21ur-118	21ur-118	chrIV:15769443-15769465	ref	NSM	NOTEST	0	0	0	0	1	1	no
21ur-1180	21ur-1180	21ur-1180	chrIV:5824375-5824396	ref	NSM	NOTEST	0	0	0	0	1	1	no
21ur-11800	21ur-11800	21ur-11800	chrIV:15882403-15882438	ref	NSM	NOTEST	0	0	0	0	1	1	no
21ur-11801	21ur-11801	21ur-11801	chrIV:6272290-6272311	ref	NSM	NOTEST	0	0	0	0	1	1	no
21ur-11802	21ur-11802	21ur-11802	chrIV:15820026-15825393	ref	NSM	NOTEST	0	0	0	0	1	1	no
21ur-11803	21ur-11803	21ur-11803	chrIV:6157431-6172926	ref	NSM	NOTEST	0	0	0	0	1	1	no
21ur-11804	21ur-11804	21ur-11804	chrIV:16887014-16887035	ref	NSM	NOTEST	0	0	0	0	1	1	no
21ur-11805	21ur-11805	21ur-11805	chrIV:15387419-15387440	ref	NSM	NOTEST	0	0	0	0	1	1	no
21ur-11806	21ur-11806	21ur-11806	chrIV:15896213-16675918	ref	NSM	HIDATA	0	0	0	0	1	1	no
21ur-11807	21ur-11807	21ur-11807	chrIV:14173616-14176448	ref	NSM	NOTEST	0	0	0	0	1	1	no
21ur-11808	21ur-11808	21ur-11808	chrIV:14597281-14597301	ref	NSM	NOTEST	0	0	0	0	1	1	no
21ur-11809	21ur-11809	21ur-11809	chrIV:15321349-15321372	ref	NSM	NOTEST	0	0	0	0	1	1	no
21ur-1181	21ur-1181	21ur-1181	chrIV:13626744-13632679	ref	NSM	NOTEST	0	0	0	0	1	1	no
21ur-11811	21ur-11811	21ur-11811	chrIV:6941905-6941926	ref	NSM	NOTEST	0	0	0	0	1	1	no
21ur-11813	21ur-11813	21ur-11813	chrIV:13827875-13844884	ref	NSM	NOTEST	0	0	0	0	1	1	no
21ur-11814	21ur-11814	21ur-11814	chrIV:5622051-5623807	ref	NSM	NOTEST	0	0	0	0	1	1	no
21ur-11817	21ur-11817	21ur-11817	chrIV:15896213-16675918	ref	NSM	HIDATA	0	0	0	0	1	1	no
21ur-11818	21ur-11818	21ur-11818	chrIV:5113018-5122011	ref	NSM	NOTEST	0	0	0	0	1	1	no
21ur-11819	21ur-11819	21ur-11819	chrIV:15621622-15621650	ref	NSM	NOTEST	0	0	0	0	1	1	no
21ur-1182	21ur-1182	21ur-1182	chrIV:13989107-14012001	ref	NSM	NOTEST	0	0	0	0	1	1	no
21ur-11820	21ur-11820	21ur-11820	chrIV:15090689-15090711	ref	NSM	NOTEST	0	0	0	0	1	1	no
21ur-11822	21ur-11822	21ur-11822	chrIV:15083384-15083408	ref	NSM	NOTEST	0	0	0	0	1	1	no
21ur-11823	21ur-11823	21ur-11823	chrIV:13669294-13669316	ref	NSM	NOTEST	0	0	0	0	1	1	no
21ur-11824	21ur-11824	21ur-11824	chrIV:15706170-15706191	ref	NSM	NOTEST	0	0	0	0	1	1	no
21ur-11825	21ur-11825	21ur-11825	chrIV:5808568-5810292	ref	NSM	NOTEST	0	0	0	0	1	1	no
21ur-11826	21ur-11826	21ur-11826	chrIV:7979999-7981936	ref	NSM	NOTEST	0	0	0	0	1	1	no
21ur-11827	21ur-11827	21ur-11827	chrV:12527065-12528004	ref	NSM	NOTEST	0	0	0	0	1	1	no
21ur-11828	21ur-11828	21ur-11828	chrIV:5584221-5584242	ref	NSM	NOTEST	0	0	0	0	1	1	no
21ur-11829	21ur-11829	21ur-11829	chrV:281858-281878	ref	NSM	NOTEST	0	0	0	0	1	1	no
21ur-1183	21ur-1183	21ur-1183	chrIV:15756293-15756314	ref	NSM	NOTEST	0	0	0	0	1	1	no
21ur-11830	21ur-11830	21ur-11830	chrIV:15710943-15721773	ref	NSM	NOTEST	0	0	0	0	1	1	no
21ur-11831	21ur-11831	21ur-11831	chrIV:15497554-15510948	ref	NSM	NOTEST	0	0	0	0	1	1	no
21ur-11832	21ur-11832	21ur-11832	chrIV:15896213-16675918	ref	NSM	HIDATA	0	0	0	0	1	1	no
21ur-11834	21ur-11834	21ur-11834	chrIV:15896213-16675918	ref	NSM	HIDATA	0	0	0	0	1	1	no
21ur-11835	21ur-11835	21ur-11835	chrIV:16972440-16972462	ref	NSM	NOTEST	0	0	0	0	1	1	no
21ur-11837	21ur-11837	21ur-11837	chrIV:14837803-14853572	ref	NSM	NOTEST	0	0	0	0	1	1	no
21ur-11839	21ur-11839	21ur-11839	chrIV:15872927-15882345	ref	NSM	NOTEST	0	0	0	0	1	1	no
21ur-1184	21ur-1184	21ur-1184	chrIV:14734317-14745427	ref	NSM	NOTEST	0	0	0	0	1	1	no
21ur-11840	21ur-11840	21ur-11840	chrIV:5672181-5672205	ref	NSM	NOTEST	0	0	0	0	1	1	no
21ur-11841	21ur-11841	21ur-11841	chrIV:5378954-5378975	ref	NSM	NOTEST	0	0	0	0	1	1	no
21ur-11843	21ur-11843	21ur-11843	chrIV:15227739-15227775	ref	NSM	NOTEST	0	0	0	0	1	1	no
21ur-11844	21ur-11844	21ur-11844	chrIV:6456814-6456835	ref	NSM	NOTEST	0	0	0	0	1	1	no
21ur-11845	21ur-11845	21ur-11845	chrIV:9384318-9384339	ref	NSM	NOTEST	0	0	0	0	1	1	no
21ur-11846	21ur-11846	21ur-11846	chrIV:16974818-16974840	ref	NSM	NOTEST	0	0	0	0	1	1	no
21ur-11847	21ur-11847	21ur-11847	chrIV:15896213-16675918	ref	NSM	HIDATA	0	0	0	0	1	1	no
21ur-11848	21ur-11848	21ur-11848	chrIV:14456972-14464004	ref	NSM	NOTEST	0	0	0	0	1	1	no
21ur-1185	21ur-1185	21ur-1185	chrIV:14734317-14745427	ref	NSM	NOTEST	0	0	0	0	1	1	no
21ur-11851	21ur-11851	21ur-11851	chrIV:15244248-15244269	ref	NSM	NOTEST	0	0	0	0	1	1	no
21ur-11852	21ur-11852	21ur-11852	chrIV:15789873-15789895	ref	NSM	NOTEST	0	0	0	0	1	1	no
21ur-11853	21ur-11853	21ur-11853	chrIV:4966088-4969511	ref	NSM	NOTEST	0	0	0	0	1	1	no
21ur-11854	21ur-11854	21ur-11854	chrI:9518882-9518903	ref	NSM	NOTEST	0	0	0	0	1	1	no
21ur-11856	21ur-11856	21ur-11856	chrIV:5201496-5201517	ref	NSM	NOTEST	0	0	0	0	1	1	no
21ur-11857	21ur-11857	21ur-11857	chrIV:15808088-15808109	ref	NSM	NOTEST	0	0	0	0	1	1	no
21ur-11858	21ur-11858	21ur-11858	chrIV:4877393-4880307	ref	NSM	NOTEST	0	0	0	0	1	1	no
21ur-11859	21ur-11859	21ur-11859	chrIV:4872122-4872143	ref	NSM	NOTEST	0	0	0	0	1	1	no
21ur-1186	21ur-1186	21ur-1186	chrIV:16891798-16891838	ref	NSM	NOTEST	0	0	0	0	1	1	no
21ur-11860	21ur-11860	21ur-11860	chrIII:7933299-7933320	ref	NSM	NOTEST	0	0	0	0	1	1	no
21ur-11861	21ur-11861	21ur-11861	chrIV:15896213-16675918	ref	NSM	HIDATA	0	0	0	0	1	1	no
21ur-11863	21ur-11863	21ur-11863	chrIV:15896213-16675918	ref	NSM	HIDATA	0	0	0	0	1	1	no
21ur-11864	21ur-11864	21ur-11864	chrIV:15896213-16675918	ref	NSM	HIDATA	0	0	0	0	1	1	no
21ur-11865	21ur-11865	21ur-11865	chrIV:15497554-15510948	ref	NSM	NOTEST	0	0	0	0	1	1	no
21ur-11866	21ur-11866	21ur-11866	chrIV:15896213-16675918	ref	NSM	HIDATA	0	0	0	0	1	1	no
21ur-11868	21ur-11868	21ur-11868	chrIV:13827875-13844884	ref	NSM	NOTEST	0	0	0	0	1	1	no
21ur-11869	21ur-11869	21ur-11869	chrIV:15758986-15759008	ref	NSM	NOTEST	0	0	0	0	1	1	no
21ur-1187	21ur-1187	21ur-1187	chrIV:15896213-16675918	ref	NSM	HIDATA	0	0	0	0	1	1	no
21ur-11870	21ur-11870	21ur-11870	chrIV:15400300-15407128	ref	NSM	NOTEST	0	0	0	0	1	1	no
21ur-11871	21ur-11871	21ur-11871	chrIV:15589235-15589256	ref	NSM	NOTEST	0	0	0	0	1	1	no
21ur-11873	21ur-11873	21ur-11873	chrIV:13928045-13928066	ref	NSM	NOTEST	0	0	0	0	1	1	no
21ur-11874	21ur-11874	21ur-11874	chrIV:15849959-15852705	ref	NSM	NOTEST	0	0	0	0	1	1	no
21ur-11875	21ur-11875	21ur-11875	chrIV:14837803-14853572	ref	NSM	NOTEST	0	0	0	0	1	1	no
21ur-11876	21ur-11876	21ur-11876	chrIV:5173323-5183210	ref	NSM	NOTEST	0	0	0	0	1	1	no
21ur-11877	21ur-11877	21ur-11877	chrIV:6506715-6510736	ref	NSM	NOTEST	0	0	0	0	1	1	no
21ur-11878	21ur-11878	21ur-11878	chrIV:15772331-15772377	ref	NSM	NOTEST	0	0	0	0	1	1	no
21ur-11879	21ur-11879	21ur-11879	chrIV:14558901-14558923	ref	NSM	NOTEST	0	0	0	0	1	1	no
21ur-1188	21ur-1188	21ur-1188	chrIV:17043902-17043923	ref	NSM	NOTEST	0	0	0	0	1	1	no
21ur-11881	21ur-11881	21ur-11881	chrIV:15896213-16675918	ref	NSM	HIDATA	0	0	0	0	1	1	no
21ur-11882	21ur-11882	21ur-11882	chrIV:16725637-16725658	ref	NSM	NOTEST	0	0	0	0	1	1	no
21ur-11883	21ur-11883	21ur-11883	chrIV:14129365-14131036	ref	NSM	NOTEST	0	0	0	0	1	1	no
21ur-11884	21ur-11884	21ur-11884	chrIV:6623806-6627908	ref	NSM	NOTEST	0	0	0	0	1	1	no
21ur-11885	21ur-11885	21ur-11885	chrIV:15896213-16675918	ref	NSM	HIDATA	0	0	0	0	1	1	no
21ur-11887	21ur-11887	21ur-11887	chrIV:15896213-16675918	ref	NSM	HIDATA	0	0	0	0	1	1	no
21ur-11888	21ur-11888	21ur-11888	chrIV:15872927-15882345	ref	NSM	NOTEST	0	0	0	0	1	1	no
21ur-11889	21ur-11889	21ur-11889	chrIV:15115536-15120209	ref	NSM	NOTEST	0	0	0	0	1	1	no
21ur-1189	21ur-1189	21ur-1189	chrIV:15781965-15781987	ref	NSM	NOTEST	0	0	0	0	1	1	no
21ur-11890	21ur-11890	21ur-11890	chrIV:14051196-14056600	ref	NSM	NOTEST	0	0	0	0	1	1	no
21ur-11891	21ur-11891	21ur-11891	chrIV:6867075-6867096	ref	NSM	NOTEST	0	0	0	0	1	1	no
21ur-11892	21ur-11892	21ur-11892	chrIV:6115106-6115127	ref	NSM	NOTEST	0	0	0	0	1	1	no
21ur-11893	21ur-11893	21ur-11893	chrX:13317700-13317721	ref	NSM	NOTEST	0	0	0	0	1	1	no
21ur-11894	21ur-11894	21ur-11894	chrIV:14436651-14444122	ref	NSM	NOTEST	0	0	0	0	1	1	no
21ur-11895	21ur-11895	21ur-11895	chrIV:15896213-16675918	ref	NSM	HIDATA	0	0	0	0	1	1	no
21ur-11896	21ur-11896	21ur-11896	chrIV:14568534-14568560	ref	NSM	NOTEST	0	0	0	0	1	1	no
21ur-11897	21ur-11897	21ur-11897	chrIV:14096558-14096579	ref	NSM	NOTEST	0	0	0	0	1	1	no
21ur-11898	21ur-11898	21ur-11898	chrIII:2295337-2295359	ref	NSM	NOTEST	0	0	0	0	1	1	no
21ur-11899	21ur-11899	21ur-11899	chrIV:15896213-16675918	ref	NSM	HIDATA	0	0	0	0	1	1	no
21ur-119	21ur-119	21ur-119	chrIV:16785394-16785416	ref	NSM	NOTEST	0	0	0	0	1	1	no
21ur-1190	21ur-1190	21ur-1190	chrIV:14401156-14412859	ref	NSM	NOTEST	0	0	0	0	1	1	no
21ur-11900	21ur-11900	21ur-11900	chrIV:5850917-5859965	ref	NSM	NOTEST	0	0	0	0	1	1	no
21ur-11901	21ur-11901	21ur-11901	chrIV:14579079-14579106	ref	NSM	NOTEST	0	0	0	0	1	1	no
21ur-11902	21ur-11902	21ur-11902	chrIV:8947681-8947702	ref	NSM	NOTEST	0	0	0	0	1	1	no
21ur-11903	21ur-11903	21ur-11903	chrIV:1956724-4526957	ref	NSM	HIDATA	0	0	0	0	1	1	no
21ur-11904	21ur-11904	21ur-11904	chrIV:17044176-17044197	ref	NSM	NOTEST	0	0	0	0	1	1	no
21ur-11905	21ur-11905	21ur-11905	chrIV:15244332-15244353	ref	NSM	NOTEST	0	0	0	0	1	1	no
21ur-11907	21ur-11907	21ur-11907	chrIV:15192266-15202991	ref	NSM	NOTEST	0	0	0	0	1	1	no
21ur-11908	21ur-11908	21ur-11908	chrIV:15710943-15721773	ref	NSM	NOTEST	0	0	0	0	1	1	no
21ur-11909	21ur-11909	21ur-11909	chrIV:15896213-16675918	ref	NSM	HIDATA	0	0	0	0	1	1	no
21ur-1191	21ur-1191	21ur-1191	chrIV:5422262-5422283	ref	NSM	NOTEST	0	0	0	0	1	1	no
21ur-11910	21ur-11910	21ur-11910	chrIV:14813108-14816354	ref	NSM	NOTEST	0	0	0	0	1	1	no
21ur-11911	21ur-11911	21ur-11911	chrIV:15682075-15682097	ref	NSM	NOTEST	0	0	0	0	1	1	no
21ur-11912	21ur-11912	21ur-11912	chrIV:16975601-16975623	ref	NSM	NOTEST	0	0	0	0	1	1	no
21ur-11913	21ur-11913	21ur-11913	chrIV:15896213-16675918	ref	NSM	HIDATA	0	0	0	0	1	1	no
21ur-11914	21ur-11914	21ur-11914	chrIV:15896213-16675918	ref	NSM	HIDATA	0	0	0	0	1	1	no
21ur-11915	21ur-11915	21ur-11915	chrIV:14328967-14334353	ref	NSM	NOTEST	0	0	0	0	1	1	no
21ur-11916	21ur-11916	21ur-11916	chrIV:6506715-6510736	ref	NSM	NOTEST	0	0	0	0	1	1	no
21ur-11917	21ur-11917	21ur-11917	chrIV:13827875-13844884	ref	NSM	NOTEST	0	0	0	0	1	1	no
21ur-11918	21ur-11918	21ur-11918	chrIV:15497554-15510948	ref	NSM	NOTEST	0	0	0	0	1	1	no
21ur-11919	21ur-11919	21ur-11919	chrIV:5520741-5520763	ref	NSM	NOTEST	0	0	0	0	1	1	no
21ur-1192	21ur-1192	21ur-1192	chrIV:5031628-5033300	ref	NSM	NOTEST	0	0	0	0	1	1	no
21ur-11920	21ur-11920	21ur-11920	chrIV:16718679-16718701	ref	NSM	NOTEST	0	0	0	0	1	1	no
21ur-11921	21ur-11921	21ur-11921	chrV:7731614-8316095	ref	NSM	HIDATA	0	0	0	0	1	1	no
21ur-11923	21ur-11923	21ur-11923	chrIV:14401156-14412859	ref	NSM	NOTEST	0	0	0	0	1	1	no
21ur-11924	21ur-11924	21ur-11924	chrIV:13813971-13813993	ref	NSM	NOTEST	0	0	0	0	1	1	no
21ur-11925	21ur-11925	21ur-11925	chrIV:15896213-16675918	ref	NSM	HIDATA	0	0	0	0	1	1	no
21ur-11926	21ur-11926	21ur-11926	chrIV:15227909-15234941	ref	NSM	NOTEST	0	0	0	0	1	1	no
21ur-11927	21ur-11927	21ur-11927	chrIV:6765369-6765390	ref	NSM	NOTEST	0	0	0	0	1	1	no
21ur-11928	21ur-11928	21ur-11928	chrIV:15495813-15495834	ref	NSM	NOTEST	0	0	0	0	1	1	no
21ur-11929	21ur-11929	21ur-11929	chrIV:5432952-5432973	ref	NSM	NOTEST	0	0	0	0	1	1	no
21ur-1193	21ur-1193	21ur-1193	chrIV:14705120-14705141	ref	NSM	NOTEST	0	0	0	0	1	1	no
21ur-11930	21ur-11930	21ur-11930	chrIV:15368279-15368300	ref	NSM	NOTEST	0	0	0	0	1	1	no
21ur-11931	21ur-11931	21ur-11931	chrIV:5670650-5670671	ref	NSM	NOTEST	0	0	0	0	1	1	no
21ur-11933	21ur-11933	21ur-11933	chrII:1934711-1934732	ref	NSM	NOTEST	0	0	0	0	1	1	no
21ur-11934	21ur-11934	21ur-11934	chrIV:15896213-16675918	ref	NSM	HIDATA	0	0	0	0	1	1	no
21ur-11936	21ur-11936	21ur-11936	chrIV:13711613-13711639	ref	NSM	NOTEST	0	0	0	0	1	1	no
21ur-11938	21ur-11938	21ur-11938	chrIV:16702350-16702372	ref	NSM	NOTEST	0	0	0	0	1	1	no
21ur-1194	21ur-1194	21ur-1194	chrIV:17198156-17206769	ref	NSM	NOTEST	0	0	0	0	1	1	no
21ur-11940	21ur-11940	21ur-11940	chrIV:17052117-17052143	ref	NSM	NOTEST	0	0	0	0	1	1	no
21ur-11941	21ur-11941	21ur-11941	chrIV:15896213-16675918	ref	NSM	HIDATA	0	0	0	0	1	1	no
21ur-11942	21ur-11942	21ur-11942	chrIV:12535063-12535084	ref	NSM	NOTEST	0	0	0	0	1	1	no
21ur-11943	21ur-11943	21ur-11943	chrIV:17225977-17231019	ref	NSM	NOTEST	0	0	0	0	1	1	no
21ur-11944	21ur-11944	21ur-11944	chrIV:5864533-5865864	ref	NSM	NOTEST	0	0	0	0	1	1	no
21ur-11946	21ur-11946	21ur-11946	chrIV:14042684-14043755	ref	NSM	NOTEST	0	0	0	0	1	1	no
21ur-11947	21ur-11947	21ur-11947	chrIV:5203834-5203855	ref	NSM	NOTEST	0	0	0	0	1	1	no
21ur-11948	21ur-11948	21ur-11948	chrIV:16736297-16743048	ref	NSM	NOTEST	0	0	0	0	1	1	no
21ur-1195	21ur-1195	21ur-1195	chrIV:15261824-15268775	ref	NSM	NOTEST	0	0	0	0	1	1	no
21ur-11950	21ur-11950	21ur-11950	chrIV:5495919-5516254	ref	NSM	NOTEST	0	0	0	0	1	1	no
21ur-11954	21ur-11954	21ur-11954	chrIV:4847282-4847312	ref	NSM	NOTEST	0	0	0	0	1	1	no
21ur-11955	21ur-11955	21ur-11955	chrIV:5584673-5609618	ref	NSM	NOTEST	0	0	0	0	1	1	no
21ur-11957	21ur-11957	21ur-11957	chrIV:14879533-14900361	ref	NSM	NOTEST	0	0	0	0	1	1	no
21ur-11958	21ur-11958	21ur-11958	chrIV:15136561-15136582	ref	NSM	NOTEST	0	0	0	0	1	1	no
21ur-11959	21ur-11959	21ur-11959	chrIV:15896213-16675918	ref	NSM	HIDATA	0	0	0	0	1	1	no
21ur-1196	21ur-1196	21ur-1196	chrIV:14487192-14505112	ref	NSM	NOTEST	0	0	0	0	1	1	no
21ur-11960	21ur-11960	21ur-11960	chrIV:6036283-6036305	ref	NSM	NOTEST	0	0	0	0	1	1	no
21ur-11961	21ur-11961	21ur-11961	chrIV:14558901-14558923	ref	NSM	NOTEST	0	0	0	0	1	1	no
21ur-11962	21ur-11962	21ur-11962	chrIV:14970177-14970201	ref	NSM	NOTEST	0	0	0	0	1	1	no
21ur-11964	21ur-11964	21ur-11964	chrIV:17052276-17052300	ref	NSM	NOTEST	0	0	0	0	1	1	no
21ur-11965	21ur-11965	21ur-11965	chrIV:15896213-16675918	ref	NSM	HIDATA	0	0	0	0	1	1	no
21ur-11966	21ur-11966	21ur-11966	chrIV:15560906-15560933	ref	NSM	NOTEST	0	0	0	0	1	1	no
21ur-11967	21ur-11967	21ur-11967	chrIV:16677671-16677692	ref	NSM	NOTEST	0	0	0	0	1	1	no
21ur-11968	21ur-11968	21ur-11968	chrIV:15568860-15568882	ref	NSM	NOTEST	0	0	0	0	1	1	no
21ur-11969	21ur-11969	21ur-11969	chrIV:14837803-14853572	ref	NSM	NOTEST	0	0	0	0	1	1	no
21ur-1197	21ur-1197	21ur-1197	chrIV:14370622-14370643	ref	NSM	NOTEST	0	0	0	0	1	1	no
21ur-11970	21ur-11970	21ur-11970	chrIV:5530338-5530363	ref	NSM	NOTEST	0	0	0	0	1	1	no
21ur-11971	21ur-11971	21ur-11971	chrIV:14361235-14368232	ref	NSM	NOTEST	0	0	0	0	1	1	no
21ur-11972	21ur-11972	21ur-11972	chrIV:4877393-4880307	ref	NSM	NOTEST	0	0	0	0	1	1	no
21ur-11973	21ur-11973	21ur-11973	chrIV:15896213-16675918	ref	NSM	HIDATA	0	0	0	0	1	1	no
21ur-11974	21ur-11974	21ur-11974	chrIV:15090011-15090036	ref	NSM	NOTEST	0	0	0	0	1	1	no
21ur-11975	21ur-11975	21ur-11975	chrV:480883-483330	ref	NSM	NOTEST	0	0	0	0	1	1	no
21ur-11976	21ur-11976	21ur-11976	chrIV:14380103-14383654	ref	NSM	NOTEST	0	0	0	0	1	1	no
21ur-11977	21ur-11977	21ur-11977	chrI:7741935-8394405	ref	NSM	HIDATA	0	0	0	0	1	1	no
21ur-11978	21ur-11978	21ur-11978	chrX:2770763-2770784	ref	NSM	NOTEST	0	0	0	0	1	1	no
21ur-1198	21ur-1198	21ur-1198	chrIV:6180332-6180353	ref	NSM	NOTEST	0	0	0	0	1	1	no
21ur-11980	21ur-11980	21ur-11980	chrIV:15896213-16675918	ref	NSM	HIDATA	0	0	0	0	1	1	no
21ur-11981	21ur-11981	21ur-11981	chrIV:15896213-16675918	ref	NSM	HIDATA	0	0	0	0	1	1	no
21ur-11982	21ur-11982	21ur-11982	chrIV:6133294-6133318	ref	NSM	NOTEST	0	0	0	0	1	1	no
21ur-11983	21ur-11983	21ur-11983	chrIV:16798583-16798604	ref	NSM	NOTEST	0	0	0	0	1	1	no
21ur-11984	21ur-11984	21ur-11984	chrIV:6135100-6135121	ref	NSM	NOTEST	0	0	0	0	1	1	no
21ur-11985	21ur-11985	21ur-11985	chrIV:15872927-15882345	ref	NSM	NOTEST	0	0	0	0	1	1	no
21ur-11987	21ur-11987	21ur-11987	chrIV:15658607-15658629	ref	NSM	NOTEST	0	0	0	0	1	1	no
21ur-11988	21ur-11988	21ur-11988	chrIV:15896213-16675918	ref	NSM	HIDATA	0	0	0	0	1	1	no
21ur-1199	21ur-1199	21ur-1199	chrIV:15813180-15813201	ref	NSM	NOTEST	0	0	0	0	1	1	no
21ur-11990	21ur-11990	21ur-11990	chrIV:15762862-15762884	ref	NSM	NOTEST	0	0	0	0	1	1	no
21ur-11991	21ur-11991	21ur-11991	chrIV:13868762-13876580	ref	NSM	NOTEST	0	0	0	0	1	1	no
21ur-11993	21ur-11993	21ur-11993	chrIV:15596707-15596731	ref	NSM	NOTEST	0	0	0	0	1	1	no
21ur-11994	21ur-11994	21ur-11994	chrIV:17035591-17035613	ref	NSM	NOTEST	0	0	0	0	1	1	no
21ur-11995	21ur-11995	21ur-11995	chrIV:16887121-16887143	ref	NSM	NOTEST	0	0	0	0	1	1	no
21ur-11996	21ur-11996	21ur-11996	chrIV:15661618-15661640	ref	NSM	NOTEST	0	0	0	0	1	1	no
21ur-11997	21ur-11997	21ur-11997	chrIV:11425719-11446623	ref	NSM	NOTEST	0	0	0	0	1	1	no
21ur-11998	21ur-11998	21ur-11998	chrIV:5047827-5047849	ref	NSM	NOTEST	0	0	0	0	1	1	no
21ur-11999	21ur-11999	21ur-11999	chrIV:13706730-13706752	ref	NSM	NOTEST	0	0	0	0	1	1	no
21ur-12	21ur-12	21ur-12	chrIV:5093498-5103262	ref	NSM	NOTEST	0	0	0	0	1	1	no
21ur-120	21ur-120	21ur-120	chrIV:16707086-16707112	ref	NSM	NOTEST	0	0	0	0	1	1	no
21ur-12000	21ur-12000	21ur-12000	chrIV:14879533-14900361	ref	NSM	NOTEST	0	0	0	0	1	1	no
21ur-12001	21ur-12001	21ur-12001	chrIV:15896213-16675918	ref	NSM	HIDATA	0	0	0	0	1	1	no
21ur-12002	21ur-12002	21ur-12002	chrIV:4828067-4841119	ref	NSM	NOTEST	0	0	0	0	1	1	no
21ur-12005	21ur-12005	21ur-12005	chrIV:15896213-16675918	ref	NSM	HIDATA	0	0	0	0	1	1	no
21ur-12006	21ur-12006	21ur-12006	chrIV:13673779-13677799	ref	NSM	NOTEST	0	0	0	0	1	1	no
21ur-12007	21ur-12007	21ur-12007	chrIV:14969728-14969753	ref	NSM	NOTEST	0	0	0	0	1	1	no
21ur-12008	21ur-12008	21ur-12008	chrIV:17198156-17206769	ref	NSM	NOTEST	0	0	0	0	1	1	no
21ur-12009	21ur-12009	21ur-12009	chrIV:15820026-15825393	ref	NSM	NOTEST	0	0	0	0	1	1	no
21ur-1201	21ur-1201	21ur-1201	chrIV:15896213-16675918	ref	NSM	HIDATA	0	0	0	0	1	1	no
21ur-12010	21ur-12010	21ur-12010	chrIV:17028987-17030559	ref	NSM	NOTEST	0	0	0	0	1	1	no
21ur-12011	21ur-12011	21ur-12011	chrIV:14980714-14980740	ref	NSM	NOTEST	0	0	0	0	1	1	no
21ur-12012	21ur-12012	21ur-12012	chrIV:6035613-6035635	ref	NSM	NOTEST	0	0	0	0	1	1	no
21ur-12014	21ur-12014	21ur-12014	chrIV:5495634-5495659	ref	NSM	NOTEST	0	0	0	0	1	1	no
21ur-12015	21ur-12015	21ur-12015	chrIV:14380103-14383654	ref	NSM	NOTEST	0	0	0	0	1	1	no
21ur-12016	21ur-12016	21ur-12016	chrIV:13934419-13943703	ref	NSM	NOTEST	0	0	0	0	1	1	no
21ur-12017	21ur-12017	21ur-12017	chrIV:14568534-14568560	ref	NSM	NOTEST	0	0	0	0	1	1	no
21ur-12018	21ur-12018	21ur-12018	chrIV:17444499-17450443	ref	NSM	NOTEST	0	0	0	0	1	1	no
21ur-12019	21ur-12019	21ur-12019	chrIV:15820026-15825393	ref	NSM	NOTEST	0	0	0	0	1	1	no
21ur-1202	21ur-1202	21ur-1202	chrIV:15061896-15065684	ref	NSM	NOTEST	0	0	0	0	1	1	no
21ur-12022	21ur-12022	21ur-12022	chrIV:6405066-6405088	ref	NSM	NOTEST	0	0	0	0	1	1	no
21ur-12023	21ur-12023	21ur-12023	chrIV:15227909-15234941	ref	NSM	NOTEST	0	0	0	0	1	1	no
21ur-12024	21ur-12024	21ur-12024	chrIV:15896213-16675918	ref	NSM	HIDATA	0	0	0	0	1	1	no
21ur-12025	21ur-12025	21ur-12025	chrIV:13865565-13865587	ref	NSM	NOTEST	0	0	0	0	1	1	no
21ur-12026	21ur-12026	21ur-12026	chrIV:13802404-13802426	ref	NSM	NOTEST	0	0	0	0	1	1	no
21ur-12027	21ur-12027	21ur-12027	chrIV:6196572-6196594	ref	NSM	NOTEST	0	0	0	0	1	1	no
21ur-12028	21ur-12028	21ur-12028	chrIV:14829637-14829674	ref	NSM	NOTEST	0	0	0	0	1	1	no
21ur-12029	21ur-12029	21ur-12029	chrIV:6542484-6542505	ref	NSM	NOTEST	0	0	0	0	1	1	no
21ur-1203	21ur-1203	21ur-1203	chrIV:5867775-5870161	ref	NSM	NOTEST	0	0	0	0	1	1	no
21ur-12030	21ur-12030	21ur-12030	chrIV:16691007-16691029	ref	NSM	NOTEST	0	0	0	0	1	1	no
21ur-12031	21ur-12031	21ur-12031	chrIV:6122108-6127284	ref	NSM	NOTEST	0	0	0	0	1	1	no
21ur-12032	21ur-12032	21ur-12032	chrIV:14089502-14089523	ref	NSM	NOTEST	0	0	0	0	1	1	no
21ur-12033	21ur-12033	21ur-12033	chrIV:5344624-5350830	ref	NSM	NOTEST	0	0	0	0	1	1	no
21ur-12034	21ur-12034	21ur-12034	chrIV:6267445-6269435	ref	NSM	NOTEST	0	0	0	0	1	1	no
21ur-12035	21ur-12035	21ur-12035	chrIV:15207560-15209490	ref	NSM	NOTEST	0	0	0	0	1	1	no
21ur-12036	21ur-12036	21ur-12036	chrIV:17066786-17066808	ref	NSM	NOTEST	0	0	0	0	1	1	no
21ur-12038	21ur-12038	21ur-12038	chrIV:14598599-14598620	ref	NSM	NOTEST	0	0	0	0	1	1	no
21ur-12039	21ur-12039	21ur-12039	chrI:7738666-7738687	ref	NSM	NOTEST	0	0	0	0	1	1	no
21ur-1204	21ur-1204	21ur-1204	chrIV:5930542-5930563	ref	NSM	NOTEST	0	0	0	0	1	1	no
21ur-12040	21ur-12040	21ur-12040	chrIV:6040963-6073953	ref	NSM	NOTEST	0	0	0	0	1	1	no
21ur-12041	21ur-12041	21ur-12041	chrIV:15896213-16675918	ref	NSM	HIDATA	0	0	0	0	1	1	no
21ur-12042	21ur-12042	21ur-12042	chrIV:16891549-16891571	ref	NSM	NOTEST	0	0	0	0	1	1	no
21ur-12043	21ur-12043	21ur-12043	chrIV:14361235-14368232	ref	NSM	NOTEST	0	0	0	0	1	1	no
21ur-12044	21ur-12044	21ur-12044	chrIV:15356423-15356447	ref	NSM	NOTEST	0	0	0	0	1	1	no
21ur-12045	21ur-12045	21ur-12045	chrIV:15896213-16675918	ref	NSM	HIDATA	0	0	0	0	1	1	no
21ur-12046	21ur-12046	21ur-12046	chrIV:16733995-16734018	ref	NSM	NOTEST	0	0	0	0	1	1	no
21ur-12047	21ur-12047	21ur-12047	chrI:4573661-5262993	ref	NSM	HIDATA	0	0	0	0	1	1	no
21ur-12048	21ur-12048	21ur-12048	chrIV:14654501-14654524	ref	NSM	NOTEST	0	0	0	0	1	1	no
21ur-12049	21ur-12049	21ur-12049	chrIV:16798800-16798822	ref	NSM	NOTEST	0	0	0	0	1	1	no
21ur-1205	21ur-1205	21ur-1205	chrIV:5865974-5867344	ref	NSM	NOTEST	0	0	0	0	1	1	no
21ur-12050	21ur-12050	21ur-12050	chrIV:14401156-14412859	ref	NSM	NOTEST	0	0	0	0	1	1	no
21ur-12051	21ur-12051	21ur-12051	chrIV:15896213-16675918	ref	NSM	HIDATA	0	0	0	0	1	1	no
21ur-12052	21ur-12052	21ur-12052	chrIV:14456972-14464004	ref	NSM	NOTEST	0	0	0	0	1	1	no
21ur-12053	21ur-12053	21ur-12053	chrIV:15566343-15566364	ref	NSM	NOTEST	0	0	0	0	1	1	no
21ur-12054	21ur-12054	21ur-12054	chrIV:16884635-16884657	ref	NSM	NOTEST	0	0	0	0	1	1	no
21ur-12055	21ur-12055	21ur-12055	chrIV:15896213-16675918	ref	NSM	HIDATA	0	0	0	0	1	1	no
21ur-12056	21ur-12056	21ur-12056	chrV:7003279-7003300	ref	NSM	NOTEST	0	0	0	0	1	1	no
21ur-12057	21ur-12057	21ur-12057	chrIV:13912926-13912948	ref	NSM	NOTEST	0	0	0	0	1	1	no
21ur-12058	21ur-12058	21ur-12058	chrIV:15497554-15510948	ref	NSM	NOTEST	0	0	0	0	1	1	no
21ur-12059	21ur-12059	21ur-12059	chrII:6898706-6901550	ref	NSM	NOTEST	0	0	0	0	1	1	no
21ur-12062	21ur-12062	21ur-12062	chrIV:17153959-17153980	ref	NSM	NOTEST	0	0	0	0	1	1	no
21ur-12063	21ur-12063	21ur-12063	chrIV:15896213-16675918	ref	NSM	HIDATA	0	0	0	0	1	1	no
21ur-12064	21ur-12064	21ur-12064	chrIV:14291943-14319262	ref	NSM	NOTEST	0	0	0	0	1	1	no
21ur-12065	21ur-12065	21ur-12065	chrIV:13934419-13943703	ref	NSM	NOTEST	0	0	0	0	1	1	no
21ur-12067	21ur-12067	21ur-12067	chrIV:15386840-15386861	ref	NSM	NOTEST	0	0	0	0	1	1	no
21ur-12068	21ur-12068	21ur-12068	chrIV:15179197-15179219	ref	NSM	NOTEST	0	0	0	0	1	1	no
21ur-12069	21ur-12069	21ur-12069	chrIV:14715767-14720408	ref	NSM	NOTEST	0	0	0	0	1	1	no
21ur-1207	21ur-1207	21ur-1207	chrIV:6040963-6073953	ref	NSM	NOTEST	0	0	0	0	1	1	no
21ur-12070	21ur-12070	21ur-12070	chrIV:15896213-16675918	ref	NSM	HIDATA	0	0	0	0	1	1	no
21ur-12071	21ur-12071	21ur-12071	chrIV:15486371-15486392	ref	NSM	NOTEST	0	0	0	0	1	1	no
21ur-12072	21ur-12072	21ur-12072	chrII:5483949-5483970	ref	NSM	NOTEST	0	0	0	0	1	1	no
21ur-12073	21ur-12073	21ur-12073	chrIV:15683450-15683474	ref	NSM	NOTEST	0	0	0	0	1	1	no
21ur-12074	21ur-12074	21ur-12074	chrIV:6036169-6036190	ref	NSM	NOTEST	0	0	0	0	1	1	no
21ur-12075	21ur-12075	21ur-12075	chrIV:6225056-6225077	ref	NSM	NOTEST	0	0	0	0	1	1	no
21ur-12076	21ur-12076	21ur-12076	chrIV:14654009-14654030	ref	NSM	NOTEST	0	0	0	0	1	1	no
21ur-12077	21ur-12077	21ur-12077	chrIV:14419683-14421916	ref	NSM	NOTEST	0	0	0	0	1	1	no
21ur-12078	21ur-12078	21ur-12078	chrIV:16984617-16984637	ref	NSM	NOTEST	0	0	0	0	1	1	no
21ur-12079	21ur-12079	21ur-12079	chrIV:14049264-14049285	ref	NSM	NOTEST	0	0	0	0	1	1	no
21ur-1208	21ur-1208	21ur-1208	chrIV:15896213-16675918	ref	NSM	HIDATA	0	0	0	0	1	1	no
21ur-12080	21ur-12080	21ur-12080	chrIV:14414426-14414447	ref	NSM	NOTEST	0	0	0	0	1	1	no
21ur-12081	21ur-12081	21ur-12081	chrIV:15759091-15759112	ref	NSM	NOTEST	0	0	0	0	1	1	no
21ur-12082	21ur-12082	21ur-12082	chrIV:15896213-16675918	ref	NSM	HIDATA	0	0	0	0	1	1	no
21ur-12083	21ur-12083	21ur-12083	chrIV:13827875-13844884	ref	NSM	NOTEST	0	0	0	0	1	1	no
21ur-12085	21ur-12085	21ur-12085	chrIV:14879533-14900361	ref	NSM	NOTEST	0	0	0	0	1	1	no
21ur-12086	21ur-12086	21ur-12086	chrIV:14862476-14869706	ref	NSM	NOTEST	0	0	0	0	1	1	no
21ur-12087	21ur-12087	21ur-12087	chrIV:15489784-15489809	ref	NSM	NOTEST	0	0	0	0	1	1	no
21ur-12089	21ur-12089	21ur-12089	chrIV:14285665-14285691	ref	NSM	NOTEST	0	0	0	0	1	1	no
21ur-1209	21ur-1209	21ur-1209	chrIV:15896213-16675918	ref	NSM	HIDATA	0	0	0	0	1	1	no
21ur-12090	21ur-12090	21ur-12090	chrIV:15896213-16675918	ref	NSM	HIDATA	0	0	0	0	1	1	no
21ur-12091	21ur-12091	21ur-12091	chrIV:5093498-5103262	ref	NSM	NOTEST	0	0	0	0	1	1	no
21ur-12092	21ur-12092	21ur-12092	chrIV:15896213-16675918	ref	NSM	HIDATA	0	0	0	0	1	1	no
21ur-12093	21ur-12093	21ur-12093	chrIV:4848457-4848479	ref	NSM	NOTEST	0	0	0	0	1	1	no
21ur-12094	21ur-12094	21ur-12094	chrIV:5874419-5874440	ref	NSM	NOTEST	0	0	0	0	1	1	no
21ur-12095	21ur-12095	21ur-12095	chrIV:14401156-14412859	ref	NSM	NOTEST	0	0	0	0	1	1	no
21ur-12096	21ur-12096	21ur-12096	chrIV:14436651-14444122	ref	NSM	NOTEST	0	0	0	0	1	1	no
21ur-12098	21ur-12098	21ur-12098	chrIV:14124344-14124365	ref	NSM	NOTEST	0	0	0	0	1	1	no
21ur-12099	21ur-12099	21ur-12099	chrIV:14020172-14024603	ref	NSM	NOTEST	0	0	0	0	1	1	no
21ur-121	21ur-121	21ur-121	chrIV:14273042-14273064	ref	NSM	NOTEST	0	0	0	0	1	1	no
21ur-12100	21ur-12100	21ur-12100	chrIV:13607522-13609803	ref	NSM	NOTEST	0	0	0	0	1	1	no
21ur-12101	21ur-12101	21ur-12101	chrIV:16701018-16701039	ref	NSM	NOTEST	0	0	0	0	1	1	no
21ur-12103	21ur-12103	21ur-12103	chrIV:6519963-6522207	ref	NSM	NOTEST	0	0	0	0	1	1	no
21ur-12104	21ur-12104	21ur-12104	chrIV:14291943-14319262	ref	NSM	NOTEST	0	0	0	0	1	1	no
21ur-12105	21ur-12105	21ur-12105	chrX:17176534-17562839	ref	NSM	HIDATA	0	0	0	0	1	1	no
21ur-12106	21ur-12106	21ur-12106	chrIV:15410794-15410816	ref	NSM	NOTEST	0	0	0	0	1	1	no
21ur-12107	21ur-12107	21ur-12107	chrIV:5954795-5954817	ref	NSM	NOTEST	0	0	0	0	1	1	no
21ur-12108	21ur-12108	21ur-12108	chrIV:5278969-5278990	ref	NSM	NOTEST	0	0	0	0	1	1	no
21ur-12109	21ur-12109	21ur-12109	chrIV:6157431-6172926	ref	NSM	NOTEST	0	0	0	0	1	1	no
21ur-1211	21ur-1211	21ur-1211	chrIV:15838141-15838162	ref	NSM	NOTEST	0	0	0	0	1	1	no
21ur-12110	21ur-12110	21ur-12110	chrX:14197671-14199702	ref	NSM	NOTEST	0	0	0	0	1	1	no
21ur-12111	21ur-12111	21ur-12111	chrIV:15896213-16675918	ref	NSM	HIDATA	0	0	0	0	1	1	no
21ur-12113	21ur-12113	21ur-12113	chrIV:14633147-14634341	ref	NSM	NOTEST	0	0	0	0	1	1	no
21ur-12115	21ur-12115	21ur-12115	chrIV:16707086-16707112	ref	NSM	NOTEST	0	0	0	0	1	1	no
21ur-12117	21ur-12117	21ur-12117	chrIV:15302429-15309351	ref	NSM	NOTEST	0	0	0	0	1	1	no
21ur-12118	21ur-12118	21ur-12118	chrIV:4828067-4841119	ref	NSM	NOTEST	0	0	0	0	1	1	no
21ur-12119	21ur-12119	21ur-12119	chrIV:15571710-15571736	ref	NSM	NOTEST	0	0	0	0	1	1	no
21ur-1212	21ur-1212	21ur-1212	chrIV:4876788-4876812	ref	NSM	NOTEST	0	0	0	0	1	1	no
21ur-12121	21ur-12121	21ur-12121	chrIV:16986512-16986536	ref	NSM	NOTEST	0	0	0	0	1	1	no
21ur-12122	21ur-12122	21ur-12122	chrIV:14456972-14464004	ref	NSM	NOTEST	0	0	0	0	1	1	no
21ur-12123	21ur-12123	21ur-12123	chrIV:15348355-15348380	ref	NSM	NOTEST	0	0	0	0	1	1	no
21ur-12124	21ur-12124	21ur-12124	chrIV:15896213-16675918	ref	NSM	HIDATA	0	0	0	0	1	1	no
21ur-12125	21ur-12125	21ur-12125	chrIV:6455752-6455773	ref	NSM	NOTEST	0	0	0	0	1	1	no
21ur-12126	21ur-12126	21ur-12126	chrV:15699960-16443388	ref	NSM	NOTEST	0	0	0	0	1	1	no
21ur-12127	21ur-12127	21ur-12127	chrIV:15573221-15573246	ref	NSM	NOTEST	0	0	0	0	1	1	no
21ur-12128	21ur-12128	21ur-12128	chrIV:15896213-16675918	ref	NSM	HIDATA	0	0	0	0	1	1	no
21ur-12129	21ur-12129	21ur-12129	chrIV:15101200-15101225	ref	NSM	NOTEST	0	0	0	0	1	1	no
21ur-1213	21ur-1213	21ur-1213	chrIV:14538660-14538681	ref	NSM	NOTEST	0	0	0	0	1	1	no
21ur-12130	21ur-12130	21ur-12130	chrIV:14126066-14126097	ref	NSM	NOTEST	0	0	0	0	1	1	no
21ur-12131	21ur-12131	21ur-12131	chrIV:14931458-14931483	ref	NSM	NOTEST	0	0	0	0	1	1	no
21ur-12132	21ur-12132	21ur-12132	chrIV:14291943-14319262	ref	NSM	NOTEST	0	0	0	0	1	1	no
21ur-12133	21ur-12133	21ur-12133	chrIV:15549095-15549120	ref	NSM	NOTEST	0	0	0	0	1	1	no
21ur-12135	21ur-12135	21ur-12135	chrIV:17144318-17150816	ref	NSM	NOTEST	0	0	0	0	1	1	no
21ur-12136	21ur-12136	21ur-12136	chrIV:15857814-15857839	ref	NSM	NOTEST	0	0	0	0	1	1	no
21ur-12137	21ur-12137	21ur-12137	chrIV:16914070-16914091	ref	NSM	NOTEST	0	0	0	0	1	1	no
21ur-12138	21ur-12138	21ur-12138	chrIV:5667656-5669484	ref	NSM	NOTEST	0	0	0	0	1	1	no
21ur-12139	21ur-12139	21ur-12139	chrIV:15360067-15360089	ref	NSM	NOTEST	0	0	0	0	1	1	no
21ur-1214	21ur-1214	21ur-1214	chrIV:16715904-16715925	ref	NSM	NOTEST	0	0	0	0	1	1	no
21ur-12141	21ur-12141	21ur-12141	chrV:5983555-5983576	ref	NSM	NOTEST	0	0	0	0	1	1	no
21ur-12142	21ur-12142	21ur-12142	chrIV:15588209-15588230	ref	NSM	NOTEST	0	0	0	0	1	1	no
21ur-12143	21ur-12143	21ur-12143	chrIV:15896213-16675918	ref	NSM	HIDATA	0	0	0	0	1	1	no
21ur-12144	21ur-12144	21ur-12144	chrIV:15802540-15802561	ref	NSM	NOTEST	0	0	0	0	1	1	no
21ur-12145	21ur-12145	21ur-12145	chrIV:5627211-5627231	ref	NSM	NOTEST	0	0	0	0	1	1	no
21ur-12147	21ur-12147	21ur-12147	chrIV:5012540-5014596	ref	NSM	NOTEST	0	0	0	0	1	1	no
21ur-12149	21ur-12149	21ur-12149	chrIV:15054248-15054269	ref	NSM	NOTEST	0	0	0	0	1	1	no
21ur-1215	21ur-1215	21ur-1215	chrIV:15896213-16675918	ref	NSM	HIDATA	0	0	0	0	1	1	no
21ur-12150	21ur-12150	21ur-12150	chrIV:15896213-16675918	ref	NSM	HIDATA	0	0	0	0	1	1	no
21ur-12151	21ur-12151	21ur-12151	chrIV:15331326-15331347	ref	NSM	NOTEST	0	0	0	0	1	1	no
21ur-12153	21ur-12153	21ur-12153	chrIV:6457759-6457783	ref	NSM	NOTEST	0	0	0	0	1	1	no
21ur-12154	21ur-12154	21ur-12154	chrIV:14016073-14019958	ref	NSM	NOTEST	0	0	0	0	1	1	no
21ur-12155	21ur-12155	21ur-12155	chrIV:13665011-13665035	ref	NSM	NOTEST	0	0	0	0	1	1	no
21ur-12156	21ur-12156	21ur-12156	chrIV:15562950-15562971	ref	NSM	NOTEST	0	0	0	0	1	1	no
21ur-12158	21ur-12158	21ur-12158	chrII:6573969-6573990	ref	NSM	NOTEST	0	0	0	0	1	1	no
21ur-12159	21ur-12159	21ur-12159	chrII:10367563-10367584	ref	NSM	NOTEST	0	0	0	0	1	1	no
21ur-12161	21ur-12161	21ur-12161	chrIV:6657926-6657947	ref	NSM	NOTEST	0	0	0	0	1	1	no
21ur-12162	21ur-12162	21ur-12162	chrIV:7805052-7807936	ref	NSM	NOTEST	0	0	0	0	1	1	no
21ur-12163	21ur-12163	21ur-12163	chrIV:15896213-16675918	ref	NSM	HIDATA	0	0	0	0	1	1	no
21ur-12165	21ur-12165	21ur-12165	chrIV:6957665-6963581	ref	NSM	NOTEST	0	0	0	0	1	1	no
21ur-12168	21ur-12168	21ur-12168	chrIV:5439065-5450635	ref	NSM	NOTEST	0	0	0	0	1	1	no
21ur-12169	21ur-12169	21ur-12169	chrIV:16977425-16977447	ref	NSM	NOTEST	0	0	0	0	1	1	no
21ur-1217	21ur-1217	21ur-1217	chrIV:15210139-15215553	ref	NSM	NOTEST	0	0	0	0	1	1	no
21ur-12170	21ur-12170	21ur-12170	chrIV:15896213-16675918	ref	NSM	HIDATA	0	0	0	0	1	1	no
21ur-12171	21ur-12171	21ur-12171	chrIV:14637722-14641208	ref	NSM	NOTEST	0	0	0	0	1	1	no
21ur-12173	21ur-12173	21ur-12173	chrIV:5645743-5645764	ref	NSM	NOTEST	0	0	0	0	1	1	no
21ur-12174	21ur-12174	21ur-12174	chrIV:1956724-4526957	ref	NSM	HIDATA	0	0	0	0	1	1	no
21ur-12176	21ur-12176	21ur-12176	chrIV:15731363-15731388	ref	NSM	NOTEST	0	0	0	0	1	1	no
21ur-12177	21ur-12177	21ur-12177	chrIV:15547417-15547443	ref	NSM	NOTEST	0	0	0	0	1	1	no
21ur-12178	21ur-12178	21ur-12178	chrIV:15835593-15835617	ref	NSM	NOTEST	0	0	0	0	1	1	no
21ur-12179	21ur-12179	21ur-12179	chrIV:14291943-14319262	ref	NSM	NOTEST	0	0	0	0	1	1	no
21ur-1218	21ur-1218	21ur-1218	chrIV:15896213-16675918	ref	NSM	HIDATA	0	0	0	0	1	1	no
21ur-12180	21ur-12180	21ur-12180	chrIV:6019965-6034527	ref	NSM	NOTEST	0	0	0	0	1	1	no
21ur-12181	21ur-12181	21ur-12181	chrIV:14374101-14379363	ref	NSM	NOTEST	0	0	0	0	1	1	no
21ur-12182	21ur-12182	21ur-12182	chrIV:6979016-6986924	ref	NSM	NOTEST	0	0	0	0	1	1	no
21ur-12184	21ur-12184	21ur-12184	chrIV:16877728-16877752	ref	NSM	NOTEST	0	0	0	0	1	1	no
21ur-12185	21ur-12185	21ur-12185	chrIV:15896213-16675918	ref	NSM	HIDATA	0	0	0	0	1	1	no
21ur-12186	21ur-12186	21ur-12186	chrIV:7333093-7346840	ref	NSM	NOTEST	0	0	0	0	1	1	no
21ur-12187	21ur-12187	21ur-12187	chrIV:15896213-16675918	ref	NSM	HIDATA	0	0	0	0	1	1	no
21ur-12188	21ur-12188	21ur-12188	chrIV:15896213-16675918	ref	NSM	HIDATA	0	0	0	0	1	1	no
21ur-1219	21ur-1219	21ur-1219	chrIV:15746138-15746162	ref	NSM	NOTEST	0	0	0	0	1	1	no
21ur-12190	21ur-12190	21ur-12190	chrIV:14683013-14687232	ref	NSM	NOTEST	0	0	0	0	1	1	no
21ur-12191	21ur-12191	21ur-12191	chrV:3342800-3343862	ref	NSM	NOTEST	0	0	0	0	1	1	no
21ur-12193	21ur-12193	21ur-12193	chrIV:6470048-6471259	ref	NSM	NOTEST	0	0	0	0	1	1	no
21ur-12194	21ur-12194	21ur-12194	chrV:9744780-9744801	ref	NSM	NOTEST	0	0	0	0	1	1	no
21ur-12195	21ur-12195	21ur-12195	chrIV:15896213-16675918	ref	NSM	HIDATA	0	0	0	0	1	1	no
21ur-12196	21ur-12196	21ur-12196	chrIV:15896213-16675918	ref	NSM	HIDATA	0	0	0	0	1	1	no
21ur-12197	21ur-12197	21ur-12197	chrIV:5966301-5966330	ref	NSM	NOTEST	0	0	0	0	1	1	no
21ur-12198	21ur-12198	21ur-12198	chrIV:14356638-14356659	ref	NSM	NOTEST	0	0	0	0	1	1	no
21ur-12199	21ur-12199	21ur-12199	chrIV:6592429-6592450	ref	NSM	NOTEST	0	0	0	0	1	1	no
21ur-122	21ur-122	21ur-122	chrIV:13928227-13928248	ref	NSM	NOTEST	0	0	0	0	1	1	no
21ur-1220	21ur-1220	21ur-1220	chrIV:13897963-13902822	ref	NSM	NOTEST	0	0	0	0	1	1	no
21ur-12200	21ur-12200	21ur-12200	chrIV:5337344-5337371	ref	NSM	NOTEST	0	0	0	0	1	1	no
21ur-12201	21ur-12201	21ur-12201	chrIV:15896213-16675918	ref	NSM	HIDATA	0	0	0	0	1	1	no
21ur-12202	21ur-12202	21ur-12202	chrIV:14862476-14869706	ref	NSM	NOTEST	0	0	0	0	1	1	no
21ur-12204	21ur-12204	21ur-12204	chrIV:13750311-13770327	ref	NSM	NOTEST	0	0	0	0	1	1	no
21ur-12205	21ur-12205	21ur-12205	chrII:5912527-5912548	ref	NSM	NOTEST	0	0	0	0	1	1	no
21ur-12206	21ur-12206	21ur-12206	chrIV:14975133-14975154	ref	NSM	NOTEST	0	0	0	0	1	1	no
21ur-12207	21ur-12207	21ur-12207	chrIV:13619489-13621489	ref	NSM	NOTEST	0	0	0	0	1	1	no
21ur-12208	21ur-12208	21ur-12208	chrIV:14045846-14045867	ref	NSM	NOTEST	0	0	0	0	1	1	no
[truncated: 37,675 more rows]

## Sheet: Significant
test_id	gene_id	gene	locus	sample_1	sample_2	status	value_1	value_2	log2(fold_change)	test_stat	p_value	q_value	significant
C05B10.17	C05B10.17	C05B10.17	chrIV:6842945-6844815	ref	NSM	OK	0	2684.06	inf	-nan	0.0032	0.0179671	yes
K08F8.12	K08F8.12	K08F8.12	chrII:8748052-8748183	ref	NSM	OK	0	21.7271	inf	-nan	5e-05	0.000509129	yes
sls-2.2	sls-2.2	sls-2.2	chrII:5543563-5543689	ref	NSM	OK	0	634.912	inf	-nan	5e-05	0.000509129	yes
AH10.3	AH10.3	AH10.3	chrV:14144014-14145352	ref	NSM	OK	6.03413	0	-inf	-nan	5e-05	0.000509129	yes
B0024.15	B0024.15	B0024.15	chrV:10290025-10291662	ref	NSM	OK	0.603091	0	-inf	-nan	5e-05	0.000509129	yes
B0024.4	B0024.4	B0024.4	chrV:10297406-10298813	ref	NSM	OK	6.03642	0	-inf	-nan	5e-05	0.000509129	yes
B0034.17	B0034.17	B0034.17	chrII:5945829-5956619	ref	NSM	OK	61.1174	0	-inf	-nan	0.0087	0.0388766	yes
B0034.4	B0034.4	B0034.4	chrII:5968109-5968943	ref	NSM	OK	2.61858	0	-inf	-nan	5e-05	0.000509129	yes
B0034.5	B0034.5	B0034.5	chrII:5972830-5974941	ref	NSM	OK	0.976114	0	-inf	-nan	5e-05	0.000509129	yes
B0034.7	B0034.7	B0034.7	chrII:5961691-5961975	ref	NSM	OK	11.1714	0	-inf	-nan	5e-05	0.000509129	yes
B0198.4	B0198.4	B0198.4	chrX:12025112-12025247	ref	NSM	OK	7.22294	0	-inf	-nan	0.00035	0.00298759	yes
B0207.10	B0207.10	B0207.10	chrI:5959027-5959522	ref	NSM	OK	0.429044	0	-inf	-nan	0.00105	0.00733606	yes
B0207.8	B0207.8	B0207.8	chrI:5951137-5951699	ref	NSM	OK	0.253607	0	-inf	-nan	0.00025	0.0022419	yes
B0218.5	B0218.5	B0218.5	chrIV:8155239-8156433	ref	NSM	OK	0.701659	0	-inf	-nan	5e-05	0.000509129	yes
B0222.11	B0222.11	B0222.11	chrV:9165907-9168018	ref	NSM	OK	5.29571	0	-inf	-nan	5e-05	0.000509129	yes
B0228.1	B0228.1	B0228.1	chrII:7755955-7756794	ref	NSM	OK	4.23705	0	-inf	-nan	5e-05	0.000509129	yes
B0244.10	B0244.10	B0244.10	chrIII:5733950-5737253	ref	NSM	OK	6.49866	0	-inf	-nan	5e-05	0.000509129	yes
B0244.5	B0244.5	B0244.5	chrIII:5744832-5747003	ref	NSM	OK	1.06146	0	-inf	-nan	5e-05	0.000509129	yes
B0244.6	B0244.6	B0244.6	chrIII:5737961-5740425	ref	NSM	OK	2.98098	0	-inf	-nan	5e-05	0.000509129	yes
B0244.9	B0244.9	B0244.9	chrIII:5730122-5730946	ref	NSM	OK	0.162356	0	-inf	-nan	0.00015	0.00140836	yes
B0252.1	B0252.1	B0252.1	chrII:6919728-6923529	ref	NSM	OK	0.828644	0	-inf	-nan	5e-05	0.000509129	yes
B0272.4	B0272.4	B0272.4	chrX:9428378-9430171	ref	NSM	OK	5.35072	0	-inf	-nan	5e-05	0.000509129	yes
B0304.2	B0304.2	B0304.2	chrII:4523640-4524450	ref	NSM	OK	1.16516	0	-inf	-nan	5e-05	0.000509129	yes
B0331.2	B0331.2	B0331.2	chrV:9658969-9661589	ref	NSM	OK	0.840038	0	-inf	-nan	5e-05	0.000509129	yes
B0336.12	B0336.12	B0336.12	chrIII:5710016-5710464	ref	NSM	OK	5.70748	0	-inf	-nan	5e-05	0.000509129	yes
B0336.15	B0336.15	B0336.15	chrIII:5719601-5719737	ref	NSM	OK	4.82109	0	-inf	-nan	0.00185	0.0116468	yes
B0336.16	B0336.16	B0336.16	chrIII:5720372-5720516	ref	NSM	OK	7.17433	0	-inf	-nan	0.00265	0.0153938	yes
B0348.1	B0348.1	B0348.1	chrV:48921-49619	ref	NSM	OK	0.206311	0	-inf	-nan	0.0024	0.0142403	yes
B0350.67	B0350.67	B0350.67	chrIV:5974004-5974246	ref	NSM	OK	1.66796	0	-inf	-nan	0.00175	0.0111552	yes
B0350.80	B0350.80	B0350.80	chrIV:5973814-5973950	ref	NSM	OK	5.7187	0	-inf	-nan	0.00095	0.0068278	yes
B0379.7	B0379.7	B0379.7	chrI:10072613-10074018	ref	NSM	OK	2.15529	0	-inf	-nan	5e-05	0.000509129	yes
B0393.7	B0393.7	B0393.7	chrIII:4776297-4778021	ref	NSM	OK	1.4091	0	-inf	-nan	5e-05	0.000509129	yes
B0403.3	B0403.3	B0403.3	chrX:7061804-7063281	ref	NSM	OK	3.84205	0	-inf	-nan	5e-05	0.000509129	yes
B0416.2	B0416.2	B0416.2	chrX:9299199-9300027	ref	NSM	OK	1.88653	0	-inf	-nan	5e-05	0.000509129	yes
B0432.10	B0432.10	B0432.10	chrII:203458-732072	ref	NSM	OK	0.965376	0	-inf	-nan	0.00055	0.00437092	yes
B0432.13	B0432.13	B0432.13	chrII:203458-732072	ref	NSM	OK	1.94025	0	-inf	-nan	0.00085	0.00629542	yes
B0495.11	B0495.11	B0495.11	chrII:7694389-7694539	ref	NSM	OK	4.2391	0	-inf	-nan	0.00095	0.0068278	yes
B0495.20	B0495.20	B0495.20	chrII:7724695-7724839	ref	NSM	OK	16.1167	0	-inf	-nan	0.00225	0.0135386	yes
B0496.1	B0496.1	B0496.1	chrIV:7446378-7447408	ref	NSM	OK	0.167805	0	-inf	-nan	0.00105	0.00733606	yes
B0496.14	B0496.14	B0496.14	chrIV:7451614-7451759	ref	NSM	OK	0.824657	0	-inf	-nan	0.0053	0.0268367	yes
B0496.18	B0496.18	B0496.18	chrIV:7453412-7453627	ref	NSM	OK	1.7764	0	-inf	-nan	0.0066	0.0319142	yes
B0507.6	B0507.6	B0507.6	chrV:8746139-8750155	ref	NSM	OK	1.68821	0	-inf	-nan	5e-05	0.000509129	yes
B0563.18	B0563.18	B0563.18	chrX:9172930-9173261	ref	NSM	OK	0.693256	0	-inf	-nan	0.0045	0.0234633	yes
B0563.5	B0563.5	B0563.5	chrX:9146116-9147421	ref	NSM	OK	4.5107	0	-inf	-nan	5e-05	0.000509129	yes
B0563.8	B0563.8	B0563.8	chrX:9173627-9174433	ref	NSM	OK	0.29631	0	-inf	-nan	0.0033	0.0183977	yes
C01B12.8	C01B12.8	C01B12.8	chrII:24770-25381	ref	NSM	OK	1.11766	0	-inf	-nan	0.00605	0.0298025	yes
C01B7.10	C01B7.10	C01B7.10	chrV:8796607-8796906	ref	NSM	OK	3.65519	0	-inf	-nan	5e-05	0.000509129	yes
C01B7.15	C01B7.15	C01B7.15	chrV:8801224-8801397	ref	NSM	OK	0.812301	0	-inf	-nan	0.0088	0.0392124	yes
C01B7.3	C01B7.3	C01B7.3	chrV:8783399-8784143	ref	NSM	OK	8.50789	0	-inf	-nan	5e-05	0.000509129	yes
C01B7.9	C01B7.9	C01B7.9	chrV:8796345-8796535	ref	NSM	OK	16.4233	0	-inf	-nan	5e-05	0.000509129	yes
C01H6.4	C01H6.4	C01H6.4	chrI:7210590-7212438	ref	NSM	OK	2.12497	0	-inf	-nan	5e-05	0.000509129	yes
C01H6.6	C01H6.6	C01H6.6	chrI:7222463-7224133	ref	NSM	OK	0.684652	0	-inf	-nan	5e-05	0.000509129	yes
C02B4.11	C02B4.11	C02B4.11	chrX:12668165-12668298	ref	NSM	OK	2.95522	0	-inf	-nan	0.00395	0.021169	yes
C02D4.5	C02D4.5	C02D4.5	chrX:15279269-15279390	ref	NSM	OK	26.8162	0	-inf	-nan	0.00725	0.0341879	yes
C02F4.9	C02F4.9	C02F4.9	chrIV:10502263-10502374	ref	NSM	OK	63.9743	0	-inf	-nan	0.00075	0.00569646	yes
C02G6.1	C02G6.1	C02G6.1	chrV:5876352-5879832	ref	NSM	OK	0.214537	0	-inf	-nan	5e-05	0.000509129	yes
C03A7.12	C03A7.12	C03A7.12	chrV:5178601-5181440	ref	NSM	OK	0.191113	0	-inf	-nan	0.00225	0.0135386	yes
C03A7.13	C03A7.13	C03A7.13	chrV:5191113-5192515	ref	NSM	OK	0.148819	0	-inf	-nan	0.00165	0.0106164	yes
C03B1.13	C03B1.13	C03B1.13	chrX:6335305-6337999	ref	NSM	OK	5.29188	0	-inf	-nan	5e-05	0.000509129	yes
C03B1.14	C03B1.14	C03B1.14	chrX:6359427-6360710	ref	NSM	OK	0.949865	0	-inf	-nan	5e-05	0.000509129	yes
C03B1.3	C03B1.3	C03B1.3	chrX:6365978-6366795	ref	NSM	OK	0.263082	0	-inf	-nan	0.0005	0.00405108	yes
C03B1.5	C03B1.5	C03B1.5	chrX:6355611-6357388	ref	NSM	OK	0.804361	0	-inf	-nan	5e-05	0.000509129	yes
C03B8.5	C03B8.5	C03B8.5	chrIII:7700559-7709407	ref	NSM	OK	10.3228	0	-inf	-nan	0.0065	0.0315369	yes
C03C10.12	C03C10.12	C03C10.12	chrIII:4104706-4104852	ref	NSM	OK	1.46373	0	-inf	-nan	0.00805	0.0367631	yes
C03C10.7	C03C10.7	C03C10.7	chrIII:4096018-4096876	ref	NSM	OK	1.0399	0	-inf	-nan	5e-05	0.000509129	yes
C03E10.3	C03E10.3	C03E10.3	chrV:11286987-11288208	ref	NSM	OK	1.80222	0	-inf	-nan	5e-05	0.000509129	yes
C03E10.8	C03E10.8	C03E10.8	chrV:11281564-11281707	ref	NSM	OK	4.64994	0	-inf	-nan	0.00915	0.040407	yes
C04A2.10	C04A2.10	C04A2.10	chrII:6833734-6833963	ref	NSM	OK	15.3407	0	-inf	-nan	5e-05	0.000509129	yes
C04A2.12	C04A2.12	C04A2.12	chrII:6834097-6834283	ref	NSM	OK	24.1614	0	-inf	-nan	5e-05	0.000509129	yes
C04C11.11	C04C11.11	C04C11.11	chrX:14044376-14044630	ref	NSM	OK	0.903756	0	-inf	-nan	0.0015	0.00980311	yes
C04C11.22	C04C11.22	C04C11.22	chrX:14047437-14047627	ref	NSM	OK	1.12198	0	-inf	-nan	0.00045	0.00369721	yes
C04D8.2	C04D8.2	C04D8.2	chrIII:8493800-8518326	ref	NSM	OK	62.2679	0	-inf	-nan	0.0011	0.0076046	yes
C04D8.3	C04D8.3	C04D8.3	chrIII:8493800-8518326	ref	NSM	OK	24.9872	0	-inf	-nan	0.0016	0.0103495	yes
C04D8.4	C04D8.4	C04D8.4	chrIII:8493800-8518326	ref	NSM	OK	20.2639	0	-inf	-nan	0.0034	0.0188619	yes
C04D8.5	C04D8.5	C04D8.5	chrIII:8493800-8518326	ref	NSM	OK	7.48444	0	-inf	-nan	0.0107	0.0457788	yes
C04F12.12	C04F12.12	C04F12.12	chrI:9694612-9695026	ref	NSM	OK	0.335132	0	-inf	-nan	0.00095	0.0068278	yes
C04F6.7	C04F6.7	C04F6.7	chrX:3416874-3418986	ref	NSM	OK	0.539365	0	-inf	-nan	5e-05	0.000509129	yes
C04G6.11	C04G6.11	C04G6.11	chrII:5103331-5103825	ref	NSM	OK	0.197337	0	-inf	-nan	0.001	0.00711587	yes
C04G6.13	C04G6.13	C04G6.13	chrII:5095018-5095362	ref	NSM	OK	0.241596	0	-inf	-nan	0.00195	0.0121216	yes
C04G6.2	C04G6.2	C04G6.2	chrII:5093238-5094108	ref	NSM	OK	0.195857	0	-inf	-nan	0.00045	0.00369721	yes
C04G6.6	C04G6.6	C04G6.6	chrII:5099428-5099740	ref	NSM	OK	0.367327	0	-inf	-nan	0.0003	0.00262321	yes
C04H4.3	C04H4.3	C04H4.3	chrII:7969454-7969594	ref	NSM	OK	14.6583	0	-inf	-nan	0.0002	0.00182674	yes
C04H4.4	C04H4.4	C04H4.4	chrII:7960574-7960718	ref	NSM	OK	8.17436	0	-inf	-nan	0.0032	0.0179671	yes
C04H4.5	C04H4.5	C04H4.5	chrII:7966262-7966377	ref	NSM	OK	170.347	0	-inf	-nan	0.00205	0.0126387	yes
C05A2.2	C05A2.2	C05A2.2	chrV:10691404-10691538	ref	NSM	OK	14.6335	0	-inf	-nan	0.00015	0.00140836	yes
C05B10.14	C05B10.14	C05B10.14	chrIV:6841135-6841251	ref	NSM	OK	59.4409	0	-inf	-nan	0.00225	0.0135386	yes
C05B10.16	C05B10.16	C05B10.16	chrIV:6840679-6840813	ref	NSM	OK	17.1696	0	-inf	-nan	0.0001	0.000972458	yes
C05B10.21	C05B10.21	C05B10.21	chrIV:6839052-6839188	ref	NSM	OK	97.8576	0	-inf	-nan	5e-05	0.000509129	yes
C05C9.1	C05C9.1	C05C9.1	chrX:11160914-11163620	ref	NSM	OK	0.678416	0	-inf	-nan	5e-05	0.000509129	yes
C05C9.12	C05C9.12	C05C9.12	chrX:11140249-11140388	ref	NSM	OK	6.29843	0	-inf	-nan	0.002	0.0123691	yes
C05C9.14	C05C9.14	C05C9.14	chrX:11134884-11135015	ref	NSM	OK	8.28628	0	-inf	-nan	0.0085	0.0381883	yes
C05C9.2	C05C9.2	C05C9.2	chrX:11152999-11157477	ref	NSM	OK	1.63648	0	-inf	-nan	5e-05	0.000509129	yes
C05C9.3	C05C9.3	C05C9.3	chrX:11142987-11152746	ref	NSM	OK	0.932833	0	-inf	-nan	5e-05	0.000509129	yes
C05D9.4	C05D9.4	C05D9.4	chrX:1108063-1110107	ref	NSM	OK	0.25806	0	-inf	-nan	0.0047	0.0243613	yes
C05E7.2	C05E7.2	C05E7.2	chrX:12938679-12940641	ref	NSM	OK	1.15298	0	-inf	-nan	5e-05	0.000509129	yes
C06A8.13	C06A8.13	C06A8.13	chrII:7796957-7797078	ref	NSM	OK	13.0673	0	-inf	-nan	0.0062	0.0303519	yes
C06A8.15	C06A8.15	C06A8.15	chrII:7794400-7794575	ref	NSM	OK	7.85777	0	-inf	-nan	0.00265	0.0153938	yes
C06E1.1	C06E1.1	C06E1.1	chrIII:8605763-8606346	ref	NSM	OK	2.15717	0	-inf	-nan	5e-05	0.000509129	yes
C06E1.11	C06E1.11	C06E1.11	chrIII:8614681-8616130	ref	NSM	OK	0.421104	0	-inf	-nan	5e-05	0.000509129	yes
C06E4.18	C06E4.18	C06E4.18	chrIV:7276371-7276584	ref	NSM	OK	0.902705	0	-inf	-nan	0.00015	0.00140836	yes
C06E4.5	C06E4.5	C06E4.5	chrIV:7254978-7256253	ref	NSM	OK	0.149193	0	-inf	-nan	5e-05	0.000509129	yes
C06H2.9	C06H2.9	C06H2.9	chrV:11133856-11134068	ref	NSM	OK	1.89251	0	-inf	-nan	0.0026	0.0151928	yes
C07A12.11	C07A12.11	C07A12.11	chrX:4550062-4550264	ref	NSM	OK	0.446533	0	-inf	-nan	0.0078	0.0358391	yes
C07A4.4	C07A4.4	C07A4.4	chrX:10176546-10176693	ref	NSM	OK	4.23691	0	-inf	-nan	0.00685	0.0327915	yes
C07A9.10	C07A9.10	C07A9.10	chrIII:9685085-9686642	ref	NSM	OK	0.173205	0	-inf	-nan	0.0035	0.0192342	yes
C07A9.5	C07A9.5	C07A9.5	chrIII:9681439-9682745	ref	NSM	OK	0.460593	0	-inf	-nan	5e-05	0.000509129	yes
C07B5.2	C07B5.2	C07B5.2	chrX:9516449-9517033	ref	NSM	OK	0.156811	0	-inf	-nan	0.0082	0.0370939	yes
C07B5.9	C07B5.9	C07B5.9	chrX:9472410-9515832	ref	NSM	OK	3.31367	0	-inf	-nan	0.00385	0.0207671	yes
C07E3.14	C07E3.14	C07E3.14	chrII:10358078-10358226	ref	NSM	OK	0.267265	0	-inf	-nan	0.0078	0.0358391	yes
C07H6.9	C07H6.9	C07H6.9	chrIII:7498766-7499272	ref	NSM	OK	0.31723	0	-inf	-nan	0.0014	0.00924527	yes
C08B11.8	C08B11.8	C08B11.8	chrII:8039957-8041665	ref	NSM	OK	0.600114	0	-inf	-nan	5e-05	0.000509129	yes
C08C3.11	C08C3.11	C08C3.11	chrIII:7811052-7811180	ref	NSM	OK	7.84393	0	-inf	-nan	0.0078	0.0358391	yes
C09B7.11	C09B7.11	C09B7.11	chrX:2666064-2666326	ref	NSM	OK	0.330887	0	-inf	-nan	0.00265	0.0153938	yes
C09B8.12	C09B8.12	C09B8.12	chrX:6040551-6040694	ref	NSM	OK	2.22125	0	-inf	-nan	0.00745	0.0348809	yes
C09B8.8	C09B8.8	C09B8.8	chrX:6015456-6017549	ref	NSM	OK	0.182313	0	-inf	-nan	0.0003	0.00262321	yes
C09D4.6	C09D4.6	C09D4.6	chrI:5486721-5487153	ref	NSM	OK	0.246678	0	-inf	-nan	5e-05	0.000509129	yes
C09D4.9	C09D4.9	C09D4.9	chrI:5487460-5488161	ref	NSM	OK	0.358091	0	-inf	-nan	0.00475	0.0245318	yes
C09E7.10	C09E7.10	C09E7.10	chrIII:6518848-6519974	ref	NSM	OK	2.48094	0	-inf	-nan	5e-05	0.000509129	yes
C09F12.3	C09F12.3	C09F12.3	chrX:11041033-11042791	ref	NSM	OK	1.93135	0	-inf	-nan	5e-05	0.000509129	yes
C09G1.6	C09G1.6	C09G1.6	chrX:15988255-15996850	ref	NSM	OK	5.80752	0	-inf	-nan	0.0027	0.015621	yes
C10A4.10	C10A4.10	C10A4.10	chrX:7398951-7400812	ref	NSM	OK	4.60832	0	-inf	-nan	5e-05	0.000509129	yes
C10A4.4	C10A4.4	C10A4.4	chrX:7402128-7403390	ref	NSM	OK	0.24448	0	-inf	-nan	0.0023	0.0137399	yes
C10C5.4	C10C5.4	C10C5.4	chrIV:9378644-9380332	ref	NSM	OK	0.845652	0	-inf	-nan	5e-05	0.000509129	yes
C10F3.16	C10F3.16	C10F3.16	chrV:5991512-5991655	ref	NSM	OK	4.51475	0	-inf	-nan	0.0072	0.0340845	yes
C11D2.3	C11D2.3	C11D2.3	chrIV:6154094-6154612	ref	NSM	OK	12.8197	0	-inf	-nan	5e-05	0.000509129	yes
C11D2.99	C11D2.99	C11D2.99	chrIV:6182283-6182536	ref	NSM	OK	0.357018	0	-inf	-nan	0.00185	0.0116468	yes
C11E4.12	C11E4.12	C11E4.12	chrX:9601998-9602138	ref	NSM	OK	12.5051	0	-inf	-nan	5e-05	0.000509129	yes
C11E4.9	C11E4.9	C11E4.9	chrX:9599176-9599309	ref	NSM	OK	14.9597	0	-inf	-nan	0.00225	0.0135386	yes
C11G10.11	C11G10.11	C11G10.11	chrX:15158779-15158907	ref	NSM	OK	26.7811	0	-inf	-nan	0.00055	0.00437092	yes
C11G10.12	C11G10.12	C11G10.12	chrX:15151045-15151172	ref	NSM	OK	17.9643	0	-inf	-nan	0.0082	0.0370939	yes
C11G10.3	C11G10.3	C11G10.3	chrX:15145724-15145861	ref	NSM	OK	12.214	0	-inf	-nan	0.00015	0.00140836	yes
C11G10.4	C11G10.4	C11G10.4	chrX:15142378-15142521	ref	NSM	OK	17.4551	0	-inf	-nan	0.00225	0.0135386	yes
C11G10.6	C11G10.6	C11G10.6	chrX:15151303-15151571	ref	NSM	OK	0.709794	0	-inf	-nan	0.0027	0.015621	yes
C11H1.5	C11H1.5	C11H1.5	chrX:14298231-14303070	ref	NSM	OK	0.412808	0	-inf	-nan	5e-05	0.000509129	yes
C12D12.4	C12D12.4	C12D12.4	chrX:3486295-3486825	ref	NSM	OK	0.142178	0	-inf	-nan	0.0082	0.0370939	yes
C13B9.5	C13B9.5	C13B9.5	chrIII:6638878-6639085	ref	NSM	OK	0.362488	0	-inf	-nan	0.0078	0.0358391	yes
C13C4.11	C13C4.11	C13C4.11	chrV:12111136-12111262	ref	NSM	OK	26.8676	0	-inf	-nan	0.0032	0.0179671	yes
C13C4.12	C13C4.12	C13C4.12	chrV:12111534-12111695	ref	NSM	OK	5.4546	0	-inf	-nan	0.00025	0.0022419	yes
C13C4.6	C13C4.6	C13C4.6	chrV:12121649-12124838	ref	NSM	OK	3.27401	0	-inf	-nan	5e-05	0.000509129	yes
C13C4.8	C13C4.8	C13C4.8	chrV:12118187-12118700	ref	NSM	OK	0.246182	0	-inf	-nan	5e-05	0.000509129	yes
C14A4.7	C14A4.7	C14A4.7	chrII:10595271-10596503	ref	NSM	OK	15.2389	0	-inf	-nan	5e-05	0.000509129	yes
C14B9.11	C14B9.11	C14B9.11	chrIII:8136421-8136571	ref	NSM	OK	34.9514	0	-inf	-nan	5e-05	0.000509129	yes
C14C11.4	C14C11.4	C14C11.4	chrV:5647634-5650859	ref	NSM	OK	8.44386	0	-inf	-nan	5e-05	0.000509129	yes
C14E2.5	C14E2.5	C14E2.5	chrX:1823609-1824987	ref	NSM	OK	0.307002	0	-inf	-nan	0.0001	0.000972458	yes
C14E2.6	C14E2.6	C14E2.6	chrX:1827731-1828481	ref	NSM	OK	0.9585	0	-inf	-nan	5e-05	0.000509129	yes
C14F11.12	C14F11.12	C14F11.12	chrX:6216769-6216915	ref	NSM	OK	5.17955	0	-inf	-nan	0.00805	0.0367631	yes
C14F11.13	C14F11.13	C14F11.13	chrX:6215307-6215468	ref	NSM	OK	2.90435	0	-inf	-nan	0.01135	0.0481292	yes
C14F11.17	C14F11.17	C14F11.17	chrX:6224854-6225124	ref	NSM	OK	0.555971	0	-inf	-nan	0.0001	0.000972458	yes
C14F11.23	C14F11.23	C14F11.23	chrX:6219314-6219425	ref	NSM	OK	115.362	0	-inf	-nan	5e-05	0.000509129	yes
C14F11.25	C14F11.25	C14F11.25	chrX:6214945-6215069	ref	NSM	OK	15.176	0	-inf	-nan	0.00095	0.0068278	yes
C14F11.7	C14F11.7	C14F11.7	chrX:6208166-6208463	ref	NSM	OK	0.694733	0	-inf	-nan	0.0002	0.00182674	yes
C14F11.8	C14F11.8	C14F11.8	chrX:6221354-6221503	ref	NSM	OK	6.55209	0	-inf	-nan	0.0003	0.00262321	yes
C14F5.7	C14F5.7	C14F5.7	chrX:7945203-7945343	ref	NSM	OK	16.1912	0	-inf	-nan	0.0001	0.000972458	yes
C15A11.2	C15A11.2	C15A11.2	chrI:7388106-7388713	ref	NSM	OK	1.23038	0	-inf	-nan	5e-05	0.000509129	yes
C15B12.1	C15B12.1	C15B12.1	chrX:6476812-6478992	ref	NSM	OK	2.26716	0	-inf	-nan	5e-05	0.000509129	yes
C15B12.15	C15B12.15	C15B12.15	chrX:6488788-6488997	ref	NSM	OK	0.743201	0	-inf	-nan	0.00255	0.0150118	yes
C15B12.2	C15B12.2	C15B12.2	chrX:6463378-6465824	ref	NSM	OK	0.436205	0	-inf	-nan	0.0001	0.000972458	yes
C15B12.8	C15B12.8	C15B12.8	chrX:6474236-6476486	ref	NSM	OK	1.17652	0	-inf	-nan	5e-05	0.000509129	yes
C15C6.1	C15C6.1	C15C6.1	chrI:12202229-12203466	ref	NSM	OK	4.19147	0	-inf	-nan	5e-05	0.000509129	yes
C15C8.3	C15C8.3	C15C8.3	chrV:12742052-12744090	ref	NSM	OK	12.137	0	-inf	-nan	5e-05	0.000509129	yes
C15C8.6	C15C8.6	C15C8.6	chrV:12750012-12751507	ref	NSM	OK	0.59063	0	-inf	-nan	5e-05	0.000509129	yes
C15F1.8	C15F1.8	C15F1.8	chrII:6976767-6977325	ref	NSM	OK	0.181661	0	-inf	-nan	0.0001	0.000972458	yes
C15H11.10	C15H11.10	C15H11.10	chrV:14392256-14392757	ref	NSM	OK	0.182406	0	-inf	-nan	0.00185	0.0116468	yes
C15H11.13	C15H11.13	C15H11.13	chrV:14395054-14395734	ref	NSM	OK	0.163336	0	-inf	-nan	0.00015	0.00140836	yes
C16B8.13	C16B8.13	C16B8.13	chrX:3976826-3977046	ref	NSM	OK	0.590412	0	-inf	-nan	0.00435	0.0228017	yes
C16B8.9	C16B8.9	C16B8.9	chrX:3974311-3974430	ref	NSM	OK	31.987	0	-inf	-nan	0.0046	0.0239136	yes
C16C2.9	C16C2.9	C16C2.9	chrI:9731475-9731622	ref	NSM	OK	4.89164	0	-inf	-nan	0.0013	0.00868666	yes
C16E9.12	C16E9.12	C16E9.12	chrX:6953502-6953650	ref	NSM	OK	3.6338	0	-inf	-nan	0.00595	0.0293557	yes
C16E9.29	C16E9.29	C16E9.29	chrX:6956854-6957145	ref	NSM	OK	8.52042	0	-inf	-nan	5e-05	0.000509129	yes
C17D12.5	C17D12.5	C17D12.5	chrI:11586241-11587285	ref	NSM	OK	0.148344	0	-inf	-nan	0.0013	0.00868666	yes
C17E7.13	C17E7.13	C17E7.13	chrV:3887734-3889238	ref	NSM	OK	0.764992	0	-inf	-nan	5e-05	0.000509129	yes
C17G1.1	C17G1.1	C17G1.1	chrX:9919243-9920288	ref	NSM	OK	0.534864	0	-inf	-nan	0.0033	0.0183977	yes
C17G10.10	C17G10.10	C17G10.10	chrII:5598434-5599356	ref	NSM	OK	0.189397	0	-inf	-nan	0.0003	0.00262321	yes
C17G10.2	C17G10.2	C17G10.2	chrII:5594717-5596320	ref	NSM	OK	2.87132	0	-inf	-nan	5e-05	0.000509129	yes
C17G10.6	C17G10.6	C17G10.6	chrII:5599911-5603276	ref	NSM	OK	11.6821	0	-inf	-nan	5e-05	0.000509129	yes
C17H11.8	C17H11.8	C17H11.8	chrX:8185495-8203729	ref	NSM	OK	3.77637	0	-inf	-nan	0.0051	0.0260918	yes
C18A3.13	C18A3.13	C18A3.13	chrII:5722303-5727632	ref	NSM	OK	3.21755	0	-inf	-nan	0.0103	0.0445018	yes
C18B12.11	C18B12.11	C18B12.11	chrX:15014014-15014154	ref	NSM	OK	5.42378	0	-inf	-nan	0.00075	0.00569646	yes
C18B12.12	C18B12.12	C18B12.12	chrX:15010099-15010216	ref	NSM	OK	18.7346	0	-inf	-nan	0.0082	0.0370939	yes
C18B12.9	C18B12.9	C18B12.9	chrX:15040665-15040890	ref	NSM	OK	0.575822	0	-inf	-nan	0.0011	0.0076046	yes
C18B2.1	C18B2.1	C18B2.1	chrX:3628302-3630871	ref	NSM	OK	1.814	0	-inf	-nan	5e-05	0.000509129	yes
C18D1.11	C18D1.11	C18D1.11	chrII:10084953-10085073	ref	NSM	OK	41.9959	0	-inf	-nan	0.00045	0.00369721	yes
C18D1.16	C18D1.16	C18D1.16	chrII:10083499-10083620	ref	NSM	OK	26.8153	0	-inf	-nan	0.0026	0.0151928	yes
C18D1.20	C18D1.20	C18D1.20	chrII:10073424-10073702	ref	NSM	OK	0.455404	0	-inf	-nan	0.00065	0.00505865	yes
C18E9.5	C18E9.5	C18E9.5	chrII:8970025-8971843	ref	NSM	OK	44.8052	0	-inf	-nan	5e-05	0.000509129	yes
C18E9.7	C18E9.7	C18E9.7	chrII:8978854-8982616	ref	NSM	OK	0.413831	0	-inf	-nan	5e-05	0.000509129	yes
C18G1.6	C18G1.6	C18G1.6	chrV:4750592-4753726	ref	NSM	OK	0.755902	0	-inf	-nan	5e-05	0.000509129	yes
C18H7.11	C18H7.11	C18H7.11	chrIV:596904-598732	ref	NSM	OK	1.94559	0	-inf	-nan	5e-05	0.000509129	yes
C18H9.5	C18H9.5	C18H9.5	chrII:6692724-6695271	ref	NSM	OK	1.54933	0	-inf	-nan	5e-05	0.000509129	yes
C18H9.6	C18H9.6	C18H9.6	chrII:6700666-6701379	ref	NSM	OK	4.45127	0	-inf	-nan	5e-05	0.000509129	yes
C23H4.10	C23H4.10	C23H4.10	chrX:12205700-12205835	ref	NSM	OK	13.3447	0	-inf	-nan	0.00015	0.00140836	yes
C23H4.2	C23H4.2	C23H4.2	chrX:12219641-12222623	ref	NSM	OK	2.69186	0	-inf	-nan	5e-05	0.000509129	yes
C23H4.3	C23H4.3	C23H4.3	chrX:12226164-12229772	ref	NSM	OK	5.50635	0	-inf	-nan	5e-05	0.000509129	yes
C23H4.6	C23H4.6	C23H4.6	chrX:12235552-12240549	ref	NSM	OK	1.35437	0	-inf	-nan	5e-05	0.000509129	yes
C24A11.13	C24A11.13	C24A11.13	chrI:5412499-5412643	ref	NSM	OK	2.61821	0	-inf	-nan	0.0078	0.0358391	yes
C24A11.5	C24A11.5	C24A11.5	chrI:5384641-5385740	ref	NSM	OK	0.367904	0	-inf	-nan	5e-05	0.000509129	yes
C24A8.5	C24A8.5	C24A8.5	chrX:4328375-4328849	ref	NSM	OK	0.253875	0	-inf	-nan	0.0054	0.0272121	yes
C24B5.4	C24B5.4	C24B5.4	chrV:9195927-9197201	ref	NSM	OK	15.1987	0	-inf	-nan	5e-05	0.000509129	yes
C25A11.1	C25A11.1	C25A11.1	chrX:9119990-9120363	ref	NSM	OK	0.155973	0	-inf	-nan	0.0052	0.0264066	yes
C25A11.7	C25A11.7	C25A11.7	chrX:9098289-9113268	ref	NSM	OK	1.73266	0	-inf	-nan	0.0037	0.0201092	yes
C25A6.1	C25A6.1	C25A6.1	chrV:5408511-5410055	ref	NSM	OK	1.31621	0	-inf	-nan	5e-05	0.000509129	yes
C25A8.5	C25A8.5	C25A8.5	chrIV:6999587-7001482	ref	NSM	OK	0.580963	0	-inf	-nan	5e-05	0.000509129	yes
C25E10.14	C25E10.14	C25E10.14	chrV:9062858-9063121	ref	NSM	OK	0.527178	0	-inf	-nan	0.0003	0.00262321	yes
C25E10.4	C25E10.4	C25E10.4	chrV:9033591-9035437	ref	NSM	OK	0.401833	0	-inf	-nan	5e-05	0.000509129	yes
C25F6.11	C25F6.11	C25F6.11	chrX:5479728-5484675	ref	NSM	OK	132.251	0	-inf	-nan	0.0102	0.0441664	yes
C25F6.20	C25F6.20	C25F6.20	chrX:5456882-5457029	ref	NSM	OK	4.9471	0	-inf	-nan	0.00105	0.00733606	yes
C25F6.25	C25F6.25	C25F6.25	chrX:5472655-5472801	ref	NSM	OK	3.4921	0	-inf	-nan	0.0033	0.0183977	yes
C25F6.27	C25F6.27	C25F6.27	chrX:5454626-5454813	ref	NSM	OK	1.73018	0	-inf	-nan	0.00995	0.0433336	yes
C25F6.29	C25F6.29	C25F6.29	chrX:5459834-5460059	ref	NSM	OK	0.729099	0	-inf	-nan	0.00185	0.0116468	yes
C25F6.6	C25F6.6	C25F6.6	chrX:5450229-5450791	ref	NSM	OK	0.168276	0	-inf	-nan	0.00225	0.0135386	yes
C25F6.8	C25F6.8	C25F6.8	chrX:5448284-5449936	ref	NSM	OK	0.18367	0	-inf	-nan	0.0045	0.0234633	yes
C25F9.10	C25F9.10	C25F9.10	chrV:19405771-19406364	ref	NSM	OK	5.93308	0	-inf	-nan	5e-05	0.000509129	yes
C25F9.11	C25F9.11	C25F9.11	chrV:19432707-19433030	ref	NSM	OK	59.8579	0	-inf	-nan	5e-05	0.000509129	yes
C26B2.13	C26B2.13	C26B2.13	chrIV:8051829-8051979	ref	NSM	OK	2.04236	0	-inf	-nan	0.0082	0.0370939	yes
C26C6.10	C26C6.10	C26C6.10	chrI:7512913-7513722	ref	NSM	OK	0.277947	0	-inf	-nan	0.0003	0.00262321	yes
C26D10.7	C26D10.7	C26D10.7	chrII:8334043-8336453	ref	NSM	OK	1.52434	0	-inf	-nan	5e-05	0.000509129	yes
C26G2.2	C26G2.2	C26G2.2	chrX:14664263-14671231	ref	NSM	OK	2.42753	0	-inf	-nan	5e-05	0.000509129	yes
C27B7.6	C27B7.6	C27B7.6	chrIV:8903233-8906141	ref	NSM	OK	1.21163	0	-inf	-nan	5e-05	0.000509129	yes
C27C12.9	C27C12.9	C27C12.9	chrX:14857363-14861732	ref	NSM	OK	135.819	0	-inf	-nan	0.0072	0.0340845	yes
C27F2.1	C27F2.1	C27F2.1	chrIII:4987232-4991360	ref	NSM	OK	1.17206	0	-inf	-nan	5e-05	0.000509129	yes
C27H5.4	C27H5.4	C27H5.4	chrII:7162489-7165796	ref	NSM	OK	2.22436	0	-inf	-nan	5e-05	0.000509129	yes
C28A5.6	C28A5.6	C28A5.6	chrIII:4423766-4429471	ref	NSM	OK	0.205031	0	-inf	-nan	5e-05	0.000509129	yes
C28C12.4	C28C12.4	C28C12.4	chrIV:8487505-8488321	ref	NSM	OK	4.20246	0	-inf	-nan	5e-05	0.000509129	yes
C28G1.4	C28G1.4	C28G1.4	chrX:8836014-9038321	ref	NSM	OK	0.154474	0	-inf	-nan	0.0009	0.0065793	yes
C28G1.6	C28G1.6	C28G1.6	chrX:8829942-8831141	ref	NSM	OK	5.7343	0	-inf	-nan	5e-05	0.000509129	yes
C28H8.8	C28H8.8	C28H8.8	chrIII:5887058-5888730	ref	NSM	OK	0.565986	0	-inf	-nan	5e-05	0.000509129	yes
C29F3.3	C29F3.3	C29F3.3	chrV:15346706-15347371	ref	NSM	OK	0.333576	0	-inf	-nan	0.0002	0.00182674	yes
C29F5.3	C29F5.3	C29F5.3	chrII:6290620-6292493	ref	NSM	OK	1.35363	0	-inf	-nan	5e-05	0.000509129	yes
C29H12.8	C29H12.8	C29H12.8	chrII:6133680-6133884	ref	NSM	OK	1.57899	0	-inf	-nan	0.00065	0.00505865	yes
C30A5.16	C30A5.16	C30A5.16	chrIII:8218280-8219249	ref	NSM	OK	2.88587	0	-inf	-nan	0.00085	0.00629542	yes
C30B5.14	C30B5.14	C30B5.14	chrII:6209940-6210083	ref	NSM	OK	2.78771	0	-inf	-nan	0.0078	0.0358391	yes
C30C11.13	C30C11.13	C30C11.13	chrIII:8460578-8460719	ref	NSM	OK	21.5558	0	-inf	-nan	0.0014	0.00924527	yes
C30C11.6	C30C11.6	C30C11.6	chrIII:8466675-8466794	ref	NSM	OK	55.6997	0	-inf	-nan	0.0003	0.00262321	yes
C30E1.6	C30E1.6	C30E1.6	chrX:16915813-16916727	ref	NSM	OK	1.42545	0	-inf	-nan	5e-05	0.000509129	yes
C30G12.2	C30G12.2	C30G12.2	chrII:7290417-7291678	ref	NSM	OK	1.05618	0	-inf	-nan	5e-05	0.000509129	yes
C30H6.12	C30H6.12	C30H6.12	chrIV:17383398-17386746	ref	NSM	OK	27.476	0	-inf	-nan	5e-05	0.000509129	yes
C31E10.1	C31E10.1	C31E10.1	chrX:13984421-13985623	ref	NSM	OK	0.157509	0	-inf	-nan	0.00165	0.0106164	yes
C31E10.3	C31E10.3	C31E10.3	chrX:13986542-13988940	ref	NSM	OK	0.873368	0	-inf	-nan	5e-05	0.000509129	yes
C31E10.4	C31E10.4	C31E10.4	chrX:13989426-13990093	ref	NSM	OK	1.29576	0	-inf	-nan	5e-05	0.000509129	yes
C31G12.4	C31G12.4	C31G12.4	chrV:18172518-18178104	ref	NSM	OK	0.293531	0	-inf	-nan	5e-05	0.000509129	yes
C31H1.8	C31H1.8	C31H1.8	chrIV:5811929-5814123	ref	NSM	OK	0.972967	0	-inf	-nan	5e-05	0.000509129	yes
C31H2.7	C31H2.7	C31H2.7	chrX:5123047-5123212	ref	NSM	OK	27.7718	0	-inf	-nan	0.0085	0.0381883	yes
C32A9.1	C32A9.1	C32A9.1	chrX:10258672-10260075	ref	NSM	OK	4.58302	0	-inf	-nan	5e-05	0.000509129	yes
C33F10.20	C33F10.20	C33F10.20	chrII:4815239-4815552	ref	NSM	OK	0.224732	0	-inf	-nan	0.00485	0.0249584	yes
C34C6.10	C34C6.10	C34C6.10	chrII:8694757-8695130	ref	NSM	OK	0.304457	0	-inf	-nan	0.0078	0.0358391	yes
C34D1.6	C34D1.6	C34D1.6	chrV:13226050-13226274	ref	NSM	OK	0.943	0	-inf	-nan	0.0076	0.0354465	yes
C34D10.4	C34D10.4	C34D10.4	chrX:8019180-8025373	ref	NSM	OK	15.1717	0	-inf	-nan	0.00045	0.00369721	yes
C34E11.19	C34E11.19	C34E11.19	chrX:11822439-11822585	ref	NSM	OK	3.51141	0	-inf	-nan	0.00035	0.00298759	yes
C34E11.2	C34E11.2	C34E11.2	chrX:11805909-11814585	ref	NSM	OK	2.98402	0	-inf	-nan	5e-05	0.000509129	yes
C34E11.9	C34E11.9	C34E11.9	chrX:11791542-11791678	ref	NSM	OK	0.276891	0	-inf	-nan	0.0078	0.0358391	yes
C34E7.6	C34E7.6	C34E7.6	chrX:12909818-12909958	ref	NSM	OK	82.0791	0	-inf	-nan	5e-05	0.000509129	yes
C34E7.7	C34E7.7	C34E7.7	chrX:12908599-12908733	ref	NSM	OK	123.298	0	-inf	-nan	5e-05	0.000509129	yes
C34F11.17	C34F11.17	C34F11.17	chrII:5226509-5226631	ref	NSM	OK	14.3436	0	-inf	-nan	0.0088	0.0392124	yes
C34F11.5	C34F11.5	C34F11.5	chrII:5195893-5199221	ref	NSM	OK	0.314868	0	-inf	-nan	5e-05	0.000509129	yes
C34F6.12	C34F6.12	C34F6.12	chrX:11226190-11226591	ref	NSM	OK	0.184896	0	-inf	-nan	0.0062	0.0303519	yes
C34G6.3	C34G6.3	C34G6.3	chrI:5896890-5897342	ref	NSM	OK	0.225454	0	-inf	-nan	0.0003	0.00262321	yes
C34H3.16	C34H3.16	C34H3.16	chrX:6163134-6163400	ref	NSM	OK	0.329626	0	-inf	-nan	0.00665	0.0320479	yes
C34H3.6	C34H3.6	C34H3.6	chrX:6134366-6134655	ref	NSM	OK	0.496572	0	-inf	-nan	0.0001	0.000972458	yes
C34H3.7	C34H3.7	C34H3.7	chrX:6163435-6163638	ref	NSM	OK	0.671055	0	-inf	-nan	0.0082	0.0370939	yes
C34H3.9	C34H3.9	C34H3.9	chrX:6160521-6160662	ref	NSM	OK	6.30077	0	-inf	-nan	0.00285	0.0163272	yes
C35A5.12	C35A5.12	C35A5.12	chrV:10519686-10519868	ref	NSM	OK	1.34665	0	-inf	-nan	0.00145	0.00953159	yes
C35A5.14	C35A5.14	C35A5.14	chrV:10490316-10490609	ref	NSM	OK	0.199438	0	-inf	-nan	0.0072	0.0340845	yes
C35C5.8	C35C5.8	C35C5.8	chrX:11534170-11536301	ref	NSM	OK	2.48173	0	-inf	-nan	5e-05	0.000509129	yes
C35D10.19	C35D10.19	C35D10.19	chrIII:4875801-4875926	ref	NSM	OK	19.0652	0	-inf	-nan	0.00085	0.00629542	yes
C36B1.13	C36B1.13	C36B1.13	chrI:8730923-8731617	ref	NSM	OK	1.79994	0	-inf	-nan	5e-05	0.000509129	yes
C36B1.6	C36B1.6	C36B1.6	chrI:8732330-8733377	ref	NSM	OK	11.8488	0	-inf	-nan	5e-05	0.000509129	yes
C36B7.1	C36B7.1	C36B7.1	chrX:7112845-7114820	ref	NSM	OK	0.747931	0	-inf	-nan	5e-05	0.000509129	yes
C36B7.5	C36B7.5	C36B7.5	chrX:7089184-7096294	ref	NSM	OK	0.371498	0	-inf	-nan	5e-05	0.000509129	yes
C36C9.6	C36C9.6	C36C9.6	chrX:1690033-1691507	ref	NSM	OK	0.257734	0	-inf	-nan	0.0003	0.00262321	yes
C36F7.12	C36F7.12	C36F7.12	chrI:9547199-9547343	ref	NSM	OK	7.52612	0	-inf	-nan	0.0022	0.0133241	yes
C36F7.21	C36F7.21	C36F7.21	chrI:9546581-9546710	ref	NSM	OK	7.66876	0	-inf	-nan	0.0062	0.0303519	yes
C36F7.23	C36F7.23	C36F7.23	chrI:9545180-9545399	ref	NSM	OK	0.592612	0	-inf	-nan	0.00435	0.0228017	yes
C36F7.8	C36F7.8	C36F7.8	chrI:9543720-9543943	ref	NSM	OK	1.32077	0	-inf	-nan	0.00635	0.0309423	yes
C37E2.9	C37E2.9	C37E2.9	chrX:14200355-14200576	ref	NSM	OK	1.23243	0	-inf	-nan	0.0015	0.00980311	yes
C38C5.3	C38C5.3	C38C5.3	chrX:5567134-5567284	ref	NSM	OK	10.9699	0	-inf	-nan	0.00215	0.0131068	yes
C39D10.5	C39D10.5	C39D10.5	chrX:7890588-7892343	ref	NSM	OK	14.3161	0	-inf	-nan	5e-05	0.000509129	yes
C40C9.12	C40C9.12	C40C9.12	chrX:13635598-13635748	ref	NSM	OK	7.47799	0	-inf	-nan	5e-05	0.000509129	yes
C40H1.7	C40H1.7	C40H1.7	chrIII:9324994-9327052	ref	NSM	OK	0.580618	0	-inf	-nan	5e-05	0.000509129	yes
C40H1.8	C40H1.8	C40H1.8	chrIII:9314651-9316962	ref	NSM	OK	1.66368	0	-inf	-nan	5e-05	0.000509129	yes
C40H1.9	C40H1.9	C40H1.9	chrIII:9319956-9321580	ref	NSM	OK	4.67693	0	-inf	-nan	5e-05	0.000509129	yes
C41C4.1	C41C4.1	C41C4.1	chrII:8105686-8106891	ref	NSM	OK	1.17828	0	-inf	-nan	5e-05	0.000509129	yes
C41D11.10	C41D11.10	C41D11.10	chrI:4427039-4428007	ref	NSM	OK	0.186639	0	-inf	-nan	5e-05	0.000509129	yes
C41D11.5	C41D11.5	C41D11.5	chrI:4449998-4450924	ref	NSM	OK	1.91582	0	-inf	-nan	5e-05	0.000509129	yes
C41G7.3	C41G7.3	C41G7.3	chrI:9517233-9518689	ref	NSM	OK	0.98921	0	-inf	-nan	5e-05	0.000509129	yes
C41G7.7	C41G7.7	C41G7.7	chrI:9533571-9536263	ref	NSM	OK	2.79084	0	-inf	-nan	5e-05	0.000509129	yes
C42D8.9	C42D8.9	C42D8.9	chrX:5106228-5107006	ref	NSM	OK	0.194907	0	-inf	-nan	0.0014	0.00924527	yes
C43C3.4	C43C3.4	C43C3.4	chrX:9674480-9674807	ref	NSM	OK	0.443748	0	-inf	-nan	0.0072	0.0340845	yes
C43F9.15	C43F9.15	C43F9.15	chrIV:10568888-10568996	ref	NSM	OK	182.309	0	-inf	-nan	5e-05	0.000509129	yes
C44B11.1	C44B11.1	C44B11.1	chrIII:3155259-3158346	ref	NSM	OK	1.91931	0	-inf	-nan	5e-05	0.000509129	yes
C44B7.5	C44B7.5	C44B7.5	chrII:6871411-6872539	ref	NSM	OK	0.195772	0	-inf	-nan	0.00115	0.00785734	yes
C44B7.7	C44B7.7	C44B7.7	chrII:6879316-6880123	ref	NSM	OK	2.48754	0	-inf	-nan	5e-05	0.000509129	yes
C44C1.5	C44C1.5	C44C1.5	chrX:975736-977999	ref	NSM	OK	1.1936	0	-inf	-nan	5e-05	0.000509129	yes
C44F1.1	C44F1.1	C44F1.1	chrIII:3760570-3765529	ref	NSM	OK	1.41556	0	-inf	-nan	5e-05	0.000509129	yes
C45B2.1	C45B2.1	C45B2.1	chrX:6086105-6086464	ref	NSM	OK	0.201394	0	-inf	-nan	0.00595	0.0293557	yes
C45B2.17	C45B2.17	C45B2.17	chrX:6073939-6074115	ref	NSM	OK	1.52636	0	-inf	-nan	0.00025	0.0022419	yes
C45E5.3	C45E5.3	C45E5.3	chrIV:5739815-5740860	ref	NSM	OK	0.74367	0	-inf	-nan	0.00015	0.00140836	yes
C45E5.4	C45E5.4	C45E5.4	chrIV:5735049-5736910	ref	NSM	OK	4.92479	0	-inf	-nan	5e-05	0.000509129	yes
C45G9.11	C45G9.11	C45G9.11	chrIII:5063955-5068687	ref	NSM	OK	1.9047	0	-inf	-nan	5e-05	0.000509129	yes
C45G9.14	C45G9.14	C45G9.14	chrIII:5045060-5045617	ref	NSM	OK	0.338921	0	-inf	-nan	0.00155	0.0100715	yes
C46A5.8	C46A5.8	C46A5.8	chrIV:7768382-7770013	ref	NSM	OK	1.08035	0	-inf	-nan	5e-05	0.000509129	yes
C46C11.5	C46C11.5	C46C11.5	chrX:4635769-4635911	ref	NSM	OK	3.32455	0	-inf	-nan	0.0082	0.0370939	yes
C46F2.1	C46F2.1	C46F2.1	chrX:8078025-8079837	ref	NSM	OK	1.71093	0	-inf	-nan	5e-05	0.000509129	yes
C46G7.5	C46G7.5	C46G7.5	chrIV:6010569-6011615	ref	NSM	OK	8.89291	0	-inf	-nan	0.0037	0.0201092	yes
C47D2.3	C47D2.3	C47D2.3	chrX:8203828-8204050	ref	NSM	OK	0.757095	0	-inf	-nan	0.00015	0.00140836	yes
C47E12.10	C47E12.10	C47E12.10	chrIV:9972826-9973963	ref	NSM	OK	0.151168	0	-inf	-nan	0.0013	0.00868666	yes
C47E12.12	C47E12.12	C47E12.12	chrIV:9972032-9972631	ref	NSM	OK	0.371614	0	-inf	-nan	0.00115	0.00785734	yes
C48A7.10	C48A7.10	C48A7.10	chrIV:7405913-7406063	ref	NSM	OK	1.52476	0	-inf	-nan	0.00195	0.0121216	yes
C48B4.10	C48B4.10	C48B4.10	chrIII:9563504-9564416	ref	NSM	OK	6.30366	0	-inf	-nan	5e-05	0.000509129	yes
C48B4.7	C48B4.7	C48B4.7	chrIII:9558719-9559342	ref	NSM	OK	3.51238	0	-inf	-nan	5e-05	0.000509129	yes
C48C5.5	C48C5.5	C48C5.5	chrX:8836014-9038321	ref	NSM	OK	0.564424	0	-inf	-nan	0.0093	0.0409319	yes
C49A9.1	C49A9.1	C49A9.1	chrIV:6228191-6229982	ref	NSM	OK	1.3506	0	-inf	-nan	5e-05	0.000509129	yes
C49A9.2	C49A9.2	C49A9.2	chrIV:6225439-6227903	ref	NSM	OK	1.12618	0	-inf	-nan	5e-05	0.000509129	yes
C49A9.3	C49A9.3	C49A9.3	chrIV:6222395-6224895	ref	NSM	OK	1.64228	0	-inf	-nan	5e-05	0.000509129	yes
C49A9.4	C49A9.4	C49A9.4	chrIV:6219714-6221837	ref	NSM	OK	8.62028	0	-inf	-nan	5e-05	0.000509129	yes
C49A9.5	C49A9.5	C49A9.5	chrIV:6213872-6216133	ref	NSM	OK	7.1954	0	-inf	-nan	5e-05	0.000509129	yes
C49A9.6	C49A9.6	C49A9.6	chrIV:6210988-6212885	ref	NSM	OK	43.8464	0	-inf	-nan	5e-05	0.000509129	yes
C49C8.3	C49C8.3	C49C8.3	chrIV:8644727-8645257	ref	NSM	OK	0.266108	0	-inf	-nan	0.00735	0.0345356	yes
C49F8.12	C49F8.12	C49F8.12	chrX:13377433-13377672	ref	NSM	OK	2.5439	0	-inf	-nan	0.00915	0.040407	yes
C49G9.2	C49G9.2	C49G9.2	chrI:12562958-12564147	ref	NSM	OK	0.293658	0	-inf	-nan	0.00185	0.0116468	yes
C50B8.5	C50B8.5	C50B8.5	chrV:13581033-13584591	ref	NSM	OK	10.3855	0	-inf	-nan	5e-05	0.000509129	yes
C50C3.15	C50C3.15	C50C3.15	chrIII:8201548-8201903	ref	NSM	OK	0.269507	0	-inf	-nan	0.00265	0.0153938	yes
C50H2.13	C50H2.13	C50H2.13	chrV:9926521-9927741	ref	NSM	OK	15.6079	0	-inf	-nan	5e-05	0.000509129	yes
C50H2.4	C50H2.4	C50H2.4	chrV:9916950-9917921	ref	NSM	OK	2.19413	0	-inf	-nan	5e-05	0.000509129	yes
C52A10.2	C52A10.2	C52A10.2	chrV:5234828-5237095	ref	NSM	OK	0.78499	0	-inf	-nan	5e-05	0.000509129	yes
C52B11.5	C52B11.5	C52B11.5	chrX:1272855-1275112	ref	NSM	OK	2.99155	0	-inf	-nan	5e-05	0.000509129	yes
C52B9.10	C52B9.10	C52B9.10	chrX:4274369-4274694	ref	NSM	OK	1.43709	0	-inf	-nan	0.0008	0.00599829	yes
C52E2.5	C52E2.5	C52E2.5	chrII:1840980-1842942	ref	NSM	OK	1.0905	0	-inf	-nan	5e-05	0.000509129	yes
C52E4.18	C52E4.18	C52E4.18	chrV:11969687-11969816	ref	NSM	OK	30.6077	0	-inf	-nan	0.00045	0.00369721	yes
C53B4.1	C53B4.1	C53B4.1	chrIV:8968352-8970550	ref	NSM	OK	0.417148	0	-inf	-nan	5e-05	0.000509129	yes
C53B7.12	C53B7.12	C53B7.12	chrX:6853603-6860512	ref	NSM	OK	3.62151	0	-inf	-nan	0.00865	0.038697	yes
C53B7.9	C53B7.9	C53B7.9	chrX:6848005-6848209	ref	NSM	OK	0.526552	0	-inf	-nan	0.00095	0.0068278	yes
C53C9.6	C53C9.6	C53C9.6	chrX:7688909-7689122	ref	NSM	OK	0.731343	0	-inf	-nan	0.00045	0.00369721	yes
C54D10.14	C54D10.14	C54D10.14	chrV:12437479-12441247	ref	NSM	OK	0.978892	0	-inf	-nan	5e-05	0.000509129	yes
C54D10.17	C54D10.17	C54D10.17	chrV:12424711-12424879	ref	NSM	OK	3.14988	0	-inf	-nan	0.00025	0.0022419	yes
C54D10.9	C54D10.9	C54D10.9	chrV:12447479-12448642	ref	NSM	OK	2.73843	0	-inf	-nan	5e-05	0.000509129	yes
C54D2.1	C54D2.1	C54D2.1	chrX:7842581-7845388	ref	NSM	OK	1.32375	0	-inf	-nan	5e-05	0.000509129	yes
C54D2.13	C54D2.13	C54D2.13	chrX:7861741-7861947	ref	NSM	OK	1.64644	0	-inf	-nan	0.00065	0.00505865	yes
C54D2.8	C54D2.8	C54D2.8	chrX:7864009-7864166	ref	NSM	OK	6.83553	0	-inf	-nan	0.0019	0.0119093	yes
C54E10.1	C54E10.1	C54E10.1	chrV:18815006-18818564	ref	NSM	OK	0.377128	0	-inf	-nan	5e-05	0.000509129	yes
C54E10.3	C54E10.3	C54E10.3	chrV:18810975-18813452	ref	NSM	OK	1.45089	0	-inf	-nan	5e-05	0.000509129	yes
C54G7.1	C54G7.1	C54G7.1	chrX:5543918-5545494	ref	NSM	OK	1.2375	0	-inf	-nan	5e-05	0.000509129	yes
C54G7.15	C54G7.15	C54G7.15	chrX:5538710-5539101	ref	NSM	OK	0.20104	0	-inf	-nan	0.00105	0.00733606	yes
C55B7.11	C55B7.11	C55B7.11	chrI:6511822-6513649	ref	NSM	OK	3.50073	0	-inf	-nan	5e-05	0.000509129	yes
C55C3.1	C55C3.1	C55C3.1	chrIV:5709092-5714325	ref	NSM	OK	0.307979	0	-inf	-nan	5e-05	0.000509129	yes
C56E6.7	C56E6.7	C56E6.7	chrII:6516543-6516825	ref	NSM	OK	0.315199	0	-inf	-nan	0.0032	0.0179671	yes
C56G2.9	C56G2.9	C56G2.9	chrIII:6342478-6343235	ref	NSM	OK	6.72946	0	-inf	-nan	5e-05	0.000509129	yes
CE7X_3.1	CE7X_3.1	CE7X_3.1	chrX:3622-7154	ref	NSM	OK	0.533816	0	-inf	-nan	0.00135	0.00897895	yes
B0280.13	B0280.13	B0280.13	chrIII:7128845-7131937	ref	NSM	OK	24.8923	0	-inf	-nan	5e-05	0.000509129	yes
B0280.2	B0280.2	B0280.2	chrIII:7124624-7128220	ref	NSM	OK	0.830034	0	-inf	-nan	5e-05	0.000509129	yes
B0281.3	B0281.3	B0281.3	chrII:2307083-2308317	ref	NSM	OK	17.0316	0	-inf	-nan	5e-05	0.000509129	yes
B0284.2	B0284.2	B0284.2	chrIII:4381955-4383989	ref	NSM	OK	1.71449	0	-inf	-nan	5e-05	0.000509129	yes
B0334.10	B0334.10	B0334.10	chrII:11518423-11519507	ref	NSM	OK	0.242406	0	-inf	-nan	0.00415	0.0220166	yes
B0462.1	B0462.1	B0462.1	chrV:18325006-18328763	ref	NSM	OK	0.355651	0	-inf	-nan	5e-05	0.000509129	yes
B0462.4	B0462.4	B0462.4	chrV:18329083-18331149	ref	NSM	OK	0.195984	0	-inf	-nan	0.0008	0.00599829	yes
B0462.5	B0462.5	B0462.5	chrV:18322392-18323283	ref	NSM	OK	1.36028	0	-inf	-nan	5e-05	0.000509129	yes
C01B10.10	C01B10.10	C01B10.10	chrIV:6623806-6627908	ref	NSM	OK	1.09777	0	-inf	-nan	5e-05	0.000509129	yes
C01B10.4	C01B10.4	C01B10.4	chrIV:6628366-6631728	ref	NSM	OK	0.667344	0	-inf	-nan	5e-05	0.000509129	yes
C01G10.16	C01G10.16	C01G10.16	chrV:15093192-15094301	ref	NSM	OK	4.88183	0	-inf	-nan	5e-05	0.000509129	yes
C01G10.6	C01G10.6	C01G10.6	chrV:15087667-15088223	ref	NSM	OK	8.82408	0	-inf	-nan	5e-05	0.000509129	yes
C01G10.7	C01G10.7	C01G10.7	chrV:15085733-15086810	ref	NSM	OK	0.973414	0	-inf	-nan	5e-05	0.000509129	yes
C01G12.3	C01G12.3	C01G12.3	chrII:14581429-14582207	ref	NSM	OK	0.287826	0	-inf	-nan	0.0005	0.00405108	yes
C01G6.2	C01G6.2	C01G6.2	chrII:9267478-9268236	ref	NSM	OK	0.212338	0	-inf	-nan	0.0094	0.0412915	yes
C02E7.8	C02E7.8	C02E7.8	chrV:4920327-4920776	ref	NSM	OK	0.506297	0	-inf	-nan	0.00045	0.00369721	yes
C04E6.8	C04E6.8	C04E6.8	chrV:5882647-5883787	ref	NSM	OK	3.03817	0	-inf	-nan	5e-05	0.000509129	yes
C05B5.12	C05B5.12	C05B5.12	chrIII:9987312-9987639	ref	NSM	OK	0.298658	0	-inf	-nan	0.0055	0.0275839	yes
C05B5.5	C05B5.5	C05B5.5	chrIII:10001310-10002946	ref	NSM	OK	0.418292	0	-inf	-nan	5e-05	0.000509129	yes
C05E4.15	C05E4.15	C05E4.15	chrV:760190-760984	ref	NSM	OK	0.163581	0	-inf	-nan	0.0002	0.00182674	yes
C05E4.7	C05E4.7	C05E4.7	chrV:742120-743258	ref	NSM	OK	0.177967	0	-inf	-nan	0.00075	0.00569646	yes
C06C3.3	C06C3.3	C06C3.3	chrII:9369118-9372312	ref	NSM	OK	0.284651	0	-inf	-nan	5e-05	0.000509129	yes
C06C3.4	C06C3.4	C06C3.4	chrII:9373537-9374795	ref	NSM	OK	0.257579	0	-inf	-nan	0.00065	0.00505865	yes
C06C3.7	C06C3.7	C06C3.7	chrII:9385488-9386217	ref	NSM	OK	0.405837	0	-inf	-nan	0.00085	0.00629542	yes
C07D8.5	C07D8.5	C07D8.5	chrX:7344000-7344505	ref	NSM	OK	5.90979	0	-inf	-nan	5e-05	0.000509129	yes
C08B6.11	C08B6.11	C08B6.11	chrV:10107763-10109873	ref	NSM	OK	0.562628	0	-inf	-nan	5e-05	0.000509129	yes
C08B6.3	C08B6.3	C08B6.3	chrV:10110010-10112262	ref	NSM	OK	2.70987	0	-inf	-nan	5e-05	0.000509129	yes
C08F11.3	C08F11.3	C08F11.3	chrIV:13619489-13621489	ref	NSM	OK	1.98588	0	-inf	-nan	5e-05	0.000509129	yes
C08H9.16	C08H9.16	C08H9.16	chrII:9892729-9894279	ref	NSM	OK	9.83387	0	-inf	-nan	5e-05	0.000509129	yes
C08H9.4	C08H9.4	C08H9.4	chrII:9862371-9864312	ref	NSM	OK	1.18784	0	-inf	-nan	0.0068	0.0326412	yes
C08H9.6	C08H9.6	C08H9.6	chrII:9873204-9874462	ref	NSM	OK	0.140093	0	-inf	-nan	0.0003	0.00262321	yes
C08H9.7	C08H9.7	C08H9.7	chrII:9859808-9861408	ref	NSM	OK	3.27314	0	-inf	-nan	5e-05	0.000509129	yes
C10C6.3	C10C6.3	C10C6.3	chrIV:11463586-11465167	ref	NSM	OK	0.143072	0	-inf	-nan	0.00115	0.00785734	yes
C12D8.13	C12D8.13	C12D8.13	chrV:10219428-10220444	ref	NSM	OK	0.150673	0	-inf	-nan	0.00085	0.00629542	yes
C16C10.13	C16C10.13	C16C10.13	chrIII:4176756-4177540	ref	NSM	OK	0.143143	0	-inf	-nan	5e-05	0.000509129	yes
C16C10.9	C16C10.9	C16C10.9	chrIII:4155361-4157354	ref	NSM	OK	0.564267	0	-inf	-nan	5e-05	0.000509129	yes
C16D2.3	C16D2.3	C16D2.3	chrII:9138057-9138369	ref	NSM	OK	0.267318	0	-inf	-nan	0.0078	0.0358391	yes
C17C3.5	C17C3.5	C17C3.5	chrII:5551917-5552301	ref	NSM	OK	0.199451	0	-inf	-nan	0.00215	0.0131068	yes
C17E4.4	C17E4.4	C17E4.4	chrI:9419480-9419950	ref	NSM	OK	0.225065	0	-inf	-nan	0.00035	0.00298759	yes
C17H1.2	C17H1.2	C17H1.2	chrI:13102779-13103048	ref	NSM	OK	4.96403	0	-inf	-nan	5e-05	0.000509129	yes
C17H1.3	C17H1.3	C17H1.3	chrI:13104241-13106287	ref	NSM	OK	1.78519	0	-inf	-nan	5e-05	0.000509129	yes
C17H1.7	C17H1.7	C17H1.7	chrI:13136574-13138510	ref	NSM	OK	3.68898	0	-inf	-nan	5e-05	0.000509129	yes
C17H12.11	C17H12.11	C17H12.11	chrIV:6804767-6805991	ref	NSM	OK	1.76107	0	-inf	-nan	5e-05	0.000509129	yes
C17H12.4	C17H12.4	C17H12.4	chrIV:6798965-6802248	ref	NSM	OK	3.01251	0	-inf	-nan	5e-05	0.000509129	yes
C17H12.8	C17H12.8	C17H12.8	chrIV:6818713-6820536	ref	NSM	OK	23.6844	0	-inf	-nan	5e-05	0.000509129	yes
C18B10.6	C18B10.6	C18B10.6	chrV:7479269-7481030	ref	NSM	OK	0.454106	0	-inf	-nan	5e-05	0.000509129	yes
C18C4.7	C18C4.7	C18C4.7	chrV:5564289-5567196	ref	NSM	OK	1.18347	0	-inf	-nan	0.01025	0.0443343	yes
C18D4.8	C18D4.8	C18D4.8	chrV:17544148-17546948	ref	NSM	OK	6.13448	0	-inf	-nan	5e-05	0.000509129	yes
C23G10.10	C23G10.10	C23G10.10	chrIII:6213059-6213871	ref	NSM	OK	0.432399	0	-inf	-nan	0.00105	0.00733606	yes
C25A1.15	C25A1.15	C25A1.15	chrI:10197310-10197586	ref	NSM	OK	0.329983	0	-inf	-nan	0.00785	0.0360269	yes
C25D7.5	C25D7.5	C25D7.5	chrV:15053747-15056157	ref	NSM	OK	3.0475	0	-inf	-nan	5e-05	0.000509129	yes
C25H3.1	C25H3.1	C25H3.1	chrII:5700150-5700881	ref	NSM	OK	2.08006	0	-inf	-nan	5e-05	0.000509129	yes
C27A7.2	C27A7.2	C27A7.2	chrV:12139034-12139883	ref	NSM	OK	0.166063	0	-inf	-nan	0.00025	0.0022419	yes
C27A7.3	C27A7.3	C27A7.3	chrV:12140932-12144219	ref	NSM	OK	1.26778	0	-inf	-nan	0.0002	0.00182674	yes
C27A7.8	C27A7.8	C27A7.8	chrV:12153137-12154099	ref	NSM	OK	11.2052	0	-inf	-nan	0.0001	0.000972458	yes
C27A7.9	C27A7.9	C27A7.9	chrV:12154243-12154635	ref	NSM	OK	0.353726	0	-inf	-nan	0.00085	0.00629542	yes
C27D8.2	C27D8.2	C27D8.2	chrIV:12712809-12714723	ref	NSM	OK	7.5115	0	-inf	-nan	5e-05	0.000509129	yes
C27D9.1	C27D9.1	C27D9.1	chrII:4753451-4755271	ref	NSM	OK	1.56572	0	-inf	-nan	5e-05	0.000509129	yes
C28D4.10	C28D4.10	C28D4.10	chrIV:9738490-9739201	ref	NSM	OK	0.248492	0	-inf	-nan	0.0003	0.00262321	yes
C29A12.1	C29A12.1	C29A12.1	chrV:10812423-10813369	ref	NSM	OK	4.21143	0	-inf	-nan	5e-05	0.000509129	yes
C29F4.3	C29F4.3	C29F4.3	chrIV:11222025-11223914	ref	NSM	OK	2.49619	0	-inf	-nan	5e-05	0.000509129	yes
C31B8.7	C31B8.7	C31B8.7	chrV:2900445-2903308	ref	NSM	OK	0.887515	0	-inf	-nan	5e-05	0.000509129	yes
C32H11.1	C32H11.1	C32H11.1	chrIV:12849497-13146871	ref	NSM	OK	0.886808	0	-inf	-nan	0.0012	0.00814957	yes
C32H11.3	C32H11.3	C32H11.3	chrIV:12849497-13146871	ref	NSM	OK	1.05033	0	-inf	-nan	0.00105	0.00733606	yes
C33D3.5	C33D3.5	C33D3.5	chrX:10491282-10497202	ref	NSM	OK	0.535091	0	-inf	-nan	5e-05	0.000509129	yes
C33D9.10	C33D9.10	C33D9.10	chrIV:8787460-8787874	ref	NSM	OK	0.53244	0	-inf	-nan	0.0011	0.0076046	yes
C34D4.1	C34D4.1	C34D4.1	chrIV:7156891-7160097	ref	NSM	OK	2.39341	0	-inf	-nan	5e-05	0.000509129	yes
C38D4.4	C38D4.4	C38D4.4	chrIII:4793070-4795245	ref	NSM	OK	0.726392	0	-inf	-nan	5e-05	0.000509129	yes
C42D4.13	C42D4.13	C42D4.13	chrIV:7187368-7188099	ref	NSM	OK	0.261915	0	-inf	-nan	0.00105	0.00733606	yes
C42D4.2	C42D4.2	C42D4.2	chrIV:7180833-7182773	ref	NSM	OK	0.284779	0	-inf	-nan	5e-05	0.000509129	yes
C43D7.7	C43D7.7	C43D7.7	chrV:19319003-19319431	ref	NSM	OK	0.172245	0	-inf	-nan	0.0082	0.0370939	yes
C44C10.11	C44C10.11	C44C10.11	chrX:11708201-11710117	ref	NSM	OK	1.56941	0	-inf	-nan	5e-05	0.000509129	yes
C44H9.7	C44H9.7	C44H9.7	chrV:12852997-12854782	ref	NSM	OK	0.881308	0	-inf	-nan	0.00975	0.0426508	yes
C46C2.3	C46C2.3	C46C2.3	chrIV:9225698-9227765	ref	NSM	OK	1.03829	0	-inf	-nan	5e-05	0.000509129	yes
C46H3.1	C46H3.1	C46H3.1	chrX:1209405-1210678	ref	NSM	OK	1.83756	0	-inf	-nan	5e-05	0.000509129	yes
C46H3.3	C46H3.3	C46H3.3	chrX:1226218-1230741	ref	NSM	OK	1.48336	0	-inf	-nan	5e-05	0.000509129	yes
C47E8.6	C47E8.6	C47E8.6	chrV:14689138-14691846	ref	NSM	OK	1.25612	0	-inf	-nan	5e-05	0.000509129	yes
C49C3.10	C49C3.10	C49C3.10	chrIV:17336889-17338925	ref	NSM	OK	5.90461	0	-inf	-nan	5e-05	0.000509129	yes
C49C3.9	C49C3.9	C49C3.9	chrIV:17339669-17342196	ref	NSM	OK	5.19584	0	-inf	-nan	5e-05	0.000509129	yes
C49F5.8	C49F5.8	C49F5.8	chrX:11959740-11960914	ref	NSM	OK	0.211755	0	-inf	-nan	0.0001	0.000972458	yes
C50B6.7	C50B6.7	C50B6.7	chrV:13322410-13324957	ref	NSM	OK	1.48224	0	-inf	-nan	5e-05	0.000509129	yes
C50F4.10	C50F4.10	C50F4.10	chrV:9530025-9531476	ref	NSM	OK	1.76031	0	-inf	-nan	5e-05	0.000509129	yes
C50F4.9	C50F4.9	C50F4.9	chrV:9523285-9524175	ref	NSM	OK	2.25741	0	-inf	-nan	5e-05	0.000509129	yes
C53D6.11	C53D6.11	C53D6.11	chrIV:9010618-9012181	ref	NSM	OK	2.97278	0	-inf	-nan	5e-05	0.000509129	yes
C54F6.15	C54F6.15	C54F6.15	chrV:7522012-7522345	ref	NSM	OK	0.261796	0	-inf	-nan	0.00825	0.037256	yes
C54F6.3	C54F6.3	C54F6.3	chrV:7533273-7534955	ref	NSM	OK	1.18657	0	-inf	-nan	5e-05	0.000509129	yes
C55A1.11	C55A1.11	C55A1.11	chrV:15625841-15626204	ref	NSM	OK	3.03719	0	-inf	-nan	5e-05	0.000509129	yes
C55A1.9	C55A1.9	C55A1.9	chrV:15626432-15627219	ref	NSM	OK	1.49393	0	-inf	-nan	5e-05	0.000509129	yes
C55A6.11	C55A6.11	C55A6.11	chrV:11520613-11521516	ref	NSM	OK	1.11427	0	-inf	-nan	5e-05	0.000509129	yes
C55A6.6	C55A6.6	C55A6.6	chrV:11513814-11514712	ref	NSM	OK	12.2642	0	-inf	-nan	5e-05	0.000509129	yes
D1046.4	D1046.4	D1046.4	chrIV:8933983-8937387	ref	NSM	OK	2.43649	0	-inf	-nan	5e-05	0.000509129	yes
D1054.18	D1054.18	D1054.18	chrV:10800858-10801048	ref	NSM	OK	7.35974	0	-inf	-nan	0.0117	0.0493087	yes
D1054.5	D1054.5	D1054.5	chrV:10772832-10776558	ref	NSM	OK	5.42896	0	-inf	-nan	5e-05	0.000509129	yes
D1086.17	D1086.17	D1086.17	chrV:14068690-14071160	ref	NSM	OK	0.145728	0	-inf	-nan	0.0037	0.0201092	yes
D1086.8	D1086.8	D1086.8	chrV:14094207-14096962	ref	NSM	OK	7.77474	0	-inf	-nan	5e-05	0.000509129	yes
D1086.9	D1086.9	D1086.9	chrV:14104254-14106315	ref	NSM	OK	1.01977	0	-inf	-nan	5e-05	0.000509129	yes
EGAP9.3	EGAP9.3	EGAP9.3	chrV:6578207-6580036	ref	NSM	OK	1.03658	0	-inf	-nan	5e-05	0.000509129	yes
F01D5.2	F01D5.2	F01D5.2	chrII:13998422-13998875	ref	NSM	OK	0.197638	0	-inf	-nan	0.00075	0.00569646	yes
F01D5.6	F01D5.6	F01D5.6	chrII:14006436-14008397	ref	NSM	OK	1.01198	0	-inf	-nan	5e-05	0.000509129	yes
F07G11.9	F07G11.9	F07G11.9	chrV:7314125-7320991	ref	NSM	OK	9.14614	0	-inf	-nan	5e-05	0.000509129	yes
F07H5.8	F07H5.8	F07H5.8	chrII:8801034-8804722	ref	NSM	OK	0.597933	0	-inf	-nan	5e-05	0.000509129	yes
F09C6.11	F09C6.11	F09C6.11	chrV:16881877-16882287	ref	NSM	OK	0.521595	0	-inf	-nan	0.0002	0.00182674	yes
F10A3.4	F10A3.4	F10A3.4	chrV:15699960-16443388	ref	NSM	OK	8.71681	0	-inf	-nan	0.0064	0.0311091	yes
F10A3.7	F10A3.7	F10A3.7	chrV:15699960-16443388	ref	NSM	OK	1.13828	0	-inf	-nan	0.00125	0.00844553	yes
F10D2.10	F10D2.10	F10D2.10	chrV:7154544-7156157	ref	NSM	OK	0.87844	0	-inf	-nan	5e-05	0.000509129	yes
F10G7.6	F10G7.6	F10G7.6	chrII:4692033-4693070	ref	NSM	OK	0.603383	0	-inf	-nan	0.0002	0.00182674	yes
F11A5.13	F11A5.13	F11A5.13	chrV:15699960-16443388	ref	NSM	OK	3.60232	0	-inf	-nan	0.00095	0.0068278	yes
F11D11.3	F11D11.3	F11D11.3	chrV:18757953-18760241	ref	NSM	OK	1.32226	0	-inf	-nan	5e-05	0.000509129	yes
F12A10.9	F12A10.9	F12A10.9	chrII:5498694-5499068	ref	NSM	OK	3.64881	0	-inf	-nan	5e-05	0.000509129	yes
F13A7.12	F13A7.12	F13A7.12	chrV:15699960-16443388	ref	NSM	OK	0.284982	0	-inf	-nan	0.0032	0.0179671	yes
F13E9.14	F13E9.14	F13E9.14	chrIV:10891311-10892072	ref	NSM	OK	2.43134	0	-inf	-nan	5e-05	0.000509129	yes
F13E9.8	F13E9.8	F13E9.8	chrIV:10893626-10894334	ref	NSM	OK	1.86715	0	-inf	-nan	5e-05	0.000509129	yes
F14D7.8	F14D7.8	F14D7.8	chrV:14311947-14312773	ref	NSM	OK	8.02489	0	-inf	-nan	5e-05	0.000509129	yes
F14H3.12	F14H3.12	F14H3.12	chrV:15699960-16443388	ref	NSM	OK	6.56534	0	-inf	-nan	0.001	0.00711587	yes
F16H6.5	F16H6.5	F16H6.5	chrV:18201536-18203377	ref	NSM	OK	0.160752	0	-inf	-nan	0.0119	0.0499382	yes
F16H6.7	F16H6.7	F16H6.7	chrV:18207153-18209057	ref	NSM	OK	2.12694	0	-inf	-nan	5e-05	0.000509129	yes
F18E3.11	F18E3.11	F18E3.11	chrV:7413462-7413735	ref	NSM	OK	0.21254	0	-inf	-nan	0.00395	0.021169	yes
F19B2.6	F19B2.6	F19B2.6	chrV:20158494-20161469	ref	NSM	OK	1.77462	0	-inf	-nan	5e-05	0.000509129	yes
F19B2.7	F19B2.7	F19B2.7	chrV:20151457-20155411	ref	NSM	OK	0.839659	0	-inf	-nan	5e-05	0.000509129	yes
F20B10.3	F20B10.3	F20B10.3	chrIV:12168227-12169067	ref	NSM	OK	2.33145	0	-inf	-nan	5e-05	0.000509129	yes
F20G2.5	F20G2.5	F20G2.5	chrV:13771580-13773652	ref	NSM	OK	1.04655	0	-inf	-nan	5e-05	0.000509129	yes
F21D9.4	F21D9.4	F21D9.4	chrV:19253885-19256688	ref	NSM	OK	1.18883	0	-inf	-nan	5e-05	0.000509129	yes
F21H7.5	F21H7.5	F21H7.5	chrV:15699960-16443388	ref	NSM	OK	0.261887	0	-inf	-nan	0.00335	0.0186304	yes
F23A7.5	F23A7.5	F23A7.5	chrX:16229389-16236753	ref	NSM	OK	1.61659	0	-inf	-nan	5e-05	0.000509129	yes
F23D12.1	F23D12.1	F23D12.1	chrX:14425374-14428035	ref	NSM	OK	0.939425	0	-inf	-nan	5e-05	0.000509129	yes
F23D12.7	F23D12.7	F23D12.7	chrX:14453535-14453762	ref	NSM	OK	4.0902	0	-inf	-nan	0.0041	0.0217953	yes
F23H12.7	F23H12.7	F23H12.7	chrV:12371710-12372851	ref	NSM	OK	0.816203	0	-inf	-nan	0.00125	0.00844553	yes
F25B4.8	F25B4.8	F25B4.8	chrV:5690134-5691540	ref	NSM	OK	13.3614	0	-inf	-nan	5e-05	0.000509129	yes
F28D1.2	F28D1.2	F28D1.2	chrIV:12374820-12376029	ref	NSM	OK	0.776071	0	-inf	-nan	5e-05	0.000509129	yes
F28G4.2	F28G4.2	F28G4.2	chrV:15699960-16443388	ref	NSM	OK	0.694115	0	-inf	-nan	0.00055	0.00437092	yes
F28G4.3	F28G4.3	F28G4.3	chrV:15699960-16443388	ref	NSM	OK	1.14352	0	-inf	-nan	0.0004	0.00337064	yes
F28G4.4	F28G4.4	F28G4.4	chrV:15699960-16443388	ref	NSM	OK	0.33722	0	-inf	-nan	0.0016	0.0103495	yes
F28H1.4	F28H1.4	F28H1.4	chrI:3974129-3977221	ref	NSM	OK	2.41535	0	-inf	-nan	0.0053	0.0268367	yes
F31F4.1	F31F4.1	F31F4.1	chrV:684089-686135	ref	NSM	OK	0.850686	0	-inf	-nan	5e-05	0.000509129	yes
F33E2.10	F33E2.10	F33E2.10	chrI:12578097-12579195	ref	NSM	OK	2.79216	0	-inf	-nan	5e-05	0.000509129	yes
F33E2.4	F33E2.4	F33E2.4	chrI:12582275-12583289	ref	NSM	OK	0.149797	0	-inf	-nan	0.0003	0.00262321	yes
F33E2.6	F33E2.6	F33E2.6	chrI:12587495-12591081	ref	NSM	OK	0.19622	0	-inf	-nan	5e-05	0.000509129	yes
F34H10.5	F34H10.5	F34H10.5	chrX:9635827-9636827	ref	NSM	OK	3.97728	0	-inf	-nan	5e-05	0.000509129	yes
F35E12.5	F35E12.5	F35E12.5	chrV:13737078-13738458	ref	NSM	OK	1.91772	0	-inf	-nan	5e-05	0.000509129	yes
F35E12.8	F35E12.8	F35E12.8	chrV:13749224-13751878	ref	NSM	OK	5.4848	0	-inf	-nan	5e-05	0.000509129	yes
F35E8.2	F35E8.2	F35E8.2	chrV:15699960-16443388	ref	NSM	OK	0.451975	0	-inf	-nan	0.00475	0.0245318	yes
F36D1.6	F36D1.6	F36D1.6	chrI:10954061-11481796	ref	NSM	OK	0.195963	0	-inf	-nan	0.0116	0.0489526	yes
F36G9.3	F36G9.3	F36G9.3	chrV:15699960-16443388	ref	NSM	OK	0.420355	0	-inf	-nan	0.00095	0.0068278	yes
F36G9.7	F36G9.7	F36G9.7	chrV:15699960-16443388	ref	NSM	OK	2.52947	0	-inf	-nan	0.0005	0.00405108	yes
F36H5.10	F36H5.10	F36H5.10	chrII:1757338-1757767	ref	NSM	OK	30.1601	0	-inf	-nan	5e-05	0.000509129	yes
F38B7.10	F38B7.10	F38B7.10	chrV:11545517-11546358	ref	NSM	OK	1.00722	0	-inf	-nan	5e-05	0.000509129	yes
F38B7.2	F38B7.2	F38B7.2	chrV:11543999-11545101	ref	NSM	OK	7.03956	0	-inf	-nan	5e-05	0.000509129	yes
F40F9.3	F40F9.3	F40F9.3	chrV:9715241-9716305	ref	NSM	OK	0.173608	0	-inf	-nan	0.00075	0.00569646	yes
F41H8.2	F41H8.2	F41H8.2	chrV:826411-828762	ref	NSM	OK	0.502425	0	-inf	-nan	0.0085	0.0381883	yes
F42F12.11	F42F12.11	F42F12.11	chrX:12346960-12347831	ref	NSM	OK	0.319807	0	-inf	-nan	0.00035	0.00298759	yes
F42F12.14	F42F12.14	F42F12.14	chrX:12348649-12349051	ref	NSM	OK	0.531498	0	-inf	-nan	0.0033	0.0183977	yes
F43E2.9	F43E2.9	F43E2.9	chrII:7358869-7359329	ref	NSM	OK	3.87666	0	-inf	-nan	0.0039	0.0209652	yes
F44G3.10	F44G3.10	F44G3.10	chrV:15699960-16443388	ref	NSM	OK	2.22332	0	-inf	-nan	0.00125	0.00844553	yes
F44G3.2	F44G3.2	F44G3.2	chrV:15699960-16443388	ref	NSM	OK	0.805256	0	-inf	-nan	0.00075	0.00569646	yes
F45D11.1	F45D11.1	F45D11.1	chrII:1022078-1022864	ref	NSM	OK	2.51482	0	-inf	-nan	5e-05	0.000509129	yes
F45D11.5	F45D11.5	F45D11.5	chrII:1001995-1002444	ref	NSM	OK	0.28407	0	-inf	-nan	5e-05	0.000509129	yes
F46A8.3	F46A8.3	F46A8.3	chrI:10954061-11481796	ref	NSM	OK	0.350416	0	-inf	-nan	0.0037	0.0201092	yes
F46B3.2	F46B3.2	F46B3.2	chrV:20598476-20599461	ref	NSM	OK	0.321086	0	-inf	-nan	0.0009	0.0065793	yes
F46B3.23	F46B3.23	F46B3.23	chrV:20606395-20606675	ref	NSM	OK	0.699974	0	-inf	-nan	0.0026	0.0151928	yes
F46B3.7	F46B3.7	F46B3.7	chrV:20618088-20618625	ref	NSM	OK	0.213029	0	-inf	-nan	0.00055	0.00437092	yes
F46C3.2	F46C3.2	F46C3.2	chrX:11416679-11418676	ref	NSM	OK	0.436173	0	-inf	-nan	5e-05	0.000509129	yes
F46C3.6	F46C3.6	F46C3.6	chrX:11419179-11419884	ref	NSM	OK	1.72069	0	-inf	-nan	0.00475	0.0245318	yes
F46F5.15	F46F5.15	F46F5.15	chrII:788445-789182	ref	NSM	OK	0.261076	0	-inf	-nan	0.0051	0.0260918	yes
F52C6.12	F52C6.12	F52C6.12	chrII:1929596-1929924	ref	NSM	OK	0.434758	0	-inf	-nan	0.00825	0.037256	yes
F52C6.13	F52C6.13	F52C6.13	chrII:1930194-1930752	ref	NSM	OK	0.155341	0	-inf	-nan	0.0041	0.0217953	yes
F52C6.2	F52C6.2	F52C6.2	chrII:1926474-1927267	ref	NSM	OK	0.628974	0	-inf	-nan	5e-05	0.000509129	yes
F52C6.3	F52C6.3	F52C6.3	chrII:1924771-1925464	ref	NSM	OK	0.211674	0	-inf	-nan	0.0024	0.0142403	yes
F52C6.4	F52C6.4	F52C6.4	chrII:1923151-1923508	ref	NSM	OK	0.228722	0	-inf	-nan	0.00665	0.0320479	yes
F53C11.1	F53C11.1	F53C11.1	chrV:13775789-13777720	ref	NSM	OK	5.90777	0	-inf	-nan	5e-05	0.000509129	yes
F53F4.1	F53F4.1	F53F4.1	chrV:13584890-13585357	ref	NSM	OK	5.23112	0	-inf	-nan	5e-05	0.000509129	yes
F53F4.15	F53F4.15	F53F4.15	chrV:13621054-13621394	ref	NSM	OK	0.316187	0	-inf	-nan	0.00075	0.00569646	yes
F55B12.10	F55B12.10	F55B12.10	chrV:13839754-13840267	ref	NSM	OK	6.15844	0	-inf	-nan	5e-05	0.000509129	yes
F55C5.6	F55C5.6	F55C5.6	chrV:12279486-12281442	ref	NSM	OK	0.59728	0	-inf	-nan	5e-05	0.000509129	yes
F55G11.4	F55G11.4	F55G11.4	chrIV:12849497-13146871	ref	NSM	OK	3.28273	0	-inf	-nan	0.00155	0.0100715	yes
F55G11.7	F55G11.7	F55G11.7	chrIV:12849497-13146871	ref	NSM	OK	2.64124	0	-inf	-nan	0.0012	0.00814957	yes
F55G11.8	F55G11.8	F55G11.8	chrIV:12849497-13146871	ref	NSM	OK	10.7484	0	-inf	-nan	0.00935	0.0411061	yes
F56D5.3	F56D5.3	F56D5.3	chrIV:9399680-9401232	ref	NSM	OK	2.25393	0	-inf	-nan	5e-05	0.000509129	yes
F56H9.6	F56H9.6	F56H9.6	chrV:12628938-12629825	ref	NSM	OK	0.753702	0	-inf	-nan	5e-05	0.000509129	yes
F57C2.4	F57C2.4	F57C2.4	chrII:14525245-14525908	ref	NSM	OK	0.246573	0	-inf	-nan	0.00095	0.0068278	yes
F58D12.3	F58D12.3	F58D12.3	chrV:14058199-14066220	ref	NSM	OK	1.07439	0	-inf	-nan	5e-05	0.000509129	yes
F59A1.12	F59A1.12	F59A1.12	chrV:17555827-17726691	ref	NSM	OK	0.637414	0	-inf	-nan	0.0089	0.0396245	yes
F59A6.2	F59A6.2	F59A6.2	chrII:5014752-5015276	ref	NSM	OK	0.466947	0	-inf	-nan	0.00435	0.0228017	yes
F59B1.6	F59B1.6	F59B1.6	chrV:3629439-3631678	ref	NSM	OK	0.395946	0	-inf	-nan	5e-05	0.000509129	yes
F59B2.9	F59B2.9	F59B2.9	chrIII:9010666-9012238	ref	NSM	OK	0.37265	0	-inf	-nan	0.002	0.0123691	yes
F59C6.11	F59C6.11	F59C6.11	chrI:10532787-10534289	ref	NSM	OK	9.84852	0	-inf	-nan	5e-05	0.000509129	yes
H12D21.11	H12D21.11	H12D21.11	chrV:14915890-14917667	ref	NSM	OK	0.505602	0	-inf	-nan	5e-05	0.000509129	yes
H31G24.3	H31G24.3	H31G24.3	chrI:4116852-4117992	ref	NSM	OK	1.83496	0	-inf	-nan	5e-05	0.000509129	yes
K02E2.1	K02E2.1	K02E2.1	chrV:20351468-20354874	ref	NSM	OK	9.83625	0	-inf	-nan	5e-05	0.000509129	yes
K02E7.6	K02E7.6	K02E7.6	chrII:1057218-1058659	ref	NSM	OK	2.89382	0	-inf	-nan	5e-05	0.000509129	yes
K02E7.7	K02E7.7	K02E7.7	chrII:1055030-1056021	ref	NSM	OK	0.166101	0	-inf	-nan	0.00265	0.0153938	yes
K03H1.10	K03H1.10	K03H1.10	chrIII:9923136-9924379	ref	NSM	OK	7.95531	0	-inf	-nan	5e-05	0.000509129	yes
K04D7.6	K04D7.6	K04D7.6	chrIV:10204205-10205953	ref	NSM	OK	2.372	0	-inf	-nan	5e-05	0.000509129	yes
K06A4.10	K06A4.10	K06A4.10	chrV:9489499-9489776	ref	NSM	OK	0.377147	0	-inf	-nan	0.00095	0.0068278	yes
K06A4.7	K06A4.7	K06A4.7	chrV:9490003-9491461	ref	NSM	OK	21.129	0	-inf	-nan	5e-05	0.000509129	yes
K07A1.20	K07A1.20	K07A1.20	chrI:9600436-9601007	ref	NSM	OK	2.22171	0	-inf	-nan	5e-05	0.000509129	yes
K08D8.1	K08D8.1	K08D8.1	chrIV:12849497-13146871	ref	NSM	OK	0.770051	0	-inf	-nan	0.00945	0.041488	yes
K08D8.3	K08D8.3	K08D8.3	chrIV:12849497-13146871	ref	NSM	OK	0.62234	0	-inf	-nan	0.0006	0.00472074	yes
K08D8.4	K08D8.4	K08D8.4	chrIV:12849497-13146871	ref	NSM	OK	3.06238	0	-inf	-nan	0.00165	0.0106164	yes
K08D8.5	K08D8.5	K08D8.5	chrIV:12849497-13146871	ref	NSM	OK	0.264823	0	-inf	-nan	0.00515	0.0262965	yes
K08F4.12	K08F4.12	K08F4.12	chrIV:10138101-10139082	ref	NSM	OK	0.378219	0	-inf	-nan	0.00015	0.00140836	yes
K09C4.12	K09C4.12	K09C4.12	chrX:3291635-3292148	ref	NSM	OK	0.145146	0	-inf	-nan	0.0033	0.0183977	yes
K09C4.6	K09C4.6	K09C4.6	chrX:3274744-3275601	ref	NSM	OK	0.791499	0	-inf	-nan	5e-05	0.000509129	yes
K09C4.7	K09C4.7	K09C4.7	chrX:3272717-3273143	ref	NSM	OK	0.152283	0	-inf	-nan	0.00095	0.0068278	yes
K09D9.12	K09D9.12	K09D9.12	chrV:4002311-4003883	ref	NSM	OK	0.309612	0	-inf	-nan	5e-05	0.000509129	yes
K09D9.3	K09D9.3	K09D9.3	chrV:4019472-4020586	ref	NSM	OK	0.206912	0	-inf	-nan	0.0106	0.0454372	yes
K09H11.10	K09H11.10	K09H11.10	chrV:5716909-5717056	ref	NSM	OK	2.08834	0	-inf	-nan	0.0078	0.0358391	yes
M01B2.13	M01B2.13	M01B2.13	chrV:15264635-15265769	ref	NSM	OK	2.0498	0	-inf	-nan	5e-05	0.000509129	yes
M01B2.6	M01B2.6	M01B2.6	chrV:15241566-15243926	ref	NSM	OK	0.991558	0	-inf	-nan	5e-05	0.000509129	yes
M02F4.2	M02F4.2	M02F4.2	chrX:3033314-3034130	ref	NSM	OK	0.385035	0	-inf	-nan	0.00105	0.00733606	yes
M03D4.6	M03D4.6	M03D4.6	chrIV:6143171-6145653	ref	NSM	OK	1.73504	0	-inf	-nan	5e-05	0.000509129	yes
M117.4	M117.4	M117.4	chrIV:11830798-11833445	ref	NSM	OK	0.197701	0	-inf	-nan	5e-05	0.000509129	yes
R02D3.8	R02D3.8	R02D3.8	chrIV:256056-257189	ref	NSM	OK	1.60832	0	-inf	-nan	5e-05	0.000509129	yes
R03D7.8	R03D7.8	R03D7.8	chrII:10953533-10956818	ref	NSM	OK	0.699981	0	-inf	-nan	5e-05	0.000509129	yes
R08A2.2	R08A2.2	R08A2.2	chrV:14714230-14715664	ref	NSM	OK	1.02929	0	-inf	-nan	5e-05	0.000509129	yes
R09D1.1	R09D1.1	R09D1.1	chrII:9442106-9443561	ref	NSM	OK	0.688217	0	-inf	-nan	5e-05	0.000509129	yes
R09D1.10	R09D1.10	R09D1.10	chrII:9464525-9466125	ref	NSM	OK	5.43033	0	-inf	-nan	5e-05	0.000509129	yes
R09D1.12	R09D1.12	R09D1.12	chrII:9449966-9452202	ref	NSM	OK	1.45142	0	-inf	-nan	5e-05	0.000509129	yes
R09D1.2	R09D1.2	R09D1.2	chrII:9440379-9441877	ref	NSM	OK	1.87976	0	-inf	-nan	5e-05	0.000509129	yes
R09E10.1	R09E10.1	R09E10.1	chrIV:10319460-10321031	ref	NSM	OK	2.19767	0	-inf	-nan	5e-05	0.000509129	yes
R09E10.13	R09E10.13	R09E10.13	chrIV:10294888-10295104	ref	NSM	OK	1.772	0	-inf	-nan	0.00075	0.00569646	yes
R102.11	R102.11	R102.11	chrIV:10698440-10699546	ref	NSM	OK	0.57562	0	-inf	-nan	0.0001	0.000972458	yes
R102.6	R102.6	R102.6	chrIV:10699878-10701343	ref	NSM	OK	9.78856	0	-inf	-nan	5e-05	0.000509129	yes
R10D12.10	R10D12.10	R10D12.10	chrV:13956182-13958309	ref	NSM	OK	1.03925	0	-inf	-nan	5e-05	0.000509129	yes
R10D12.7	R10D12.7	R10D12.7	chrV:13950051-13950380	ref	NSM	OK	0.69834	0	-inf	-nan	0.0002	0.00182674	yes
R10E8.3	R10E8.3	R10E8.3	chrV:18234536-18236455	ref	NSM	OK	2.03376	0	-inf	-nan	5e-05	0.000509129	yes
R11G11.6	R11G11.6	R11G11.6	chrV:505522-506006	ref	NSM	OK	3.43375	0	-inf	-nan	5e-05	0.000509129	yes
R11H6.4	R11H6.4	R11H6.4	chrV:14610055-14610611	ref	NSM	OK	1.01346	0	-inf	-nan	5e-05	0.000509129	yes
T01B7.9	T01B7.9	T01B7.9	chrII:8725572-8726729	ref	NSM	OK	3.70581	0	-inf	-nan	5e-05	0.000509129	yes
T02B11.6	T02B11.6	T02B11.6	chrV:884922-889275	ref	NSM	OK	1.04129	0	-inf	-nan	5e-05	0.000509129	yes
T03E6.9	T03E6.9	T03E6.9	chrV:16503518-16718341	ref	NSM	OK	1.10177	0	-inf	-nan	0.0008	0.00599829	yes
T04A8.5	T04A8.5	T04A8.5	chrIII:4689310-4692044	ref	NSM	OK	3.23226	0	-inf	-nan	5e-05	0.000509129	yes
T05H4.3	T05H4.3	T05H4.3	chrV:6442319-6447539	ref	NSM	OK	0.370797	0	-inf	-nan	5e-05	0.000509129	yes
T05H4.4	T05H4.4	T05H4.4	chrV:6438918-6440019	ref	NSM	OK	1.41298	0	-inf	-nan	5e-05	0.000509129	yes
T06E4.7	T06E4.7	T06E4.7	chrV:9626379-9628119	ref	NSM	OK	5.88297	0	-inf	-nan	5e-05	0.000509129	yes
T06E6.15	T06E6.15	T06E6.15	chrV:15398921-15399774	ref	NSM	OK	1.86533	0	-inf	-nan	5e-05	0.000509129	yes
T06G6.12	T06G6.12	T06G6.12	chrI:12722098-12722862	ref	NSM	OK	2.28819	0	-inf	-nan	5e-05	0.000509129	yes
T06G6.5	T06G6.5	T06G6.5	chrI:12715651-12716450	ref	NSM	OK	0.229948	0	-inf	-nan	0.00025	0.0022419	yes
T07C12.10	T07C12.10	T07C12.10	chrV:9959972-9960313	ref	NSM	OK	0.339283	0	-inf	-nan	0.00785	0.0360269	yes
T08D2.2	T08D2.2	T08D2.2	chrX:170527-171822	ref	NSM	OK	1.69439	0	-inf	-nan	5e-05	0.000509129	yes
T08D2.4	T08D2.4	T08D2.4	chrX:177395-177854	ref	NSM	OK	0.827388	0	-inf	-nan	0.0017	0.0108981	yes
T08G5.1	T08G5.1	T08G5.1	chrV:14019184-14020317	ref	NSM	OK	1.10269	0	-inf	-nan	5e-05	0.000509129	yes
T09E11.10	T09E11.10	T09E11.10	chrI:12345809-12347256	ref	NSM	OK	0.354411	0	-inf	-nan	0.0063	0.0307556	yes
T09F5.10	T09F5.10	T09F5.10	chrV:15180082-15181768	ref	NSM	OK	0.880253	0	-inf	-nan	5e-05	0.000509129	yes
T09F5.2	T09F5.2	T09F5.2	chrV:15150943-15151621	ref	NSM	OK	0.286977	0	-inf	-nan	0.00095	0.0068278	yes
T11B7.2	T11B7.2	T11B7.2	chrIV:8843607-8844478	ref	NSM	OK	4.42707	0	-inf	-nan	0.00335	0.0186304	yes
T11F9.13	T11F9.13	T11F9.13	chrV:11482338-11482999	ref	NSM	OK	0.243674	0	-inf	-nan	0.0006	0.00472074	yes
T11F9.14	T11F9.14	T11F9.14	chrV:11480678-11480816	ref	NSM	OK	3.81678	0	-inf	-nan	0.0082	0.0370939	yes
T16H12.1	T16H12.1	T16H12.1	chrIII:10083369-10084965	ref	NSM	OK	0.489132	0	-inf	-nan	0.0104	0.0448111	yes
T19C4.5	T19C4.5	T19C4.5	chrV:11172202-11174331	ref	NSM	OK	5.32242	0	-inf	-nan	5e-05	0.000509129	yes
T22H2.4	T22H2.4	T22H2.4	chrI:11694712-11694988	ref	NSM	OK	0.524448	0	-inf	-nan	5e-05	0.000509129	yes
T23F6.5	T23F6.5	T23F6.5	chrIV:12735295-12741500	ref	NSM	OK	0.520734	0	-inf	-nan	5e-05	0.000509129	yes
T24A6.7	T24A6.7	T24A6.7	chrV:3525290-3526175	ref	NSM	OK	1.20353	0	-inf	-nan	0.01045	0.0449652	yes
T26E4.1	T26E4.1	T26E4.1	chrV:15699960-16443388	ref	NSM	OK	0.209934	0	-inf	-nan	0.003	0.0170443	yes
T26E4.18	T26E4.18	T26E4.18	chrV:15699960-16443388	ref	NSM	OK	26.5055	0	-inf	-nan	0.0064	0.0311091	yes
T26F2.3	T26F2.3	T26F2.3	chrV:13979555-13980697	ref	NSM	OK	6.12314	0	-inf	-nan	5e-05	0.000509129	yes
T26H5.10	T26H5.10	T26H5.10	chrV:15443382-15443758	ref	NSM	OK	0.321435	0	-inf	-nan	0.0003	0.00262321	yes
T26H5.4	T26H5.4	T26H5.4	chrV:15447621-15448120	ref	NSM	OK	5.00027	0	-inf	-nan	5e-05	0.000509129	yes
T26H8.5	T26H8.5	T26H8.5	chrV:15304589-15305585	ref	NSM	OK	0.741552	0	-inf	-nan	0.0019	0.0119093	yes
T28A11.16	T28A11.16	T28A11.16	chrV:3258517-3259213	ref	NSM	OK	2.96008	0	-inf	-nan	5e-05	0.000509129	yes
T28A11.22	T28A11.22	T28A11.22	chrV:3257582-3258238	ref	NSM	OK	0.174885	0	-inf	-nan	0.00015	0.00140836	yes
VZK822L.2	VZK822L.2	VZK822L.2	chrIV:11912058-11913132	ref	NSM	OK	0.556911	0	-inf	-nan	0.00015	0.00140836	yes
W01A8.8	W01A8.8	W01A8.8	chrI:7053771-7054770	ref	NSM	OK	8.88645	0	-inf	-nan	5e-05	0.000509129	yes
W01B6.3	W01B6.3	W01B6.3	chrIV:10070248-10072580	ref	NSM	OK	0.565253	0	-inf	-nan	5e-05	0.000509129	yes
W02F12.3	W02F12.3	W02F12.3	chrV:6703069-6704384	ref	NSM	OK	0.468211	0	-inf	-nan	5e-05	0.000509129	yes
W02F12.8	W02F12.8	W02F12.8	chrV:6692335-6694644	ref	NSM	OK	11.2592	0	-inf	-nan	0.0012	0.00814957	yes
W02H3.3	W02H3.3	W02H3.3	chrX:11097034-11098109	ref	NSM	OK	0.164078	0	-inf	-nan	0.00475	0.0245318	yes
W03A5.1	W03A5.1	W03A5.1	chrIII:5408091-5413015	ref	NSM	OK	0.19935	0	-inf	-nan	5e-05	0.000509129	yes
W03A5.2	W03A5.2	W03A5.2	chrIII:5406096-5407929	ref	NSM	OK	1.32295	0	-inf	-nan	5e-05	0.000509129	yes
W03F9.11	W03F9.11	W03F9.11	chrV:133499-141302	ref	NSM	OK	6.37543	0	-inf	-nan	5e-05	0.000509129	yes
W03F9.3	W03F9.3	W03F9.3	chrV:132707-132998	ref	NSM	OK	0.501007	0	-inf	-nan	0.0032	0.0179671	yes
W04G3.10	W04G3.10	W04G3.10	chrX:11077705-11078177	ref	NSM	OK	0.351198	0	-inf	-nan	0.00285	0.0163272	yes
W04G3.11	W04G3.11	W04G3.11	chrX:11089181-11090593	ref	NSM	OK	0.168439	0	-inf	-nan	0.002	0.0123691	yes
W04G3.12	W04G3.12	W04G3.12	chrX:11076115-11076621	ref	NSM	OK	0.377989	0	-inf	-nan	0.005	0.0256718	yes
W04G5.3	W04G5.3	W04G5.3	chrI:11629631-11629923	ref	NSM	OK	1.65425	0	-inf	-nan	0.00735	0.0345356	yes
W04G5.4	W04G5.4	W04G5.4	chrI:11630054-11632838	ref	NSM	OK	1.15461	0	-inf	-nan	5e-05	0.000509129	yes
W05H5.1	W05H5.1	W05H5.1	chrII:12443054-12444715	ref	NSM	OK	0.156794	0	-inf	-nan	0.0011	0.0076046	yes
Y105C5A.1268	Y105C5A.1268	Y105C5A.1268	chrIV:15646120-15646401	ref	NSM	OK	1.34666	0	-inf	-nan	0.00095	0.0068278	yes
Y105C5A.13	Y105C5A.13	Y105C5A.13	chrIV:15641198-15643773	ref	NSM	OK	3.57781	0	-inf	-nan	5e-05	0.000509129	yes
Y105C5A.508	Y105C5A.508	Y105C5A.508	chrIV:15583902-15585472	ref	NSM	OK	0.254484	0	-inf	-nan	0.00085	0.00629542	yes
Y106G6D.1	Y106G6D.1	Y106G6D.1	chrI:10107793-10108989	ref	NSM	OK	0.146349	0	-inf	-nan	0.00255	0.0150118	yes
Y106G6D.3	Y106G6D.3	Y106G6D.3	chrI:10112170-10114188	ref	NSM	OK	0.285781	0	-inf	-nan	5e-05	0.000509129	yes
Y106G6D.6	Y106G6D.6	Y106G6D.6	chrI:10118131-10119301	ref	NSM	OK	17.5805	0	-inf	-nan	5e-05	0.000509129	yes
Y106G6H.1	Y106G6H.1	Y106G6H.1	chrI:10429731-10432274	ref	NSM	OK	4.25422	0	-inf	-nan	5e-05	0.000509129	yes
Y113G7A.12	Y113G7A.12	Y113G7A.12	chrV:20144215-20146295	ref	NSM	OK	2.31638	0	-inf	-nan	5e-05	0.000509129	yes
Y113G7A.13	Y113G7A.13	Y113G7A.13	chrV:20148168-20150326	ref	NSM	OK	7.03553	0	-inf	-nan	5e-05	0.000509129	yes
Y113G7A.16	Y113G7A.16	Y113G7A.16	chrV:20037678-20039306	ref	NSM	OK	2.87199	0	-inf	-nan	5e-05	0.000509129	yes
Y113G7B.12	Y113G7B.12	Y113G7B.12	chrV:20208841-20212420	ref	NSM	OK	0.801763	0	-inf	-nan	5e-05	0.000509129	yes
Y116A8A.150	Y116A8A.150	Y116A8A.150	chrIV:16842622-16842909	ref	NSM	OK	3.81205	0	-inf	-nan	0.00035	0.00298759	yes
Y116A8A.2	Y116A8A.2	Y116A8A.2	chrIV:16813334-16813907	ref	NSM	OK	0.175398	0	-inf	-nan	0.0001	0.000972458	yes
Y116F11A.3	Y116F11A.3	Y116F11A.3	chrV:19729007-19729560	ref	NSM	OK	0.421454	0	-inf	-nan	0.0001	0.000972458	yes
Y17D7B.2	Y17D7B.2	Y17D7B.2	chrV:18787818-18789694	ref	NSM	OK	0.580547	0	-inf	-nan	5e-05	0.000509129	yes
Y17D7C.1	Y17D7C.1	Y17D7C.1	chrV:18707955-18708335	ref	NSM	OK	0.234315	0	-inf	-nan	0.0078	0.0358391	yes
Y17D7C.2	Y17D7C.2	Y17D7C.2	chrV:18716046-18719916	ref	NSM	OK	1.23509	0	-inf	-nan	5e-05	0.000509129	yes
Y18D10A.2	Y18D10A.2	Y18D10A.2	chrI:12807577-12809286	ref	NSM	OK	0.255431	0	-inf	-nan	0.001	0.00711587	yes
Y18D10A.22	Y18D10A.22	Y18D10A.22	chrI:12932025-12933740	ref	NSM	OK	0.548497	0	-inf	-nan	5e-05	0.000509129	yes
Y18D10A.23	Y18D10A.23	Y18D10A.23	chrI:12867084-12869546	ref	NSM	OK	3.82582	0	-inf	-nan	5e-05	0.000509129	yes
Y20C6A.1	Y20C6A.1	Y20C6A.1	chrV:17371579-17376678	ref	NSM	OK	4.45456	0	-inf	-nan	5e-05	0.000509129	yes
Y26D4A.21	Y26D4A.21	Y26D4A.21	chrI:13101344-13101890	ref	NSM	OK	0.140647	0	-inf	-nan	0.0006	0.00472074	yes
Y2H9A.6	Y2H9A.6	Y2H9A.6	chrV:13443820-13445041	ref	NSM	OK	0.549766	0	-inf	-nan	5e-05	0.000509129	yes
Y37A1B.5	Y37A1B.5	Y37A1B.5	chrIV:14051196-14056600	ref	NSM	OK	2.33159	0	-inf	-nan	5e-05	0.000509129	yes
Y37H2A.14	Y37H2A.14	Y37H2A.14	chrV:18141034-18144592	ref	NSM	OK	13.531	0	-inf	-nan	5e-05	0.000509129	yes
Y38H6A.3	Y38H6A.3	Y38H6A.3	chrV:20345171-20348096	ref	NSM	OK	0.197126	0	-inf	-nan	0.0014	0.00924527	yes
Y38H6C.13	Y38H6C.13	Y38H6C.13	chrV:20527843-20528433	ref	NSM	OK	0.425609	0	-inf	-nan	0.0013	0.00868666	yes
Y38H8A.5	Y38H8A.5	Y38H8A.5	chrIV:13466114-13469364	ref	NSM	OK	1.48494	0	-inf	-nan	5e-05	0.000509129	yes
Y39A3A.4	Y39A3A.4	Y39A3A.4	chrIII:1545026-2217085	ref	NSM	OK	1.09555	0	-inf	-nan	0.001	0.00711587	yes
Y39B6A.23	Y39B6A.23	Y39B6A.23	chrV:19039028-19042576	ref	NSM	OK	0.542852	0	-inf	-nan	5e-05	0.000509129	yes
Y39B6A.24	Y39B6A.24	Y39B6A.24	chrV:19035723-19037289	ref	NSM	OK	0.510432	0	-inf	-nan	5e-05	0.000509129	yes
Y39B6A.40	Y39B6A.40	Y39B6A.40	chrV:18979352-18981111	ref	NSM	OK	0.246706	0	-inf	-nan	0.00545	0.0273853	yes
Y39B6A.5	Y39B6A.5	Y39B6A.5	chrV:19157728-19158727	ref	NSM	OK	15.2442	0	-inf	-nan	5e-05	0.000509129	yes
Y40D12A.2	Y40D12A.2	Y40D12A.2	chrIII:6612499-6615013	ref	NSM	OK	9.74248	0	-inf	-nan	5e-05	0.000509129	yes
Y40H7A.10	Y40H7A.10	Y40H7A.10	chrIV:15210139-15215553	ref	NSM	OK	0.536005	0	-inf	-nan	5e-05	0.000509129	yes
Y43D4A.1	Y43D4A.1	Y43D4A.1	chrIV:16743817-16744446	ref	NSM	OK	0.379242	0	-inf	-nan	0.0003	0.00262321	yes
Y43F8B.10	Y43F8B.10	Y43F8B.10	chrV:19474436-19475737	ref	NSM	OK	0.173994	0	-inf	-nan	5e-05	0.000509129	yes
Y43F8B.13	Y43F8B.13	Y43F8B.13	chrV:19455987-19457209	ref	NSM	OK	1.05666	0	-inf	-nan	5e-05	0.000509129	yes
Y43F8B.14	Y43F8B.14	Y43F8B.14	chrV:19452232-19455002	ref	NSM	OK	1.66327	0	-inf	-nan	5e-05	0.000509129	yes
Y43F8B.18	Y43F8B.18	Y43F8B.18	chrV:19485959-19486700	ref	NSM	OK	1.29987	0	-inf	-nan	5e-05	0.000509129	yes
Y43F8B.20	Y43F8B.20	Y43F8B.20	chrV:19548208-19549754	ref	NSM	OK	0.938048	0	-inf	-nan	0.0052	0.0264066	yes
Y43F8B.23	Y43F8B.23	Y43F8B.23	chrV:19465824-19467619	ref	NSM	OK	0.948877	0	-inf	-nan	5e-05	0.000509129	yes
Y43F8C.13	Y43F8C.13	Y43F8C.13	chrV:19693957-19697356	ref	NSM	OK	4.46237	0	-inf	-nan	5e-05	0.000509129	yes
Y43F8C.16	Y43F8C.16	Y43F8C.16	chrV:19714191-19715489	ref	NSM	OK	0.447433	0	-inf	-nan	5e-05	0.000509129	yes
Y43F8C.4	Y43F8C.4	Y43F8C.4	chrV:19625031-19630594	ref	NSM	OK	2.23992	0	-inf	-nan	5e-05	0.000509129	yes
Y46G5A.23	Y46G5A.23	Y46G5A.23	chrII:12828520-12828894	ref	NSM	OK	0.184603	0	-inf	-nan	0.0019	0.0119093	yes
Y47G6A.15	Y47G6A.15	Y47G6A.15	chrI:3233392-3600680	ref	NSM	OK	0.621262	0	-inf	-nan	0.0008	0.00599829	yes
Y47H9C.1	Y47H9C.1	Y47H9C.1	chrI:11831015-11833157	ref	NSM	OK	3.42852	0	-inf	-nan	5e-05	0.000509129	yes
Y48B6A.5	Y48B6A.5	Y48B6A.5	chrII:14172860-14175099	ref	NSM	OK	0.944633	0	-inf	-nan	5e-05	0.000509129	yes
Y48G1BL.5	Y48G1BL.5	Y48G1BL.5	chrI:219734-220560	ref	NSM	OK	0.23685	0	-inf	-nan	0.005	0.0256718	yes
Y48G1BM.7	Y48G1BM.7	Y48G1BM.7	chrI:238615-239021	ref	NSM	OK	0.34811	0	-inf	-nan	0.00105	0.00733606	yes
Y50E8A.1	Y50E8A.1	Y50E8A.1	chrV:14726891-14727225	ref	NSM	OK	0.679747	0	-inf	-nan	0.00995	0.0433336	yes
Y50E8A.12	Y50E8A.12	Y50E8A.12	chrV:14782696-14783986	ref	NSM	OK	1.05272	0	-inf	-nan	0.0002	0.00182674	yes
Y50E8A.2	Y50E8A.2	Y50E8A.2	chrV:14728425-14728839	ref	NSM	OK	2.11201	0	-inf	-nan	5e-05	0.000509129	yes
Y50E8A.5	Y50E8A.5	Y50E8A.5	chrV:14734896-14736120	ref	NSM	OK	2.41051	0	-inf	-nan	5e-05	0.000509129	yes
Y51A2B.8	Y51A2B.8	Y51A2B.8	chrV:18379090-18379261	ref	NSM	OK	2.47778	0	-inf	-nan	0.00105	0.00733606	yes
Y53F4B.1	Y53F4B.1	Y53F4B.1	chrII:14954201-14958113	ref	NSM	OK	1.5374	0	-inf	-nan	5e-05	0.000509129	yes
Y53F4B.19	Y53F4B.19	Y53F4B.19	chrII:15077196-15079365	ref	NSM	OK	0.773586	0	-inf	-nan	5e-05	0.000509129	yes
Y53F4B.5	Y53F4B.5	Y53F4B.5	chrII:14982515-14983933	ref	NSM	OK	0.165367	0	-inf	-nan	0.00095	0.0068278	yes
Y53F4B.9	Y53F4B.9	Y53F4B.9	chrII:15004947-15010335	ref	NSM	OK	0.496434	0	-inf	-nan	5e-05	0.000509129	yes
Y53H1A.7	Y53H1A.7	Y53H1A.7	chrI:10954061-11481796	ref	NSM	OK	1.72407	0	-inf	-nan	0.0014	0.00924527	yes
Y54E2A.7	Y54E2A.7	Y54E2A.7	chrII:14754592-14777661	ref	NSM	OK	0.181274	0	-inf	-nan	0.00555	0.0277641	yes
Y57G11A.5	Y57G11A.5	Y57G11A.5	chrIV:14511856-14512478	ref	NSM	OK	0.325319	0	-inf	-nan	0.00285	0.0163272	yes
Y57G11B.6	Y57G11B.6	Y57G11B.6	chrIV:14553589-14554848	ref	NSM	OK	1.91152	0	-inf	-nan	5e-05	0.000509129	yes
Y57G11B.97	Y57G11B.97	Y57G11B.97	chrIV:14570226-14572605	ref	NSM	OK	2.56274	0	-inf	-nan	5e-05	0.000509129	yes
Y57G11C.1130	Y57G11C.1130	Y57G11C.1130	chrIV:14782799-14783285	ref	NSM	OK	4.7764	0	-inf	-nan	5e-05	0.000509129	yes
Y57G11C.32	Y57G11C.32	Y57G11C.32	chrIV:14642995-14653341	ref	NSM	OK	0.531314	0	-inf	-nan	5e-05	0.000509129	yes
Y57G11C.41	Y57G11C.41	Y57G11C.41	chrIV:14705619-14706315	ref	NSM	OK	0.253024	0	-inf	-nan	0.0051	0.0260918	yes
Y57G11C.48	Y57G11C.48	Y57G11C.48	chrIV:14942253-14945296	ref	NSM	OK	0.173624	0	-inf	-nan	0.0009	0.0065793	yes
Y57G11C.51	Y57G11C.51	Y57G11C.51	chrIV:14773722-14774261	ref	NSM	OK	1.50572	0	-inf	-nan	5e-05	0.000509129	yes
Y57G11C.52	Y57G11C.52	Y57G11C.52	chrIV:14853984-14854377	ref	NSM	OK	0.927597	0	-inf	-nan	0.0009	0.0065793	yes
Y59A8B.12	Y59A8B.12	Y59A8B.12	chrV:18061496-18114562	ref	NSM	OK	0.381115	0	-inf	-nan	0.0104	0.0448111	yes
Y59H11AR.3	Y59H11AR.3	Y59H11AR.3	chrIV:8594969-8595404	ref	NSM	OK	0.221135	0	-inf	-nan	0.00095	0.0068278	yes
Y59H11AR.4	Y59H11AR.4	Y59H11AR.4	chrIV:8598892-8600729	ref	NSM	OK	1.19488	0	-inf	-nan	0.0001	0.000972458	yes
Y60A3A.24	Y60A3A.24	Y60A3A.24	chrV:19978955-19981845	ref	NSM	OK	0.524631	0	-inf	-nan	5e-05	0.000509129	yes
Y60A3A.25	Y60A3A.25	Y60A3A.25	chrV:19991246-19994147	ref	NSM	OK	0.572964	0	-inf	-nan	5e-05	0.000509129	yes
Y60A9.1	Y60A9.1	Y60A9.1	chrX:14392796-14394545	ref	NSM	OK	0.843586	0	-inf	-nan	5e-05	0.000509129	yes
Y61A9LA.12	Y61A9LA.12	Y61A9LA.12	chrV:4553857-4554484	ref	NSM	OK	1.12446	0	-inf	-nan	5e-05	0.000509129	yes
Y69H2.17	Y69H2.17	Y69H2.17	chrV:18685031-18686321	ref	NSM	OK	0.245075	0	-inf	-nan	5e-05	0.000509129	yes
Y69H2.9	Y69H2.9	Y69H2.9	chrV:18701558-18705286	ref	NSM	OK	0.887779	0	-inf	-nan	5e-05	0.000509129	yes
Y6D1A.2	Y6D1A.2	Y6D1A.2	chrII:11818264-11819684	ref	NSM	OK	0.484501	0	-inf	-nan	0.0063	0.0307556	yes
Y70G10A.2	Y70G10A.2	Y70G10A.2	chrIII:10228103-10233988	ref	NSM	OK	0.387115	0	-inf	-nan	5e-05	0.000509129	yes
Y73F8A.13	Y73F8A.13	Y73F8A.13	chrIV:15312287-15314328	ref	NSM	OK	0.74202	0	-inf	-nan	0.00035	0.00298759	yes
Y75B8A.34	Y75B8A.34	Y75B8A.34	chrIII:12283106-12484433	ref	NSM	OK	0.397436	0	-inf	-nan	0.00145	0.00953159	yes
Y75B8A.39	Y75B8A.39	Y75B8A.39	chrIII:12283106-12484433	ref	NSM	OK	0.252989	0	-inf	-nan	0.0055	0.0275839	yes
Y7A5A.3	Y7A5A.3	Y7A5A.3	chrX:15781556-15784602	ref	NSM	OK	0.983267	0	-inf	-nan	5e-05	0.000509129	yes
Y9C9A.1	Y9C9A.1	Y9C9A.1	chrIV:4963920-4965361	ref	NSM	OK	5.57291	0	-inf	-nan	5e-05	0.000509129	yes
Y9C9A.8	Y9C9A.8	Y9C9A.8	chrIV:4920346-4932209	ref	NSM	OK	1.85403	0	-inf	-nan	5e-05	0.000509129	yes
ZC15.10	ZC15.10	ZC15.10	chrV:20310704-20311544	ref	NSM	OK	1.12491	0	-inf	-nan	5e-05	0.000509129	yes
ZC204.1	ZC204.1	ZC204.1	chrII:1666330-1667488	ref	NSM	OK	0.375333	0	-inf	-nan	0.0023	0.0137399	yes
ZC404.15	ZC404.15	ZC404.15	chrV:6780655-6783111	ref	NSM	OK	2.93181	0	-inf	-nan	5e-05	0.000509129	yes
ZK1037.6	ZK1037.6	ZK1037.6	chrV:15325814-15327685	ref	NSM	OK	1.82687	0	-inf	-nan	5e-05	0.000509129	yes
ZK105.11	ZK105.11	ZK105.11	chrV:7707122-7708606	ref	NSM	OK	0.402052	0	-inf	-nan	5e-05	0.000509129	yes
ZK1240.1	ZK1240.1	ZK1240.1	chrII:2329535-2331719	ref	NSM	OK	1.14661	0	-inf	-nan	5e-05	0.000509129	yes
ZK1240.11	ZK1240.11	ZK1240.11	chrII:2325260-2325930	ref	NSM	OK	3.18218	0	-inf	-nan	5e-05	0.000509129	yes
ZK1240.3	ZK1240.3	ZK1240.3	chrII:2320437-2321675	ref	NSM	OK	7.74645	0	-inf	-nan	5e-05	0.000509129	yes
ZK1240.4	ZK1240.4	ZK1240.4	chrII:2315088-2315627	ref	NSM	OK	0.185234	0	-inf	-nan	0.00055	0.00437092	yes
ZK1240.5	ZK1240.5	ZK1240.5	chrII:2316264-2317882	ref	NSM	OK	0.880985	0	-inf	-nan	5e-05	0.000509129	yes
ZK1240.8	ZK1240.8	ZK1240.8	chrII:2326999-2329057	ref	NSM	OK	1.2995	0	-inf	-nan	5e-05	0.000509129	yes
ZK1240.9	ZK1240.9	ZK1240.9	chrII:2318225-2319749	ref	NSM	OK	3.51818	0	-inf	-nan	5e-05	0.000509129	yes
ZK1307.3	ZK1307.3	ZK1307.3	chrII:9652319-9652908	ref	NSM	OK	0.505583	0	-inf	-nan	0.00155	0.0100715	yes
ZK218.5	ZK218.5	ZK218.5	chrV:16966181-17328421	ref	NSM	OK	1.09731	0	-inf	-nan	0.0058	0.0287866	yes
ZK228.4	ZK228.4	ZK228.4	chrV:18462786-18465292	ref	NSM	OK	2.81919	0	-inf	-nan	0.00895	0.0398022	yes
ZK550.2	ZK550.2	ZK550.2	chrIV:17245560-17249535	ref	NSM	OK	17.3437	0	-inf	-nan	5e-05	0.000509129	yes
ZK637.4	ZK637.4	ZK637.4	chrIII:8894132-8894576	ref	NSM	OK	0.574317	0	-inf	-nan	5e-05	0.000509129	yes
ZK682.7	ZK682.7	ZK682.7	chrV:9290658-9292094	ref	NSM	OK	4.38132	0	-inf	-nan	5e-05	0.000509129	yes
ZK892.4	ZK892.4	ZK892.4	chrII:10006582-10008030	ref	NSM	OK	0.396651	0	-inf	-nan	0.00935	0.0411061	yes
ZK892.6	ZK892.6	ZK892.6	chrII:9979102-9980017	ref	NSM	OK	1.64786	0	-inf	-nan	5e-05	0.000509129	yes
ZK896.4	ZK896.4	ZK896.4	chrIV:12849497-13146871	ref	NSM	OK	2.51789	0	-inf	-nan	0.0016	0.0103495	yes
D1005.5	D1005.5	D1005.5	chrX:1470992-1472045	ref	NSM	OK	0.169489	0	-inf	-nan	0.00055	0.00437092	yes
D1007.13	D1007.13	D1007.13	chrI:4566495-4568313	ref	NSM	OK	3.54702	0	-inf	-nan	5e-05	0.000509129	yes
D1022.11	D1022.11	D1022.11	chrII:7484515-7484655	ref	NSM	OK	13.6271	0	-inf	-nan	0.00195	0.0121216	yes
D1022.12	D1022.12	D1022.12	chrII:7485040-7485171	ref	NSM	OK	9.56397	0	-inf	-nan	0.00595	0.0293557	yes
D1022.14	D1022.14	D1022.14	chrII:7484167-7484297	ref	NSM	OK	6.81079	0	-inf	-nan	0.00265	0.0153938	yes
D1022.2	D1022.2	D1022.2	chrII:7459491-7459982	ref	NSM	OK	0.326501	0	-inf	-nan	5e-05	0.000509129	yes
D1053.2	D1053.2	D1053.2	chrX:11728083-11728599	ref	NSM	OK	0.264472	0	-inf	-nan	0.0029	0.0165896	yes
D2021.4	D2021.4	D2021.4	chrX:8546444-8548921	ref	NSM	OK	5.92495	0	-inf	-nan	5e-05	0.000509129	yes
D2024.1	D2024.1	D2024.1	chrIV:7247531-7249426	ref	NSM	OK	0.371551	0	-inf	-nan	0.0001	0.000972458	yes
D2024.14	D2024.14	D2024.14	chrIV:7235547-7235748	ref	NSM	OK	1.55665	0	-inf	-nan	0.001	0.00711587	yes
D2024.17	D2024.17	D2024.17	chrIV:7236432-7236643	ref	NSM	OK	1.38319	0	-inf	-nan	0.00665	0.0320479	yes
DY3.9	DY3.9	DY3.9	chrI:8780258-8785380	ref	NSM	OK	12.6824	0	-inf	-nan	0.0026	0.0151928	yes
E01G6.3	E01G6.3	E01G6.3	chrX:12241664-12244407	ref	NSM	OK	0.79826	0	-inf	-nan	5e-05	0.000509129	yes
E01G6.5	E01G6.5	E01G6.5	chrX:12256194-12256344	ref	NSM	OK	4.61018	0	-inf	-nan	0.00015	0.00140836	yes
E01G6.8	E01G6.8	E01G6.8	chrX:12260348-12260703	ref	NSM	OK	0.200277	0	-inf	-nan	0.00185	0.0116468	yes
E01H11.5	E01H11.5	E01H11.5	chrX:9364865-9385667	ref	NSM	OK	42.9798	0	-inf	-nan	0.0033	0.0183977	yes
E02A10.5	E02A10.5	E02A10.5	chrV:12579654-12582183	ref	NSM	OK	0.44248	0	-inf	-nan	0.00545	0.0273853	yes
E02A10.7	E02A10.7	E02A10.7	chrV:12583388-12583522	ref	NSM	OK	29.9759	0	-inf	-nan	0.0035	0.0192342	yes
E02C12.6	E02C12.6	E02C12.6	chrV:9369524-9371062	ref	NSM	OK	0.471112	0	-inf	-nan	5e-05	0.000509129	yes
E02H4.4	E02H4.4	E02H4.4	chrX:14257899-14262366	ref	NSM	OK	5.37363	0	-inf	-nan	5e-05	0.000509129	yes
E02H4.5	E02H4.5	E02H4.5	chrX:14254181-14255062	ref	NSM	OK	1.22035	0	-inf	-nan	5e-05	0.000509129	yes
E02H4.7	E02H4.7	E02H4.7	chrX:14256211-14257262	ref	NSM	OK	3.71841	0	-inf	-nan	5e-05	0.000509129	yes
E04F6.12	E04F6.12	E04F6.12	chrII:7217034-7217437	ref	NSM	OK	0.167207	0	-inf	-nan	0.0082	0.0370939	yes
E04F6.2	E04F6.2	E04F6.2	chrII:7200569-7201812	ref	NSM	OK	3.39743	0	-inf	-nan	5e-05	0.000509129	yes
E04F6.4	E04F6.4	E04F6.4	chrII:7189394-7192378	ref	NSM	OK	2.68465	0	-inf	-nan	5e-05	0.000509129	yes
E04F6.6	E04F6.6	E04F6.6	chrII:7197479-7199324	ref	NSM	OK	5.09801	0	-inf	-nan	5e-05	0.000509129	yes
EEED8.13	EEED8.13	EEED8.13	chrII:5411617-5412151	ref	NSM	OK	0.967454	0	-inf	-nan	0.00345	0.0190856	yes
EEED8.14	EEED8.14	EEED8.14	chrII:5412789-5413997	ref	NSM	OK	1.01828	0	-inf	-nan	5e-05	0.000509129	yes
EEED8.18	EEED8.18	EEED8.18	chrII:5412200-5412590	ref	NSM	OK	0.648231	0	-inf	-nan	0.00075	0.00569646	yes
EGAP3.1	EGAP3.1	EGAP3.1	chrX:7872634-7872748	ref	NSM	OK	36.4653	0	-inf	-nan	0.00095	0.0068278	yes
F01E11.8	F01E11.8	F01E11.8	chrX:6991615-6991759	ref	NSM	OK	1.99238	0	-inf	-nan	0.00195	0.0121216	yes
F01F1.14	F01F1.14	F01F1.14	chrIII:5882385-5882878	ref	NSM	OK	0.166572	0	-inf	-nan	0.0022	0.0133241	yes
F01F1.3	F01F1.3	F01F1.3	chrIII:5873009-5874557	ref	NSM	OK	4.70756	0	-inf	-nan	5e-05	0.000509129	yes
F01G12.18	F01G12.18	F01G12.18	chrX:16397164-16398296	ref	NSM	OK	0.345716	0	-inf	-nan	0.00315	0.0177686	yes
F02C12.4	F02C12.4	F02C12.4	chrX:13391880-13395003	ref	NSM	OK	1.83984	0	-inf	-nan	5e-05	0.000509129	yes
F02D8.1	F02D8.1	F02D8.1	chrV:14972889-14973942	ref	NSM	OK	1.45249	0	-inf	-nan	5e-05	0.000509129	yes
F02D8.9	F02D8.9	F02D8.9	chrV:14955003-14955757	ref	NSM	OK	0.183441	0	-inf	-nan	0.00595	0.0293557	yes
F02E8.9	F02E8.9	F02E8.9	chrX:4472706-4480051	ref	NSM	OK	47.2895	0	-inf	-nan	0.00215	0.0131068	yes
F07A11.1	F07A11.1	F07A11.1	chrII:11588457-11591961	ref	NSM	OK	0.682665	0	-inf	-nan	5e-05	0.000509129	yes
F07C3.11	F07C3.11	F07C3.11	chrV:9243376-9243526	ref	NSM	OK	10.1749	0	-inf	-nan	0.00105	0.00733606	yes
F08A7.1	F08A7.1	F08A7.1	chrIV:17440689-17442088	ref	NSM	OK	9.12592	0	-inf	-nan	5e-05	0.000509129	yes
F08A8.2	F08A8.2	F08A8.2	chrI:12942296-12946519	ref	NSM	OK	0.490845	0	-inf	-nan	5e-05	0.000509129	yes
F08A8.3	F08A8.3	F08A8.3	chrI:12946935-12950980	ref	NSM	OK	0.349782	0	-inf	-nan	5e-05	0.000509129	yes
F08A8.4	F08A8.4	F08A8.4	chrI:12951128-12953917	ref	NSM	OK	0.889683	0	-inf	-nan	5e-05	0.000509129	yes
F08B4.3	F08B4.3	F08B4.3	chrIV:8666238-8666446	ref	NSM	OK	2.3369	0	-inf	-nan	0.0072	0.0340845	yes
F08B4.4	F08B4.4	F08B4.4	chrIV:8678788-8679293	ref	NSM	OK	0.675495	0	-inf	-nan	0.00225	0.0135386	yes
F08C6.10	F08C6.10	F08C6.10	chrX:7583971-7584384	ref	NSM	OK	0.287428	0	-inf	-nan	0.0069	0.0329808	yes
F08C6.13	F08C6.13	F08C6.13	chrX:7586160-7594745	ref	NSM	OK	1.92599	0	-inf	-nan	0.0038	0.0205395	yes
F08C6.15	F08C6.15	F08C6.15	chrX:7583971-7584384	ref	NSM	OK	0.145452	0	-inf	-nan	0.00635	0.0309423	yes
F08C6.5	F08C6.5	F08C6.5	chrX:7560082-7561904	ref	NSM	OK	5.0114	0	-inf	-nan	5e-05	0.000509129	yes
F08F1.3	F08F1.3	F08F1.3	chrX:8428830-8430148	ref	NSM	OK	27.868	0	-inf	-nan	5e-05	0.000509129	yes
F08G12.5	F08G12.5	F08G12.5	chrX:11308838-11310158	ref	NSM	OK	2.06274	0	-inf	-nan	5e-05	0.000509129	yes
F08G5.11	F08G5.11	F08G5.11	chrIV:12419435-12419578	ref	NSM	OK	16.1215	0	-inf	-nan	0.0002	0.00182674	yes
F08H9.2	F08H9.2	F08H9.2	chrV:14460649-14461042	ref	NSM	OK	0.1767	0	-inf	-nan	0.00105	0.00733606	yes
F09A5.1	F09A5.1	F09A5.1	chrX:13130192-13133840	ref	NSM	OK	0.952523	0	-inf	-nan	5e-05	0.000509129	yes
F09A5.10	F09A5.10	F09A5.10	chrX:13153372-13169992	ref	NSM	OK	13.9463	0	-inf	-nan	0.0014	0.00924527	yes
F09A5.2	F09A5.2	F09A5.2	chrX:13135036-13139462	ref	NSM	OK	3.88956	0	-inf	-nan	5e-05	0.000509129	yes
F09C8.1	F09C8.1	F09C8.1	chrX:16159655-16163426	ref	NSM	OK	10.8144	0	-inf	-nan	5e-05	0.000509129	yes
F09C8.6	F09C8.6	F09C8.6	chrX:16155495-16155703	ref	NSM	OK	1.64737	0	-inf	-nan	0.0039	0.0209652	yes
F09D5.1	F09D5.1	F09D5.1	chrX:13203507-13203647	ref	NSM	OK	24.1924	0	-inf	-nan	0.0011	0.0076046	yes
F09D5.3	F09D5.3	F09D5.3	chrX:13198160-13198279	ref	NSM	OK	37.8913	0	-inf	-nan	0.0006	0.00472074	yes
F09D5.7	F09D5.7	F09D5.7	chrX:13200252-13200398	ref	NSM	OK	6.10566	0	-inf	-nan	0.0006	0.00472074	yes
F09D5.8	F09D5.8	F09D5.8	chrX:13196997-13197290	ref	NSM	OK	0.668379	0	-inf	-nan	5e-05	0.000509129	yes
F09E10.10	F09E10.10	F09E10.10	chrX:1489666-1663611	ref	NSM	OK	10.9002	0	-inf	-nan	0.00105	0.00733606	yes
F09E10.5	F09E10.5	F09E10.5	chrX:1489666-1663611	ref	NSM	OK	0.793178	0	-inf	-nan	0.0009	0.0065793	yes
F09E8.1	F09E8.1	F09E8.1	chrIV:12849497-13146871	ref	NSM	OK	0.171644	0	-inf	-nan	0.00705	0.0335657	yes
F09F9.5	F09F9.5	F09F9.5	chrX:4117799-4119463	ref	NSM	OK	1.24236	0	-inf	-nan	5e-05	0.000509129	yes
F09G2.13	F09G2.13	F09G2.13	chrV:7171083-7171372	ref	NSM	OK	0.814254	0	-inf	-nan	0.0035	0.0192342	yes
F09G2.3	F09G2.3	F09G2.3	chrV:7185115-7188279	ref	NSM	OK	1.89771	0	-inf	-nan	5e-05	0.000509129	yes
F10B5.8	F10B5.8	F10B5.8	chrII:8141233-8143245	ref	NSM	OK	2.73003	0	-inf	-nan	5e-05	0.000509129	yes
F10C1.1	F10C1.1	F10C1.1	chrII:5774208-5774400	ref	NSM	OK	1.2571	0	-inf	-nan	0.00045	0.00369721	yes
F10C1.11	F10C1.11	F10C1.11	chrII:5764280-5764421	ref	NSM	OK	1.94766	0	-inf	-nan	0.0052	0.0264066	yes
F10C1.12	F10C1.12	F10C1.12	chrII:5764865-5765015	ref	NSM	OK	2.0528	0	-inf	-nan	0.00265	0.0153938	yes
F10C1.8	F10C1.8	F10C1.8	chrII:5754459-5756528	ref	NSM	OK	11.6441	0	-inf	-nan	5e-05	0.000509129	yes
F10C1.9	F10C1.9	F10C1.9	chrII:5743105-5744380	ref	NSM	OK	5.31927	0	-inf	-nan	5e-05	0.000509129	yes
F10D11.6	F10D11.6	F10D11.6	chrI:8445746-8450988	ref	NSM	OK	8.38483	0	-inf	-nan	5e-05	0.000509129	yes
F10E9.5	F10E9.5	F10E9.5	chrIII:8307586-8308338	ref	NSM	OK	2.87819	0	-inf	-nan	5e-05	0.000509129	yes
F10G2.2	F10G2.2	F10G2.2	chrV:7331222-7331630	ref	NSM	OK	0.373083	0	-inf	-nan	5e-05	0.000509129	yes
F10G8.10	F10G8.10	F10G8.10	chrI:10030174-10046159	ref	NSM	OK	11.0008	0	-inf	-nan	0.00965	0.042272	yes
F11D5.15	F11D5.15	F11D5.15	chrX:3329548-3329687	ref	NSM	OK	3.69972	0	-inf	-nan	0.0062	0.0303519	yes
F11D5.16	F11D5.16	F11D5.16	chrX:3315045-3315296	ref	NSM	OK	0.583183	0	-inf	-nan	0.00015	0.00140836	yes
F11D5.34	F11D5.34	F11D5.34	chrX:3332176-3332401	ref	NSM	OK	0.638243	0	-inf	-nan	0.00105	0.00733606	yes
F11E6.11	F11E6.11	F11E6.11	chrIV:17442909-17443672	ref	NSM	OK	1.46053	0	-inf	-nan	5e-05	0.000509129	yes
F11E6.4	F11E6.4	F11E6.4	chrIV:17469459-17470302	ref	NSM	OK	0.169189	0	-inf	-nan	0.0013	0.00868666	yes
F12F3.5	F12F3.5	F12F3.5	chrV:6121559-6202516	ref	NSM	OK	10.6459	0	-inf	-nan	0.0009	0.0065793	yes
F12F3.7	F12F3.7	F12F3.7	chrV:6121559-6202516	ref	NSM	OK	20.2808	0	-inf	-nan	0.0103	0.0445018	yes
F12F3.8	F12F3.8	F12F3.8	chrV:6121559-6202516	ref	NSM	OK	12.5869	0	-inf	-nan	0.00075	0.00569646	yes
F12F6.12	F12F6.12	F12F6.12	chrIV:11570519-11578335	ref	NSM	OK	21.2299	0	-inf	-nan	0.0081	0.0369273	yes
F12F6.7	F12F6.7	F12F6.7	chrIV:11558874-11561809	ref	NSM	OK	1.81502	0	-inf	-nan	5e-05	0.000509129	yes
F13A2.4	F13A2.4	F13A2.4	chrV:4398717-4399489	ref	NSM	OK	0.219581	0	-inf	-nan	0.0003	0.00262321	yes
F13B6.1	F13B6.1	F13B6.1	chrIV:7456781-7458024	ref	NSM	OK	1.08721	0	-inf	-nan	5e-05	0.000509129	yes
F13B6.2	F13B6.2	F13B6.2	chrIV:7458949-7460280	ref	NSM	OK	0.834364	0	-inf	-nan	5e-05	0.000509129	yes
F13B9.9	F13B9.9	F13B9.9	chrX:8285351-8285575	ref	NSM	OK	0.473684	0	-inf	-nan	0.0019	0.0119093	yes
F13D11.10	F13D11.10	F13D11.10	chrX:5814428-5814573	ref	NSM	OK	7.67149	0	-inf	-nan	0.0035	0.0192342	yes
F13D11.16	F13D11.16	F13D11.16	chrX:5814705-5814803	ref	NSM	OK	288.628	0	-inf	-nan	0.00015	0.00140836	yes
F13D11.20	F13D11.20	F13D11.20	chrX:5820031-5820225	ref	NSM	OK	0.689156	0	-inf	-nan	0.001	0.00711587	yes
F13H10.9	F13H10.9	F13H10.9	chrIV:11002097-11003780	ref	NSM	OK	7.89088	0	-inf	-nan	5e-05	0.000509129	yes
F13H6.11	F13H6.11	F13H6.11	chrV:6347049-6347190	ref	NSM	OK	49.1304	0	-inf	-nan	0.0068	0.0326412	yes
F13H6.14	F13H6.14	F13H6.14	chrV:6346539-6346628	ref	NSM	OK	4184.17	0	-inf	-nan	0.0021	0.0128816	yes
F13H6.19	F13H6.19	F13H6.19	chrV:6348256-6348468	ref	NSM	OK	22.6408	0	-inf	-nan	5e-05	0.000509129	yes
F13H6.23	F13H6.23	F13H6.23	chrV:6348893-6349119	ref	NSM	OK	23.9555	0	-inf	-nan	5e-05	0.000509129	yes
F13H6.24	F13H6.24	F13H6.24	chrV:6356699-6361719	ref	NSM	OK	30.6135	0	-inf	-nan	0.00275	0.0158754	yes
F13H6.7	F13H6.7	F13H6.7	chrV:6346259-6346408	ref	NSM	OK	64.9788	0	-inf	-nan	5e-05	0.000509129	yes
F13H8.11	F13H8.11	F13H8.11	chrII:6257866-6259924	ref	NSM	OK	5.59497	0	-inf	-nan	5e-05	0.000509129	yes
F13H8.12	F13H8.12	F13H8.12	chrII:6262516-6263263	ref	NSM	OK	0.300839	0	-inf	-nan	0.00115	0.00785734	yes
F14B6.4	F14B6.4	F14B6.4	chrI:12236030-12238232	ref	NSM	OK	0.623347	0	-inf	-nan	0.0054	0.0272121	yes
F14F11.4	F14F11.4	F14F11.4	chrII:8296121-8296261	ref	NSM	OK	6.52542	0	-inf	-nan	0.0026	0.0151928	yes
F14F3.10	F14F3.10	F14F3.10	chrX:10507582-10507784	ref	NSM	OK	2.13688	0	-inf	-nan	0.00075	0.00569646	yes
F14F3.15	F14F3.15	F14F3.15	chrX:10502508-10502649	ref	NSM	OK	4.78226	0	-inf	-nan	0.00105	0.00733606	yes
F14F3.7	F14F3.7	F14F3.7	chrX:10508898-10509169	ref	NSM	OK	0.41513	0	-inf	-nan	0.00105	0.00733606	yes
F14F9.3	F14F9.3	F14F9.3	chrV:5138203-5141445	ref	NSM	OK	0.488374	0	-inf	-nan	5e-05	0.000509129	yes
F14F9.5	F14F9.5	F14F9.5	chrV:5127229-5130001	ref	NSM	OK	2.95387	0	-inf	-nan	5e-05	0.000509129	yes
F14H12.17	F14H12.17	F14H12.17	chrX:4362910-4363275	ref	NSM	OK	0.390427	0	-inf	-nan	5e-05	0.000509129	yes
F14H12.3	F14H12.3	F14H12.3	chrX:4344263-4345554	ref	NSM	OK	1.48367	0	-inf	-nan	5e-05	0.000509129	yes
F14H12.8	F14H12.8	F14H12.8	chrX:4363581-4364868	ref	NSM	OK	0.982127	0	-inf	-nan	5e-05	0.000509129	yes
F14H12.9	F14H12.9	F14H12.9	chrX:4343932-4344220	ref	NSM	OK	0.289055	0	-inf	-nan	0.00215	0.0131068	yes
F15A2.10	F15A2.10	F15A2.10	chrX:13504021-13504225	ref	NSM	OK	1.36943	0	-inf	-nan	0.00295	0.0168086	yes
F15A2.11	F15A2.11	F15A2.11	chrX:13488017-13500482	ref	NSM	OK	4.72849	0	-inf	-nan	0.00935	0.0411061	yes
F15B9.6	F15B9.6	F15B9.6	chrV:13014138-13016457	ref	NSM	OK	0.816522	0	-inf	-nan	5e-05	0.000509129	yes
F15D4.5	F15D4.5	F15D4.5	chrII:13245359-13247574	ref	NSM	OK	5.97541	0	-inf	-nan	5e-05	0.000509129	yes
F15G9.3	F15G9.3	F15G9.3	chrX:9710171-9711474	ref	NSM	OK	0.247362	0	-inf	-nan	0.0026	0.0151928	yes
F16C3.3	F16C3.3	F16C3.3	chrI:10155273-10158487	ref	NSM	OK	2.08243	0	-inf	-nan	5e-05	0.000509129	yes
F16F9.10	F16F9.10	F16F9.10	chrX:8438784-8438923	ref	NSM	OK	0.324776	0	-inf	-nan	0.0078	0.0358391	yes
F16F9.12	F16F9.12	F16F9.12	chrX:8444620-8444767	ref	NSM	OK	15.0768	0	-inf	-nan	0.00115	0.00785734	yes
F16F9.13	F16F9.13	F16F9.13	chrX:8441754-8441902	ref	NSM	OK	2.23601	0	-inf	-nan	0.00485	0.0249584	yes
F16F9.3	F16F9.3	F16F9.3	chrX:8457673-8459671	ref	NSM	OK	5.20653	0	-inf	-nan	5e-05	0.000509129	yes
F16F9.7	F16F9.7	F16F9.7	chrX:8445128-8445278	ref	NSM	OK	3.9535	0	-inf	-nan	0.00095	0.0068278	yes
F16F9.9	F16F9.9	F16F9.9	chrX:8442152-8442291	ref	NSM	OK	7.49224	0	-inf	-nan	0.00405	0.021595	yes
F17A2.4	F17A2.4	F17A2.4	chrX:12310743-12312662	ref	NSM	OK	0.184655	0	-inf	-nan	0.0003	0.00262321	yes
F18E2.1	F18E2.1	F18E2.1	chrV:12757682-12759743	ref	NSM	OK	1.93419	0	-inf	-nan	5e-05	0.000509129	yes
F18E2.12	F18E2.12	F18E2.12	chrV:12773074-12773347	ref	NSM	OK	2.84648	0	-inf	-nan	5e-05	0.000509129	yes
F18E9.4	F18E9.4	F18E9.4	chrX:8580618-8583373	ref	NSM	OK	0.19247	0	-inf	-nan	0.00045	0.00369721	yes
F18F11.5	F18F11.5	F18F11.5	chrIV:328074-330449	ref	NSM	OK	3.48594	0	-inf	-nan	5e-05	0.000509129	yes
F19C6.5	F19C6.5	F19C6.5	chrX:9982496-9984816	ref	NSM	OK	6.20393	0	-inf	-nan	5e-05	0.000509129	yes
F19C7.6	F19C7.6	F19C7.6	chrIV:4595043-4595522	ref	NSM	OK	0.299128	0	-inf	-nan	0.0001	0.000972458	yes
F19H6.6	F19H6.6	F19H6.6	chrX:12362392-12363034	ref	NSM	OK	4.53184	0	-inf	-nan	5e-05	0.000509129	yes
F20A1.2	F20A1.2	F20A1.2	chrV:7038543-7095917	ref	NSM	OK	0.558675	0	-inf	-nan	0.00195	0.0121216	yes
F20A1.8	F20A1.8	F20A1.8	chrV:7038543-7095917	ref	NSM	OK	1.5228	0	-inf	-nan	0.00285	0.0163272	yes
F20D12.7	F20D12.7	F20D12.7	chrIV:7937946-7938922	ref	NSM	OK	0.205446	0	-inf	-nan	0.00065	0.00505865	yes
F21A3.4	F21A3.4	F21A3.4	chrV:15536646-15537967	ref	NSM	OK	0.576092	0	-inf	-nan	5e-05	0.000509129	yes
F21F12.1	F21F12.1	F21F12.1	chrI:14913768-14915560	ref	NSM	OK	1.2041	0	-inf	-nan	5e-05	0.000509129	yes
F21H12.3	F21H12.3	F21H12.3	chrII:6082489-6082984	ref	NSM	OK	2.3268	0	-inf	-nan	5e-05	0.000509129	yes
F22B3.17	F22B3.17	F22B3.17	chrIV:11425719-11446623	ref	NSM	OK	0.877871	0	-inf	-nan	0.00925	0.0407346	yes
F22F4.5	F22F4.5	F22F4.5	chrX:5992119-5992800	ref	NSM	OK	0.249852	0	-inf	-nan	0.00225	0.0135386	yes
F22F4.8	F22F4.8	F22F4.8	chrX:5981770-5981889	ref	NSM	OK	344.504	0	-inf	-nan	5e-05	0.000509129	yes
F22G12.1	F22G12.1	F22G12.1	chrI:13139120-13141778	ref	NSM	OK	5.43781	0	-inf	-nan	5e-05	0.000509129	yes
F22H10.6	F22H10.6	F22H10.6	chrX:16689544-16690787	ref	NSM	OK	15.8714	0	-inf	-nan	5e-05	0.000509129	yes
F23G4.1	F23G4.1	F23G4.1	chrX:6601520-6603161	ref	NSM	OK	1.2816	0	-inf	-nan	5e-05	0.000509129	yes
F25D7.7	F25D7.7	F25D7.7	chrI:10398611-10398750	ref	NSM	OK	3.58055	0	-inf	-nan	0.0078	0.0358391	yes
F25D7.8	F25D7.8	F25D7.8	chrI:10406119-10406263	ref	NSM	OK	7.26663	0	-inf	-nan	0.00055	0.00437092	yes
F25H10.8	F25H10.8	F25H10.8	chrX:2749001-2749195	ref	NSM	OK	3.36581	0	-inf	-nan	0.00785	0.0360269	yes
F25H8.13	F25H8.13	F25H8.13	chrIV:9915021-9915368	ref	NSM	OK	0.179915	0	-inf	-nan	0.00215	0.0131068	yes
F25H8.18	F25H8.18	F25H8.18	chrIV:9913023-9913309	ref	NSM	OK	0.177831	0	-inf	-nan	0.00765	0.035606	yes
F25H8.23	F25H8.23	F25H8.23	chrIV:9912036-9912176	ref	NSM	OK	0.229319	0	-inf	-nan	0.0078	0.0358391	yes
F26A1.6	F26A1.6	F26A1.6	chrIII:4816003-4817042	ref	NSM	OK	0.220314	0	-inf	-nan	0.00085	0.00629542	yes
F26A1.9	F26A1.9	F26A1.9	chrIII:4825422-4826133	ref	NSM	OK	0.445838	0	-inf	-nan	0.00435	0.0228017	yes
F26A10.11	F26A10.11	F26A10.11	chrX:7642340-7642549	ref	NSM	OK	1.14619	0	-inf	-nan	5e-05	0.000509129	yes
F26A10.14	F26A10.14	F26A10.14	chrX:7643364-7643493	ref	NSM	OK	13.4185	0	-inf	-nan	0.0013	0.00868666	yes
F26A10.15	F26A10.15	F26A10.15	chrX:7639067-7639236	ref	NSM	OK	2.40344	0	-inf	-nan	0.00015	0.00140836	yes
F26A10.16	F26A10.16	F26A10.16	chrX:7649509-7649724	ref	NSM	OK	0.513881	0	-inf	-nan	0.0033	0.0183977	yes
F26A10.22	F26A10.22	F26A10.22	chrX:7639620-7639764	ref	NSM	OK	1.92514	0	-inf	-nan	0.00745	0.0348809	yes
F26A10.25	F26A10.25	F26A10.25	chrX:7613446-7613670	ref	NSM	OK	2.06953	0	-inf	-nan	0.0106	0.0454372	yes
F26A10.7	F26A10.7	F26A10.7	chrX:7613221-7613371	ref	NSM	OK	8.02134	0	-inf	-nan	0.0001	0.000972458	yes
F26B1.1	F26B1.1	F26B1.1	chrI:6326876-6327955	ref	NSM	OK	0.193376	0	-inf	-nan	5e-05	0.000509129	yes
F26C11.3	F26C11.3	F26C11.3	chrII:9902999-9915040	ref	NSM	OK	0.297252	0	-inf	-nan	0.00075	0.00569646	yes
F26D10.11	F26D10.11	F26D10.11	chrIV:17275600-17276727	ref	NSM	OK	0.171977	0	-inf	-nan	0.00285	0.0163272	yes
F26F12.17	F26F12.17	F26F12.17	chrV:5850600-5850745	ref	NSM	OK	6.08335	0	-inf	-nan	0.0002	0.00182674	yes
F26F12.9	F26F12.9	F26F12.9	chrV:5865656-5865804	ref	NSM	OK	1.41462	0	-inf	-nan	0.0052	0.0264066	yes
F26F2.10	F26F2.10	F26F2.10	chrV:20593336-20594797	ref	NSM	OK	0.198222	0	-inf	-nan	0.0011	0.0076046	yes
F26F2.13	F26F2.13	F26F2.13	chrV:20564351-20564635	ref	NSM	OK	0.312923	0	-inf	-nan	0.00195	0.0121216	yes
F26F2.4	F26F2.4	F26F2.4	chrV:20569684-20569965	ref	NSM	OK	0.661491	0	-inf	-nan	0.00105	0.00733606	yes
F26F2.5	F26F2.5	F26F2.5	chrV:20573685-20573969	ref	NSM	OK	1.21129	0	-inf	-nan	0.0038	0.0205395	yes
F26F4.14	F26F4.14	F26F4.14	chrIII:4899765-4899914	ref	NSM	OK	4.87944	0	-inf	-nan	0.00435	0.0228017	yes
F27D9.7	F27D9.7	F27D9.7	chrX:7665710-7670663	ref	NSM	OK	1.7028	0	-inf	-nan	5e-05	0.000509129	yes
F27E11.1	F27E11.1	F27E11.1	chrV:3463830-3466136	ref	NSM	OK	4.68728	0	-inf	-nan	5e-05	0.000509129	yes
F27E11.6	F27E11.6	F27E11.6	chrV:3455127-3455290	ref	NSM	OK	5.29835	0	-inf	-nan	0.001	0.00711587	yes
F27E5.8	F27E5.8	F27E5.8	chrII:10125838-10127396	ref	NSM	OK	0.528518	0	-inf	-nan	5e-05	0.000509129	yes
F27E5.9	F27E5.9	F27E5.9	chrII:10134890-10135627	ref	NSM	OK	2.45466	0	-inf	-nan	5e-05	0.000509129	yes
F28B4.7	F28B4.7	F28B4.7	chrX:3223293-3223557	ref	NSM	OK	1.28412	0	-inf	-nan	0.00075	0.00569646	yes
F28E10.14	F28E10.14	F28E10.14	chrIV:4572280-4590063	ref	NSM	OK	1.65335	0	-inf	-nan	0.0077	0.035786	yes
F28E10.5	F28E10.5	F28E10.5	chrIV:4594048-4594889	ref	NSM	OK	0.666432	0	-inf	-nan	5e-05	0.000509129	yes
F28F5.17	F28F5.17	F28F5.17	chrIII:6820879-6846728	ref	NSM	OK	16.719	0	-inf	-nan	0.0048	0.0247496	yes
F28H6.7	F28H6.7	F28H6.7	chrX:14116041-14116682	ref	NSM	OK	0.210746	0	-inf	-nan	0.0078	0.0358391	yes
F28H7.3	F28H7.3	F28H7.3	chrV:10749647-10750681	ref	NSM	OK	1.92999	0	-inf	-nan	5e-05	0.000509129	yes
F28H7.6	F28H7.6	F28H7.6	chrV:10754475-10756608	ref	NSM	OK	1.53896	0	-inf	-nan	5e-05	0.000509129	yes
F28H7.7	F28H7.7	F28H7.7	chrV:10751036-10754127	ref	NSM	OK	0.387978	0	-inf	-nan	5e-05	0.000509129	yes
F29D10.1	F29D10.1	F29D10.1	chrI:8840626-8841121	ref	NSM	OK	0.471693	0	-inf	-nan	0.0007	0.00540514	yes
F29F11.16	F29F11.16	F29F11.16	chrV:10665713-10665862	ref	NSM	OK	1.3211	0	-inf	-nan	0.0052	0.0264066	yes
F29F11.18	F29F11.18	F29F11.18	chrV:10665931-10666079	ref	NSM	OK	1.63334	0	-inf	-nan	0.0044	0.023018	yes
F31D4.8	F31D4.8	F31D4.8	chrV:20866918-20868389	ref	NSM	OK	6.1133	0	-inf	-nan	5e-05	0.000509129	yes
F32A5.9	F32A5.9	F32A5.9	chrII:7258347-7258788	ref	NSM	OK	14.3803	0	-inf	-nan	5e-05	0.000509129	yes
F32A6.8	F32A6.8	F32A6.8	chrX:5298090-5298238	ref	NSM	OK	9.19965	0	-inf	-nan	0.0001	0.000972458	yes
F32D1.11	F32D1.11	F32D1.11	chrV:4365537-4366448	ref	NSM	OK	0.201736	0	-inf	-nan	0.0045	0.0234633	yes
F32D8.11	F32D8.11	F32D8.11	chrV:10887970-10888225	ref	NSM	OK	0.824327	0	-inf	-nan	0.00075	0.00569646	yes
F32G8.10	F32G8.10	F32G8.10	chrV:10564400-10564532	ref	NSM	OK	5.55645	0	-inf	-nan	0.0008	0.00599829	yes
F33D4.6	F33D4.6	F33D4.6	chrIV:7714329-7717998	ref	NSM	OK	2.80862	0	-inf	-nan	0.00015	0.00140836	yes
F33E11.2	F33E11.2	F33E11.2	chrV:296598-298941	ref	NSM	OK	0.333382	0	-inf	-nan	0.0041	0.0217953	yes
F33G12.8	F33G12.8	F33G12.8	chrII:5049913-5053652	ref	NSM	OK	1.81749	0	-inf	-nan	0.0106	0.0454372	yes
F35B12.12	F35B12.12	F35B12.12	chrV:11629619-11629766	ref	NSM	OK	3.33191	0	-inf	-nan	0.0019	0.0119093	yes
F35C11.9	F35C11.9	F35C11.9	chrII:8242059-8242154	ref	NSM	OK	210.187	0	-inf	-nan	0.0078	0.0358391	yes
F35C5.4	F35C5.4	F35C5.4	chrII:12890560-12891955	ref	NSM	OK	0.200952	0	-inf	-nan	0.0035	0.0192342	yes
F35C8.1	F35C8.1	F35C8.1	chrX:5377574-5379321	ref	NSM	OK	1.83358	0	-inf	-nan	5e-05	0.000509129	yes
F35F10.7	F35F10.7	F35F10.7	chrV:3286428-3287397	ref	NSM	OK	2.56609	0	-inf	-nan	5e-05	0.000509129	yes
F35G2.20	F35G2.20	F35G2.20	chrIV:12199554-12199694	ref	NSM	OK	99.1732	0	-inf	-nan	5e-05	0.000509129	yes
F35H10.2	F35H10.2	F35H10.2	chrIV:8329211-8329818	ref	NSM	OK	1.1109	0	-inf	-nan	5e-05	0.000509129	yes
F35H8.11	F35H8.11	F35H8.11	chrII:9571093-9571242	ref	NSM	OK	60.6418	0	-inf	-nan	5e-05	0.000509129	yes
F36A2.12	F36A2.12	F36A2.12	chrI:8826199-8826570	ref	NSM	OK	0.564683	0	-inf	-nan	0.00285	0.0163272	yes
F36D4.1	F36D4.1	F36D4.1	chrV:9417031-9419232	ref	NSM	OK	0.320468	0	-inf	-nan	0.00035	0.00298759	yes
F36F2.7	F36F2.7	F36F2.7	chrI:9000448-9001573	ref	NSM	OK	6.42802	0	-inf	-nan	5e-05	0.000509129	yes
F37A8.1	F37A8.1	F37A8.1	chrIII:3928436-3929108	ref	NSM	OK	0.181157	0	-inf	-nan	0.0061	0.0300207	yes
F37D6.3	F37D6.3	F37D6.3	chrI:10486704-10487313	ref	NSM	OK	0.347327	0	-inf	-nan	0.0013	0.00868666	yes
F37D6.4	F37D6.4	F37D6.4	chrI:10488638-10489560	ref	NSM	OK	0.145731	0	-inf	-nan	0.0001	0.000972458	yes
F38A6.5	F38A6.5	F38A6.5	chrV:20772564-20773688	ref	NSM	OK	8.9876	0	-inf	-nan	5e-05	0.000509129	yes
F38A6.8	F38A6.8	F38A6.8	chrV:20763505-20763802	ref	NSM	OK	0.44966	0	-inf	-nan	0.00015	0.00140836	yes
F38B6.4	F38B6.4	F38B6.4	chrX:6674838-6679747	ref	NSM	OK	1.31612	0	-inf	-nan	5e-05	0.000509129	yes
F38B6.8	F38B6.8	F38B6.8	chrX:6680862-6682745	ref	NSM	OK	0.492475	0	-inf	-nan	5e-05	0.000509129	yes
F38E9.8	F38E9.8	F38E9.8	chrX:16445733-16445953	ref	NSM	OK	0.816021	0	-inf	-nan	0.00045	0.00369721	yes
F38H4.14	F38H4.14	F38H4.14	chrIV:11842159-11842308	ref	NSM	OK	3.88686	0	-inf	-nan	0.0023	0.0137399	yes
F39D8.3	F39D8.3	F39D8.3	chrX:15422455-15424738	ref	NSM	OK	0.915135	0	-inf	-nan	5e-05	0.000509129	yes
F39G3.2	F39G3.2	F39G3.2	chrV:4737830-4741123	ref	NSM	OK	0.361742	0	-inf	-nan	5e-05	0.000509129	yes
F39H12.2	F39H12.2	F39H12.2	chrX:830515-833497	ref	NSM	OK	4.26639	0	-inf	-nan	5e-05	0.000509129	yes
F40B5.4	F40B5.4	F40B5.4	chrX:8361128-8361278	ref	NSM	OK	2.88853	0	-inf	-nan	0.0072	0.0340845	yes
F40B5.5	F40B5.5	F40B5.5	chrX:8357268-8357474	ref	NSM	OK	1.01209	0	-inf	-nan	0.00055	0.00437092	yes
F40G12.5	F40G12.5	F40G12.5	chrV:14269254-14270621	ref	NSM	OK	17.792	0	-inf	-nan	5e-05	0.000509129	yes
F40G12.6	F40G12.6	F40G12.6	chrV:14271221-14273032	ref	NSM	OK	0.799286	0	-inf	-nan	5e-05	0.000509129	yes
F40H3.12	F40H3.12	F40H3.12	chrII:6175208-6175399	ref	NSM	OK	6.3793	0	-inf	-nan	0.00665	0.0320479	yes
F40H3.15	F40H3.15	F40H3.15	chrII:6175208-6175399	ref	NSM	OK	8.03328	0	-inf	-nan	0.009	0.039957	yes
F40H3.3	F40H3.3	F40H3.3	chrII:6171512-6172842	ref	NSM	OK	0.994702	0	-inf	-nan	0.00855	0.0383583	yes
F41C3.1	F41C3.1	F41C3.1	chrII:4752383-4752938	ref	NSM	OK	0.166424	0	-inf	-nan	0.00095	0.0068278	yes
F41C3.6	F41C3.6	F41C3.6	chrII:4735109-4736681	ref	NSM	OK	5.22011	0	-inf	-nan	5e-05	0.000509129	yes
F41C6.7	F41C6.7	F41C6.7	chrX:6882452-6885237	ref	NSM	OK	1.43039	0	-inf	-nan	5e-05	0.000509129	yes
F41E6.15	F41E6.15	F41E6.15	chrV:8602162-8602714	ref	NSM	OK	0.401727	0	-inf	-nan	0.0046	0.0239136	yes
F41E6.17	F41E6.17	F41E6.17	chrV:8624198-8626524	ref	NSM	OK	3.6197	0	-inf	-nan	5e-05	0.000509129	yes
F41E6.7	F41E6.7	F41E6.7	chrV:8597828-8599231	ref	NSM	OK	5.01873	0	-inf	-nan	5e-05	0.000509129	yes
F41G3.2	F41G3.2	F41G3.2	chrII:6759249-6760382	ref	NSM	OK	0.405824	0	-inf	-nan	5e-05	0.000509129	yes
F41G3.3	F41G3.3	F41G3.3	chrII:6756434-6758880	ref	NSM	OK	0.558048	0	-inf	-nan	5e-05	0.000509129	yes
F42C5.3	F42C5.3	F42C5.3	chrIV:7286170-7287515	ref	NSM	OK	0.971633	0	-inf	-nan	5e-05	0.000509129	yes
F42D1.10	F42D1.10	F42D1.10	chrX:14795405-14795538	ref	NSM	OK	10.503	0	-inf	-nan	0.0082	0.0370939	yes
F42G2.5	F42G2.5	F42G2.5	chrII:2416415-2417976	ref	NSM	OK	1.0269	0	-inf	-nan	5e-05	0.000509129	yes
F42G2.7	F42G2.7	F42G2.7	chrII:2418641-2419010	ref	NSM	OK	0.232281	0	-inf	-nan	0.0082	0.0370939	yes
F42G4.10	F42G4.10	F42G4.10	chrII:13057081-13071443	ref	NSM	OK	0.892253	0	-inf	-nan	0.00165	0.0106164	yes
F42G4.5	F42G4.5	F42G4.5	chrII:13073472-13076035	ref	NSM	OK	11.3647	0	-inf	-nan	5e-05	0.000509129	yes
F42G8.16	F42G8.16	F42G8.16	chrIV:8136289-8136430	ref	NSM	OK	12.5294	0	-inf	-nan	0.00665	0.0320479	yes
F42H10.14	F42H10.14	F42H10.14	chrIII:8479405-8479614	ref	NSM	OK	0.299703	0	-inf	-nan	0.0078	0.0358391	yes
F43C1.5	F43C1.5	F43C1.5	chrIII:4229169-4230366	ref	NSM	OK	1.09624	0	-inf	-nan	5e-05	0.000509129	yes
F43C11.4	F43C11.4	F43C11.4	chrII:2347019-2350035	ref	NSM	OK	0.172055	0	-inf	-nan	0.0001	0.000972458	yes
F43C11.8	F43C11.8	F43C11.8	chrII:2332524-2334275	ref	NSM	OK	0.146558	0	-inf	-nan	0.00115	0.00785734	yes
F43C9.5	F43C9.5	F43C9.5	chrX:4786207-4790120	ref	NSM	OK	3.72847	0	-inf	-nan	0.01165	0.0491373	yes
F43E12.5	F43E12.5	F43E12.5	chrX:7170808-7170974	ref	NSM	OK	7.30582	0	-inf	-nan	0.01085	0.0463201	yes
F43E12.8	F43E12.8	F43E12.8	chrX:7174030-7174162	ref	NSM	OK	3.08509	0	-inf	-nan	0.00805	0.0367631	yes
F44A2.7	F44A2.7	F44A2.7	chrV:9321478-9322881	ref	NSM	OK	0.178231	0	-inf	-nan	0.0008	0.00599829	yes
F44A2.9	F44A2.9	F44A2.9	chrV:9297133-9297270	ref	NSM	OK	0.695562	0	-inf	-nan	0.0037	0.0201092	yes
F44A6.3	F44A6.3	F44A6.3	chrX:10212710-10214105	ref	NSM	OK	0.212141	0	-inf	-nan	0.00075	0.00569646	yes
F44E2.10	F44E2.10	F44E2.10	chrIII:8829609-8831028	ref	NSM	OK	2.44767	0	-inf	-nan	5e-05	0.000509129	yes
F44E2.11	F44E2.11	F44E2.11	chrIII:8852182-8852625	ref	NSM	OK	0.339457	0	-inf	-nan	0.0035	0.0192342	yes
F44E2.4	F44E2.4	F44E2.4	chrIII:8832709-8838294	ref	NSM	OK	0.799068	0	-inf	-nan	5e-05	0.000509129	yes
F44E7.7	F44E7.7	F44E7.7	chrV:5782875-5785631	ref	NSM	OK	0.539992	0	-inf	-nan	5e-05	0.000509129	yes
F44F4.15	F44F4.15	F44F4.15	chrII:10914722-10915209	ref	NSM	OK	0.147767	0	-inf	-nan	0.00435	0.0228017	yes
F45B8.13	F45B8.13	F45B8.13	chrX:14954812-14955161	ref	NSM	OK	0.292887	0	-inf	-nan	0.00055	0.00437092	yes
F45D3.15	F45D3.15	F45D3.15	chrV:12554513-12554618	ref	NSM	OK	237.754	0	-inf	-nan	5e-05	0.000509129	yes
F45E12.6	F45E12.6	F45E12.6	chrII:7313869-7314126	ref	NSM	OK	1.45703	0	-inf	-nan	0.00055	0.00437092	yes
F46A9.9	F46A9.9	F46A9.9	chrI:9456821-9456970	ref	NSM	OK	5.32523	0	-inf	-nan	0.00395	0.021169	yes
F46B6.15	F46B6.15	F46B6.15	chrV:9789864-9790009	ref	NSM	OK	1.87299	0	-inf	-nan	0.00745	0.0348809	yes
F46B6.17	F46B6.17	F46B6.17	chrV:9796151-9796340	ref	NSM	OK	0.910485	0	-inf	-nan	0.00075	0.00569646	yes
F46B6.2	F46B6.2	F46B6.2	chrV:9772405-9774857	ref	NSM	OK	1.19592	0	-inf	-nan	5e-05	0.000509129	yes
F46C5.1	F46C5.1	F46C5.1	chrII:8820443-8821109	ref	NSM	OK	4.90004	0	-inf	-nan	5e-05	0.000509129	yes
F46C5.11	F46C5.11	F46C5.11	chrII:8833050-8833180	ref	NSM	OK	0.285271	0	-inf	-nan	0.0078	0.0358391	yes
F46C8.14	F46C8.14	F46C8.14	chrX:7542479-7542689	ref	NSM	OK	0.457602	0	-inf	-nan	0.0052	0.0264066	yes
F46C8.9	F46C8.9	F46C8.9	chrX:7525091-7525235	ref	NSM	OK	4.52437	0	-inf	-nan	0.00085	0.00629542	yes
F46F11.10	F46F11.10	F46F11.10	chrI:5623146-5624478	ref	NSM	OK	1.08278	0	-inf	-nan	5e-05	0.000509129	yes
F46F11.11	F46F11.11	F46F11.11	chrI:5604877-5607520	ref	NSM	OK	3.63092	0	-inf	-nan	0.00665	0.0320479	yes
F46F3.10	F46F3.10	F46F3.10	chrV:11674700-11674920	ref	NSM	OK	0.849692	0	-inf	-nan	0.0029	0.0165896	yes
F46F3.18	F46F3.18	F46F3.18	chrV:11674401-11674538	ref	NSM	OK	6.02518	0	-inf	-nan	0.00035	0.00298759	yes
F46F3.21	F46F3.21	F46F3.21	chrV:11675943-11684836	ref	NSM	OK	11.1757	0	-inf	-nan	0.0021	0.0128816	yes
F46F3.22	F46F3.22	F46F3.22	chrV:11664915-11665059	ref	NSM	OK	5.08611	0	-inf	-nan	0.00725	0.0341879	yes
F46F3.9	F46F3.9	F46F3.9	chrV:11675943-11684836	ref	NSM	OK	3.93539	0	-inf	-nan	0.00405	0.021595	yes
F46G10.4	F46G10.4	F46G10.4	chrX:13334041-13336215	ref	NSM	OK	5.45977	0	-inf	-nan	5e-05	0.000509129	yes
F47B8.4	F47B8.4	F47B8.4	chrV:14323591-14324573	ref	NSM	OK	35.4805	0	-inf	-nan	5e-05	0.000509129	yes
F47C8.8	F47C8.8	F47C8.8	chrX:15381452-15381590	ref	NSM	OK	23.2139	0	-inf	-nan	0.00035	0.00298759	yes
F47E1.15	F47E1.15	F47E1.15	chrX:9085212-9085415	ref	NSM	OK	0.715706	0	-inf	-nan	0.00725	0.0341879	yes
F47E1.9	F47E1.9	F47E1.9	chrX:9085631-9085773	ref	NSM	OK	2.70636	0	-inf	-nan	0.0078	0.0358391	yes
F48A11.2	F48A11.2	F48A11.2	chrII:196984-200226	ref	NSM	OK	0.172063	0	-inf	-nan	0.00595	0.0293557	yes
F48C1.9	F48C1.9	F48C1.9	chrI:5332342-5332763	ref	NSM	OK	0.359527	0	-inf	-nan	0.0053	0.0268367	yes
F48E3.6	F48E3.6	F48E3.6	chrX:7501650-7502463	ref	NSM	OK	0.207826	0	-inf	-nan	0.00545	0.0273853	yes
F48G7.13	F48G7.13	F48G7.13	chrV:615576-616598	ref	NSM	OK	0.785848	0	-inf	-nan	5e-05	0.000509129	yes
F48G7.4	F48G7.4	F48G7.4	chrV:619460-621504	ref	NSM	OK	1.95125	0	-inf	-nan	5e-05	0.000509129	yes
F48G7.9	F48G7.9	F48G7.9	chrV:628059-628617	ref	NSM	OK	0.153928	0	-inf	-nan	0.00195	0.0121216	yes
F49C5.11	F49C5.11	F49C5.11	chrII:12555844-12556891	ref	NSM	OK	1.64101	0	-inf	-nan	0.00055	0.00437092	yes
F49D11.2	F49D11.2	F49D11.2	chrI:10921408-10923477	ref	NSM	OK	1.1476	0	-inf	-nan	5e-05	0.000509129	yes
F49E10.10	F49E10.10	F49E10.10	chrX:5862721-5872711	ref	NSM	OK	4.03466	0	-inf	-nan	0.00535	0.0270205	yes
F49E10.2	F49E10.2	F49E10.2	chrX:5890421-5894385	ref	NSM	OK	0.432245	0	-inf	-nan	0.0087	0.0388766	yes
F52B10.21	F52B10.21	F52B10.21	chrX:2926511-2926692	ref	NSM	OK	2.43354	0	-inf	-nan	5e-05	0.000509129	yes
F52B10.22	F52B10.22	F52B10.22	chrX:2901083-2901406	ref	NSM	OK	0.285771	0	-inf	-nan	0.01085	0.0463201	yes
F52B10.6	F52B10.6	F52B10.6	chrX:2907277-2907422	ref	NSM	OK	8.5781	0	-inf	-nan	0.00035	0.00298759	yes
F52B10.9	F52B10.9	F52B10.9	chrX:2901083-2901406	ref	NSM	OK	4.90007	0	-inf	-nan	0.0081	0.0369273	yes
F52D10.8	F52D10.8	F52D10.8	chrX:11592810-11592958	ref	NSM	OK	2.56788	0	-inf	-nan	0.00185	0.0116468	yes
F52E10.2	F52E10.2	F52E10.2	chrX:16282732-16283130	ref	NSM	OK	0.33228	0	-inf	-nan	0.00045	0.00369721	yes
F52G3.4	F52G3.4	F52G3.4	chrX:16948281-16952040	ref	NSM	OK	0.390601	0	-inf	-nan	5e-05	0.000509129	yes
F52H2.6	F52H2.6	F52H2.6	chrX:2560111-2564138	ref	NSM	OK	0.575928	0	-inf	-nan	5e-05	0.000509129	yes
F53A9.1	F53A9.1	F53A9.1	chrX:8711542-8711776	ref	NSM	OK	5.93766	0	-inf	-nan	5e-05	0.000509129	yes
F53A9.6	F53A9.6	F53A9.6	chrX:8713491-8713752	ref	NSM	OK	13.6076	0	-inf	-nan	5e-05	0.000509129	yes
F53F1.6	F53F1.6	F53F1.6	chrV:13416211-13417591	ref	NSM	OK	0.665562	0	-inf	-nan	5e-05	0.000509129	yes
F53G12.11	F53G12.11	F53G12.11	chrI:145330-145627	ref	NSM	OK	0.596756	0	-inf	-nan	0.0029	0.0165896	yes
F53G12.13	F53G12.13	F53G12.13	chrI:113313-113661	ref	NSM	OK	0.766033	0	-inf	-nan	0.0001	0.000972458	yes
F53G12.4	F53G12.4	F53G12.4	chrI:134353-137282	ref	NSM	OK	0.846918	0	-inf	-nan	5e-05	0.000509129	yes
F53H4.3	F53H4.3	F53H4.3	chrX:15885646-15887517	ref	NSM	OK	2.32704	0	-inf	-nan	5e-05	0.000509129	yes
F53H8.3	F53H8.3	F53H8.3	chrX:938592-942545	ref	NSM	OK	1.4336	0	-inf	-nan	5e-05	0.000509129	yes
F54B11.11	F54B11.11	F54B11.11	chrX:13578742-13581658	ref	NSM	OK	0.828119	0	-inf	-nan	5e-05	0.000509129	yes
F54B11.13	F54B11.13	F54B11.13	chrX:13576915-13577049	ref	NSM	OK	4.99118	0	-inf	-nan	0.0062	0.0303519	yes
F54B11.9	F54B11.9	F54B11.9	chrX:13606824-13608172	ref	NSM	OK	8.89611	0	-inf	-nan	5e-05	0.000509129	yes
F54C9.14	F54C9.14	F54C9.14	chrII:8562376-8563667	ref	NSM	OK	1.82788	0	-inf	-nan	5e-05	0.000509129	yes
F54D1.1	F54D1.1	F54D1.1	chrIV:11261874-11262987	ref	NSM	OK	0.52319	0	-inf	-nan	5e-05	0.000509129	yes
F54D11.3	F54D11.3	F54D11.3	chrV:4635935-4637000	ref	NSM	OK	0.208388	0	-inf	-nan	0.00045	0.00369721	yes
F54E2.5	F54E2.5	F54E2.5	chrV:2812528-2815930	ref	NSM	OK	0.374405	0	-inf	-nan	5e-05	0.000509129	yes
F54E4.11	F54E4.11	F54E4.11	chrX:14610394-14610545	ref	NSM	OK	4.30048	0	-inf	-nan	0.0088	0.0392124	yes
F54E4.4	F54E4.4	F54E4.4	chrX:14641321-14645417	ref	NSM	OK	5.4431	0	-inf	-nan	5e-05	0.000509129	yes
F54E4.8	F54E4.8	F54E4.8	chrX:14636469-14636598	ref	NSM	OK	9.64156	0	-inf	-nan	0.0072	0.0340845	yes
F54H12.7	F54H12.7	F54H12.7	chrIII:7969295-7970168	ref	NSM	OK	0.190192	0	-inf	-nan	0.0003	0.00262321	yes
F54H5.7	F54H5.7	F54H5.7	chrII:6613566-6613748	ref	NSM	OK	1.36351	0	-inf	-nan	0.00035	0.00298759	yes
F54H5.8	F54H5.8	F54H5.8	chrII:6613852-6613991	ref	NSM	OK	11.1195	0	-inf	-nan	0.0003	0.00262321	yes
F54H5.9	F54H5.9	F54H5.9	chrII:6617767-6617886	ref	NSM	OK	38.8945	0	-inf	-nan	0.00055	0.00437092	yes
F55A11.8	F55A11.8	F55A11.8	chrV:11788168-11789020	ref	NSM	OK	2.95911	0	-inf	-nan	5e-05	0.000509129	yes
F55A12.13	F55A12.13	F55A12.13	chrI:5357543-5357788	ref	NSM	OK	0.225803	0	-inf	-nan	0.00805	0.0367631	yes
F55A12.14	F55A12.14	F55A12.14	chrI:5358148-5358296	ref	NSM	OK	1.97419	0	-inf	-nan	0.0078	0.0358391	yes
F55A4.7	F55A4.7	F55A4.7	chrX:1037084-1038346	ref	NSM	OK	3.12134	0	-inf	-nan	5e-05	0.000509129	yes
F55B11.4	F55B11.4	F55B11.4	chrIV:14429654-14430889	ref	NSM	OK	2.55632	0	-inf	-nan	5e-05	0.000509129	yes
F55C12.12	F55C12.12	F55C12.12	chrII:5879838-5879983	ref	NSM	OK	5.90398	0	-inf	-nan	0.00105	0.00733606	yes
F55C12.17	F55C12.17	F55C12.17	chrII:5878639-5878754	ref	NSM	OK	66.6744	0	-inf	-nan	0.00225	0.0135386	yes
F55C12.6	F55C12.6	F55C12.6	chrII:5874484-5876079	ref	NSM	OK	1.20592	0	-inf	-nan	5e-05	0.000509129	yes
F55D1.1	F55D1.1	F55D1.1	chrX:5489805-5490081	ref	NSM	OK	0.311879	0	-inf	-nan	0.0019	0.0119093	yes
F55D1.2	F55D1.2	F55D1.2	chrX:5488806-5489079	ref	NSM	OK	0.322987	0	-inf	-nan	0.00185	0.0116468	yes
F55D10.6	F55D10.6	F55D10.6	chrX:4721084-4721225	ref	NSM	OK	3.29569	0	-inf	-nan	0.0062	0.0303519	yes
F55E10.4	F55E10.4	F55E10.4	chrX:8327506-8327848	ref	NSM	OK	0.70659	0	-inf	-nan	0.0009	0.0065793	yes
F55E10.6	F55E10.6	F55E10.6	chrX:8344823-8346290	ref	NSM	OK	3.46493	0	-inf	-nan	5e-05	0.000509129	yes
F55G1.15	F55G1.15	F55G1.15	chrIV:7498117-7501254	ref	NSM	OK	1.90208	0	-inf	-nan	5e-05	0.000509129	yes
F55G1.7	F55G1.7	F55G1.7	chrIV:7466905-7469821	ref	NSM	OK	0.497815	0	-inf	-nan	0.01005	0.0436727	yes
F55G7.1	F55G7.1	F55G7.1	chrX:11924392-11926912	ref	NSM	OK	0.552754	0	-inf	-nan	5e-05	0.000509129	yes
F55G7.3	F55G7.3	F55G7.3	chrX:11940267-11941983	ref	NSM	OK	4.25942	0	-inf	-nan	5e-05	0.000509129	yes
F55H12.5	F55H12.5	F55H12.5	chrI:8870099-8871469	ref	NSM	OK	0.55998	0	-inf	-nan	0.0084	0.0378144	yes
F56B6.7	F56B6.7	F56B6.7	chrX:3527261-3527406	ref	NSM	OK	7.89037	0	-inf	-nan	0.0003	0.00262321	yes
F56C11.4	F56C11.4	F56C11.4	chrI:183375-184210	ref	NSM	OK	2.01697	0	-inf	-nan	5e-05	0.000509129	yes
F56C4.1	F56C4.1	F56C4.1	chrIV:10637039-10638898	ref	NSM	OK	0.866941	0	-inf	-nan	5e-05	0.000509129	yes
F56C9.12	F56C9.12	F56C9.12	chrIII:7336558-7338125	ref	NSM	OK	261.795	0	-inf	-nan	0.0022	0.0133241	yes
F56D1.10	F56D1.10	F56D1.10	chrII:5462198-5462390	ref	NSM	OK	1.38699	0	-inf	-nan	0.00015	0.00140836	yes
F56D1.11	F56D1.11	F56D1.11	chrII:5463039-5463249	ref	NSM	OK	1.33544	0	-inf	-nan	0.00195	0.0121216	yes
F56D2.3	F56D2.3	F56D2.3	chrIII:5584645-5586744	ref	NSM	OK	0.567453	0	-inf	-nan	5e-05	0.000509129	yes
F56E3.5	F56E3.5	F56E3.5	chrX:3179631-3179841	ref	NSM	OK	1.92207	0	-inf	-nan	0.0039	0.0209652	yes
F56F11.1	F56F11.1	F56F11.1	chrIII:2891753-2892605	ref	NSM	OK	0.566464	0	-inf	-nan	0.0038	0.0205395	yes
F56F3.14	F56F3.14	F56F3.14	chrIII:4454863-4455004	ref	NSM	OK	5.82943	0	-inf	-nan	0.00085	0.00629542	yes
F56F3.7	F56F3.7	F56F3.7	chrIII:4458078-4458275	ref	NSM	OK	0.786256	0	-inf	-nan	0.00725	0.0341879	yes
F57B1.1	F57B1.1	F57B1.1	chrV:13193980-13195634	ref	NSM	OK	0.838878	0	-inf	-nan	5e-05	0.000509129	yes
F57B1.6	F57B1.6	F57B1.6	chrV:13209630-13213328	ref	NSM	OK	2.36854	0	-inf	-nan	5e-05	0.000509129	yes
F57B7.10	F57B7.10	F57B7.10	chrV:11453824-11454039	ref	NSM	OK	0.389173	0	-inf	-nan	0.00915	0.040407	yes
F57B7.12	F57B7.12	F57B7.12	chrV:11436437-11436574	ref	NSM	OK	15.7947	0	-inf	-nan	5e-05	0.000509129	yes
F57B9.8	F57B9.8	F57B9.8	chrIII:6931949-6935598	ref	NSM	OK	0.969009	0	-inf	-nan	0.0018	0.0114462	yes
F57C7.10	F57C7.10	F57C7.10	chrX:10590292-10593216	ref	NSM	OK	4.27478	0	-inf	-nan	0.00165	0.0106164	yes
F57F10.4	F57F10.4	F57F10.4	chrII:6136066-6156820	ref	NSM	OK	455.433	0	-inf	-nan	0.0025	0.014756	yes
F57G12.11	F57G12.11	F57G12.11	chrX:12179195-12179420	ref	NSM	OK	1.32899	0	-inf	-nan	0.0001	0.000972458	yes
F57G12.14	F57G12.14	F57G12.14	chrX:12180095-12180245	ref	NSM	OK	4.4274	0	-inf	-nan	0.00405	0.021595	yes
F57G12.7	F57G12.7	F57G12.7	chrX:12175063-12175208	ref	NSM	OK	7.62186	0	-inf	-nan	0.00015	0.00140836	yes
F58A3.7	F58A3.7	F58A3.7	chrX:11028373-11028574	ref	NSM	OK	0.810351	0	-inf	-nan	0.00095	0.0068278	yes
F58B4.10	F58B4.10	F58B4.10	chrV:10915485-10915632	ref	NSM	OK	8.06353	0	-inf	-nan	0.00105	0.00733606	yes
F58B4.4	F58B4.4	F58B4.4	chrV:10930758-10931270	ref	NSM	OK	0.245373	0	-inf	-nan	0.0002	0.00182674	yes
F58B4.6	F58B4.6	F58B4.6	chrV:10925314-10926466	ref	NSM	OK	14.9024	0	-inf	-nan	5e-05	0.000509129	yes
F58B4.7	F58B4.7	F58B4.7	chrV:10922966-10923308	ref	NSM	OK	0.215868	0	-inf	-nan	0.0082	0.0370939	yes
F58B4.9	F58B4.9	F58B4.9	chrV:10914903-10915118	ref	NSM	OK	1.39092	0	-inf	-nan	5e-05	0.000509129	yes
F58D5.3	F58D5.3	F58D5.3	chrI:12069914-12072839	ref	NSM	OK	0.959476	0	-inf	-nan	5e-05	0.000509129	yes
F58E6.4	F58E6.4	F58E6.4	chrV:9749945-9750383	ref	NSM	OK	0.138556	0	-inf	-nan	0.00475	0.0245318	yes
F58F9.4	F58F9.4	F58F9.4	chrIV:6231032-6232409	ref	NSM	OK	4.36212	0	-inf	-nan	5e-05	0.000509129	yes
F58G1.9	F58G1.9	F58G1.9	chrII:12924258-12925172	ref	NSM	OK	0.172325	0	-inf	-nan	0.0005	0.00405108	yes
F58G11.3	F58G11.3	F58G11.3	chrV:13669599-13671930	ref	NSM	OK	0.915884	0	-inf	-nan	5e-05	0.000509129	yes
F58G6.3	F58G6.3	F58G6.3	chrIV:9653528-9654154	ref	NSM	OK	0.245899	0	-inf	-nan	0.00015	0.00140836	yes
F58H1.18	F58H1.18	F58H1.18	chrV:11951834-11951970	ref	NSM	OK	5.84264	0	-inf	-nan	0.00105	0.00733606	yes
F58H1.21	F58H1.21	F58H1.21	chrV:11949353-11949491	ref	NSM	OK	10.921	0	-inf	-nan	0.00105	0.00733606	yes
F58H1.23	F58H1.23	F58H1.23	chrV:11949890-11950019	ref	NSM	OK	10.812	0	-inf	-nan	0.00075	0.00569646	yes
F59D12.3	F59D12.3	F59D12.3	chrX:15648194-15650837	ref	NSM	OK	1.00711	0	-inf	-nan	5e-05	0.000509129	yes
F59D12.8	F59D12.8	F59D12.8	chrX:15661191-15661336	ref	NSM	OK	8.69485	0	-inf	-nan	0.00045	0.00369721	yes
F59D6.1	F59D6.1	F59D6.1	chrV:3051585-3051985	ref	NSM	OK	4.80285	0	-inf	-nan	5e-05	0.000509129	yes
F59D6.3	F59D6.3	F59D6.3	chrV:3024216-3027884	ref	NSM	OK	2.35936	0	-inf	-nan	5e-05	0.000509129	yes
F59F5.4	F59F5.4	F59F5.4	chrX:10542979-10543348	ref	NSM	OK	0.85505	0	-inf	-nan	0.0051	0.0260918	yes
F59F5.7	F59F5.7	F59F5.7	chrX:10559565-10566463	ref	NSM	OK	0.187214	0	-inf	-nan	5e-05	0.000509129	yes
H01A20.2	H01A20.2	H01A20.2	chrX:14557367-14557707	ref	NSM	OK	3.06099	0	-inf	-nan	5e-05	0.000509129	yes
H01G02.11	H01G02.11	H01G02.11	chrIV:11779271-11792525	ref	NSM	OK	4.07728	0	-inf	-nan	0.00335	0.0186304	yes
H01M10.2	H01M10.2	H01M10.2	chrX:2584531-2585732	ref	NSM	OK	1.61026	0	-inf	-nan	5e-05	0.000509129	yes
H02F09.3	H02F09.3	H02F09.3	chrX:1489666-1663611	ref	NSM	OK	0.457356	0	-inf	-nan	0.0005	0.00405108	yes
H04D03.2	H04D03.2	H04D03.2	chrIII:10439394-10442308	ref	NSM	OK	0.717129	0	-inf	-nan	5e-05	0.000509129	yes
H04D03.4	H04D03.4	H04D03.4	chrIII:10445707-10451015	ref	NSM	OK	0.22441	0	-inf	-nan	5e-05	0.000509129	yes
H04D03.6	H04D03.6	H04D03.6	chrIII:10438093-10438783	ref	NSM	OK	0.241466	0	-inf	-nan	0.0022	0.0133241	yes
H05L03.7	H05L03.7	H05L03.7	chrX:5904402-5904530	ref	NSM	OK	27.2994	0	-inf	-nan	5e-05	0.000509129	yes
H06A10.1	H06A10.1	H06A10.1	chrX:13507641-13509909	ref	NSM	OK	2.34109	0	-inf	-nan	5e-05	0.000509129	yes
H08J19.1	H08J19.1	H08J19.1	chrX:15642869-15644268	ref	NSM	OK	0.286525	0	-inf	-nan	0.0012	0.00814957	yes
H10D12.2	H10D12.2	H10D12.2	chrIV:6147527-6149916	ref	NSM	OK	1.52866	0	-inf	-nan	5e-05	0.000509129	yes
H10D18.6	H10D18.6	H10D18.6	chrV:3838728-3840823	ref	NSM	OK	0.885427	0	-inf	-nan	5e-05	0.000509129	yes
H13J03.2	H13J03.2	H13J03.2	chrX:5041303-5041463	ref	NSM	OK	23.4765	0	-inf	-nan	0.00355	0.0194547	yes
H14A12.5	H14A12.5	H14A12.5	chrIII:7467529-7468024	ref	NSM	OK	0.186719	0	-inf	-nan	0.00105	0.00733606	yes
H14E04.1	H14E04.1	H14E04.1	chrIII:2402088-2406246	ref	NSM	OK	2.83016	0	-inf	-nan	5e-05	0.000509129	yes
H14E04.4	H14E04.4	H14E04.4	chrIII:2390192-2392106	ref	NSM	OK	0.166113	0	-inf	-nan	0.00105	0.00733606	yes
H14N18.2	H14N18.2	H14N18.2	chrV:8932616-8934243	ref	NSM	OK	1.01293	0	-inf	-nan	5e-05	0.000509129	yes
H15M21.1	H15M21.1	H15M21.1	chrI:7544613-7544726	ref	NSM	OK	91.9226	0	-inf	-nan	0.0005	0.00405108	yes
H22K11.5	H22K11.5	H22K11.5	chrX:6774489-6774639	ref	NSM	OK	4.84108	0	-inf	-nan	0.00105	0.00733606	yes
H22K11.9	H22K11.9	H22K11.9	chrX:6799045-6799182	ref	NSM	OK	3.7854	0	-inf	-nan	0.0082	0.0370939	yes
H29C22.1	H29C22.1	H29C22.1	chrX:9310636-9311253	ref	NSM	OK	0.175592	0	-inf	-nan	0.0005	0.00405108	yes
H34C03.18	H34C03.18	H34C03.18	chrIV:6756231-6756431	ref	NSM	OK	0.854053	0	-inf	-nan	0.002	0.0123691	yes
H34I24.3	H34I24.3	H34I24.3	chrIII:2849057-2850832	ref	NSM	OK	4.34567	0	-inf	-nan	5e-05	0.000509129	yes
H36N01.2	H36N01.2	H36N01.2	chrI:10750486-10775039	ref	NSM	OK	65.3454	0	-inf	-nan	0.001	0.00711587	yes
H36N01.3	H36N01.3	H36N01.3	chrI:10750486-10775039	ref	NSM	OK	121.561	0	-inf	-nan	0.00065	0.00505865	yes
H39E23.4	H39E23.4	H39E23.4	chrV:14112786-14141104	ref	NSM	OK	39.6324	0	-inf	-nan	0.0028	0.0161051	yes
H41C03.1	H41C03.1	H41C03.1	chrII:5854529-5857046	ref	NSM	OK	3.16532	0	-inf	-nan	5e-05	0.000509129	yes
K01A6.12	K01A6.12	K01A6.12	chrIV:11710475-11710621	ref	NSM	OK	2.40433	0	-inf	-nan	0.00475	0.0245318	yes
K01A6.14	K01A6.14	K01A6.14	chrIV:11715066-11728974	ref	NSM	OK	11.4727	0	-inf	-nan	0.0048	0.0247496	yes
K01A6.15	K01A6.15	K01A6.15	chrIV:11712374-11712521	ref	NSM	OK	0.47417	0	-inf	-nan	0.00765	0.035606	yes
K01A6.17	K01A6.17	K01A6.17	chrIV:11715066-11728974	ref	NSM	OK	3.76923	0	-inf	-nan	0.00295	0.0168086	yes
K01A6.20	K01A6.20	K01A6.20	chrIV:11715066-11728974	ref	NSM	OK	3.96468	0	-inf	-nan	0.0088	0.0392124	yes
K01A6.5	K01A6.5	K01A6.5	chrIV:11742893-11743681	ref	NSM	OK	0.928925	0	-inf	-nan	5e-05	0.000509129	yes
K01B6.3	K01B6.3	K01B6.3	chrIII:9300195-9303630	ref	NSM	OK	9.82769	0	-inf	-nan	5e-05	0.000509129	yes
K01B6.4	K01B6.4	K01B6.4	chrIII:9296596-9297311	ref	NSM	OK	0.431808	0	-inf	-nan	0.0039	0.0209652	yes
K01B6.5	K01B6.5	K01B6.5	chrIII:9307743-9307884	ref	NSM	OK	4.95808	0	-inf	-nan	0.00055	0.00437092	yes
K01B6.6	K01B6.6	K01B6.6	chrIII:9306771-9306907	ref	NSM	OK	0.303545	0	-inf	-nan	0.0078	0.0358391	yes
K02A11.2	K02A11.2	K02A11.2	chrI:9744964-9745959	ref	NSM	OK	0.160745	0	-inf	-nan	5e-05	0.000509129	yes
K02A11.4	K02A11.4	K02A11.4	chrI:9748579-9749907	ref	NSM	OK	0.624026	0	-inf	-nan	0.00085	0.00629542	yes
K02A4.6	K02A4.6	K02A4.6	chrX:12897138-12897257	ref	NSM	OK	94.0723	0	-inf	-nan	0.0002	0.00182674	yes
K02A4.8	K02A4.8	K02A4.8	chrX:12877423-12879675	ref	NSM	OK	20.593	0	-inf	-nan	0.0051	0.0260918	yes
K02A6.2	K02A6.2	K02A6.2	chrX:8224339-8224749	ref	NSM	OK	2.33761	0	-inf	-nan	5e-05	0.000509129	yes
K02B2.36	K02B2.36	K02B2.36	chrIV:5957193-5957328	ref	NSM	OK	17.6113	0	-inf	-nan	0.0002	0.00182674	yes
K02B2.6	K02B2.6	K02B2.6	chrIV:5961677-5962257	ref	NSM	OK	0.456945	0	-inf	-nan	0.00035	0.00298759	yes
K02C4.2	K02C4.2	K02C4.2	chrII:8075727-8076669	ref	NSM	OK	2.91784	0	-inf	-nan	5e-05	0.000509129	yes
K02D10.2	K02D10.2	K02D10.2	chrIII:8769466-8775806	ref	NSM	OK	0.372738	0	-inf	-nan	0.0098	0.0428458	yes
K02D10.7	K02D10.7	K02D10.7	chrIII:8776087-8777467	ref	NSM	OK	2.26075	0	-inf	-nan	0.0054	0.0272121	yes
K02E10.7	K02E10.7	K02E10.7	chrX:2501352-2505149	ref	NSM	OK	0.966281	0	-inf	-nan	5e-05	0.000509129	yes
K02H8.6	K02H8.6	K02H8.6	chrX:16996620-16996797	ref	NSM	OK	30.8913	0	-inf	-nan	5e-05	0.000509129	yes
K03A11.6	K03A11.6	K03A11.6	chrX:13055916-13058104	ref	NSM	OK	0.7258	0	-inf	-nan	5e-05	0.000509129	yes
K03B4.9	K03B4.9	K03B4.9	chrV:4671015-4672539	ref	NSM	OK	0.170335	0	-inf	-nan	0.0005	0.00405108	yes
K03B8.4	K03B8.4	K03B8.4	chrV:11394767-11395106	ref	NSM	OK	0.193804	0	-inf	-nan	0.0062	0.0303519	yes
K03B8.8	K03B8.8	K03B8.8	chrV:11409528-11410920	ref	NSM	OK	1.552	0	-inf	-nan	5e-05	0.000509129	yes
K03C7.11	K03C7.11	K03C7.11	chrX:3832235-3832374	ref	NSM	OK	13.2899	0	-inf	-nan	5e-05	0.000509129	yes
K03C7.13	K03C7.13	K03C7.13	chrX:3817931-3826896	ref	NSM	OK	67.6211	0	-inf	-nan	0.0026	0.0151928	yes
K03C7.4	K03C7.4	K03C7.4	chrX:3834272-3834409	ref	NSM	OK	24.3396	0	-inf	-nan	0.00295	0.0168086	yes
K03C7.5	K03C7.5	K03C7.5	chrX:3837709-3837858	ref	NSM	OK	12.7823	0	-inf	-nan	0.0004	0.00337064	yes
K03C7.9	K03C7.9	K03C7.9	chrX:3817931-3826896	ref	NSM	OK	3.63099	0	-inf	-nan	0.00315	0.0177686	yes
K03H9.12	K03H9.12	K03H9.12	chrII:6416302-6416434	ref	NSM	OK	3.2254	0	-inf	-nan	0.0052	0.0264066	yes
K03H9.5	K03H9.5	K03H9.5	chrII:6418186-6418341	ref	NSM	OK	2.5706	0	-inf	-nan	0.00075	0.00569646	yes
K03H9.6	K03H9.6	K03H9.6	chrII:6416815-6417036	ref	NSM	OK	1.43456	0	-inf	-nan	0.00175	0.0111552	yes
K03H9.7	K03H9.7	K03H9.7	chrII:6411846-6411986	ref	NSM	OK	12.3564	0	-inf	-nan	5e-05	0.000509129	yes
K03H9.8	K03H9.8	K03H9.8	chrII:6414051-6414174	ref	NSM	OK	21.5132	0	-inf	-nan	0.0013	0.00868666	yes
K03H9.9	K03H9.9	K03H9.9	chrII:6441141-6441354	ref	NSM	OK	0.91509	0	-inf	-nan	0.0076	0.0354465	yes
K04A8.11	K04A8.11	K04A8.11	chrV:6543548-6543754	ref	NSM	OK	16.6535	0	-inf	-nan	5e-05	0.000509129	yes
K04A8.16	K04A8.16	K04A8.16	chrV:6541866-6541982	ref	NSM	OK	111.86	0	-inf	-nan	0.0057	0.0283706	yes
K04A8.2	K04A8.2	K04A8.2	chrV:6562030-6564164	ref	NSM	OK	0.819651	0	-inf	-nan	5e-05	0.000509129	yes
K04F10.2	K04F10.2	K04F10.2	chrI:6360845-6364062	ref	NSM	OK	2.80296	0	-inf	-nan	5e-05	0.000509129	yes
K04G11.3	K04G11.3	K04G11.3	chrX:14345300-14347504	ref	NSM	OK	0.818384	0	-inf	-nan	5e-05	0.000509129	yes
K05B2.6	K05B2.6	K05B2.6	chrX:4905323-4905831	ref	NSM	OK	0.207134	0	-inf	-nan	0.0118	0.0495977	yes
K05B2.7	K05B2.7	K05B2.7	chrX:4916318-4916507	ref	NSM	OK	1.25822	0	-inf	-nan	0.0088	0.0392124	yes
K05C4.8	K05C4.8	K05C4.8	chrI:14732414-14733538	ref	NSM	OK	0.388107	0	-inf	-nan	0.0023	0.0137399	yes
K06A1.10	K06A1.10	K06A1.10	chrII:6456824-6467605	ref	NSM	OK	66.7928	0	-inf	-nan	0.00865	0.038697	yes
K06A5.10	K06A5.10	K06A5.10	chrI:6459478-6459598	ref	NSM	OK	8.755	0	-inf	-nan	0.0044	0.023018	yes
K06C4.18	K06C4.18	K06C4.18	chrV:8920175-8920325	ref	NSM	OK	4.70674	0	-inf	-nan	0.00435	0.0228017	yes
K06C4.22	K06C4.22	K06C4.22	chrV:8920379-8920560	ref	NSM	OK	1.61859	0	-inf	-nan	0.00135	0.00897895	yes
K06C4.7	K06C4.7	K06C4.7	chrV:8914892-8916773	ref	NSM	OK	0.158689	0	-inf	-nan	5e-05	0.000509129	yes
K06G5.3	K06G5.3	K06G5.3	chrX:14219498-14223187	ref	NSM	OK	0.438784	0	-inf	-nan	5e-05	0.000509129	yes
K06H7.7	K06H7.7	K06H7.7	chrIII:8083719-8085399	ref	NSM	OK	0.90699	0	-inf	-nan	5e-05	0.000509129	yes
K07C5.9	K07C5.9	K07C5.9	chrV:10346748-10350099	ref	NSM	OK	1.58973	0	-inf	-nan	0.0014	0.00924527	yes
K07E3.10	K07E3.10	K07E3.10	chrX:8097381-8097597	ref	NSM	OK	0.473974	0	-inf	-nan	0.00095	0.0068278	yes
K07G5.5	K07G5.5	K07G5.5	chrI:7170023-7172101	ref	NSM	OK	2.46103	0	-inf	-nan	5e-05	0.000509129	yes
K07G6.1	K07G6.1	K07G6.1	chrII:1741553-1742195	ref	NSM	OK	0.250435	0	-inf	-nan	0.0001	0.000972458	yes
K07H8.9	K07H8.9	K07H8.9	chrIV:8285312-8286303	ref	NSM	OK	1.66331	0	-inf	-nan	5e-05	0.000509129	yes
K08A8.10	K08A8.10	K08A8.10	chrX:7466275-7475249	ref	NSM	OK	13.5289	0	-inf	-nan	0.00865	0.038697	yes
K08A8.14	K08A8.14	K08A8.14	chrX:7460751-7460879	ref	NSM	OK	0.575853	0	-inf	-nan	0.00645	0.0313232	yes
K08A8.16	K08A8.16	K08A8.16	chrX:7453972-7454174	ref	NSM	OK	0.479286	0	-inf	-nan	0.0078	0.0358391	yes
K08A8.27	K08A8.27	K08A8.27	chrX:7466275-7475249	ref	NSM	OK	15.2341	0	-inf	-nan	0.0102	0.0441664	yes
K08A8.5	K08A8.5	K08A8.5	chrX:7460562-7460709	ref	NSM	OK	8.35296	0	-inf	-nan	0.00745	0.0348809	yes
K08A8.7	K08A8.7	K08A8.7	chrX:7466275-7475249	ref	NSM	OK	3.37535	0	-inf	-nan	0.00445	0.0232564	yes
K08B4.41	K08B4.41	K08B4.41	chrIV:6095403-6110103	ref	NSM	OK	1.62804	0	-inf	-nan	0.00595	0.0293557	yes
K08B5.7	K08B5.7	K08B5.7	chrX:16556870-16557095	ref	NSM	OK	0.45105	0	-inf	-nan	0.00595	0.0293557	yes
K08C7.1	K08C7.1	K08C7.1	chrIV:10656982-10660613	ref	NSM	OK	3.12305	0	-inf	-nan	5e-05	0.000509129	yes
K08C7.4	K08C7.4	K08C7.4	chrIV:10679713-10680455	ref	NSM	OK	5.94436	0	-inf	-nan	5e-05	0.000509129	yes
K08C7.6	K08C7.6	K08C7.6	chrIV:10684446-10685823	ref	NSM	OK	2.73143	0	-inf	-nan	5e-05	0.000509129	yes
K08C7.7	K08C7.7	K08C7.7	chrIV:10664415-10665627	ref	NSM	OK	4.38503	0	-inf	-nan	5e-05	0.000509129	yes
K08E3.10	K08E3.10	K08E3.10	chrIII:13752420-13755632	ref	NSM	OK	1.75625	0	-inf	-nan	5e-05	0.000509129	yes
K08E4.4	K08E4.4	K08E4.4	chrIV:12066549-12066862	ref	NSM	OK	0.406728	0	-inf	-nan	0.00045	0.00369721	yes
K08E4.8	K08E4.8	K08E4.8	chrIV:12060374-12061307	ref	NSM	OK	0.173029	0	-inf	-nan	0.00075	0.00569646	yes
K08F8.11	K08F8.11	K08F8.11	chrII:8750278-8750582	ref	NSM	OK	0.263486	0	-inf	-nan	0.00075	0.00569646	yes
K08F8.8	K08F8.8	K08F8.8	chrII:8750962-8751306	ref	NSM	OK	0.516062	0	-inf	-nan	0.004	0.0213789	yes
K08F9.1	K08F9.1	K08F9.1	chrV:15137255-15139557	ref	NSM	OK	5.54379	0	-inf	-nan	5e-05	0.000509129	yes
K08F9.3	K08F9.3	K08F9.3	chrV:15142690-15143733	ref	NSM	OK	2.91072	0	-inf	-nan	5e-05	0.000509129	yes
K08H2.7	K08H2.7	K08H2.7	chrX:13247193-13248357	ref	NSM	OK	1.28273	0	-inf	-nan	0.0099	0.0432112	yes
K08H2.9	K08H2.9	K08H2.9	chrX:13228599-13232252	ref	NSM	OK	0.896476	0	-inf	-nan	5e-05	0.000509129	yes
K09A9.8	K09A9.8	K09A9.8	chrX:15596166-15596592	ref	NSM	OK	0.66631	0	-inf	-nan	0.00205	0.0126387	yes
K09E2.1	K09E2.1	K09E2.1	chrX:8681857-8686094	ref	NSM	OK	0.238038	0	-inf	-nan	5e-05	0.000509129	yes
K09E3.2	K09E3.2	K09E3.2	chrX:7345734-7346064	ref	NSM	OK	0.55476	0	-inf	-nan	0.00375	0.0203319	yes
K09E3.7	K09E3.7	K09E3.7	chrX:17131410-17134418	ref	NSM	OK	0.501013	0	-inf	-nan	5e-05	0.000509129	yes
K09F5.11	K09F5.11	K09F5.11	chrX:7718886-7719056	ref	NSM	OK	9.121	0	-inf	-nan	0.00675	0.0324605	yes
K09F5.13	K09F5.13	K09F5.13	chrX:7716325-7716467	ref	NSM	OK	2.11341	0	-inf	-nan	0.0044	0.023018	yes
K09F5.4	K09F5.4	K09F5.4	chrX:7710118-7710665	ref	NSM	OK	0.145734	0	-inf	-nan	0.0035	0.0192342	yes
K09F5.7	K09F5.7	K09F5.7	chrX:7719431-7724996	ref	NSM	OK	9.66512	0	-inf	-nan	0.00815	0.0370939	yes
K09F6.5	K09F6.5	K09F6.5	chrII:2272066-2273389	ref	NSM	OK	0.697442	0	-inf	-nan	5e-05	0.000509129	yes
K09H9.9	K09H9.9	K09H9.9	chrI:3133014-3135235	ref	NSM	OK	0.260884	0	-inf	-nan	0.00135	0.00897895	yes
K10C2.6	K10C2.6	K10C2.6	chrX:6451403-6451745	ref	NSM	OK	0.171623	0	-inf	-nan	0.00095	0.0068278	yes
K10C3.10	K10C3.10	K10C3.10	chrI:9854223-9854373	ref	NSM	OK	2.10033	0	-inf	-nan	0.0082	0.0370939	yes
K10D11.2	K10D11.2	K10D11.2	chrIV:12849497-13146871	ref	NSM	OK	0.280045	0	-inf	-nan	0.00375	0.0203319	yes
K10D11.3	K10D11.3	K10D11.3	chrIV:12849497-13146871	ref	NSM	OK	1.1397	0	-inf	-nan	0.00095	0.0068278	yes
K10D11.5	K10D11.5	K10D11.5	chrIV:12849497-13146871	ref	NSM	OK	1.2347	0	-inf	-nan	0.00055	0.00437092	yes
K10D11.6	K10D11.6	K10D11.6	chrIV:12849497-13146871	ref	NSM	OK	2.45695	0	-inf	-nan	0.00165	0.0106164	yes
K10D3.8	K10D3.8	K10D3.8	chrI:7121655-7122193	ref	NSM	OK	47.1873	0	-inf	-nan	5e-05	0.000509129	yes
K10D6.12	K10D6.12	K10D6.12	chrV:11190930-11191069	ref	NSM	OK	4.17827	0	-inf	-nan	0.00185	0.0116468	yes
K10D6.13	K10D6.13	K10D6.13	chrV:11190374-11190521	ref	NSM	OK	1.84032	0	-inf	-nan	0.00195	0.0121216	yes
K10D6.16	K10D6.16	K10D6.16	chrV:11189956-11190155	ref	NSM	OK	0.892464	0	-inf	-nan	0.00095	0.0068278	yes
K10D6.22	K10D6.22	K10D6.22	chrV:11201906-11216347	ref	NSM	OK	17.1334	0	-inf	-nan	0.0062	0.0303519	yes
K10H10.10	K10H10.10	K10H10.10	chrII:14508020-14510087	ref	NSM	OK	3.61426	0	-inf	-nan	5e-05	0.000509129	yes
K11C4.13	K11C4.13	K11C4.13	chrV:6900430-6900646	ref	NSM	OK	0.514712	0	-inf	-nan	0.001	0.00711587	yes
K11E4.6	K11E4.6	K11E4.6	chrX:13655834-13904133	ref	NSM	OK	0.205858	0	-inf	-nan	0.00555	0.0277641	yes
K11H12.4	K11H12.4	K11H12.4	chrIV:674093-675873	ref	NSM	OK	5.52392	0	-inf	-nan	5e-05	0.000509129	yes
K11H12.5	K11H12.5	K11H12.5	chrIV:677615-679171	ref	NSM	OK	1.30422	0	-inf	-nan	5e-05	0.000509129	yes
K11H3.2	K11H3.2	K11H3.2	chrIII:9846366-9847434	ref	NSM	OK	0.194509	0	-inf	-nan	0.0022	0.0133241	yes
K11H3.5	K11H3.5	K11H3.5	chrIII:9843694-9845582	ref	NSM	OK	0.302474	0	-inf	-nan	0.00025	0.0022419	yes
K12B6.11	K12B6.11	K12B6.11	chrV:6288939-6289474	ref	NSM	OK	0.852739	0	-inf	-nan	0.00085	0.00629542	yes
K12B6.2	K12B6.2	K12B6.2	chrV:6281404-6284413	ref	NSM	OK	0.458697	0	-inf	-nan	5e-05	0.000509129	yes
K12B6.9	K12B6.9	K12B6.9	chrV:6291543-6292503	ref	NSM	OK	23.7031	0	-inf	-nan	5e-05	0.000509129	yes
K12D12.5	K12D12.5	K12D12.5	chrII:11860974-11863239	ref	NSM	OK	0.205087	0	-inf	-nan	5e-05	0.000509129	yes
K12H4.11	K12H4.11	K12H4.11	chrIII:8059113-8059260	ref	NSM	OK	5.64648	0	-inf	-nan	0.00045	0.00369721	yes
M02D8.5	M02D8.5	M02D8.5	chrX:8754636-8761500	ref	NSM	OK	0.254986	0	-inf	-nan	5e-05	0.000509129	yes
M02D8.9	M02D8.9	M02D8.9	chrX:8771184-8771323	ref	NSM	OK	0.28444	0	-inf	-nan	0.0078	0.0358391	yes
M02G9.4	M02G9.4	M02G9.4	chrII:10317251-10317527	ref	NSM	OK	1.31426	0	-inf	-nan	0.0033	0.0183977	yes
M02H5.8	M02H5.8	M02H5.8	chrV:449741-450382	ref	NSM	OK	2.59303	0	-inf	-nan	5e-05	0.000509129	yes
M03B6.1	M03B6.1	M03B6.1	chrX:13655834-13904133	ref	NSM	OK	2.35649	0	-inf	-nan	0.00145	0.00953159	yes
M03B6.4	M03B6.4	M03B6.4	chrX:13655834-13904133	ref	NSM	OK	0.311387	0	-inf	-nan	0.0009	0.0065793	yes
M03E7.9	M03E7.9	M03E7.9	chrV:5613253-5613477	ref	NSM	OK	0.247977	0	-inf	-nan	0.00765	0.035606	yes
M03F8.10	M03F8.10	M03F8.10	chrV:5957241-5957391	ref	NSM	OK	2.88102	0	-inf	-nan	0.0072	0.0340845	yes
M03F8.5	M03F8.5	M03F8.5	chrV:5934692-5936752	ref	NSM	OK	1.19331	0	-inf	-nan	5e-05	0.000509129	yes
M03F8.9	M03F8.9	M03F8.9	chrV:5955339-5955462	ref	NSM	OK	5.95136	0	-inf	-nan	0.0052	0.0264066	yes
M04C9.1	M04C9.1	M04C9.1	chrI:9350353-9352590	ref	NSM	OK	6.13536	0	-inf	-nan	5e-05	0.000509129	yes
M04D5.3	M04D5.3	M04D5.3	chrI:10954061-11481796	ref	NSM	OK	2.7198	0	-inf	-nan	0.0009	0.0065793	yes
M04D8.8	M04D8.8	M04D8.8	chrIII:10034090-10035011	ref	NSM	OK	0.328219	0	-inf	-nan	0.00045	0.00369721	yes
M05B5.10	M05B5.10	M05B5.10	chrI:7181231-7181380	ref	NSM	OK	7.75814	0	-inf	-nan	0.0008	0.00599829	yes
M153.2	M153.2	M153.2	chrX:12151290-12154011	ref	NSM	OK	1.12588	0	-inf	-nan	5e-05	0.000509129	yes
M163.11	M163.11	M163.11	chrX:14479358-14480186	ref	NSM	OK	2.31649	0	-inf	-nan	5e-05	0.000509129	yes
M163.5	M163.5	M163.5	chrX:14473969-14476083	ref	NSM	OK	1.27779	0	-inf	-nan	5e-05	0.000509129	yes
M199.7	M199.7	M199.7	chrIV:15123149-15124361	ref	NSM	OK	0.708078	0	-inf	-nan	0.0001	0.000972458	yes
M88.10	M88.10	M88.10	chrIII:4552028-4552243	ref	NSM	OK	0.440407	0	-inf	-nan	0.00315	0.0177686	yes
R01E6.10	R01E6.10	R01E6.10	chrX:13558718-13558850	ref	NSM	OK	12.375	0	-inf	-nan	0.00045	0.00369721	yes
R01E6.15	R01E6.15	R01E6.15	chrX:13556336-13556503	ref	NSM	OK	1.32279	0	-inf	-nan	0.00095	0.0068278	yes
R01E6.2	R01E6.2	R01E6.2	chrX:13565546-13566367	ref	NSM	OK	0.223878	0	-inf	-nan	0.00015	0.00140836	yes
R01H2.8	R01H2.8	R01H2.8	chrIII:7069042-7069500	ref	NSM	OK	0.52415	0	-inf	-nan	0.00195	0.0121216	yes
R02D5.18	R02D5.18	R02D5.18	chrV:14499202-14499296	ref	NSM	OK	242.039	0	-inf	-nan	0.0078	0.0358391	yes
R02D5.22	R02D5.22	R02D5.22	chrV:14506022-14506308	ref	NSM	OK	19.257	0	-inf	-nan	5e-05	0.000509129	yes
R02D5.9	R02D5.9	R02D5.9	chrV:14509722-14511108	ref	NSM	OK	0.683517	0	-inf	-nan	0.0063	0.0307556	yes
R02F11.1	R02F11.1	R02F11.1	chrV:4801133-4802396	ref	NSM	OK	8.37614	0	-inf	-nan	5e-05	0.000509129	yes
R02F11.9	R02F11.9	R02F11.9	chrV:4787451-4788365	ref	NSM	OK	0.348155	0	-inf	-nan	0.0008	0.00599829	yes
R02F2.4	R02F2.4	R02F2.4	chrIII:5484253-5485848	ref	NSM	OK	0.453612	0	-inf	-nan	5e-05	0.000509129	yes
R03C1.5	R03C1.5	R03C1.5	chrII:14898039-14898155	ref	NSM	OK	0.504826	0	-inf	-nan	0.0078	0.0358391	yes
R03G5.3	R03G5.3	R03G5.3	chrX:7800393-7805569	ref	NSM	OK	0.573814	0	-inf	-nan	5e-05	0.000509129	yes
R03G5.5	R03G5.5	R03G5.5	chrX:7798987-7799729	ref	NSM	OK	1.07895	0	-inf	-nan	5e-05	0.000509129	yes
R04A9.1	R04A9.1	R04A9.1	chrX:404897-405358	ref	NSM	OK	0.244071	0	-inf	-nan	0.0026	0.0151928	yes
R04A9.6	R04A9.6	R04A9.6	chrX:397567-400396	ref	NSM	OK	4.14066	0	-inf	-nan	5e-05	0.000509129	yes
R04A9.7	R04A9.7	R04A9.7	chrX:391636-394783	ref	NSM	OK	0.556564	0	-inf	-nan	5e-05	0.000509129	yes
R04F11.18	R04F11.18	R04F11.18	chrV:12336678-12336889	ref	NSM	OK	0.971132	0	-inf	-nan	0.00015	0.00140836	yes
R04F11.8	R04F11.8	R04F11.8	chrV:12334501-12334639	ref	NSM	OK	9.21765	0	-inf	-nan	0.00015	0.00140836	yes
R05D7.7	R05D7.7	R05D7.7	chrI:12189592-12190193	ref	NSM	OK	0.306133	0	-inf	-nan	0.00045	0.00369721	yes
R05F9.15	R05F9.15	R05F9.15	chrII:4905053-4911413	ref	NSM	OK	31.2019	0	-inf	-nan	0.00395	0.021169	yes
R05G6.12	R05G6.12	R05G6.12	chrIV:7532390-7535668	ref	NSM	OK	0.646867	0	-inf	-nan	0.0002	0.00182674	yes
R05G6.5	R05G6.5	R05G6.5	chrIV:7508571-7509464	ref	NSM	OK	1.3723	0	-inf	-nan	5e-05	0.000509129	yes
R05H10.7	R05H10.7	R05H10.7	chrII:14855459-14856873	ref	NSM	OK	0.150201	0	-inf	-nan	0.00055	0.00437092	yes
R05H5.4	R05H5.4	R05H5.4	chrII:10198272-10199709	ref	NSM	OK	0.909133	0	-inf	-nan	5e-05	0.000509129	yes
R06B10.1	R06B10.1	R06B10.1	chrIII:966642-972014	ref	NSM	OK	0.176106	0	-inf	-nan	5e-05	0.000509129	yes
R06C1.11	R06C1.11	R06C1.11	chrI:11947005-11952823	ref	NSM	OK	2.23726	0	-inf	-nan	0.00375	0.0203319	yes
R06C7.2	R06C7.2	R06C7.2	chrI:7233657-7234499	ref	NSM	OK	1.16283	0	-inf	-nan	5e-05	0.000509129	yes
R07B1.20	R07B1.20	R07B1.20	chrX:9846965-9847120	ref	NSM	OK	0.672026	0	-inf	-nan	0.0024	0.0142403	yes
R07B1.22	R07B1.22	R07B1.22	chrX:9856164-9856380	ref	NSM	OK	0.670333	0	-inf	-nan	0.00665	0.0320479	yes
R07B1.6	R07B1.6	R07B1.6	chrX:9866608-9867863	ref	NSM	OK	0.132533	0	-inf	-nan	0.00195	0.0121216	yes
R07B1.7	R07B1.7	R07B1.7	chrX:9868777-9869516	ref	NSM	OK	0.206537	0	-inf	-nan	0.00805	0.0367631	yes
R07B1.9	R07B1.9	R07B1.9	chrX:9872851-9882148	ref	NSM	OK	4.72521	0	-inf	-nan	5e-05	0.000509129	yes
R07B7.10	R07B7.10	R07B7.10	chrV:12084406-12086281	ref	NSM	OK	2.70415	0	-inf	-nan	5e-05	0.000509129	yes
R07B7.8	R07B7.8	R07B7.8	chrV:12081258-12083441	ref	NSM	OK	0.527349	0	-inf	-nan	5e-05	0.000509129	yes
R07D5.4	R07D5.4	R07D5.4	chrX:15131010-15131148	ref	NSM	OK	15.9313	0	-inf	-nan	0.001	0.00711587	yes
R07D5.5	R07D5.5	R07D5.5	chrX:15134574-15134713	ref	NSM	OK	14.4852	0	-inf	-nan	0.0003	0.00262321	yes
R07E3.4	R07E3.4	R07E3.4	chrX:10330657-10331813	ref	NSM	OK	7.91946	0	-inf	-nan	5e-05	0.000509129	yes
R07E3.6	R07E3.6	R07E3.6	chrX:10317820-10321614	ref	NSM	OK	0.813059	0	-inf	-nan	5e-05	0.000509129	yes
R07E4.8	R07E4.8	R07E4.8	chrX:5971659-5977819	ref	NSM	OK	21.8099	0	-inf	-nan	0.0081	0.0369273	yes
R07H5.12	R07H5.12	R07H5.12	chrIV:11210959-11211177	ref	NSM	OK	0.795975	0	-inf	-nan	0.00405	0.021595	yes
R07H5.9	R07H5.9	R07H5.9	chrIV:11207508-11209120	ref	NSM	OK	2.10479	0	-inf	-nan	5e-05	0.000509129	yes
R08B4.15	R08B4.15	R08B4.15	chrX:11129600-11129744	ref	NSM	OK	12.4348	0	-inf	-nan	5e-05	0.000509129	yes
R08B4.6	R08B4.6	R08B4.6	chrX:11132701-11132905	ref	NSM	OK	10.11	0	-inf	-nan	5e-05	0.000509129	yes
R08D7.1	R08D7.1	R08D7.1	chrIII:8966052-8967638	ref	NSM	OK	2.1305	0	-inf	-nan	5e-05	0.000509129	yes
R08D7.7	R08D7.7	R08D7.7	chrIII:8992147-8994597	ref	NSM	OK	1.9474	0	-inf	-nan	5e-05	0.000509129	yes
R08E5.4	R08E5.4	R08E5.4	chrV:3768570-3769762	ref	NSM	OK	0.530984	0	-inf	-nan	0.0013	0.00868666	yes
R10E12.11	R10E12.11	R10E12.11	chrIII:9974598-9974805	ref	NSM	OK	1.69218	0	-inf	-nan	0.00025	0.0022419	yes
R11D1.3	R11D1.3	R11D1.3	chrV:12711319-12712078	ref	NSM	OK	2.74784	0	-inf	-nan	5e-05	0.000509129	yes
R11D1.7	R11D1.7	R11D1.7	chrV:12720040-12722710	ref	NSM	OK	1.69011	0	-inf	-nan	5e-05	0.000509129	yes
R11E3.1	R11E3.1	R11E3.1	chrIV:4789764-4791931	ref	NSM	OK	0.613268	0	-inf	-nan	5e-05	0.000509129	yes
R11G1.10	R11G1.10	R11G1.10	chrX:3657967-3658186	ref	NSM	OK	0.29696	0	-inf	-nan	0.00995	0.0433336	yes
R11G1.7	R11G1.7	R11G1.7	chrX:3656259-3657191	ref	NSM	OK	0.681253	0	-inf	-nan	0.00095	0.0068278	yes
R11G10.2	R11G10.2	R11G10.2	chrV:13511891-13515203	ref	NSM	OK	1.29652	0	-inf	-nan	5e-05	0.000509129	yes
R12B2.3	R12B2.3	R12B2.3	chrIII:5805615-5806892	ref	NSM	OK	0.83416	0	-inf	-nan	5e-05	0.000509129	yes
R12B2.7	R12B2.7	R12B2.7	chrIII:5815189-5815469	ref	NSM	OK	1.38089	0	-inf	-nan	5e-05	0.000509129	yes
R12B2.9	R12B2.9	R12B2.9	chrIII:5814474-5814624	ref	NSM	OK	5.72227	0	-inf	-nan	5e-05	0.000509129	yes
R12E2.8	R12E2.8	R12E2.8	chrI:4155595-4158700	ref	NSM	OK	1.66617	0	-inf	-nan	5e-05	0.000509129	yes
R12H7.7	R12H7.7	R12H7.7	chrX:13206202-13206348	ref	NSM	OK	5.99952	0	-inf	-nan	0.00105	0.00733606	yes
R13A1.10	R13A1.10	R13A1.10	chrIV:7225403-7226611	ref	NSM	OK	0.886875	0	-inf	-nan	5e-05	0.000509129	yes
R13A1.7	R13A1.7	R13A1.7	chrIV:7213215-7213518	ref	NSM	OK	7.40109	0	-inf	-nan	5e-05	0.000509129	yes
R13F6.5	R13F6.5	R13F6.5	chrIII:6847348-6849000	ref	NSM	OK	0.144642	0	-inf	-nan	0.00285	0.0163272	yes
R13H4.11	R13H4.11	R13H4.11	chrV:11844699-11845198	ref	NSM	OK	0.17508	0	-inf	-nan	0.00805	0.0367631	yes
R13H4.8	R13H4.8	R13H4.8	chrV:11831258-11843606	ref	NSM	OK	2.01869	0	-inf	-nan	0.00305	0.0173097	yes
R148.4	R148.4	R148.4	chrIII:3171704-3174641	ref	NSM	OK	0.54019	0	-inf	-nan	0.0073	0.0343518	yes
R151.4	R151.4	R151.4	chrIII:7219911-7221004	ref	NSM	OK	5.30813	0	-inf	-nan	5e-05	0.000509129	yes
R153.4	R153.4	R153.4	chrII:7625413-7625559	ref	NSM	OK	2.55642	0	-inf	-nan	0.0008	0.00599829	yes
R153.8	R153.8	R153.8	chrII:7625173-7625353	ref	NSM	OK	7.29326	0	-inf	-nan	0.00165	0.0106164	yes
R160.4	R160.4	R160.4	chrX:4368517-4368825	ref	NSM	OK	0.335876	0	-inf	-nan	0.00825	0.037256	yes
R160.5	R160.5	R160.5	chrX:4370006-4370829	ref	NSM	OK	0.190105	0	-inf	-nan	0.00185	0.0116468	yes
R160.8	R160.8	R160.8	chrX:4388949-4389289	ref	NSM	OK	0.187719	0	-inf	-nan	0.0046	0.0239136	yes
R186.1	R186.1	R186.1	chrV:12961709-12963304	ref	NSM	OK	2.25137	0	-inf	-nan	5e-05	0.000509129	yes
R90.11	R90.11	R90.11	chrV:12899063-12899252	ref	NSM	OK	2.60276	0	-inf	-nan	0.00435	0.0228017	yes
T01B10.12	T01B10.12	T01B10.12	chrX:8486768-8487056	ref	NSM	OK	0.200617	0	-inf	-nan	0.0082	0.0370939	yes
T01C3.11	T01C3.11	T01C3.11	chrV:14999527-14999974	ref	NSM	OK	0.575398	0	-inf	-nan	0.0004	0.00337064	yes
T01C3.3	T01C3.3	T01C3.3	chrV:14991867-14992571	ref	NSM	OK	1.24323	0	-inf	-nan	5e-05	0.000509129	yes
T01G5.1	T01G5.1	T01G5.1	chrV:15116890-15119583	ref	NSM	OK	1.87212	0	-inf	-nan	5e-05	0.000509129	yes
T02B5.1	T02B5.1	T02B5.1	chrV:14163277-14166671	ref	NSM	OK	0.301719	0	-inf	-nan	5e-05	0.000509129	yes
T02B5.3	T02B5.3	T02B5.3	chrV:14157769-14160785	ref	NSM	OK	2.83762	0	-inf	-nan	5e-05	0.000509129	yes
T02C5.7	T02C5.7	T02C5.7	chrX:2711620-2748107	ref	NSM	OK	27.1068	0	-inf	-nan	0.003	0.0170443	yes
T02E9.19	T02E9.19	T02E9.19	chrV:11341816-11342002	ref	NSM	OK	1.49141	0	-inf	-nan	0.00405	0.021595	yes
T02E9.27	T02E9.27	T02E9.27	chrV:11338370-11338595	ref	NSM	OK	0.736085	0	-inf	-nan	0.00085	0.00629542	yes
T02G5.11	T02G5.11	T02G5.11	chrII:7078724-7081881	ref	NSM	OK	0.187958	0	-inf	-nan	0.00055	0.00437092	yes
T02G5.15	T02G5.15	T02G5.15	chrII:7087318-7087611	ref	NSM	OK	1.23113	0	-inf	-nan	0.0027	0.015621	yes
T02H6.9	T02H6.9	T02H6.9	chrII:203458-732072	ref	NSM	OK	0.256006	0	-inf	-nan	0.00845	0.0380069	yes
T03G11.9	T03G11.9	T03G11.9	chrX:5183796-5186592	ref	NSM	OK	1.13578	0	-inf	-nan	5e-05	0.000509129	yes
T04C10.3	T04C10.3	T04C10.3	chrX:14812283-14814311	ref	NSM	OK	0.797633	0	-inf	-nan	5e-05	0.000509129	yes
T04C12.31	T04C12.31	T04C12.31	chrV:11060643-11060789	ref	NSM	OK	1.73612	0	-inf	-nan	0.00215	0.0131068	yes
T04F3.4	T04F3.4	T04F3.4	chrV:11761944-11762978	ref	NSM	OK	1.44877	0	-inf	-nan	0.00345	0.0190856	yes
T04F8.13	T04F8.13	T04F8.13	chrX:11665587-11665773	ref	NSM	OK	0.737636	0	-inf	-nan	0.00475	0.0245318	yes
T04F8.7	T04F8.7	T04F8.7	chrX:11677538-11680831	ref	NSM	OK	28.606	0	-inf	-nan	5e-05	0.000509129	yes
T04F8.9	T04F8.9	T04F8.9	chrX:11674394-11676955	ref	NSM	OK	9.97483	0	-inf	-nan	5e-05	0.000509129	yes
T05A10.8	T05A10.8	T05A10.8	chrX:10768806-10769009	ref	NSM	OK	0.984983	0	-inf	-nan	0.00015	0.00140836	yes
T05B4.13	T05B4.13	T05B4.13	chrV:4126303-4127196	ref	NSM	OK	0.24596	0	-inf	-nan	5e-05	0.000509129	yes
T05C12.4	T05C12.4	T05C12.4	chrII:8177525-8180316	ref	NSM	OK	0.61355	0	-inf	-nan	5e-05	0.000509129	yes
T05C3.6	T05C3.6	T05C3.6	chrV:5490445-5493574	ref	NSM	OK	5.48233	0	-inf	-nan	5e-05	0.000509129	yes
T05E7.1	T05E7.1	T05E7.1	chrI:6203898-6206886	ref	NSM	OK	1.77585	0	-inf	-nan	5e-05	0.000509129	yes
T05F1.2	T05F1.2	T05F1.2	chrI:9622613-9624598	ref	NSM	OK	0.523863	0	-inf	-nan	5e-05	0.000509129	yes
T05G5.13	T05G5.13	T05G5.13	chrIII:9730392-9730529	ref	NSM	OK	11.283	0	-inf	-nan	0.0035	0.0192342	yes
T06D10.3	T06D10.3	T06D10.3	chrI:9085415-9085651	ref	NSM	OK	1.97451	0	-inf	-nan	0.00725	0.0341879	yes
T06D10.6	T06D10.6	T06D10.6	chrI:9087735-9087876	ref	NSM	OK	8.7992	0	-inf	-nan	0.00135	0.00897895	yes
T06E8.2	T06E8.2	T06E8.2	chrV:10035683-10036389	ref	NSM	OK	0.32238	0	-inf	-nan	0.00045	0.00369721	yes
T06E8.3	T06E8.3	T06E8.3	chrV:10043412-10043537	ref	NSM	OK	20.6448	0	-inf	-nan	0.00045	0.00369721	yes
T06E8.4	T06E8.4	T06E8.4	chrV:10041627-10041752	ref	NSM	OK	29.69	0	-inf	-nan	0.00995	0.0433336	yes
T06E8.6	T06E8.6	T06E8.6	chrV:10039863-10039998	ref	NSM	OK	30.8752	0	-inf	-nan	0.00295	0.0168086	yes
T06F4.10	T06F4.10	T06F4.10	chrX:4088747-4088961	ref	NSM	OK	0.50922	0	-inf	-nan	0.001	0.00711587	yes
T06F4.4	T06F4.4	T06F4.4	chrX:4082594-4082701	ref	NSM	OK	100.209	0	-inf	-nan	0.002	0.0123691	yes
T06F4.6	T06F4.6	T06F4.6	chrX:4077630-4077778	ref	NSM	OK	12.1293	0	-inf	-nan	0.0023	0.0137399	yes
T06F4.7	T06F4.7	T06F4.7	chrX:4074216-4074343	ref	NSM	OK	33.8701	0	-inf	-nan	0.0003	0.00262321	yes
T07A5.5	T07A5.5	T07A5.5	chrIII:10318357-10318465	ref	NSM	OK	129.966	0	-inf	-nan	0.00105	0.00733606	yes
T07A5.7	T07A5.7	T07A5.7	chrIII:10306661-10311006	ref	NSM	OK	0.333519	0	-inf	-nan	5e-05	0.000509129	yes
T07E3.2	T07E3.2	T07E3.2	chrIII:6907547-6907913	ref	NSM	OK	3.4298	0	-inf	-nan	5e-05	0.000509129	yes
T07F12.10	T07F12.10	T07F12.10	chrX:4877167-4877463	ref	NSM	OK	0.256877	0	-inf	-nan	0.00265	0.0153938	yes
T07F12.9	T07F12.9	T07F12.9	chrX:4877167-4877463	ref	NSM	OK	6.05863	0	-inf	-nan	0.01095	0.0466587	yes
T07H6.1	T07H6.1	T07H6.1	chrX:6300103-6305001	ref	NSM	OK	2.4661	0	-inf	-nan	5e-05	0.000509129	yes
T08A9.4	T08A9.4	T08A9.4	chrX:7313405-7313672	ref	NSM	OK	1.23194	0	-inf	-nan	0.00335	0.0186304	yes
T08B2.3	T08B2.3	T08B2.3	chrI:6228100-6229733	ref	NSM	OK	0.275796	0	-inf	-nan	0.0001	0.000972458	yes
T08E11.1	T08E11.1	T08E11.1	chrII:1836517-1840216	ref	NSM	OK	1.03126	0	-inf	-nan	5e-05	0.000509129	yes
T08E11.8	T08E11.8	T08E11.8	chrII:1833632-1835789	ref	NSM	OK	0.481874	0	-inf	-nan	5e-05	0.000509129	yes
T09A5.14	T09A5.14	T09A5.14	chrII:7832338-7832600	ref	NSM	OK	0.749761	0	-inf	-nan	0.00035	0.00298759	yes
T09B4.17	T09B4.17	T09B4.17	chrI:6173000-6173141	ref	NSM	OK	6.12847	0	-inf	-nan	0.0082	0.0370939	yes
T09B4.4	T09B4.4	T09B4.4	chrI:6168018-6168604	ref	NSM	OK	9.65907	0	-inf	-nan	5e-05	0.000509129	yes
T09B9.1	T09B9.1	T09B9.1	chrX:9757258-9758978	ref	NSM	OK	1.43937	0	-inf	-nan	5e-05	0.000509129	yes
T10B11.5	T10B11.5	T10B11.5	chrI:6940247-6941949	ref	NSM	OK	3.13285	0	-inf	-nan	5e-05	0.000509129	yes
T10E10.4	T10E10.4	T10E10.4	chrX:6314596-6322877	ref	NSM	OK	0.562063	0	-inf	-nan	5e-05	0.000509129	yes
T10G3.2	T10G3.2	T10G3.2	chrV:13477369-13479799	ref	NSM	OK	0.466948	0	-inf	-nan	5e-05	0.000509129	yes
T12A7.7	T12A7.7	T12A7.7	chrIV:11751848-11752922	ref	NSM	OK	0.660423	0	-inf	-nan	5e-05	0.000509129	yes
T12E12.44	T12E12.44	T12E12.44	chrIV:5561731-5561954	ref	NSM	OK	0.920685	0	-inf	-nan	0.00025	0.0022419	yes
T13C2.7	T13C2.7	T13C2.7	chrII:6779420-6781533	ref	NSM	OK	6.03607	0	-inf	-nan	5e-05	0.000509129	yes
T13F3.8	T13F3.8	T13F3.8	chrV:15699960-16443388	ref	NSM	OK	1.10358	0	-inf	-nan	0.0004	0.00337064	yes
T13G4.1	T13G4.1	T13G4.1	chrX:1193143-1193854	ref	NSM	OK	2.12835	0	-inf	-nan	5e-05	0.000509129	yes
T13G4.7	T13G4.7	T13G4.7	chrX:1202375-1203758	ref	NSM	OK	5.30762	0	-inf	-nan	5e-05	0.000509129	yes
T13H10.17	T13H10.17	T13H10.17	chrIV:9953776-9954000	ref	NSM	OK	0.353012	0	-inf	-nan	0.00095	0.0068278	yes
T14B4.16	T14B4.16	T14B4.16	chrII:6724921-6725119	ref	NSM	OK	2.00812	0	-inf	-nan	0.0008	0.00599829	yes
T14E8.5	T14E8.5	T14E8.5	chrX:6573107-6573244	ref	NSM	OK	16.4791	0	-inf	-nan	0.00015	0.00140836	yes
T14G10.10	T14G10.10	T14G10.10	chrIV:10150739-10150884	ref	NSM	OK	0.601899	0	-inf	-nan	0.00765	0.035606	yes
T15B7.10	T15B7.10	T15B7.10	chrV:6810403-6812990	ref	NSM	OK	1.32546	0	-inf	-nan	5e-05	0.000509129	yes
T15B7.17	T15B7.17	T15B7.17	chrV:6813011-6814944	ref	NSM	OK	0.56835	0	-inf	-nan	0.0105	0.0451434	yes
T15H9.2	T15H9.2	T15H9.2	chrII:9615943-9617064	ref	NSM	OK	0.804289	0	-inf	-nan	5e-05	0.000509129	yes
T15H9.5	T15H9.5	T15H9.5	chrII:9610661-9611282	ref	NSM	OK	0.161401	0	-inf	-nan	0.0001	0.000972458	yes
T16A9.3	T16A9.3	T16A9.3	chrV:14207582-14208971	ref	NSM	OK	0.61244	0	-inf	-nan	5e-05	0.000509129	yes
T16G1.5	T16G1.5	T16G1.5	chrV:12937640-12939280	ref	NSM	OK	1.31952	0	-inf	-nan	5e-05	0.000509129	yes
T16G1.6	T16G1.6	T16G1.6	chrV:12935565-12937143	ref	NSM	OK	1.73237	0	-inf	-nan	5e-05	0.000509129	yes
T16G12.4	T16G12.4	T16G12.4	chrIII:10056980-10063151	ref	NSM	OK	6.25264	0	-inf	-nan	5e-05	0.000509129	yes
T18H9.8	T18H9.8	T18H9.8	chrV:9217503-9217628	ref	NSM	OK	9.13248	0	-inf	-nan	0.0062	0.0303519	yes
T19A6.4	T19A6.4	T19A6.4	chrI:8401407-8403823	ref	NSM	OK	0.428094	0	-inf	-nan	0.0034	0.0188619	yes
T19D12.2	T19D12.2	T19D12.2	chrII:6661961-6664971	ref	NSM	OK	71.1054	0	-inf	-nan	5e-05	0.000509129	yes
T19D2.6	T19D2.6	T19D2.6	chrX:3956041-3956187	ref	NSM	OK	11.2623	0	-inf	-nan	0.00015	0.00140836	yes
T19D2.8	T19D2.8	T19D2.8	chrX:3955524-3955740	ref	NSM	OK	2.28418	0	-inf	-nan	0.0012	0.00814957	yes
T19F4.6	T19F4.6	T19F4.6	chrV:6879460-6879856	ref	NSM	OK	2.85234	0	-inf	-nan	5e-05	0.000509129	yes
T20B12.11	T20B12.11	T20B12.11	chrIII:7370366-7374660	ref	NSM	OK	52.1596	0	-inf	-nan	0.0015	0.00980311	yes
T20B12.5	T20B12.5	T20B12.5	chrIII:7366651-7367047	ref	NSM	OK	0.194553	0	-inf	-nan	0.0019	0.0119093	yes
T20B5.4	T20B5.4	T20B5.4	chrX:9330631-9330882	ref	NSM	OK	0.379183	0	-inf	-nan	0.0078	0.0358391	yes
T20B6.1	T20B6.1	T20B6.1	chrIII:2897702-2898794	ref	NSM	OK	0.147827	0	-inf	-nan	0.0017	0.0108981	yes
T20B6.3	T20B6.3	T20B6.3	chrIII:2899432-2900394	ref	NSM	OK	0.19825	0	-inf	-nan	0.00115	0.00785734	yes
T20F5.8	T20F5.8	T20F5.8	chrI:3910796-3912474	ref	NSM	OK	0.198035	0	-inf	-nan	0.00915	0.040407	yes
T20F7.3	T20F7.3	T20F7.3	chrX:16860322-16861314	ref	NSM	OK	0.71505	0	-inf	-nan	5e-05	0.000509129	yes
T21B10.11	T21B10.11	T21B10.11	chrII:8948071-8948251	ref	NSM	OK	1.32274	0	-inf	-nan	0.0013	0.00868666	yes
T21B6.7	T21B6.7	T21B6.7	chrX:10934656-10934805	ref	NSM	OK	3.4277	0	-inf	-nan	0.00055	0.00437092	yes
T21C9.16	T21C9.16	T21C9.16	chrV:10598717-10598942	ref	NSM	OK	0.20877	0	-inf	-nan	0.0078	0.0358391	yes
T21D12.12	T21D12.12	T21D12.12	chrIV:266450-268271	ref	NSM	OK	7.27769	0	-inf	-nan	5e-05	0.000509129	yes
T21E8.4	T21E8.4	T21E8.4	chrX:10880776-10881372	ref	NSM	OK	1.89949	0	-inf	-nan	5e-05	0.000509129	yes
T21F2.2	T21F2.2	T21F2.2	chrX:16729489-16743686	ref	NSM	OK	92.419	0	-inf	-nan	0.0016	0.0103495	yes
T21H8.9	T21H8.9	T21H8.9	chrX:13655834-13904133	ref	NSM	OK	20.5193	0	-inf	-nan	0.0074	0.0347085	yes
T22A3.12	T22A3.12	T22A3.12	chrI:10594515-10595476	ref	NSM	OK	0.16012	0	-inf	-nan	5e-05	0.000509129	yes
T22B7.10	T22B7.10	T22B7.10	chrX:5667813-5667958	ref	NSM	OK	1.75366	0	-inf	-nan	0.00215	0.0131068	yes
T22B7.11	T22B7.11	T22B7.11	chrX:5658290-5658595	ref	NSM	OK	0.411218	0	-inf	-nan	0.00035	0.00298759	yes
T22B7.13	T22B7.13	T22B7.13	chrX:5655293-5655574	ref	NSM	OK	0.368349	0	-inf	-nan	0.0026	0.0151928	yes
T22B7.15	T22B7.15	T22B7.15	chrX:5662858-5663188	ref	NSM	OK	0.536809	0	-inf	-nan	0.0013	0.00868666	yes
T22B7.18	T22B7.18	T22B7.18	chrX:5661419-5661712	ref	NSM	OK	0.198371	0	-inf	-nan	0.007	0.0333679	yes
T22B7.19	T22B7.19	T22B7.19	chrX:5666454-5666645	ref	NSM	OK	0.682986	0	-inf	-nan	0.0072	0.0340845	yes
T22C8.1	T22C8.1	T22C8.1	chrII:8613218-8614375	ref	NSM	OK	0.140245	0	-inf	-nan	0.00375	0.0203319	yes
T22C8.4	T22C8.4	T22C8.4	chrII:8622504-8624204	ref	NSM	OK	0.518887	0	-inf	-nan	5e-05	0.000509129	yes
T22D1.5	T22D1.5	T22D1.5	chrIV:6903966-6905388	ref	NSM	OK	1.29025	0	-inf	-nan	5e-05	0.000509129	yes
T22E5.14	T22E5.14	T22E5.14	chrX:6397116-6397253	ref	NSM	OK	4.06434	0	-inf	-nan	0.0062	0.0303519	yes
T22E5.7	T22E5.7	T22E5.7	chrX:6388217-6391554	ref	NSM	OK	1.79879	0	-inf	-nan	0.0009	0.0065793	yes
T22F7.5	T22F7.5	T22F7.5	chrIII:513872-516612	ref	NSM	OK	0.273315	0	-inf	-nan	5e-05	0.000509129	yes
T22G5.3	T22G5.3	T22G5.3	chrV:13880901-13883907	ref	NSM	OK	0.930509	0	-inf	-nan	5e-05	0.000509129	yes
T23B12.5	T23B12.5	T23B12.5	chrV:8446674-8447882	ref	NSM	OK	4.10259	0	-inf	-nan	5e-05	0.000509129	yes
T23E7.6	T23E7.6	T23E7.6	chrX:17680834-17682218	ref	NSM	OK	0.466177	0	-inf	-nan	0.00315	0.0177686	yes
T23G4.2	T23G4.2	T23G4.2	chrIV:13688299-13688690	ref	NSM	OK	4.42726	0	-inf	-nan	5e-05	0.000509129	yes
T24B8.16	T24B8.16	T24B8.16	chrII:9071092-9071242	ref	NSM	OK	6.07208	0	-inf	-nan	5e-05	0.000509129	yes
T24B8.19	T24B8.19	T24B8.19	chrII:9077454-9077586	ref	NSM	OK	28.7366	0	-inf	-nan	0.00205	0.0126387	yes
T24B8.2	T24B8.2	T24B8.2	chrII:9054917-9056383	ref	NSM	OK	2.4928	0	-inf	-nan	5e-05	0.000509129	yes
T24B8.21	T24B8.21	T24B8.21	chrII:9061920-9062067	ref	NSM	OK	0.519443	0	-inf	-nan	0.0037	0.0201092	yes
T24D11.7	T24D11.7	T24D11.7	chrX:16423789-16424106	ref	NSM	OK	0.233873	0	-inf	-nan	0.0038	0.0205395	yes
T25B2.1	T25B2.1	T25B2.1	chrX:6173920-6175378	ref	NSM	OK	0.216639	0	-inf	-nan	5e-05	0.000509129	yes
T25B6.1	T25B6.1	T25B6.1	chrX:9040360-9041003	ref	NSM	OK	0.231105	0	-inf	-nan	0.005	0.0256718	yes
T25B6.3	T25B6.3	T25B6.3	chrX:8836014-9038321	ref	NSM	OK	0.476658	0	-inf	-nan	0.00375	0.0203319	yes
T25B6.5	T25B6.5	T25B6.5	chrX:8836014-9038321	ref	NSM	OK	1.89997	0	-inf	-nan	0.00125	0.00844553	yes
T25B9.12	T25B9.12	T25B9.12	chrIV:10765420-10765783	ref	NSM	OK	1.74154	0	-inf	-nan	0.00085	0.00629542	yes
T25B9.5	T25B9.5	T25B9.5	chrIV:10752409-10754569	ref	NSM	OK	0.266068	0	-inf	-nan	5e-05	0.000509129	yes
T25C12.5	T25C12.5	T25C12.5	chrX:11468434-11484202	ref	NSM	OK	22.2055	0	-inf	-nan	0.0009	0.0065793	yes
T25D1.1	T25D1.1	T25D1.1	chrX:16507770-16522770	ref	NSM	OK	0.317597	0	-inf	-nan	5e-05	0.000509129	yes
T25D1.3	T25D1.3	T25D1.3	chrX:16505174-16507338	ref	NSM	OK	0.154934	0	-inf	-nan	5e-05	0.000509129	yes
T25D10.1	T25D10.1	T25D10.1	chrII:6403658-6404946	ref	NSM	OK	4.95427	0	-inf	-nan	5e-05	0.000509129	yes
T25D10.10	T25D10.10	T25D10.10	chrII:6397433-6397754	ref	NSM	OK	1.00289	0	-inf	-nan	0.00295	0.0168086	yes
T25F10.10	T25F10.10	T25F10.10	chrV:6744654-6744838	ref	NSM	OK	2.2642	0	-inf	-nan	0.0002	0.00182674	yes
T25F10.7	T25F10.7	T25F10.7	chrV:6754622-6754856	ref	NSM	OK	5.61232	0	-inf	-nan	5e-05	0.000509129	yes
T26H10.3	T26H10.3	T26H10.3	chrV:11426589-11426765	ref	NSM	OK	1.22262	0	-inf	-nan	0.00725	0.0341879	yes
T26H10.6	T26H10.6	T26H10.6	chrV:11427790-11427966	ref	NSM	OK	3.41978	0	-inf	-nan	0.0057	0.0283706	yes
T26H10.7	T26H10.7	T26H10.7	chrV:11431121-11431270	ref	NSM	OK	4.44052	0	-inf	-nan	0.00015	0.00140836	yes
T26H10.8	T26H10.8	T26H10.8	chrV:11433677-11433813	ref	NSM	OK	30.9218	0	-inf	-nan	0.0004	0.00337064	yes
T27A1.1	T27A1.1	T27A1.1	chrII:203458-732072	ref	NSM	OK	0.254261	0	-inf	-nan	0.00825	0.037256	yes
T27B1.8	T27B1.8	T27B1.8	chrX:16534136-16534284	ref	NSM	OK	4.43631	0	-inf	-nan	0.00085	0.00629542	yes
T27D12.6	T27D12.6	T27D12.6	chrII:11835576-11837416	ref	NSM	OK	0.58334	0	-inf	-nan	0.00145	0.00953159	yes
T27E4.19	T27E4.19	T27E4.19	chrV:9082701-9082838	ref	NSM	OK	15.3905	0	-inf	-nan	0.0011	0.0076046	yes
T27F6.10	T27F6.10	T27F6.10	chrI:12474631-12475915	ref	NSM	OK	1.30755	0	-inf	-nan	0.0102	0.0441664	yes
T27F7.5	T27F7.5	T27F7.5	chrII:4969806-4969921	ref	NSM	OK	67.596	0	-inf	-nan	0.0032	0.0179671	yes
T28B4.4	T28B4.4	T28B4.4	chrX:6598008-6598664	ref	NSM	OK	34.8224	0	-inf	-nan	5e-05	0.000509129	yes
T28B4.6	T28B4.6	T28B4.6	chrX:6579779-6579985	ref	NSM	OK	0.663679	0	-inf	-nan	0.00195	0.0121216	yes
T28B4.8	T28B4.8	T28B4.8	chrX:6577878-6578023	ref	NSM	OK	2.37406	0	-inf	-nan	0.0078	0.0358391	yes
T28C12.12	T28C12.12	T28C12.12	chrV:6341192-6341306	ref	NSM	OK	146.916	0	-inf	-nan	0.00195	0.0121216	yes
T28C12.8	T28C12.8	T28C12.8	chrV:6342627-6342806	ref	NSM	OK	24.2196	0	-inf	-nan	5e-05	0.000509129	yes
T28C6.5	T28C6.5	T28C6.5	chrIV:8821517-8822787	ref	NSM	OK	0.90352	0	-inf	-nan	5e-05	0.000509129	yes
T28D9.9	T28D9.9	T28D9.9	chrII:6484315-6484722	ref	NSM	OK	0.244148	0	-inf	-nan	0.00035	0.00298759	yes
T28H10.2	T28H10.2	T28H10.2	chrV:12510692-12511980	ref	NSM	OK	27.5805	0	-inf	-nan	5e-05	0.000509129	yes
T28H11.7	T28H11.7	T28H11.7	chrIV:5015311-5016200	ref	NSM	OK	0.264116	0	-inf	-nan	0.0014	0.00924527	yes
VK10D6R.2	VK10D6R.2	VK10D6R.2	chrV:11186043-11186185	ref	NSM	OK	4.61268	0	-inf	-nan	0.0019	0.0119093	yes
VY35H6BL.2	VY35H6BL.2	VY35H6BL.2	chrX:19148-20433	ref	NSM	OK	0.347625	0	-inf	-nan	0.00045	0.00369721	yes
VZC374L.1	VZC374L.1	VZC374L.1	chrX:10031093-10032935	ref	NSM	OK	1.81238	0	-inf	-nan	5e-05	0.000509129	yes
W01A11.11	W01A11.11	W01A11.11	chrV:6465195-6487331	ref	NSM	OK	3.36829	0	-inf	-nan	0.00675	0.0324605	yes
W01A11.17	W01A11.17	W01A11.17	chrV:6465195-6487331	ref	NSM	OK	30.9567	0	-inf	-nan	0.0058	0.0287866	yes
W01A11.19	W01A11.19	W01A11.19	chrV:6465195-6487331	ref	NSM	OK	34.5993	0	-inf	-nan	0.0021	0.0128816	yes
W01A11.20	W01A11.20	W01A11.20	chrV:6465195-6487331	ref	NSM	OK	26.0093	0	-inf	-nan	0.00385	0.0207671	yes
W01B11.1	W01B11.1	W01B11.1	chrI:3233392-3600680	ref	NSM	OK	0.351833	0	-inf	-nan	0.0102	0.0441664	yes
W01D2.6	W01D2.6	W01D2.6	chrII:14808909-14809128	ref	NSM	OK	0.650305	0	-inf	-nan	0.0006	0.00472074	yes
W02B3.3	W02B3.3	W02B3.3	chrIII:668093-668429	ref	NSM	OK	0.557635	0	-inf	-nan	0.0023	0.0137399	yes
W02B8.2	W02B8.2	W02B8.2	chrII:13908850-13915045	ref	NSM	OK	0.452984	0	-inf	-nan	5e-05	0.000509129	yes
W02D9.4	W02D9.4	W02D9.4	chrI:12538042-12538945	ref	NSM	OK	0.766614	0	-inf	-nan	5e-05	0.000509129	yes
W02D9.7	W02D9.7	W02D9.7	chrI:12559354-12559648	ref	NSM	OK	0.258099	0	-inf	-nan	0.00185	0.0116468	yes
W02D9.9	W02D9.9	W02D9.9	chrI:12557153-12557533	ref	NSM	OK	0.469464	0	-inf	-nan	0.00435	0.0228017	yes
W03G11.10	W03G11.10	W03G11.10	chrX:12084709-12084915	ref	NSM	OK	0.802789	0	-inf	-nan	0.0012	0.00814957	yes
W03G11.11	W03G11.11	W03G11.11	chrX:12092239-12092433	ref	NSM	OK	2.11641	0	-inf	-nan	0.00215	0.0131068	yes
W03G11.12	W03G11.12	W03G11.12	chrX:12084989-12085136	ref	NSM	OK	3.89491	0	-inf	-nan	0.00075	0.00569646	yes
W03G11.19	W03G11.19	W03G11.19	chrX:12086460-12086673	ref	NSM	OK	1.31615	0	-inf	-nan	0.0002	0.00182674	yes
W03G11.8	W03G11.8	W03G11.8	chrX:12091532-12091749	ref	NSM	OK	0.440587	0	-inf	-nan	0.00595	0.0293557	yes
W05B10.8	W05B10.8	W05B10.8	chrV:12665362-12665501	ref	NSM	OK	2.24333	0	-inf	-nan	0.00805	0.0367631	yes
W05E10.20	W05E10.20	W05E10.20	chrV:11705852-11706077	ref	NSM	OK	0.596415	0	-inf	-nan	0.00055	0.00437092	yes
W05E10.7	W05E10.7	W05E10.7	chrV:11700907-11701124	ref	NSM	OK	0.228738	0	-inf	-nan	0.0078	0.0358391	yes
W05F2.6	W05F2.6	W05F2.6	chrI:3233392-3600680	ref	NSM	OK	0.670769	0	-inf	-nan	0.00065	0.00505865	yes
W06B11.6	W06B11.6	W06B11.6	chrX:5858660-5859106	ref	NSM	OK	1.6905	0	-inf	-nan	5e-05	0.000509129	yes
W06B4.1	W06B4.1	W06B4.1	chrII:4471400-4473333	ref	NSM	OK	0.789605	0	-inf	-nan	5e-05	0.000509129	yes
W06D4.2	W06D4.2	W06D4.2	chrI:9056411-9057760	ref	NSM	OK	0.646373	0	-inf	-nan	5e-05	0.000509129	yes
W06F12.7	W06F12.7	W06F12.7	chrIII:13702090-13723362	ref	NSM	OK	16.3081	0	-inf	-nan	0.01075	0.0459678	yes
W07G1.1	W07G1.1	W07G1.1	chrII:13937920-13939557	ref	NSM	OK	0.164735	0	-inf	-nan	0.001	0.00711587	yes
W08A12.4	W08A12.4	W08A12.4	chrV:3673902-3676619	ref	NSM	OK	3.74064	0	-inf	-nan	5e-05	0.000509129	yes
W08F4.5	W08F4.5	W08F4.5	chrII:203458-732072	ref	NSM	OK	0.60182	0	-inf	-nan	0.004	0.0213789	yes
W09B12.2	W09B12.2	W09B12.2	chrX:16363611-16363882	ref	NSM	OK	0.345858	0	-inf	-nan	0.00725	0.0341879	yes
W09D10.5	W09D10.5	W09D10.5	chrIII:10708513-10711298	ref	NSM	OK	3.81108	0	-inf	-nan	5e-05	0.000509129	yes
Y106G6C.1	Y106G6C.1	Y106G6C.1	chrI:10062208-10062343	ref	NSM	OK	9.25759	0	-inf	-nan	0.00095	0.0068278	yes
Y119C1B.12	Y119C1B.12	Y119C1B.12	chrI:4520070-4522769	ref	NSM	OK	0.222278	0	-inf	-nan	0.0001	0.000972458	yes
Y119C1B.3	Y119C1B.3	Y119C1B.3	chrI:4550478-4552702	ref	NSM	OK	4.03477	0	-inf	-nan	5e-05	0.000509129	yes
Y119D3B.10	Y119D3B.10	Y119D3B.10	chrIII:1225450-1226057	ref	NSM	OK	4.21417	0	-inf	-nan	5e-05	0.000509129	yes
Y13C8A.1	Y13C8A.1	Y13C8A.1	chrX:16883599-16884468	ref	NSM	OK	0.375867	0	-inf	-nan	0.0002	0.00182674	yes
Y15E3A.3	Y15E3A.3	Y15E3A.3	chrX:15322179-15325740	ref	NSM	OK	0.635075	0	-inf	-nan	5e-05	0.000509129	yes
Y16B4A.4	Y16B4A.4	Y16B4A.4	chrX:14773302-14773436	ref	NSM	OK	3.14616	0	-inf	-nan	0.00805	0.0367631	yes
Y17G9A.2	Y17G9A.2	Y17G9A.2	chrIV:4854436-4856263	ref	NSM	OK	0.613203	0	-inf	-nan	0.00935	0.0411061	yes
Y17G9B.11	Y17G9B.11	Y17G9B.11	chrIV:4756596-4756934	ref	NSM	OK	0.268415	0	-inf	-nan	0.0026	0.0151928	yes
Y17G9B.4	Y17G9B.4	Y17G9B.4	chrIV:4752110-4753113	ref	NSM	OK	1.45844	0	-inf	-nan	5e-05	0.000509129	yes
Y18H1A.10	Y18H1A.10	Y18H1A.10	chrI:683941-686578	ref	NSM	OK	0.360429	0	-inf	-nan	5e-05	0.000509129	yes
Y22D7AR.7	Y22D7AR.7	Y22D7AR.7	chrIII:1545026-2217085	ref	NSM	OK	0.217566	0	-inf	-nan	0.0009	0.0065793	yes
Y22F5A.11	Y22F5A.11	Y22F5A.11	chrV:10275376-10275552	ref	NSM	OK	8.53961	0	-inf	-nan	0.0062	0.0303519	yes
Y22F5A.12	Y22F5A.12	Y22F5A.12	chrV:10276916-10277328	ref	NSM	OK	0.31266	0	-inf	-nan	0.0032	0.0179671	yes
Y23B4A.1	Y23B4A.1	Y23B4A.1	chrX:5916099-5917342	ref	NSM	OK	1.45778	0	-inf	-nan	0.01145	0.0484232	yes
Y32H12A.1	Y32H12A.1	Y32H12A.1	chrIII:5362169-5364318	ref	NSM	OK	1.12978	0	-inf	-nan	5e-05	0.000509129	yes
Y34B4A.14	Y34B4A.14	Y34B4A.14	chrX:5249111-5249260	ref	NSM	OK	9.53071	0	-inf	-nan	0.00225	0.0135386	yes
Y34B4A.5	Y34B4A.5	Y34B4A.5	chrX:5257276-5258280	ref	NSM	OK	5.19386	0	-inf	-nan	5e-05	0.000509129	yes
Y34F4.1	Y34F4.1	Y34F4.1	chrIII:1020969-1021835	ref	NSM	OK	3.13128	0	-inf	-nan	5e-05	0.000509129	yes
Y34F4.2	Y34F4.2	Y34F4.2	chrIII:1010548-1011353	ref	NSM	OK	0.749808	0	-inf	-nan	5e-05	0.000509129	yes
Y34F4.3	Y34F4.3	Y34F4.3	chrIII:1015672-1016086	ref	NSM	OK	0.320599	0	-inf	-nan	0.00045	0.00369721	yes
Y34F4.4	Y34F4.4	Y34F4.4	chrIII:1023271-1024533	ref	NSM	OK	5.40211	0	-inf	-nan	5e-05	0.000509129	yes
Y34F4.6	Y34F4.6	Y34F4.6	chrIII:1008442-1009682	ref	NSM	OK	0.272373	0	-inf	-nan	0.0008	0.00599829	yes
Y35H6.3	Y35H6.3	Y35H6.3	chrX:33986-34439	ref	NSM	OK	0.270569	0	-inf	-nan	0.00225	0.0135386	yes
Y38C1AA.6	Y38C1AA.6	Y38C1AA.6	chrIV:162851-164592	ref	NSM	OK	3.56669	0	-inf	-nan	5e-05	0.000509129	yes
Y38E10A.14	Y38E10A.14	Y38E10A.14	chrII:12623222-12623606	ref	NSM	OK	14.4993	0	-inf	-nan	5e-05	0.000509129	yes
Y38E10A.8	Y38E10A.8	Y38E10A.8	chrII:12607134-12608613	ref	NSM	OK	1.67651	0	-inf	-nan	5e-05	0.000509129	yes
Y38E10A.9	Y38E10A.9	Y38E10A.9	chrII:12608890-12609530	ref	NSM	OK	0.525064	0	-inf	-nan	0.002	0.0123691	yes
Y38F1A.1	Y38F1A.1	Y38F1A.1	chrII:12952484-12954644	ref	NSM	OK	1.93467	0	-inf	-nan	5e-05	0.000509129	yes
Y39D8A.1	Y39D8A.1	Y39D8A.1	chrV:419709-421755	ref	NSM	OK	0.542337	0	-inf	-nan	0.0024	0.0142403	yes
Y39G8C.2	Y39G8C.2	Y39G8C.2	chrII:14095533-14097315	ref	NSM	OK	0.75866	0	-inf	-nan	5e-05	0.000509129	yes
Y40C5A.21	Y40C5A.21	Y40C5A.21	chrIV:7326736-7326962	ref	NSM	OK	0.417215	0	-inf	-nan	0.0092	0.040571	yes
Y40H4A.3	Y40H4A.3	Y40H4A.3	chrV:14573221-14573343	ref	NSM	OK	12.2669	0	-inf	-nan	0.0082	0.0370939	yes
Y41G9A.10	Y41G9A.10	Y41G9A.10	chrX:2945864-2946531	ref	NSM	OK	1.95713	0	-inf	-nan	5e-05	0.000509129	yes
Y42H9AR.2	Y42H9AR.2	Y42H9AR.2	chrIV:8099903-8101410	ref	NSM	OK	0.222507	0	-inf	-nan	0.00045	0.00369721	yes
Y42H9B.10	Y42H9B.10	Y42H9B.10	chrIV:8008413-8008559	ref	NSM	OK	2.62235	0	-inf	-nan	0.00315	0.0177686	yes
Y43C5A.4	Y43C5A.4	Y43C5A.4	chrIV:10278000-10279448	ref	NSM	OK	0.180385	0	-inf	-nan	0.00185	0.0116468	yes
Y43C5B.2	Y43C5B.2	Y43C5B.2	chrIV:10351423-10352261	ref	NSM	OK	0.14679	0	-inf	-nan	0.0008	0.00599829	yes
Y43C5B.3	Y43C5B.3	Y43C5B.3	chrIV:10353228-10355040	ref	NSM	OK	0.147631	0	-inf	-nan	0.00035	0.00298759	yes
Y43F8A.1	Y43F8A.1	Y43F8A.1	chrV:19370572-19371302	ref	NSM	OK	1.45481	0	-inf	-nan	0.0002	0.00182674	yes
Y43F8A.3	Y43F8A.3	Y43F8A.3	chrV:19377420-19380951	ref	NSM	OK	9.41206	0	-inf	-nan	5e-05	0.000509129	yes
Y44F5A.1	Y44F5A.1	Y44F5A.1	chrIII:4245019-4247644	ref	NSM	OK	0.366231	0	-inf	-nan	0.0022	0.0133241	yes
Y45F10D.10	Y45F10D.10	Y45F10D.10	chrIV:13785765-13786803	ref	NSM	OK	3.78914	0	-inf	-nan	5e-05	0.000509129	yes
Y45F10D.15	Y45F10D.15	Y45F10D.15	chrIV:13817461-13820937	ref	NSM	OK	3.63671	0	-inf	-nan	5e-05	0.000509129	yes
Y45F10D.16	Y45F10D.16	Y45F10D.16	chrIV:13776844-13777110	ref	NSM	OK	0.43444	0	-inf	-nan	0.0072	0.0340845	yes
Y45G5AM.4	Y45G5AM.4	Y45G5AM.4	chrV:4163207-4163597	ref	NSM	OK	0.222767	0	-inf	-nan	0.00285	0.0163272	yes
Y45G5AM.5	Y45G5AM.5	Y45G5AM.5	chrV:4160371-4160875	ref	NSM	OK	0.274808	0	-inf	-nan	0.00195	0.0121216	yes
Y47D7A.11	Y47D7A.11	Y47D7A.11	chrV:4427812-4428272	ref	NSM	OK	0.152408	0	-inf	-nan	0.00315	0.0177686	yes
Y48C3A.20	Y48C3A.20	Y48C3A.20	chrII:13369536-13375220	ref	NSM	OK	0.7975	0	-inf	-nan	5e-05	0.000509129	yes
Y48D7A.1	Y48D7A.1	Y48D7A.1	chrX:3009488-3010165	ref	NSM	OK	0.16267	0	-inf	-nan	0.00075	0.00569646	yes
Y48G1C.13	Y48G1C.13	Y48G1C.13	chrI:94957-95312	ref	NSM	OK	0.781202	0	-inf	-nan	0.00015	0.00140836	yes
Y50C1A.2	Y50C1A.2	Y50C1A.2	chrI:412913-418663	ref	NSM	OK	1.8468	0	-inf	-nan	5e-05	0.000509129	yes
Y51H7C.10	Y51H7C.10	Y51H7C.10	chrII:1420489-1423675	ref	NSM	OK	0.220994	0	-inf	-nan	0.0013	0.00868666	yes
Y51H7C.13	Y51H7C.13	Y51H7C.13	chrII:1463351-1466551	ref	NSM	OK	0.172825	0	-inf	-nan	0.0005	0.00405108	yes
Y52E8A.2	Y52E8A.2	Y52E8A.2	chrII:4320856-4321537	ref	NSM	OK	0.289211	0	-inf	-nan	0.00035	0.00298759	yes
Y53C12A.11	Y53C12A.11	Y53C12A.11	chrII:9717804-9718520	ref	NSM	OK	0.188713	0	-inf	-nan	0.00735	0.0345356	yes
Y53C12B.9	Y53C12B.9	Y53C12B.9	chrII:9729945-9730157	ref	NSM	OK	0.336871	0	-inf	-nan	0.0078	0.0358391	yes
Y53G8B.3	Y53G8B.3	Y53G8B.3	chrIII:3105659-3110060	ref	NSM	OK	0.146434	0	-inf	-nan	0.00115	0.00785734	yes
Y54E5A.2	Y54E5A.2	Y54E5A.2	chrI:14694158-14700289	ref	NSM	OK	1.3889	0	-inf	-nan	5e-05	0.000509129	yes
Y54F10BM.13	Y54F10BM.13	Y54F10BM.13	chrIII:2329723-2331026	ref	NSM	OK	2.23902	0	-inf	-nan	5e-05	0.000509129	yes
Y54F10BM.3	Y54F10BM.3	Y54F10BM.3	chrIII:2277267-2289865	ref	NSM	OK	0.535597	0	-inf	-nan	5e-05	0.000509129	yes
Y54F10BM.6	Y54F10BM.6	Y54F10BM.6	chrIII:2263237-2264043	ref	NSM	OK	0.245541	0	-inf	-nan	0.00165	0.0106164	yes
Y55D5A.4	Y55D5A.4	Y55D5A.4	chrIII:2988269-2990048	ref	NSM	OK	14.8694	0	-inf	-nan	5e-05	0.000509129	yes
Y55F3BR.10	Y55F3BR.10	Y55F3BR.10	chrIV:832435-832828	ref	NSM	OK	3.02758	0	-inf	-nan	5e-05	0.000509129	yes
Y55F3BR.6	Y55F3BR.6	Y55F3BR.6	chrIV:835776-838470	ref	NSM	OK	10.9267	0	-inf	-nan	5e-05	0.000509129	yes
Y55F3C.14	Y55F3C.14	Y55F3C.14	chrIV:743462-743762	ref	NSM	OK	2.43533	0	-inf	-nan	5e-05	0.000509129	yes
Y57E12B.9	Y57E12B.9	Y57E12B.9	chrV:6901997-6928931	ref	NSM	OK	23.1659	0	-inf	-nan	0.0034	0.0188619	yes
Y57G7A.1	Y57G7A.1	Y57G7A.1	chrII:1197387-1391574	ref	NSM	OK	1.11015	0	-inf	-nan	0.00155	0.0100715	yes
Y57G7A.5	Y57G7A.5	Y57G7A.5	chrII:1197387-1391574	ref	NSM	OK	0.346044	0	-inf	-nan	0.0036	0.0196809	yes
Y58A7A.2	Y58A7A.2	Y58A7A.2	chrV:5071836-5072216	ref	NSM	OK	0.454478	0	-inf	-nan	0.00385	0.0207671	yes
Y58G8A.5	Y58G8A.5	Y58G8A.5	chrV:272092-272937	ref	NSM	OK	1.15038	0	-inf	-nan	0.00155	0.0100715	yes
Y59E1B.2	Y59E1B.2	Y59E1B.2	chrX:1873262-1873773	ref	NSM	OK	0.396972	0	-inf	-nan	0.0072	0.0340845	yes
Y59E9AL.4	Y59E9AL.4	Y59E9AL.4	chrIV:5210946-5215175	ref	NSM	OK	0.420129	0	-inf	-nan	5e-05	0.000509129	yes
Y62E10A.14	Y62E10A.14	Y62E10A.14	chrIV:13399301-13400481	ref	NSM	OK	0.434826	0	-inf	-nan	5e-05	0.000509129	yes
Y62H9A.1	Y62H9A.1	Y62H9A.1	chrX:11875585-11877174	ref	NSM	OK	1.66115	0	-inf	-nan	5e-05	0.000509129	yes
Y62H9A.10	Y62H9A.10	Y62H9A.10	chrX:11901078-11902681	ref	NSM	OK	1.06859	0	-inf	-nan	5e-05	0.000509129	yes
Y62H9A.11	Y62H9A.11	Y62H9A.11	chrX:11904855-11906954	ref	NSM	OK	1.80174	0	-inf	-nan	5e-05	0.000509129	yes
Y65B4BL.3	Y65B4BL.3	Y65B4BL.3	chrI:496232-502033	ref	NSM	OK	0.165518	0	-inf	-nan	0.0007	0.00540514	yes
Y65B4BL.7	Y65B4BL.7	Y65B4BL.7	chrI:508974-510840	ref	NSM	OK	1.9126	0	-inf	-nan	5e-05	0.000509129	yes
Y65B4BR.8	Y65B4BR.8	Y65B4BR.8	chrI:534460-535197	ref	NSM	OK	0.740828	0	-inf	-nan	0.00885	0.039413	yes
Y67A6A.1	Y67A6A.1	Y67A6A.1	chrI:9829817-9830253	ref	NSM	OK	0.42446	0	-inf	-nan	0.0047	0.0243613	yes
Y69E1A.10	Y69E1A.10	Y69E1A.10	chrIV:10973703-10973927	ref	NSM	OK	12.0311	0	-inf	-nan	5e-05	0.000509129	yes
Y69E1A.13	Y69E1A.13	Y69E1A.13	chrIV:10973180-10973328	ref	NSM	OK	39.5588	0	-inf	-nan	0.01135	0.0481292	yes
Y69E1A.5	Y69E1A.5	Y69E1A.5	chrIV:10956937-10957622	ref	NSM	OK	8.16782	0	-inf	-nan	5e-05	0.000509129	yes
Y6E2A.10	Y6E2A.10	Y6E2A.10	chrV:15699960-16443388	ref	NSM	OK	3.5207	0	-inf	-nan	0.00725	0.0341879	yes
Y6E2A.7	Y6E2A.7	Y6E2A.7	chrV:15699960-16443388	ref	NSM	OK	0.51149	0	-inf	-nan	0.00115	0.00785734	yes
Y70C5A.3	Y70C5A.3	Y70C5A.3	chrV:16503518-16718341	ref	NSM	OK	2.43238	0	-inf	-nan	0.0105	0.0451434	yes
Y70D2A.5	Y70D2A.5	Y70D2A.5	chrX:14912569-14912701	ref	NSM	OK	6.62761	0	-inf	-nan	0.00265	0.0153938	yes
Y71F9AR.2	Y71F9AR.2	Y71F9AR.2	chrI:2983264-2985169	ref	NSM	OK	1.80536	0	-inf	-nan	5e-05	0.000509129	yes
Y71F9AR.7	Y71F9AR.7	Y71F9AR.7	chrI:2967617-2967742	ref	NSM	OK	14.7928	0	-inf	-nan	0.0033	0.0183977	yes
Y71G12B.2	Y71G12B.2	Y71G12B.2	chrI:1816151-1818498	ref	NSM	OK	1.38064	0	-inf	-nan	5e-05	0.000509129	yes
Y71G12B.32	Y71G12B.32	Y71G12B.32	chrI:1814103-1816019	ref	NSM	OK	1.67687	0	-inf	-nan	5e-05	0.000509129	yes
Y71G12B.38	Y71G12B.38	Y71G12B.38	chrI:1806397-1806988	ref	NSM	OK	0.299014	0	-inf	-nan	0.00195	0.0121216	yes
Y71G12B.5	Y71G12B.5	Y71G12B.5	chrI:1799718-1805472	ref	NSM	OK	0.252249	0	-inf	-nan	5e-05	0.000509129	yes
Y71G12B.6	Y71G12B.6	Y71G12B.6	chrI:1793261-1796343	ref	NSM	OK	1.06811	0	-inf	-nan	5e-05	0.000509129	yes
Y71H9A.6	Y71H9A.6	Y71H9A.6	chrX:11630366-11630695	ref	NSM	OK	0.327325	0	-inf	-nan	0.00015	0.00140836	yes
Y73B6BL.280	Y73B6BL.280	Y73B6BL.280	chrIV:6391391-6391581	ref	NSM	OK	0.795008	0	-inf	-nan	0.00185	0.0116468	yes
Y73B6BL.44	Y73B6BL.44	Y73B6BL.44	chrIV:6493699-6497149	ref	NSM	OK	3.27081	0	-inf	-nan	5e-05	0.000509129	yes
Y74C10AR.2	Y74C10AR.2	Y74C10AR.2	chrI:2256153-2485384	ref	NSM	OK	0.368574	0	-inf	-nan	0.0049	0.0252075	yes
Y82E9BR.13	Y82E9BR.13	Y82E9BR.13	chrIII:1390537-1391826	ref	NSM	OK	2.77003	0	-inf	-nan	5e-05	0.000509129	yes
Y82E9BR.17	Y82E9BR.17	Y82E9BR.17	chrIII:1447597-1455749	ref	NSM	OK	1.76524	0	-inf	-nan	5e-05	0.000509129	yes
Y82E9BR.25	Y82E9BR.25	Y82E9BR.25	chrIII:1387448-1388300	ref	NSM	OK	2.01791	0	-inf	-nan	5e-05	0.000509129	yes
Y82E9BR.4	Y82E9BR.4	Y82E9BR.4	chrIII:1398203-1401297	ref	NSM	OK	2.08565	0	-inf	-nan	5e-05	0.000509129	yes
ZC116.5	ZC116.5	ZC116.5	chrV:12608152-12608480	ref	NSM	OK	0.634513	0	-inf	-nan	0.00225	0.0135386	yes
ZC13.12	ZC13.12	ZC13.12	chrX:888630-888780	ref	NSM	OK	0.231974	0	-inf	-nan	0.0078	0.0358391	yes
ZC132.3	ZC132.3	ZC132.3	chrV:4296758-4299803	ref	NSM	OK	1.941	0	-inf	-nan	5e-05	0.000509129	yes
ZC132.9	ZC132.9	ZC132.9	chrV:4317905-4319822	ref	NSM	OK	3.94361	0	-inf	-nan	5e-05	0.000509129	yes
ZC168.2	ZC168.2	ZC168.2	chrIV:10728551-10728983	ref	NSM	OK	28.4255	0	-inf	-nan	5e-05	0.000509129	yes
ZC190.2	ZC190.2	ZC190.2	chrV:8681327-8682740	ref	NSM	OK	0.722491	0	-inf	-nan	5e-05	0.000509129	yes
ZC190.6	ZC190.6	ZC190.6	chrV:8674579-8677271	ref	NSM	OK	0.676424	0	-inf	-nan	5e-05	0.000509129	yes
ZC190.8	ZC190.8	ZC190.8	chrV:8686987-8688413	ref	NSM	OK	0.152836	0	-inf	-nan	0.0015	0.00980311	yes
ZC196.2	ZC196.2	ZC196.2	chrV:8739414-8742237	ref	NSM	OK	1.94701	0	-inf	-nan	5e-05	0.000509129	yes
ZC196.5	ZC196.5	ZC196.5	chrV:8729435-8732755	ref	NSM	OK	1.43363	0	-inf	-nan	5e-05	0.000509129	yes
ZC196.6	ZC196.6	ZC196.6	chrV:8726505-8728746	ref	NSM	OK	0.886111	0	-inf	-nan	5e-05	0.000509129	yes
ZC196.8	ZC196.8	ZC196.8	chrV:8721175-8722238	ref	NSM	OK	0.143651	0	-inf	-nan	0.0032	0.0179671	yes
ZC21.15	ZC21.15	ZC21.15	chrIII:8533529-8533675	ref	NSM	OK	4.05131	0	-inf	-nan	0.00915	0.040407	yes
ZC21.6	ZC21.6	ZC21.6	chrIII:8543468-8545429	ref	NSM	OK	1.89284	0	-inf	-nan	0.00575	0.0285834	yes
ZC262.4	ZC262.4	ZC262.4	chrIII:8333590-8334137	ref	NSM	OK	0.176731	0	-inf	-nan	0.0004	0.00337064	yes
ZC308.5	ZC308.5	ZC308.5	chrI:6370030-6385086	ref	NSM	OK	1.02237	0	-inf	-nan	0.0022	0.0133241	yes
ZC317.7	ZC317.7	ZC317.7	chrV:5468820-5470927	ref	NSM	OK	0.356981	0	-inf	-nan	5e-05	0.000509129	yes
ZC317.8	ZC317.8	ZC317.8	chrV:5456473-5456690	ref	NSM	OK	0.672811	0	-inf	-nan	0.00055	0.00437092	yes
ZC373.4	ZC373.4	ZC373.4	chrX:10062727-10069725	ref	NSM	OK	7.00625	0	-inf	-nan	5e-05	0.000509129	yes
ZC373.8	ZC373.8	ZC373.8	chrX:10080712-10080987	ref	NSM	OK	0.364087	0	-inf	-nan	0.00105	0.00733606	yes
ZC376.2	ZC376.2	ZC376.2	chrV:14171687-14175284	ref	NSM	OK	0.245175	0	-inf	-nan	0.008	0.0366407	yes
ZC376.3	ZC376.3	ZC376.3	chrV:14168432-14171362	ref	NSM	OK	1.44357	0	-inf	-nan	5e-05	0.000509129	yes
ZC395.5	ZC395.5	ZC395.5	chrIII:5267831-5268456	ref	NSM	OK	23.1278	0	-inf	-nan	5e-05	0.000509129	yes
ZC412.10	ZC412.10	ZC412.10	chrV:14876038-14876637	ref	NSM	OK	0.638031	0	-inf	-nan	0.0042	0.0222445	yes
ZC449.2	ZC449.2	ZC449.2	chrX:5021259-5024156	ref	NSM	OK	0.523843	0	-inf	-nan	5e-05	0.000509129	yes
ZC449.7	ZC449.7	ZC449.7	chrX:5014088-5015195	ref	NSM	OK	10.5218	0	-inf	-nan	5e-05	0.000509129	yes
ZC477.19	ZC477.19	ZC477.19	chrIV:7085676-7094255	ref	NSM	OK	7.30126	0	-inf	-nan	0.01035	0.0446567	yes
ZC487.7	ZC487.7	ZC487.7	chrV:6741702-6741848	ref	NSM	OK	9.32096	0	-inf	-nan	0.0004	0.00337064	yes
ZC504.13	ZC504.13	ZC504.13	chrX:10431758-10431947	ref	NSM	OK	0.710501	0	-inf	-nan	0.00185	0.0116468	yes
ZC504.7	ZC504.7	ZC504.7	chrX:10432021-10432170	ref	NSM	OK	0.269143	0	-inf	-nan	0.0078	0.0358391	yes
ZC518.6	ZC518.6	ZC518.6	chrIV:12361629-12370602	ref	NSM	OK	4.98946	0	-inf	-nan	0.00165	0.0106164	yes
ZC53.1	ZC53.1	ZC53.1	chrX:1911394-1913250	ref	NSM	OK	0.567206	0	-inf	-nan	5e-05	0.000509129	yes
ZC64.17	ZC64.17	ZC64.17	chrX:3858394-3858566	ref	NSM	OK	3.27049	0	-inf	-nan	0.001	0.00711587	yes
ZK1055.2	ZK1055.2	ZK1055.2	chrV:6592491-6593617	ref	NSM	OK	0.942585	0	-inf	-nan	5e-05	0.000509129	yes
ZK1058.5	ZK1058.5	ZK1058.5	chrIII:3920680-3921686	ref	NSM	OK	1.89523	0	-inf	-nan	5e-05	0.000509129	yes
ZK1086.2	ZK1086.2	ZK1086.2	chrX:13655834-13904133	ref	NSM	OK	0.769804	0	-inf	-nan	0.01175	0.049427	yes
ZK1086.5	ZK1086.5	ZK1086.5	chrX:13655834-13904133	ref	NSM	OK	1.77526	0	-inf	-nan	0.0111	0.0472468	yes
ZK1098.13	ZK1098.13	ZK1098.13	chrIII:9546058-9546256	ref	NSM	OK	2.10301	0	-inf	-nan	0.00155	0.0100715	yes
ZK1098.9	ZK1098.9	ZK1098.9	chrIII:9544366-9544994	ref	NSM	OK	0.487458	0	-inf	-nan	0.00015	0.00140836	yes
ZK112.5	ZK112.5	ZK112.5	chrIII:7738032-7739591	ref	NSM	OK	1.48288	0	-inf	-nan	5e-05	0.000509129	yes
ZK1128.9	ZK1128.9	ZK1128.9	chrIII:10136689-10136820	ref	NSM	OK	12.0522	0	-inf	-nan	0.0026	0.0151928	yes
ZK1151.4	ZK1151.4	ZK1151.4	chrI:11747752-11792057	ref	NSM	OK	0.415468	0	-inf	-nan	0.01155	0.0487938	yes
ZK1193.10	ZK1193.10	ZK1193.10	chrX:434766-434891	ref	NSM	OK	23.6576	0	-inf	-nan	0.0027	0.015621	yes
ZK1193.4	ZK1193.4	ZK1193.4	chrX:422890-425626	ref	NSM	OK	1.64379	0	-inf	-nan	5e-05	0.000509129	yes
ZK1248.19	ZK1248.19	ZK1248.19	chrII:5838692-5839305	ref	NSM	OK	1.23139	0	-inf	-nan	5e-05	0.000509129	yes
ZK1290.1	ZK1290.1	ZK1290.1	chrII:7561717-7562619	ref	NSM	OK	0.183432	0	-inf	-nan	0.00855	0.0383583	yes
ZK177.3	ZK177.3	ZK177.3	chrII:5515843-5517116	ref	NSM	OK	0.248878	0	-inf	-nan	0.00075	0.00569646	yes
ZK287.9	ZK287.9	ZK287.9	chrV:9679395-9680118	ref	NSM	OK	0.289882	0	-inf	-nan	0.00015	0.00140836	yes
ZK353.3	ZK353.3	ZK353.3	chrIII:8395984-8396626	ref	NSM	OK	0.169845	0	-inf	-nan	0.00045	0.00369721	yes
ZK377.9	ZK377.9	ZK377.9	chrX:3452482-3465829	ref	NSM	OK	8.66665	0	-inf	-nan	0.0104	0.0448111	yes
ZK381.34	ZK381.34	ZK381.34	chrIV:6991058-6991235	ref	NSM	OK	1.33574	0	-inf	-nan	0.00515	0.0262965	yes
ZK381.38	ZK381.38	ZK381.38	chrIV:6989947-6990163	ref	NSM	OK	0.732003	0	-inf	-nan	0.0012	0.00814957	yes
ZK389.1	ZK389.1	ZK389.1	chrX:4939495-4939631	ref	NSM	OK	5.90862	0	-inf	-nan	0.0072	0.0340845	yes
ZK40.3	ZK40.3	ZK40.3	chrV:6458897-6459135	ref	NSM	OK	0.580545	0	-inf	-nan	0.00505	0.0259032	yes
ZK40.7	ZK40.7	ZK40.7	chrV:6463011-6463161	ref	NSM	OK	2.20784	0	-inf	-nan	0.0008	0.00599829	yes
ZK40.8	ZK40.8	ZK40.8	chrV:6461244-6461394	ref	NSM	OK	2.81374	0	-inf	-nan	0.0033	0.0183977	yes
ZK418.10	ZK418.10	ZK418.10	chrIII:7088581-7090070	ref	NSM	OK	1.69777	0	-inf	-nan	5e-05	0.000509129	yes
ZK470.1	ZK470.1	ZK470.1	chrX:4164340-4166114	ref	NSM	OK	2.29436	0	-inf	-nan	5e-05	0.000509129	yes
ZK470.4	ZK470.4	ZK470.4	chrX:4135135-4147198	ref	NSM	OK	10.5391	0	-inf	-nan	0.0023	0.0137399	yes
ZK484.6	ZK484.6	ZK484.6	chrI:6090307-6090859	ref	NSM	OK	0.969091	0	-inf	-nan	5e-05	0.000509129	yes
ZK512.1	ZK512.1	ZK512.1	chrIII:9115061-9117110	ref	NSM	OK	0.775047	0	-inf	-nan	5e-05	0.000509129	yes
ZK512.12	ZK512.12	ZK512.12	chrIII:9133796-9133942	ref	NSM	OK	10.9657	0	-inf	-nan	0.00065	0.00505865	yes
ZK512.8	ZK512.8	ZK512.8	chrIII:9146005-9147268	ref	NSM	OK	0.20285	0	-inf	-nan	5e-05	0.000509129	yes
ZK525.6	ZK525.6	ZK525.6	chrIII:13661501-13661761	ref	NSM	OK	0.508317	0	-inf	-nan	0.00045	0.00369721	yes
ZK546.20	ZK546.20	ZK546.20	chrII:4925411-4925587	ref	NSM	OK	1.29998	0	-inf	-nan	0.00085	0.00629542	yes
ZK617.23	ZK617.23	ZK617.23	chrIV:11973627-12010857	ref	NSM	OK	1.20639	0	-inf	-nan	0.0039	0.0209652	yes
ZK617.7	ZK617.7	ZK617.7	chrIV:11973627-12010857	ref	NSM	OK	61.1557	0	-inf	-nan	0.0037	0.0201092	yes
ZK622.9	ZK622.9	ZK622.9	chrII:5291029-5291317	ref	NSM	OK	0.346082	0	-inf	-nan	0.00075	0.00569646	yes
ZK669.2	ZK669.2	ZK669.2	chrII:7936664-7938532	ref	NSM	OK	3.38738	0	-inf	-nan	5e-05	0.000509129	yes
ZK675.6	ZK675.6	ZK675.6	chrII:7907637-7907777	ref	NSM	OK	5.97344	0	-inf	-nan	0.00915	0.040407	yes
ZK686.6	ZK686.6	ZK686.6	chrIII:7771525-7772494	ref	NSM	OK	2.21761	0	-inf	-nan	5e-05	0.000509129	yes
ZK688.1	ZK688.1	ZK688.1	chrIII:7909578-7910693	ref	NSM	OK	0.30785	0	-inf	-nan	0.0005	0.00405108	yes
ZK757.5	ZK757.5	ZK757.5	chrIII:9874212-9880953	ref	NSM	OK	24.9181	0	-inf	-nan	0.00615	0.0302196	yes
ZK809.13	ZK809.13	ZK809.13	chrIV:11649439-11649574	ref	NSM	OK	7.10562	0	-inf	-nan	0.00915	0.040407	yes
ZK822.2	ZK822.2	ZK822.2	chrIV:11922390-11923150	ref	NSM	OK	8.50255	0	-inf	-nan	5e-05	0.000509129	yes
ZK836.16	ZK836.16	ZK836.16	chrV:12207405-12207519	ref	NSM	OK	0.498151	0	-inf	-nan	0.0078	0.0358391	yes
ZK836.17	ZK836.17	ZK836.17	chrV:12211066-12211211	ref	NSM	OK	7.2641	0	-inf	-nan	0.0005	0.00405108	yes
ZK836.6	ZK836.6	ZK836.6	chrV:12211291-12211426	ref	NSM	OK	18.3222	0	-inf	-nan	0.0013	0.00868666	yes
ZK856.5	ZK856.5	ZK856.5	chrV:10186117-10190092	ref	NSM	OK	3.04343	0	-inf	-nan	5e-05	0.000509129	yes
ZK867.15	ZK867.15	ZK867.15	chrX:7216643-7216823	ref	NSM	OK	1.0327	0	-inf	-nan	0.00595	0.0293557	yes
ZK867.6	ZK867.6	ZK867.6	chrX:7218424-7226002	ref	NSM	OK	4.93034	0	-inf	-nan	0.003	0.0170443	yes
ZK899.3	ZK899.3	ZK899.3	chrX:9453899-9454601	ref	NSM	OK	0.253972	0	-inf	-nan	0.00095	0.0068278	yes
ZK930.2	ZK930.2	ZK930.2	chrII:11890981-11893329	ref	NSM	OK	1.9556	0	-inf	-nan	5e-05	0.000509129	yes
ZK930.4	ZK930.4	ZK930.4	chrII:11906520-11908508	ref	NSM	OK	0.180341	0	-inf	-nan	0.00735	0.0345356	yes
ZK994.6	ZK994.6	ZK994.6	chrV:8502569-8504560	ref	NSM	OK	2.95699	0	-inf	-nan	5e-05	0.000509129	yes
aat-4	aat-4	aat-4	chrIV:6272732-6275702	ref	NSM	OK	0.22139	0	-inf	-nan	0.0064	0.0311091	yes
abcx-1	abcx-1	abcx-1	chrII:6532145-6535333	ref	NSM	OK	0.394415	0	-inf	-nan	5e-05	0.000509129	yes
abu-12	abu-12	abu-12	chrX:450650-457418	ref	NSM	OK	0.54955	0	-inf	-nan	5e-05	0.000509129	yes
abu-8	abu-8	abu-8	chrV:5193122-5194551	ref	NSM	OK	8.04438	0	-inf	-nan	5e-05	0.000509129	yes
acc-3	acc-3	acc-3	chrX:4722980-4726821	ref	NSM	OK	5.33085	0	-inf	-nan	5e-05	0.000509129	yes
acd-1	acd-1	acd-1	chrI:4103714-4107969	ref	NSM	OK	0.411583	0	-inf	-nan	5e-05	0.000509129	yes
acd-2	acd-2	acd-2	chrI:4094611-4098112	ref	NSM	OK	0.285565	0	-inf	-nan	5e-05	0.000509129	yes
acd-3	acd-3	acd-3	chrX:14849269-14852473	ref	NSM	OK	1.48281	0	-inf	-nan	5e-05	0.000509129	yes
acd-4	acd-4	acd-4	chrV:8638231-8640563	ref	NSM	OK	0.368504	0	-inf	-nan	5e-05	0.000509129	yes
acd-5	acd-5	acd-5	chrI:3655634-3662162	ref	NSM	OK	1.97823	0	-inf	-nan	5e-05	0.000509129	yes
acdh-6	acdh-6	acdh-6	chrIII:8561104-8562892	ref	NSM	OK	0.3844	0	-inf	-nan	5e-05	0.000509129	yes
acl-13	acl-13	acl-13	chrIV:12410479-12412160	ref	NSM	OK	0.588872	0	-inf	-nan	0.0001	0.000972458	yes
acox-1	acox-1	acox-1	chrI:12938550-12942109	ref	NSM	OK	3.20608	0	-inf	-nan	5e-05	0.000509129	yes
acp-2	acp-2	acp-2	chrII:8429999-8431862	ref	NSM	OK	1.32432	0	-inf	-nan	5e-05	0.000509129	yes
acp-4	acp-4	acp-4	chrII:8432938-8434943	ref	NSM	OK	0.420908	0	-inf	-nan	5e-05	0.000509129	yes
acp-5	acp-5	acp-5	chrX:5829422-5831871	ref	NSM	OK	21.5447	0	-inf	-nan	5e-05	0.000509129	yes
acp-7	acp-7	acp-7	chrIV:6428419-6431616	ref	NSM	OK	3.15326	0	-inf	-nan	5e-05	0.000509129	yes
acr-23	acr-23	acr-23	chrV:3651726-3659486	ref	NSM	OK	1.77568	0	-inf	-nan	5e-05	0.000509129	yes
aex-1	aex-1	aex-1	chrI:7602319-7608002	ref	NSM	OK	1.67369	0	-inf	-nan	5e-05	0.000509129	yes
aex-4	aex-4	aex-4	chrX:3729376-3731805	ref	NSM	OK	10.227	0	-inf	-nan	5e-05	0.000509129	yes
aexr-1	aexr-1	aexr-1	chrX:6631889-6634998	ref	NSM	OK	2.06179	0	-inf	-nan	5e-05	0.000509129	yes
aff-1	aff-1	aff-1	chrII:6860745-6863709	ref	NSM	OK	0.955458	0	-inf	-nan	5e-05	0.000509129	yes
amt-1	amt-1	amt-1	chrX:4571441-4573785	ref	NSM	OK	1.30793	0	-inf	-nan	5e-05	0.000509129	yes
apn-1	apn-1	apn-1	chrII:8047511-8048965	ref	NSM	OK	4.16213	0	-inf	-nan	5e-05	0.000509129	yes
arf-1.1	arf-1.1	arf-1.1	chrIV:7634901-7635638	ref	NSM	OK	12.6379	0	-inf	-nan	5e-05	0.000509129	yes
arg-1	arg-1	arg-1	chrX:1786901-1788400	ref	NSM	OK	1.35091	0	-inf	-nan	5e-05	0.000509129	yes
arl-6	arl-6	arl-6	chrIII:4813272-4814778	ref	NSM	OK	1.51192	0	-inf	-nan	5e-05	0.000509129	yes
arrd-1	arrd-1	arrd-1	chrII:203458-732072	ref	NSM	OK	0.433633	0	-inf	-nan	0.00125	0.00844553	yes
arrd-16	arrd-16	arrd-16	chrIII:12484692-12488161	ref	NSM	OK	3.05249	0	-inf	-nan	5e-05	0.000509129	yes
arrd-24	arrd-24	arrd-24	chrX:13979170-13980437	ref	NSM	OK	1.36946	0	-inf	-nan	5e-05	0.000509129	yes
arrd-5	arrd-5	arrd-5	chrII:9835161-9836866	ref	NSM	OK	1.00619	0	-inf	-nan	5e-05	0.000509129	yes
asfl-1	asfl-1	asfl-1	chrI:9658264-9659817	ref	NSM	OK	0.545163	0	-inf	-nan	5e-05	0.000509129	yes
atg-10	atg-10	atg-10	chrII:8659095-8659709	ref	NSM	OK	0.398743	0	-inf	-nan	0.0006	0.00472074	yes
bath-24	bath-24	bath-24	chrII:2044706-2045590	ref	NSM	OK	0.831786	0	-inf	-nan	5e-05	0.000509129	yes
bath-5	bath-5	bath-5	chrII:2030843-2031943	ref	NSM	OK	0.757093	0	-inf	-nan	5e-05	0.000509129	yes
bcmo-1	bcmo-1	bcmo-1	chrII:12830637-12832604	ref	NSM	OK	0.278624	0	-inf	-nan	5e-05	0.000509129	yes
best-2	best-2	best-2	chrIV:12849497-13146871	ref	NSM	OK	0.357233	0	-inf	-nan	0.00155	0.0100715	yes
best-21	best-21	best-21	chrIV:15302429-15309351	ref	NSM	OK	0.461713	0	-inf	-nan	5e-05	0.000509129	yes
best-5	best-5	best-5	chrIII:9686945-9690135	ref	NSM	OK	2.94525	0	-inf	-nan	5e-05	0.000509129	yes
best-7	best-7	best-7	chrIV:11226688-11230113	ref	NSM	OK	0.51472	0	-inf	-nan	0.0015	0.00980311	yes
brd-1	brd-1	brd-1	chrIII:6885220-6889441	ref	NSM	OK	0.856429	0	-inf	-nan	5e-05	0.000509129	yes
btb-21	btb-21	btb-21	chrV:3850111-3850713	ref	NSM	OK	12.3091	0	-inf	-nan	5e-05	0.000509129	yes
btb-9	btb-9	btb-9	chrII:1728578-1729983	ref	NSM	OK	3.79033	0	-inf	-nan	5e-05	0.000509129	yes
bus-1	bus-1	bus-1	chrV:9022458-9025006	ref	NSM	OK	0.852353	0	-inf	-nan	5e-05	0.000509129	yes
ccch-5	ccch-5	ccch-5	chrIV:14919591-14920244	ref	NSM	OK	0.18968	0	-inf	-nan	0.00185	0.0116468	yes
cdc-7	cdc-7	cdc-7	chrI:5872187-5874135	ref	NSM	OK	1.19671	0	-inf	-nan	5e-05	0.000509129	yes
cdf-2	cdf-2	cdf-2	chrX:12464700-12466709	ref	NSM	OK	6.68343	0	-inf	-nan	5e-05	0.000509129	yes
cdr-2	cdr-2	cdr-2	chrV:12414664-12415685	ref	NSM	OK	3.42633	0	-inf	-nan	5e-05	0.000509129	yes
cec-9	cec-9	cec-9	chrII:6110564-6113357	ref	NSM	OK	0.365864	0	-inf	-nan	5e-05	0.000509129	yes
ceh-1	ceh-1	ceh-1	chrX:4653464-4654011	ref	NSM	OK	3.57356	0	-inf	-nan	5e-05	0.000509129	yes
ceh-17	ceh-17	ceh-17	chrI:4568962-4570025	ref	NSM	OK	1.1679	0	-inf	-nan	5e-05	0.000509129	yes
ceh-28	ceh-28	ceh-28	chrX:13074477-13075918	ref	NSM	OK	0.198114	0	-inf	-nan	0.0021	0.0128816	yes
ceh-57	ceh-57	ceh-57	chrII:10363645-10365567	ref	NSM	OK	10.5833	0	-inf	-nan	5e-05	0.000509129	yes
ceh-60	ceh-60	ceh-60	chrX:6522745-6530048	ref	NSM	OK	0.860831	0	-inf	-nan	5e-05	0.000509129	yes
ceh-75	ceh-75	ceh-75	chrV:9921312-9922022	ref	NSM	OK	0.307676	0	-inf	-nan	0.0009	0.0065793	yes
ceh-81	ceh-81	ceh-81	chrII:1730408-1731970	ref	NSM	OK	0.346774	0	-inf	-nan	5e-05	0.000509129	yes
ceh-9	ceh-9	ceh-9	chrI:565442-566394	ref	NSM	OK	1.48052	0	-inf	-nan	5e-05	0.000509129	yes
ceh-93	ceh-93	ceh-93	chrX:384522-388792	ref	NSM	OK	3.31755	0	-inf	-nan	5e-05	0.000509129	yes
cgt-2	cgt-2	cgt-2	chrX:17696398-17701348	ref	NSM	OK	2.85701	0	-inf	-nan	5e-05	0.000509129	yes
che-14	che-14	che-14	chrI:5746727-5754122	ref	NSM	OK	1.08581	0	-inf	-nan	5e-05	0.000509129	yes
ckb-3	ckb-3	ckb-3	chrIII:4370856-4372792	ref	NSM	OK	0.566027	0	-inf	-nan	5e-05	0.000509129	yes
cky-1	cky-1	cky-1	chrV:12736733-12740967	ref	NSM	OK	0.425577	0	-inf	-nan	5e-05	0.000509129	yes
clc-1	clc-1	clc-1	chrX:11048176-11049104	ref	NSM	OK	29.5848	0	-inf	-nan	5e-05	0.000509129	yes
clec-102	clec-102	clec-102	chrI:12579886-12580947	ref	NSM	OK	0.164555	0	-inf	-nan	0.00225	0.0135386	yes
clec-136	clec-136	clec-136	chrII:4615673-4616530	ref	NSM	OK	1.0888	0	-inf	-nan	5e-05	0.000509129	yes
clec-139	clec-139	clec-139	chrII:4620158-4621738	ref	NSM	OK	1.26708	0	-inf	-nan	5e-05	0.000509129	yes
clec-143	clec-143	clec-143	chrII:10468290-10470195	ref	NSM	OK	1.28018	0	-inf	-nan	5e-05	0.000509129	yes
clec-147	clec-147	clec-147	chrII:14535889-14537484	ref	NSM	OK	0.163459	0	-inf	-nan	0.0047	0.0243613	yes
clec-182	clec-182	clec-182	chrIV:8796867-8798342	ref	NSM	OK	0.150192	0	-inf	-nan	0.0107	0.0457788	yes
clec-184	clec-184	clec-184	chrIV:12432627-12434978	ref	NSM	OK	2.3263	0	-inf	-nan	5e-05	0.000509129	yes
clec-185	clec-185	clec-185	chrIV:12438655-12443012	ref	NSM	OK	1.00168	0	-inf	-nan	5e-05	0.000509129	yes
clec-187	clec-187	clec-187	chrIV:12849497-13146871	ref	NSM	OK	1.71031	0	-inf	-nan	0.00075	0.00569646	yes
clec-193	clec-193	clec-193	chrIV:16804993-16806407	ref	NSM	OK	0.695866	0	-inf	-nan	0.0057	0.0283706	yes
clec-198	clec-198	clec-198	chrIV:17347143-17350954	ref	NSM	OK	6.75111	0	-inf	-nan	5e-05	0.000509129	yes
clec-199	clec-199	clec-199	chrIV:17351902-17357858	ref	NSM	OK	5.41833	0	-inf	-nan	5e-05	0.000509129	yes
clec-201	clec-201	clec-201	chrIV:17358866-17360598	ref	NSM	OK	2.28234	0	-inf	-nan	5e-05	0.000509129	yes
clec-227	clec-227	clec-227	chrV:14472533-14474338	ref	NSM	OK	0.466039	0	-inf	-nan	5e-05	0.000509129	yes
clec-233	clec-233	clec-233	chrV:15699960-16443388	ref	NSM	OK	1.14583	0	-inf	-nan	0.0006	0.00472074	yes
clec-24	clec-24	clec-24	chrV:16862227-16863868	ref	NSM	OK	1.53266	0	-inf	-nan	5e-05	0.000509129	yes
clec-25	clec-25	clec-25	chrV:16843277-16844674	ref	NSM	OK	1.24028	0	-inf	-nan	5e-05	0.000509129	yes
clec-256	clec-256	clec-256	chrV:18771661-18772611	ref	NSM	OK	0.178716	0	-inf	-nan	0.00115	0.00785734	yes
clec-257	clec-257	clec-257	chrV:18773032-18773996	ref	NSM	OK	0.65727	0	-inf	-nan	5e-05	0.000509129	yes
clec-26	clec-26	clec-26	chrV:16848690-16850108	ref	NSM	OK	0.758242	0	-inf	-nan	5e-05	0.000509129	yes
clec-27	clec-27	clec-27	chrV:16854623-16856130	ref	NSM	OK	0.668529	0	-inf	-nan	5e-05	0.000509129	yes
clec-28	clec-28	clec-28	chrV:16865718-16867204	ref	NSM	OK	1.17561	0	-inf	-nan	5e-05	0.000509129	yes
clec-31	clec-31	clec-31	chrV:16856435-16857933	ref	NSM	OK	3.0823	0	-inf	-nan	5e-05	0.000509129	yes
clec-32	clec-32	clec-32	chrV:16860205-16861797	ref	NSM	OK	0.32896	0	-inf	-nan	0.00425	0.0224566	yes
clec-34	clec-34	clec-34	chrV:16735742-16737382	ref	NSM	OK	0.596721	0	-inf	-nan	5e-05	0.000509129	yes
clec-36	clec-36	clec-36	chrV:16846844-16848431	ref	NSM	OK	2.59937	0	-inf	-nan	5e-05	0.000509129	yes
clec-37	clec-37	clec-37	chrV:16850406-16852057	ref	NSM	OK	3.39336	0	-inf	-nan	5e-05	0.000509129	yes
clec-4	clec-4	clec-4	chrII:12578352-12580989	ref	NSM	OK	1.04937	0	-inf	-nan	5e-05	0.000509129	yes
clec-40	clec-40	clec-40	chrV:16839122-16841039	ref	NSM	OK	0.726683	0	-inf	-nan	5e-05	0.000509129	yes
clec-44	clec-44	clec-44	chrII:919581-922709	ref	NSM	OK	0.282184	0	-inf	-nan	5e-05	0.000509129	yes
clec-47	clec-47	clec-47	chrV:15175744-15176273	ref	NSM	OK	0.315252	0	-inf	-nan	0.0013	0.00868666	yes
clec-48	clec-48	clec-48	chrV:18157998-18159540	ref	NSM	OK	1.70416	0	-inf	-nan	5e-05	0.000509129	yes
clec-51	clec-51	clec-51	chrIV:8162008-8163762	ref	NSM	OK	10.9184	0	-inf	-nan	5e-05	0.000509129	yes
clec-52	clec-52	clec-52	chrIV:8167189-8168739	ref	NSM	OK	11.1868	0	-inf	-nan	5e-05	0.000509129	yes
clec-56	clec-56	clec-56	chrV:14474503-14476765	ref	NSM	OK	8.022	0	-inf	-nan	5e-05	0.000509129	yes
clec-57	clec-57	clec-57	chrV:14469225-14472290	ref	NSM	OK	3.69716	0	-inf	-nan	5e-05	0.000509129	yes
clec-62	clec-62	clec-62	chrII:12893082-12895029	ref	NSM	OK	58.327	0	-inf	-nan	5e-05	0.000509129	yes
clec-8	clec-8	clec-8	chrII:12575643-12577657	ref	NSM	OK	3.64961	0	-inf	-nan	5e-05	0.000509129	yes
clec-86	clec-86	clec-86	chrX:7139857-7140451	ref	NSM	OK	1.17008	0	-inf	-nan	5e-05	0.000509129	yes
clec-9	clec-9	clec-9	chrV:16503518-16718341	ref	NSM	OK	0.313394	0	-inf	-nan	0.0112	0.0475955	yes
clh-4	clh-4	clh-4	chrX:4094887-4100512	ref	NSM	OK	6.38151	0	-inf	-nan	5e-05	0.000509129	yes
clx-1	clx-1	clx-1	chrIV:7734635-7736312	ref	NSM	OK	1.93779	0	-inf	-nan	5e-05	0.000509129	yes
cnc-7	cnc-7	cnc-7	chrV:20394064-20394653	ref	NSM	OK	0.606452	0	-inf	-nan	0.00265	0.0153938	yes
cnd-1	cnd-1	cnd-1	chrIII:5240695-5242005	ref	NSM	OK	1.60771	0	-inf	-nan	5e-05	0.000509129	yes
col-161	col-161	col-161	chrV:13317061-13317984	ref	NSM	OK	0.643629	0	-inf	-nan	5e-05	0.000509129	yes
col-52	col-52	col-52	chrI:4571214-4572664	ref	NSM	OK	1.7242	0	-inf	-nan	5e-05	0.000509129	yes
col-79	col-79	col-79	chrII:10702589-10714236	ref	NSM	OK	0.293091	0	-inf	-nan	0.00235	0.0140121	yes
col-84	col-84	col-84	chrII:11865624-11874630	ref	NSM	OK	0.194768	0	-inf	-nan	0.0045	0.0234633	yes
comt-1	comt-1	comt-1	chrX:2858157-2862423	ref	NSM	OK	0.226019	0	-inf	-nan	5e-05	0.000509129	yes
cpg-4	cpg-4	cpg-4	chrV:5996417-5999249	ref	NSM	OK	0.81162	0	-inf	-nan	0.00015	0.00140836	yes
cpn-2	cpn-2	cpn-2	chrII:203458-732072	ref	NSM	OK	1.39331	0	-inf	-nan	0.00065	0.00505865	yes
cpr-3	cpr-3	cpr-3	chrV:15296988-15298599	ref	NSM	OK	11.928	0	-inf	-nan	5e-05	0.000509129	yes
cpt-4	cpt-4	cpt-4	chrV:5023759-5027701	ref	NSM	OK	0.336017	0	-inf	-nan	5e-05	0.000509129	yes
cpt-5	cpt-5	cpt-5	chrV:13873186-13875811	ref	NSM	OK	0.329136	0	-inf	-nan	5e-05	0.000509129	yes
csp-2	csp-2	csp-2	chrIV:6307727-6315416	ref	NSM	OK	2.47506	0	-inf	-nan	5e-05	0.000509129	yes
ctl-1	ctl-1	ctl-1	chrII:14303544-14306177	ref	NSM	OK	0.448847	0	-inf	-nan	5e-05	0.000509129	yes
cul-6	cul-6	cul-6	chrIV:12586528-12590404	ref	NSM	OK	0.882537	0	-inf	-nan	5e-05	0.000509129	yes
cut-4	cut-4	cut-4	chrII:10436083-10439764	ref	NSM	OK	1.23264	0	-inf	-nan	5e-05	0.000509129	yes
cutl-16	cutl-16	cutl-16	chrII:6441396-6443566	ref	NSM	OK	2.66564	0	-inf	-nan	5e-05	0.000509129	yes
cutl-28	cutl-28	cutl-28	chrIV:684504-688143	ref	NSM	OK	0.594756	0	-inf	-nan	5e-05	0.000509129	yes
cutl-6	cutl-6	cutl-6	chrI:7065261-7067898	ref	NSM	OK	0.590321	0	-inf	-nan	5e-05	0.000509129	yes
cwp-2	cwp-2	cwp-2	chrV:4841969-4842553	ref	NSM	OK	0.157759	0	-inf	-nan	0.0052	0.0264066	yes
cyk-7	cyk-7	cyk-7	chrIII:7793591-7795273	ref	NSM	OK	4.90461	0	-inf	-nan	5e-05	0.000509129	yes
cyp-13A1	cyp-13A1	cyp-13A1	chrII:9779285-9781891	ref	NSM	OK	0.599183	0	-inf	-nan	5e-05	0.000509129	yes
cyp-13A3	cyp-13A3	cyp-13A3	chrII:9788838-9793225	ref	NSM	OK	1.15461	0	-inf	-nan	5e-05	0.000509129	yes
cyp-13A6	cyp-13A6	cyp-13A6	chrII:9800800-9802662	ref	NSM	OK	2.95185	0	-inf	-nan	5e-05	0.000509129	yes
cyp-13A7	cyp-13A7	cyp-13A7	chrII:9803560-9805388	ref	NSM	OK	0.889088	0	-inf	-nan	5e-05	0.000509129	yes
cyp-14A4	cyp-14A4	cyp-14A4	chrX:13282026-13284108	ref	NSM	OK	0.406823	0	-inf	-nan	5e-05	0.000509129	yes
cyp-25A2	cyp-25A2	cyp-25A2	chrIII:3835201-3837131	ref	NSM	OK	1.42402	0	-inf	-nan	5e-05	0.000509129	yes
cyp-29A3	cyp-29A3	cyp-29A3	chrV:59266-63430	ref	NSM	OK	0.744542	0	-inf	-nan	5e-05	0.000509129	yes
cyp-29A4	cyp-29A4	cyp-29A4	chrV:9654732-9657925	ref	NSM	OK	0.339931	0	-inf	-nan	5e-05	0.000509129	yes
cyp-34A2	cyp-34A2	cyp-34A2	chrV:15289007-15291069	ref	NSM	OK	3.96317	0	-inf	-nan	5e-05	0.000509129	yes
cyp-34A7	cyp-34A7	cyp-34A7	chrV:3961744-3963800	ref	NSM	OK	1.44605	0	-inf	-nan	5e-05	0.000509129	yes
cyp-35A2	cyp-35A2	cyp-35A2	chrV:7362393-7364154	ref	NSM	OK	6.41008	0	-inf	-nan	5e-05	0.000509129	yes
cyp-35A3	cyp-35A3	cyp-35A3	chrV:4022633-4024405	ref	NSM	OK	0.475437	0	-inf	-nan	5e-05	0.000509129	yes
cyp-35A4	cyp-35A4	cyp-35A4	chrV:4031611-4033372	ref	NSM	OK	0.435123	0	-inf	-nan	5e-05	0.000509129	yes
cyp-35B1	cyp-35B1	cyp-35B1	chrV:3939111-3941169	ref	NSM	OK	0.92497	0	-inf	-nan	5e-05	0.000509129	yes
daf-11	daf-11	daf-11	chrV:11718653-11725634	ref	NSM	OK	1.12946	0	-inf	-nan	5e-05	0.000509129	yes
daf-22	daf-22	daf-22	chrII:12423543-12425626	ref	NSM	OK	5.08513	0	-inf	-nan	5e-05	0.000509129	yes
daf-6	daf-6	daf-6	chrX:14888425-14894072	ref	NSM	OK	0.669888	0	-inf	-nan	5e-05	0.000509129	yes
dct-14	dct-14	dct-14	chrV:20500021-20500463	ref	NSM	OK	7.6961	0	-inf	-nan	5e-05	0.000509129	yes
dct-17	dct-17	dct-17	chrV:13727799-13730760	ref	NSM	OK	1.52655	0	-inf	-nan	0.00035	0.00298759	yes
dct-3	dct-3	dct-3	chrV:12441786-12443743	ref	NSM	OK	2.11502	0	-inf	-nan	5e-05	0.000509129	yes
dgtr-1	dgtr-1	dgtr-1	chrV:6497092-6498374	ref	NSM	OK	1.57337	0	-inf	-nan	5e-05	0.000509129	yes
dhs-11	dhs-11	dhs-11	chrIII:10637079-10698692	ref	NSM	OK	0.24706	0	-inf	-nan	0.0043	0.0226374	yes
dhs-16	dhs-16	dhs-16	chrV:5983728-5985319	ref	NSM	OK	1.29887	0	-inf	-nan	5e-05	0.000509129	yes
dhs-20	dhs-20	dhs-20	chrV:11602348-11604189	ref	NSM	OK	21.9572	0	-inf	-nan	5e-05	0.000509129	yes
dhs-27	dhs-27	dhs-27	chrX:3412962-3414693	ref	NSM	OK	0.668192	0	-inf	-nan	5e-05	0.000509129	yes
dhs-4	dhs-4	dhs-4	chrI:9647677-9649177	ref	NSM	OK	0.858933	0	-inf	-nan	5e-05	0.000509129	yes
dlc-2	dlc-2	dlc-2	chrIV:12110672-12111478	ref	NSM	OK	12.143	0	-inf	-nan	5e-05	0.000509129	yes
dlc-5	dlc-5	dlc-5	chrIV:6438142-6439898	ref	NSM	OK	2.03863	0	-inf	-nan	5e-05	0.000509129	yes
dmd-4	dmd-4	dmd-4	chrX:14857363-14861732	ref	NSM	OK	21.0943	0	-inf	-nan	5e-05	0.000509129	yes
dod-17	dod-17	dod-17	chrIV:12849497-13146871	ref	NSM	OK	1.36975	0	-inf	-nan	0.00055	0.00437092	yes
dod-20	dod-20	dod-20	chrV:422498-424167	ref	NSM	OK	1.43654	0	-inf	-nan	5e-05	0.000509129	yes
dos-1	dos-1	dos-1	chrIII:9104000-9106607	ref	NSM	OK	1.90826	0	-inf	-nan	5e-05	0.000509129	yes
dpy-8	dpy-8	dpy-8	chrX:5148882-5150401	ref	NSM	OK	0.33069	0	-inf	-nan	5e-05	0.000509129	yes
drag-1	drag-1	drag-1	chrI:1680511-1685065	ref	NSM	OK	5.26405	0	-inf	-nan	5e-05	0.000509129	yes
drr-1	drr-1	drr-1	chrII:13495045-13495722	ref	NSM	OK	5.53146	0	-inf	-nan	5e-05	0.000509129	yes
duo-2	duo-2	duo-2	chrIV:113693-114424	ref	NSM	OK	0.300067	0	-inf	-nan	0.00035	0.00298759	yes
dyf-5	dyf-5	dyf-5	chrI:9359144-9363997	ref	NSM	OK	2.74666	0	-inf	-nan	5e-05	0.000509129	yes
dyla-1	dyla-1	dyla-1	chrX:16841031-16842845	ref	NSM	OK	2.06158	0	-inf	-nan	5e-05	0.000509129	yes
dylt-2	dylt-2	dylt-2	chrX:8836014-9038321	ref	NSM	OK	0.587224	0	-inf	-nan	0.00575	0.0285834	yes
ech-8	ech-8	ech-8	chrIV:10236676-10239092	ref	NSM	OK	3.54146	0	-inf	-nan	5e-05	0.000509129	yes
ect-2	ect-2	ect-2	chrII:10778882-10783206	ref	NSM	OK	1.6508	0	-inf	-nan	5e-05	0.000509129	yes
egas-3	egas-3	egas-3	chrV:18628651-18636145	ref	NSM	OK	0.419461	0	-inf	-nan	5e-05	0.000509129	yes
egg-4	egg-4	egg-4	chrI:3932214-3934718	ref	NSM	OK	0.477282	0	-inf	-nan	5e-05	0.000509129	yes
egl-17	egl-17	egl-17	chrX:489794-492163	ref	NSM	OK	2.49514	0	-inf	-nan	5e-05	0.000509129	yes
elt-4	elt-4	elt-4	chrX:10475466-10475730	ref	NSM	OK	5.64735	0	-inf	-nan	5e-05	0.000509129	yes
eyg-1	eyg-1	eyg-1	chrII:9826453-9827867	ref	NSM	OK	0.62774	0	-inf	-nan	5e-05	0.000509129	yes
far-5	far-5	far-5	chrV:12995607-12996751	ref	NSM	OK	2.37521	0	-inf	-nan	5e-05	0.000509129	yes
fbf-1	fbf-1	fbf-1	chrII:6078521-6080692	ref	NSM	OK	0.22253	0	-inf	-nan	5e-05	0.000509129	yes
fbxa-1	fbxa-1	fbxa-1	chrIII:2305930-2307997	ref	NSM	OK	0.717557	0	-inf	-nan	5e-05	0.000509129	yes
fbxa-100	fbxa-100	fbxa-100	chrV:15699960-16443388	ref	NSM	OK	0.156406	0	-inf	-nan	0.0032	0.0179671	yes
fbxa-105	fbxa-105	fbxa-105	chrV:7390553-7392006	ref	NSM	OK	2.3913	0	-inf	-nan	5e-05	0.000509129	yes
fbxa-118	fbxa-118	fbxa-118	chrV:19776049-19777144	ref	NSM	OK	0.146647	0	-inf	-nan	0.00205	0.0126387	yes
fbxa-125	fbxa-125	fbxa-125	chrI:10647193-10647766	ref	NSM	OK	0.172182	0	-inf	-nan	0.00205	0.0126387	yes
fbxa-127	fbxa-127	fbxa-127	chrV:16728708-16729938	ref	NSM	OK	2.86841	0	-inf	-nan	5e-05	0.000509129	yes
fbxa-134	fbxa-134	fbxa-134	chrV:17350361-17351294	ref	NSM	OK	0.241325	0	-inf	-nan	0.00195	0.0121216	yes
fbxa-135	fbxa-135	fbxa-135	chrV:15402259-15404368	ref	NSM	OK	0.533085	0	-inf	-nan	5e-05	0.000509129	yes
fbxa-14	fbxa-14	fbxa-14	chrIII:1322139-1323623	ref	NSM	OK	2.54771	0	-inf	-nan	5e-05	0.000509129	yes
fbxa-144	fbxa-144	fbxa-144	chrV:15699960-16443388	ref	NSM	OK	0.84907	0	-inf	-nan	0.0007	0.00540514	yes
fbxa-155	fbxa-155	fbxa-155	chrIII:10007882-10010087	ref	NSM	OK	0.464158	0	-inf	-nan	5e-05	0.000509129	yes
fbxa-158	fbxa-158	fbxa-158	chrII:1619900-1621268	ref	NSM	OK	4.49297	0	-inf	-nan	5e-05	0.000509129	yes
fbxa-162	fbxa-162	fbxa-162	chrII:1608212-1609008	ref	NSM	OK	2.79549	0	-inf	-nan	5e-05	0.000509129	yes
fbxa-163	fbxa-163	fbxa-163	chrII:1609322-1610722	ref	NSM	OK	1.7548	0	-inf	-nan	5e-05	0.000509129	yes
fbxa-164	fbxa-164	fbxa-164	chrII:1612840-1614009	ref	NSM	OK	2.98783	0	-inf	-nan	5e-05	0.000509129	yes
fbxa-166	fbxa-166	fbxa-166	chrII:1616945-1619011	ref	NSM	OK	1.55322	0	-inf	-nan	5e-05	0.000509129	yes
fbxa-172	fbxa-172	fbxa-172	chrV:17555827-17726691	ref	NSM	OK	0.240689	0	-inf	-nan	0.005	0.0256718	yes
fbxa-176	fbxa-176	fbxa-176	chrV:17549694-17551170	ref	NSM	OK	3.62232	0	-inf	-nan	5e-05	0.000509129	yes
fbxa-182	fbxa-182	fbxa-182	chrII:2410951-2412746	ref	NSM	OK	1.50629	0	-inf	-nan	5e-05	0.000509129	yes
fbxa-185	fbxa-185	fbxa-185	chrV:17331614-17335521	ref	NSM	OK	0.670927	0	-inf	-nan	5e-05	0.000509129	yes
fbxa-188	fbxa-188	fbxa-188	chrV:17343286-17344877	ref	NSM	OK	4.32848	0	-inf	-nan	5e-05	0.000509129	yes
fbxa-189	fbxa-189	fbxa-189	chrV:17345202-17347684	ref	NSM	OK	1.61614	0	-inf	-nan	5e-05	0.000509129	yes
fbxa-19	fbxa-19	fbxa-19	chrIII:1315255-1316657	ref	NSM	OK	0.903167	0	-inf	-nan	5e-05	0.000509129	yes
fbxa-190	fbxa-190	fbxa-190	chrX:1372021-1374547	ref	NSM	OK	1.53366	0	-inf	-nan	5e-05	0.000509129	yes
fbxa-199	fbxa-199	fbxa-199	chrV:15397367-15398811	ref	NSM	OK	4.47615	0	-inf	-nan	5e-05	0.000509129	yes
fbxa-203	fbxa-203	fbxa-203	chrI:3233392-3600680	ref	NSM	OK	0.656384	0	-inf	-nan	0.00765	0.035606	yes
fbxa-209	fbxa-209	fbxa-209	chrV:15423853-15424800	ref	NSM	OK	2.11805	0	-inf	-nan	5e-05	0.000509129	yes
fbxa-21	fbxa-21	fbxa-21	chrIII:1236006-1237040	ref	NSM	OK	2.17509	0	-inf	-nan	5e-05	0.000509129	yes
fbxa-215	fbxa-215	fbxa-215	chrIV:13665465-13666845	ref	NSM	OK	1.12392	0	-inf	-nan	5e-05	0.000509129	yes
fbxa-219	fbxa-219	fbxa-219	chrIII:2291442-2294113	ref	NSM	OK	1.77341	0	-inf	-nan	5e-05	0.000509129	yes
fbxa-26	fbxa-26	fbxa-26	chrIII:1340607-1342486	ref	NSM	OK	4.4022	0	-inf	-nan	5e-05	0.000509129	yes
fbxa-29	fbxa-29	fbxa-29	chrIII:1272535-1273668	ref	NSM	OK	2.34179	0	-inf	-nan	5e-05	0.000509129	yes
fbxa-31	fbxa-31	fbxa-31	chrIII:1269621-1271377	ref	NSM	OK	1.40672	0	-inf	-nan	5e-05	0.000509129	yes
fbxa-39	fbxa-39	fbxa-39	chrIII:2274127-2277145	ref	NSM	OK	0.567215	0	-inf	-nan	5e-05	0.000509129	yes
fbxa-4	fbxa-4	fbxa-4	chrII:2414220-2415453	ref	NSM	OK	1.72537	0	-inf	-nan	5e-05	0.000509129	yes
fbxa-48	fbxa-48	fbxa-48	chrIII:2266681-2272162	ref	NSM	OK	1.26926	0	-inf	-nan	5e-05	0.000509129	yes
fbxa-51	fbxa-51	fbxa-51	chrIII:962292-963515	ref	NSM	OK	0.401092	0	-inf	-nan	0.0074	0.0347085	yes
fbxa-53	fbxa-53	fbxa-53	chrX:1716491-1718563	ref	NSM	OK	2.91837	0	-inf	-nan	5e-05	0.000509129	yes
fbxa-54	fbxa-54	fbxa-54	chrIII:956345-957784	ref	NSM	OK	1.9545	0	-inf	-nan	5e-05	0.000509129	yes
fbxa-55	fbxa-55	fbxa-55	chrIII:933573-936056	ref	NSM	OK	1.11608	0	-inf	-nan	5e-05	0.000509129	yes
fbxa-59	fbxa-59	fbxa-59	chrIII:940867-943447	ref	NSM	OK	2.77744	0	-inf	-nan	5e-05	0.000509129	yes
fbxa-60	fbxa-60	fbxa-60	chrIII:944861-946267	ref	NSM	OK	10.9137	0	-inf	-nan	5e-05	0.000509129	yes
fbxa-61	fbxa-61	fbxa-61	chrIII:1239314-1242730	ref	NSM	OK	1.17749	0	-inf	-nan	5e-05	0.000509129	yes
fbxa-62	fbxa-62	fbxa-62	chrIII:2227702-2229218	ref	NSM	OK	0.610295	0	-inf	-nan	5e-05	0.000509129	yes
fbxa-74	fbxa-74	fbxa-74	chrIII:1545026-2217085	ref	NSM	OK	0.465862	0	-inf	-nan	0.0014	0.00924527	yes
fbxa-81	fbxa-81	fbxa-81	chrX:14540615-14541988	ref	NSM	OK	0.642334	0	-inf	-nan	5e-05	0.000509129	yes
fbxa-84	fbxa-84	fbxa-84	chrV:15182701-15184024	ref	NSM	OK	1.27882	0	-inf	-nan	5e-05	0.000509129	yes
fbxa-98	fbxa-98	fbxa-98	chrIV:13633474-13635118	ref	NSM	OK	4.01376	0	-inf	-nan	5e-05	0.000509129	yes
fbxa-99	fbxa-99	fbxa-99	chrV:15699960-16443388	ref	NSM	OK	1.3663	0	-inf	-nan	0.0012	0.00814957	yes
fbxb-114	fbxb-114	fbxb-114	chrX:16921779-16922788	ref	NSM	OK	1.35447	0	-inf	-nan	5e-05	0.000509129	yes
fbxb-115	fbxb-115	fbxb-115	chrV:19238391-19239820	ref	NSM	OK	2.55532	0	-inf	-nan	5e-05	0.000509129	yes
fbxb-3	fbxb-3	fbxb-3	chrIV:11838956-11840221	ref	NSM	OK	0.157653	0	-inf	-nan	0.00035	0.00298759	yes
fbxb-65	fbxb-65	fbxb-65	chrV:19329610-19330626	ref	NSM	OK	0.430183	0	-inf	-nan	5e-05	0.000509129	yes
fbxb-7	fbxb-7	fbxb-7	chrV:17377417-17379152	ref	NSM	OK	0.482351	0	-inf	-nan	5e-05	0.000509129	yes
fbxb-76	fbxb-76	fbxb-76	chrIV:11378151-11379326	ref	NSM	OK	1.15094	0	-inf	-nan	5e-05	0.000509129	yes
fbxb-88	fbxb-88	fbxb-88	chrII:4826516-4827783	ref	NSM	OK	0.646639	0	-inf	-nan	5e-05	0.000509129	yes
fbxc-25	fbxc-25	fbxc-25	chrII:2294697-2296108	ref	NSM	OK	0.325236	0	-inf	-nan	5e-05	0.000509129	yes
fbxc-39	fbxc-39	fbxc-39	chrII:988901-990984	ref	NSM	OK	0.510368	0	-inf	-nan	0.0001	0.000972458	yes
fil-1	fil-1	fil-1	chrV:14993913-14995036	ref	NSM	OK	3.07605	0	-inf	-nan	5e-05	0.000509129	yes
fil-2	fil-2	fil-2	chrV:6278987-6280129	ref	NSM	OK	1.54009	0	-inf	-nan	5e-05	0.000509129	yes
fip-6	fip-6	fip-6	chrI:8945657-8946172	ref	NSM	OK	0.302893	0	-inf	-nan	0.0026	0.0151928	yes
fipr-20	fipr-20	fipr-20	chrIII:7462201-7462330	ref	NSM	OK	6.89452	0	-inf	-nan	0.0078	0.0358391	yes
fipr-7	fipr-7	fipr-7	chrV:10229816-10230085	ref	NSM	OK	0.387148	0	-inf	-nan	0.00095	0.0068278	yes
fkb-4	fkb-4	fkb-4	chrV:12785252-12786982	ref	NSM	OK	1.35906	0	-inf	-nan	5e-05	0.000509129	yes
flr-1	flr-1	flr-1	chrX:13452637-13456465	ref	NSM	OK	5.73718	0	-inf	-nan	5e-05	0.000509129	yes
flr-4	flr-4	flr-4	chrX:15089441-15093305	ref	NSM	OK	2.43051	0	-inf	-nan	5e-05	0.000509129	yes
fog-1	fog-1	fog-1	chrI:3211059-3217023	ref	NSM	OK	2.28269	0	-inf	-nan	5e-05	0.000509129	yes
fog-2	fog-2	fog-2	chrV:20199262-20200474	ref	NSM	OK	1.33715	0	-inf	-nan	0.00065	0.00505865	yes
folt-2	folt-2	folt-2	chrV:2872712-2875476	ref	NSM	OK	2.0873	0	-inf	-nan	5e-05	0.000509129	yes
frpr-11	frpr-11	frpr-11	chrV:8907606-8909371	ref	NSM	OK	4.7645	0	-inf	-nan	5e-05	0.000509129	yes
fut-2	fut-2	fut-2	chrV:6573965-6575780	ref	NSM	OK	3.32205	0	-inf	-nan	5e-05	0.000509129	yes
gba-2	gba-2	gba-2	chrII:2182522-2186426	ref	NSM	OK	1.11815	0	-inf	-nan	5e-05	0.000509129	yes
gcy-14	gcy-14	gcy-14	chrV:14863152-14867890	ref	NSM	OK	0.343775	0	-inf	-nan	5e-05	0.000509129	yes
gcy-20	gcy-20	gcy-20	chrV:15699960-16443388	ref	NSM	OK	0.187874	0	-inf	-nan	0.00085	0.00629542	yes
gcy-27	gcy-27	gcy-27	chrIV:17432939-17439914	ref	NSM	OK	0.498542	0	-inf	-nan	5e-05	0.000509129	yes
gcy-31	gcy-31	gcy-31	chrX:2420454-2427497	ref	NSM	OK	4.56551	0	-inf	-nan	5e-05	0.000509129	yes
gcy-6	gcy-6	gcy-6	chrV:10308265-10314028	ref	NSM	OK	0.255231	0	-inf	-nan	5e-05	0.000509129	yes
gei-18	gei-18	gei-18	chrIV:13981061-13982498	ref	NSM	OK	0.496902	0	-inf	-nan	5e-05	0.000509129	yes
glb-21	glb-21	glb-21	chrIV:10710039-10711772	ref	NSM	OK	1.83055	0	-inf	-nan	5e-05	0.000509129	yes
glb-5	glb-5	glb-5	chrV:5558883-5564216	ref	NSM	OK	1.00576	0	-inf	-nan	5e-05	0.000509129	yes
glh-3	glh-3	glh-3	chrI:5792583-5795044	ref	NSM	OK	0.448391	0	-inf	-nan	5e-05	0.000509129	yes
glo-3	glo-3	glo-3	chrX:10533722-10537052	ref	NSM	OK	2.607	0	-inf	-nan	0.0013	0.00868666	yes
gly-19	gly-19	gly-19	chrI:7113015-7114849	ref	NSM	OK	3.47495	0	-inf	-nan	5e-05	0.000509129	yes
gmeb-4	gmeb-4	gmeb-4	chrIV:12452261-12454058	ref	NSM	OK	1.1111	0	-inf	-nan	5e-05	0.000509129	yes
gpa-15	gpa-15	gpa-15	chrI:8531814-8534487	ref	NSM	OK	0.853644	0	-inf	-nan	5e-05	0.000509129	yes
gpa-3	gpa-3	gpa-3	chrV:9357710-9359726	ref	NSM	OK	2.54913	0	-inf	-nan	5e-05	0.000509129	yes
gpa-6	gpa-6	gpa-6	chrX:13191176-13193886	ref	NSM	OK	3.3395	0	-inf	-nan	5e-05	0.000509129	yes
gpa-8	gpa-8	gpa-8	chrV:12638833-12640452	ref	NSM	OK	1.27137	0	-inf	-nan	5e-05	0.000509129	yes
gpn-1	gpn-1	gpn-1	chrX:15681749-15687331	ref	NSM	OK	1.11947	0	-inf	-nan	5e-05	0.000509129	yes
gpr-2	gpr-2	gpr-2	chrIII:9391324-9393057	ref	NSM	OK	0.78413	0	-inf	-nan	5e-05	0.000509129	yes
grd-1	grd-1	grd-1	chrX:11109559-11115604	ref	NSM	OK	0.238998	0	-inf	-nan	5e-05	0.000509129	yes
grl-1	grl-1	grl-1	chrV:5530855-5533829	ref	NSM	OK	1.48953	0	-inf	-nan	5e-05	0.000509129	yes
grl-12	grl-12	grl-12	chrV:8635911-8636960	ref	NSM	OK	0.238976	0	-inf	-nan	0.0039	0.0209652	yes
gst-2	gst-2	gst-2	chrIV:10140398-10141491	ref	NSM	OK	2.72586	0	-inf	-nan	5e-05	0.000509129	yes
gst-23	gst-23	gst-23	chrV:3243292-3244438	ref	NSM	OK	5.97982	0	-inf	-nan	5e-05	0.000509129	yes
gst-33	gst-33	gst-33	chrV:3467529-3468486	ref	NSM	OK	6.32254	0	-inf	-nan	5e-05	0.000509129	yes
gst-4	gst-4	gst-4	chrIV:10142217-10142985	ref	NSM	OK	9.73099	0	-inf	-nan	5e-05	0.000509129	yes
gst-6	gst-6	gst-6	chrII:4879910-4880980	ref	NSM	OK	8.21298	0	-inf	-nan	5e-05	0.000509129	yes
gst-9	gst-9	gst-9	chrII:4891582-4893480	ref	NSM	OK	2.6349	0	-inf	-nan	5e-05	0.000509129	yes
gstk-1	gstk-1	gstk-1	chrII:9656689-9657603	ref	NSM	OK	2.5653	0	-inf	-nan	5e-05	0.000509129	yes
haao-1	haao-1	haao-1	chrV:9505664-9506959	ref	NSM	OK	0.79606	0	-inf	-nan	5e-05	0.000509129	yes
hen-1	hen-1	hen-1	chrX:7116377-7116940	ref	NSM	OK	4.90461	0	-inf	-nan	5e-05	0.000509129	yes
hil-5	hil-5	hil-5	chrI:5774623-5775460	ref	NSM	OK	3.69286	0	-inf	-nan	5e-05	0.000509129	yes
his-38	his-38	his-38	chrX:7309518-7309830	ref	NSM	OK	0.610459	0	-inf	-nan	0.00545	0.0273853	yes
his-70	his-70	his-70	chrIII:4059689-4060094	ref	NSM	OK	0.185192	0	-inf	-nan	0.00025	0.0022419	yes
hlh-4	hlh-4	hlh-4	chrIII:9737403-9738754	ref	NSM	OK	5.35607	0	-inf	-nan	5e-05	0.000509129	yes
hlh-6	hlh-6	hlh-6	chrII:9613454-9614753	ref	NSM	OK	1.67006	0	-inf	-nan	5e-05	0.000509129	yes
hmg-3	hmg-3	hmg-3	chrI:5815761-5818128	ref	NSM	OK	1.71663	0	-inf	-nan	5e-05	0.000509129	yes
hmit-1.2	hmit-1.2	hmit-1.2	chrV:18524865-18528852	ref	NSM	OK	5.0949	0	-inf	-nan	5e-05	0.000509129	yes
hop-1	hop-1	hop-1	chrI:4208593-4210342	ref	NSM	OK	1.54634	0	-inf	-nan	5e-05	0.000509129	yes
hot-6	hot-6	hot-6	chrV:11021099-11022855	ref	NSM	OK	0.903512	0	-inf	-nan	5e-05	0.000509129	yes
hpo-30	hpo-30	hpo-30	chrV:12308829-12310323	ref	NSM	OK	0.56673	0	-inf	-nan	5e-05	0.000509129	yes
hrg-6	hrg-6	hrg-6	chrIV:11032674-11033460	ref	NSM	OK	4.28457	0	-inf	-nan	0.0081	0.0369273	yes
hsd-2	hsd-2	hsd-2	chrX:5005252-5006964	ref	NSM	OK	1.94944	0	-inf	-nan	5e-05	0.000509129	yes
hsp-12.1	hsp-12.1	hsp-12.1	chrI:10581678-10582597	ref	NSM	OK	0.569612	0	-inf	-nan	0.0009	0.0065793	yes
htp-2	htp-2	htp-2	chrIV:6419517-6420716	ref	NSM	OK	2.50536	0	-inf	-nan	5e-05	0.000509129	yes
hum-9	hum-9	hum-9	chrIV:9274529-9282979	ref	NSM	OK	2.593	0	-inf	-nan	5e-05	0.000509129	yes
ifa-3	ifa-3	ifa-3	chrX:16265869-16271754	ref	NSM	OK	0.808317	0	-inf	-nan	5e-05	0.000509129	yes
[truncated: 1,759 more rows]

## Sheet: Enriched
test_id	gene_id	gene	locus	sample_1	sample_2	status	value_1	value_2	log2(fold_change)	test_stat	p_value	q_value	significant	fold-change
clec-179	clec-179	clec-179	chrIV:7183399-7184533	ref	NSM	OK	0.0696785	67.564	9.92132	9.31634	0.0012	0.00814957	yes	969.65
ZK177.1	ZK177.1	ZK177.1	chrII:5528131-5529252	ref	NSM	OK	0.0406437	22.007	9.08072	6.79668	0.01015	0.0440466	yes	541.463
mod-5	mod-5	mod-5	chrI:3035239-3047796	ref	NSM	OK	8.92187	3704.3	8.69764	10.682	5e-05	0.000509129	yes	415.193
T25E4.2	T25E4.2	T25E4.2	chrII:5580107-5582392	ref	NSM	OK	0.789302	308.378	8.60991	5.95761	5e-05	0.000509129	yes	390.698
Y47G6A.26	Y47G6A.26	Y47G6A.26	chrI:3618950-3619639	ref	NSM	OK	0.105373	34.0176	8.33463	5.84566	0.00125	0.00844553	yes	322.83
tph-1	tph-1	tph-1	chrII:7549309-7551729	ref	NSM	OK	4.04692	1055.29	8.0266	6.74235	5e-05	0.000509129	yes	260.764
ceh-2	ceh-2	ceh-2	chrI:6046951-6050389	ref	NSM	OK	1.47001	253.726	7.4313	5.15462	5e-05	0.000509129	yes	172.601
Y47G6A.32	Y47G6A.32	Y47G6A.32	chrI:3620584-3625090	ref	NSM	OK	1.5157	255.635	7.39796	4.99791	0.0001	0.000972458	yes	168.658
acr-3	acr-3	acr-3	chrX:6709547-6712740	ref	NSM	OK	2.16131	349.546	7.33743	5.34612	5e-05	0.000509129	yes	161.728
col-140	col-140	col-140	chrV:5835876-5836794	ref	NSM	OK	0.0770328	10.7465	7.12418	4.98075	0.00045	0.00369721	yes	139.506
F56A6.5	F56A6.5	F56A6.5	chrI:582307-583621	ref	NSM	OK	0.146749	18.3095	6.96309	4.80938	0.0005	0.00405108	yes	124.767
bas-1	bas-1	bas-1	chrIII:5612246-5614561	ref	NSM	OK	8.092	990.023	6.93482	6.85611	5e-05	0.000509129	yes	122.346
ZK616.1	ZK616.1	ZK616.1	chrIV:5403116-5405529	ref	NSM	OK	5.90122	718.791	6.92842	4.57915	0.00015	0.00140836	yes	121.804
rgs-7	rgs-7	rgs-7	chrX:3542617-3557147	ref	NSM	OK	17.7418	1908.58	6.7492	6.46674	5e-05	0.000509129	yes	107.575
nlp-11	nlp-11	nlp-11	chrII:9689785-9691827	ref	NSM	OK	208.599	22150.6	6.73047	10.5342	5e-05	0.000509129	yes	106.187
npr-33	npr-33	npr-33	chrX:15910567-15914089	ref	NSM	OK	5.09974	489.72	6.58539	5.07187	5e-05	0.000509129	yes	96.0285
cat-1	cat-1	cat-1	chrX:5705895-5710550	ref	NSM	OK	21.4608	1938.07	6.49677	6.75586	5e-05	0.000509129	yes	90.3073
shw-3	shw-3	shw-3	chrV:12973395-12976315	ref	NSM	OK	9.03544	741.607	6.35892	5.56391	5e-05	0.000509129	yes	82.0778
K03E5.2	K03E5.2	K03E5.2	chrI:3233392-3600680	ref	NSM	OK	53.6432	4342.36	6.33894	1.47953	5e-05	0.000509129	yes	80.9489
ins-1	ins-1	ins-1	chrIV:10436733-10437972	ref	NSM	OK	12.9286	1024.34	6.30798	4.79499	0.00035	0.00298759	yes	79.2303
gadr-1	gadr-1	gadr-1	chrIV:13183047-13186958	ref	NSM	OK	0.0420123	3.05977	6.18647	3.71599	0.00065	0.00505865	yes	72.8305
F58E1.7	F58E1.7	F58E1.7	chrII:1677454-1679258	ref	NSM	OK	0.0868592	6.21611	6.16119	3.89003	0.00055	0.00437092	yes	71.5654
D1081.4	D1081.4	D1081.4	chrI:8474879-8476276	ref	NSM	OK	5.42248	382.15	6.13904	4.24193	0.0002	0.00182674	yes	70.475
glb-9	glb-9	glb-9	chrII:7507405-7513927	ref	NSM	OK	6.47697	446.089	6.10587	3.99528	0.0009	0.0065793	yes	68.8732
Y43F8B.3	Y43F8B.3	Y43F8B.3	chrV:19503081-19519696	ref	NSM	OK	1.08875	74.5822	6.09809	4.82731	0.00015	0.00140836	yes	68.5027
sru-48	sru-48	sru-48	chrX:5180142-5181464	ref	NSM	OK	0.170958	10.5828	5.95194	3.09453	0.00175	0.0111552	yes	61.9031
R107.5	R107.5	R107.5	chrIII:9051678-9053706	ref	NSM	OK	29.1649	1785.11	5.93564	6.29578	5e-05	0.000509129	yes	61.2076
twk-46	twk-46	twk-46	chrV:19060160-19066878	ref	NSM	OK	11.8775	724.465	5.93062	5.13712	0.0004	0.00337064	yes	60.995
C35E7.11	C35E7.11	C35E7.11	chrI:10844776-10845609	ref	NSM	OK	33.8033	2034.42	5.91131	5.61271	5e-05	0.000509129	yes	60.1841
F12F6.15	F12F6.15	F12F6.15	chrIV:11568394-11568732	ref	NSM	OK	0.594196	34.7947	5.87178	3.12946	0.0042	0.0222445	yes	58.5574
glr-8	glr-8	glr-8	chrX:6506846-6509827	ref	NSM	OK	1.4522	82.3973	5.82629	4.19937	0.00035	0.00298759	yes	56.7398
ttx-3	ttx-3	ttx-3	chrX:11764599-11769311	ref	NSM	OK	12.7595	679.061	5.7339	5.40217	5e-05	0.000509129	yes	53.2201
gst-40	gst-40	gst-40	chrIV:760617-762295	ref	NSM	OK	10.7607	544.035	5.65985	5.05599	5e-05	0.000509129	yes	50.5574
F15G9.1	F15G9.1	F15G9.1	chrX:9706968-9708360	ref	NSM	OK	8.00929	399.69	5.64106	3.99767	5e-05	0.000509129	yes	49.9032
sdz-2	sdz-2	sdz-2	chrX:17099300-17100666	ref	NSM	OK	0.081595	4.02459	5.62422	3.74423	0.0002	0.00182674	yes	49.3241
T23B12.11	T23B12.11	T23B12.11	chrV:8456170-8457175	ref	NSM	OK	8.90381	430.716	5.59617	4.00412	0.0003	0.00262321	yes	48.3743
eak-4	eak-4	eak-4	chrIV:12524455-12525487	ref	NSM	OK	4.2612	201.879	5.56609	3.93387	0.00035	0.00298759	yes	47.3762
C30G7.2	C30G7.2	C30G7.2	chrV:14937033-14938925	ref	NSM	OK	131.127	6201.26	5.56352	6.7155	5e-05	0.000509129	yes	47.2919
H03E18.2	H03E18.2	H03E18.2	chrX:8514135-8517777	ref	NSM	OK	7.77683	359.92	5.53235	4.05647	0.00025	0.0022419	yes	46.2811
R144.15	R144.15	R144.15	chrIII:5030913-5036309	ref	NSM	OK	20.3119	938.49	5.52995	4.3753	0.0005	0.00405108	yes	46.2041
aex-2	aex-2	aex-2	chrX:9651194-9653058	ref	NSM	OK	3.37992	149.554	5.46753	3.88002	0.0011	0.0076046	yes	44.2477
his-67	his-67	his-67	chrI:9988441-9988753	ref	NSM	OK	8.02131	330.243	5.36355	3.76773	0.0002	0.00182674	yes	41.1708
T28D9.12	T28D9.12	T28D9.12	chrII:6470062-6470474	ref	NSM	OK	0.550048	22.0961	5.32809	3.59631	0.0057	0.0283706	yes	40.1712
C16D6.1	C16D6.1	C16D6.1	chrX:12525316-12525652	ref	NSM	OK	12.3226	493.224	5.32286	4.0939	0.00085	0.00629542	yes	40.0258
F53F8.6	F53F8.6	F53F8.6	chrV:20708696-20709763	ref	NSM	OK	0.605766	24.0238	5.30956	2.81337	0.00325	0.0182025	yes	39.6585
psd-1	psd-1	psd-1	chrIII:7268634-7275316	ref	NSM	OK	23.5267	923.461	5.29468	5.78302	5e-05	0.000509129	yes	39.2516
hot-2	hot-2	hot-2	chrV:19174776-19187638	ref	NSM	OK	4.00778	156.746	5.28949	4.01726	0.0001	0.000972458	yes	39.1107
F52E4.5	F52E4.5	F52E4.5	chrX:3085971-3087321	ref	NSM	OK	3.89436	146.61	5.23445	3.67345	0.00145	0.00953159	yes	37.6467
F36G3.3	F36G3.3	F36G3.3	chrX:9798891-9800980	ref	NSM	OK	7.48355	281.224	5.23185	3.91141	0.0009	0.0065793	yes	37.5789
npr-17	npr-17	npr-17	chrIII:7990822-7996370	ref	NSM	OK	6.78307	253.772	5.22545	4.94378	5e-05	0.000509129	yes	37.4125
F39B2.9	F39B2.9	F39B2.9	chrI:14758774-14759236	ref	NSM	OK	4.48127	165.778	5.2092	3.57808	0.0004	0.00337064	yes	36.9935
his-7	his-7	his-7	chrV:8533357-8533741	ref	NSM	OK	2.06989	75.8777	5.19605	3.39699	0.00015	0.00140836	yes	36.6578
C42C1.3	C42C1.3	C42C1.3	chrIV:12269571-12270383	ref	NSM	OK	0.0831388	3.02059	5.18316	3.13225	0.00595	0.0293557	yes	36.3318
C03F11.2	C03F11.2	C03F11.2	chrX:5394530-5396896	ref	NSM	OK	0.735916	26.6987	5.18109	3.40179	0.0001	0.000972458	yes	36.2797
K08E4.7	K08E4.7	K08E4.7	chrIV:12075794-12076892	ref	NSM	OK	0.0722518	2.61688	5.17867	3.04587	0.0042	0.0222445	yes	36.2189
C46A5.5	C46A5.5	C46A5.5	chrIV:7757652-7759615	ref	NSM	OK	0.924769	32.8376	5.15011	3.47109	0.00025	0.0022419	yes	35.5089
srt-63	srt-63	srt-63	chrV:3254774-3256149	ref	NSM	OK	0.162072	5.74446	5.14747	2.81076	0.0041	0.0217953	yes	35.444
F53F8.7	F53F8.7	F53F8.7	chrV:20694752-20698247	ref	NSM	OK	10.5402	371.917	5.141	4.02944	0.00035	0.00298759	yes	35.2854
F59B2.14	F59B2.14	F59B2.14	chrIII:9021292-9022556	ref	NSM	OK	0.268658	9.47163	5.13977	2.78964	0.00255	0.0150118	yes	35.2553
F26F12.2	F26F12.2	F26F12.2	chrV:5837619-5838570	ref	NSM	OK	0.163269	5.73652	5.13485	2.78879	0.0071	0.0337731	yes	35.1353
F47B10.8	F47B10.8	F47B10.8	chrX:10905321-10910703	ref	NSM	OK	5.15019	180.387	5.13033	4.16525	0.00355	0.0194547	yes	35.0254
C50F7.9	C50F7.9	C50F7.9	chrIV:7730656-7732048	ref	NSM	OK	0.0535534	1.86957	5.12558	3.16172	0.0047	0.0243613	yes	34.9103
C10E2.4	C10E2.4	C10E2.4	chrX:16749681-16751037	ref	NSM	OK	5.15921	179.438	5.12019	3.74888	0.0008	0.00599829	yes	34.7801
unc-86	unc-86	unc-86	chrIII:8213012-8216225	ref	NSM	OK	21.3022	716.814	5.07253	5.27148	5e-05	0.000509129	yes	33.6499
T10B9.9	T10B9.9	T10B9.9	chrII:9775178-9775817	ref	NSM	OK	6.80446	226.835	5.05902	3.76374	0.0011	0.0076046	yes	33.3363
upp-1	upp-1	upp-1	chrIII:7641161-7643026	ref	NSM	OK	225.465	7498.3	5.05559	8.98429	5e-05	0.000509129	yes	33.2571
nhr-136	nhr-136	nhr-136	chrV:12107234-12109118	ref	NSM	OK	6.2266	204.759	5.03934	4.71616	5e-05	0.000509129	yes	32.8846
glb-24	glb-24	glb-24	chrV:12882614-12885938	ref	NSM	OK	17.5154	563.913	5.00878	4.41508	0.0005	0.00405108	yes	32.1953
C08G5.7	C08G5.7	C08G5.7	chrII:756409-765324	ref	NSM	OK	25.9047	829.219	5.00047	4.32543	0.0001	0.000972458	yes	32.0104
T07D1.5	T07D1.5	T07D1.5	chrX:2418417-2419870	ref	NSM	OK	0.261417	8.36493	4.99993	2.51413	0.00345	0.0190856	yes	31.9984
F26F2.8	F26F2.8	F26F2.8	chrV:20579543-20580606	ref	NSM	OK	3.90196	124.253	4.99294	3.58714	0.00095	0.0068278	yes	31.8438
srab-4	srab-4	srab-4	chrV:7004132-7005749	ref	NSM	OK	6.4515	201.727	4.96663	4.37963	5e-05	0.000509129	yes	31.2683
his-60	his-60	his-60	chrIV:7487669-7487981	ref	NSM	OK	5.6004	174.047	4.9578	3.40026	0.0006	0.00472074	yes	31.0775
F14H8.5	F14H8.5	F14H8.5	chrV:15021014-15022032	ref	NSM	OK	1.05528	32.7891	4.95752	3.09041	0.0003	0.00262321	yes	31.0715
C27H2.2	C27H2.2	C27H2.2	chrIV:13952725-13963709	ref	NSM	OK	1.80865	55.7605	4.94626	1.75054	0.0014	0.00924527	yes	30.8299
Y95B8A.12	Y95B8A.12	Y95B8A.12	chrI:912443-926880	ref	NSM	OK	15.2709	470.657	4.94582	5.2142	5e-05	0.000509129	yes	30.8205
K09E9.4	K09E9.4	K09E9.4	chrX:15628730-15630348	ref	NSM	OK	12.271	375.248	4.93452	4.00275	0.00045	0.00369721	yes	30.5801
R01E6.7	R01E6.7	R01E6.7	chrX:13567370-13569829	ref	NSM	OK	6.17056	185.921	4.91314	3.16184	0.0021	0.0128816	yes	30.1302
ZK899.7	ZK899.7	ZK899.7	chrX:9447801-9449340	ref	NSM	OK	4.18982	125.326	4.90266	3.51651	0.00055	0.00437092	yes	29.9122
C33C12.10	C33C12.10	C33C12.10	chrII:2192886-2194113	ref	NSM	OK	6.04314	178.808	4.88697	2.77239	0.00025	0.0022419	yes	29.5886
K11C4.2	K11C4.2	K11C4.2	chrV:6895069-6896743	ref	NSM	OK	6.76814	198.927	4.87734	4.26642	5e-05	0.000509129	yes	29.3918
fbxc-32	fbxc-32	fbxc-32	chrII:946566-948188	ref	NSM	OK	2.68305	78.045	4.86236	3.35036	0.0021	0.0128816	yes	29.0882
his-59	his-59	his-59	chrIV:7488237-7488648	ref	NSM	OK	15.5339	451.07	4.85986	3.3014	0.0025	0.014756	yes	29.0378
efn-4	efn-4	efn-4	chrIV:559237-567846	ref	NSM	OK	3.93128	113.773	4.85501	3.21043	0.0021	0.0128816	yes	28.9403
npr-7	npr-7	npr-7	chrX:9315604-9319121	ref	NSM	OK	7.97275	229.841	4.84941	4.44429	5e-05	0.000509129	yes	28.8282
F59B10.6	F59B10.6	F59B10.6	chrII:10523213-10524414	ref	NSM	OK	11.3655	327.588	4.84915	3.43396	0.0009	0.0065793	yes	28.823
F13H10.6	F13H10.6	F13H10.6	chrIV:11009286-11009913	ref	NSM	OK	281.382	8087.52	4.8451	6.15913	5e-05	0.000509129	yes	28.7422
C56G2.4	C56G2.4	C56G2.4	chrIII:6331696-6335664	ref	NSM	OK	7.97023	222.768	4.80477	4.83583	5e-05	0.000509129	yes	27.9499
mrpr-1	mrpr-1	mrpr-1	chrII:7200191-7200377	ref	NSM	OK	1.58558	44.1728	4.80007	3.51763	0.0027	0.015621	yes	27.859
his-63	his-63	his-63	chrIV:11406428-11406839	ref	NSM	OK	2.68021	73.7115	4.78147	3.02925	0.00025	0.0022419	yes	27.5021
ZK353.5	ZK353.5	ZK353.5	chrIII:8394137-8394966	ref	NSM	OK	0.476012	12.9821	4.76938	2.69594	0.0041	0.0217953	yes	27.2726
W05H7.1	W05H7.1	W05H7.1	chrX:1450778-1452034	ref	NSM	OK	13.121	352.129	4.74616	3.21094	0.0022	0.0133241	yes	26.8372
pfn-2	pfn-2	pfn-2	chrX:5353494-5354022	ref	NSM	OK	42.5647	1104.87	4.69808	4.12339	5e-05	0.000509129	yes	25.9575
his-48	his-48	his-48	chrIV:11324722-11325094	ref	NSM	OK	28.6728	743.421	4.69642	4.3359	5e-05	0.000509129	yes	25.9277
ser-7	ser-7	ser-7	chrX:2673692-2682174	ref	NSM	OK	4.43759	114.46	4.68893	4.13072	0.0004	0.00337064	yes	25.7934
tag-120	tag-120	tag-120	chrV:9707831-9709781	ref	NSM	OK	5.24034	135.014	4.6873	3.18401	0.0026	0.0151928	yes	25.7643
K08E7.6	K08E7.6	K08E7.6	chrIV:12579030-12581104	ref	NSM	OK	3.20462	81.6786	4.67173	3.14967	0.00265	0.0153938	yes	25.4877
daam-1	daam-1	daam-1	chrV:65603-83770	ref	NSM	OK	10.979	279.569	4.67039	5.41917	5e-05	0.000509129	yes	25.4641
F38A5.7	F38A5.7	F38A5.7	chrIV:6601694-6602264	ref	NSM	OK	9.13877	228.038	4.64113	3.06548	0.0025	0.014756	yes	24.9528
F35G12.5	F35G12.5	F35G12.5	chrIII:4584899-4586442	ref	NSM	OK	1.17473	29.0868	4.62997	2.95272	0.00065	0.00505865	yes	24.7605
Y64G10A.7	Y64G10A.7	Y64G10A.7	chrIV:14291943-14319262	ref	NSM	OK	5.44425	134.584	4.62763	5.17437	5e-05	0.000509129	yes	24.7204
C08F1.8	C08F1.8	C08F1.8	chrII:1804214-1808300	ref	NSM	OK	3.7533	92.18	4.61822	4.14017	5e-05	0.000509129	yes	24.5597
C15C6.4	C15C6.4	C15C6.4	chrI:12213120-12215090	ref	NSM	OK	0.785175	19.2254	4.61385	2.65645	0.0004	0.00337064	yes	24.4854
K07F5.12	K07F5.12	K07F5.12	chrIV:9855997-9857966	ref	NSM	OK	0.510671	12.4762	4.61064	2.67353	0.00055	0.00437092	yes	24.431
egl-43	egl-43	egl-43	chrII:9955126-9962095	ref	NSM	OK	48.8754	1178.37	4.59154	5.11799	5e-05	0.000509129	yes	24.1097
glc-3	glc-3	glc-3	chrV:5449412-5453412	ref	NSM	OK	7.82174	187.201	4.58095	4.13162	5e-05	0.000509129	yes	23.9333
H20J04.6	H20J04.6	H20J04.6	chrII:4323262-4323919	ref	NSM	OK	1.38953	33.2161	4.57921	2.57231	0.0002	0.00182674	yes	23.9045
F46C5.2	F46C5.2	F46C5.2	chrII:8828212-8829172	ref	NSM	OK	2.55111	60.8989	4.57722	3.13962	0.0013	0.00868666	yes	23.8715
ncs-5	ncs-5	ncs-5	chrV:18826817-18831259	ref	NSM	OK	11.1269	265.468	4.57641	4.05277	0.00035	0.00298759	yes	23.8581
fgt-1	fgt-1	fgt-1	chrII:1504574-1509694	ref	NSM	OK	34.3615	810.708	4.56032	5.5007	5e-05	0.000509129	yes	23.5935
nlp-20	nlp-20	nlp-20	chrIV:7642207-7643048	ref	NSM	OK	23.8583	560.982	4.55539	3.17463	0.0041	0.0217953	yes	23.5131
dmsr-3	dmsr-3	dmsr-3	chrII:13340695-13347814	ref	NSM	OK	12.8771	301.806	4.55074	4.59213	5e-05	0.000509129	yes	23.4374
his-61	his-61	his-61	chrIV:7485822-7486206	ref	NSM	OK	7.58887	175.638	4.53258	3.11048	0.0014	0.00924527	yes	23.1442
C50F4.6	C50F4.6	C50F4.6	chrV:9546391-9546722	ref	NSM	OK	11.6704	268.998	4.52667	3.53736	0.00195	0.0121216	yes	23.0496
F59B10.5	F59B10.5	F59B10.5	chrII:10521891-10523077	ref	NSM	OK	15.5164	356.781	4.52317	3.24442	0.00185	0.0116468	yes	22.9938
Y113G7B.24	Y113G7B.24	Y113G7B.24	chrV:20235242-20237695	ref	NSM	OK	8.56555	195.634	4.51347	3.22448	0.00025	0.0022419	yes	22.8397
cls-2	cls-2	cls-2	chrIII:9054973-9058548	ref	NSM	OK	19.5038	439.847	4.49518	5.47556	5e-05	0.000509129	yes	22.5519
C10E2.5	C10E2.5	C10E2.5	chrX:16751790-16753470	ref	NSM	OK	7.76366	174.961	4.49415	3.22629	0.00165	0.0106164	yes	22.5359
dop-5	dop-5	dop-5	chrV:11362594-11366136	ref	NSM	OK	23.5781	524.72	4.47603	5.63592	5e-05	0.000509129	yes	22.2546
F59D12.1	F59D12.1	F59D12.1	chrX:15667385-15671803	ref	NSM	OK	10.435	230.249	4.46369	4.16163	5e-05	0.000509129	yes	22.065
F35H12.6	F35H12.6	F35H12.6	chrX:913324-914113	ref	NSM	OK	24.8066	546.042	4.46021	3.01211	0.004	0.0213789	yes	22.0119
cle-1	cle-1	cle-1	chrI:8705979-8724273	ref	NSM	OK	38.654	845.24	4.45067	5.91173	5e-05	0.000509129	yes	21.8668
end-1	end-1	end-1	chrV:13985121-13986985	ref	NSM	OK	0.072329	1.58072	4.44986	2.57948	0.00485	0.0249584	yes	21.8545
glr-7	glr-7	glr-7	chrX:2414056-2417713	ref	NSM	OK	0.546635	11.9197	4.44662	2.92335	0.0012	0.00814957	yes	21.8055
ZC443.2	ZC443.2	ZC443.2	chrV:12810334-12811141	ref	NSM	OK	9.0192	195.408	4.43734	2.95297	0.0048	0.0247496	yes	21.6657
kvs-3	kvs-3	kvs-3	chrV:9318288-9320857	ref	NSM	OK	2.73376	59.0034	4.43184	2.98201	0.0035	0.0192342	yes	21.5832
flp-19	flp-19	flp-19	chrX:10604762-10605508	ref	NSM	OK	772.007	16597.7	4.42622	6.0603	5e-05	0.000509129	yes	21.4993
mgl-3	mgl-3	mgl-3	chrIV:5439065-5450635	ref	NSM	OK	7.67313	164.932	4.42591	4.54917	5e-05	0.000509129	yes	21.4947
bus-4	bus-4	bus-4	chrIV:4688321-4691818	ref	NSM	OK	0.401045	8.61618	4.42521	2.30775	0.00395	0.021169	yes	21.4843
btb-19	btb-19	btb-19	chrII:14521006-14522046	ref	NSM	OK	1.4698	31.5466	4.42379	3.00039	0.0011	0.0076046	yes	21.4632
F14H8.2	F14H8.2	F14H8.2	chrV:15019206-15020308	ref	NSM	OK	3.33516	71.2952	4.41798	3.04736	0.0024	0.0142403	yes	21.3769
F58H1.5	F58H1.5	F58H1.5	chrV:11958384-11962508	ref	NSM	OK	25.9129	551.861	4.41256	4.56838	5e-05	0.000509129	yes	21.2967
his-62	his-62	his-62	chrIV:7486533-7486905	ref	NSM	OK	33.6677	707.102	4.39248	4.14016	5e-05	0.000509129	yes	21.0024
frpr-5	frpr-5	frpr-5	chrV:13532013-13536092	ref	NSM	OK	11.3971	232.877	4.35283	3.27939	5e-05	0.000509129	yes	20.433
B0228.6	B0228.6	B0228.6	chrII:7754514-7755104	ref	NSM	OK	7.23428	147.682	4.3515	3.07277	0.0034	0.0188619	yes	20.4142
nlr-1	nlr-1	nlr-1	chrIV:12170950-12178313	ref	NSM	OK	11.8178	240.629	4.34778	4.96828	5e-05	0.000509129	yes	20.3616
F48E3.4	F48E3.4	F48E3.4	chrX:7493888-7495519	ref	NSM	OK	0.126934	2.56862	4.33884	2.20061	0.0085	0.0381883	yes	20.2358
ife-3	ife-3	ife-3	chrV:6935-7818	ref	NSM	OK	6.72085	135.964	4.33844	2.87435	0.00365	0.0199404	yes	20.2302
exl-1	exl-1	exl-1	chrII:14412163-14413389	ref	NSM	OK	9.16815	184.352	4.32969	3.8724	5e-05	0.000509129	yes	20.1079
dop-4	dop-4	dop-4	chrX:1295272-1298653	ref	NSM	OK	6.46441	129.867	4.32837	3.99364	5e-05	0.000509129	yes	20.0895
kcnl-1	kcnl-1	kcnl-1	chrV:19565360-19605858	ref	NSM	OK	21.3081	427.994	4.32812	4.88378	5e-05	0.000509129	yes	20.086
abt-4	abt-4	abt-4	chrV:323910-330725	ref	NSM	OK	12.1759	244.276	4.32641	5.31215	5e-05	0.000509129	yes	20.0622
R04E5.7	R04E5.7	R04E5.7	chrX:8796491-8797209	ref	NSM	OK	26.6073	532.422	4.32268	4.03505	5e-05	0.000509129	yes	20.0104
nlp-42	nlp-42	nlp-42	chrV:18903747-18906064	ref	NSM	OK	9.23313	184.303	4.31912	3.21124	0.0014	0.00924527	yes	19.9611
C34D4.13	C34D4.13	C34D4.13	chrIV:7133573-7134062	ref	NSM	OK	2.38428	47.415	4.31372	2.5834	0.00095	0.0068278	yes	19.8865
ags-3	ags-3	ags-3	chrX:5290078-5297994	ref	NSM	OK	103.008	2024.78	4.29694	5.81391	5e-05	0.000509129	yes	19.6566
fbxa-152	fbxa-152	fbxa-152	chrV:15600380-15602326	ref	NSM	OK	7.88048	153.369	4.28258	4.00251	5e-05	0.000509129	yes	19.4619
lst-4	lst-4	lst-4	chrIV:14061343-14069825	ref	NSM	OK	39.7354	765.052	4.26706	2.18481	5e-05	0.000509129	yes	19.2536
F09B9.5	F09B9.5	F09B9.5	chrX:10154796-10156774	ref	NSM	OK	20.5725	395.087	4.26338	3.97695	0.0002	0.00182674	yes	19.2046
T23B5.3	T23B5.3	T23B5.3	chrIV:12688646-12703639	ref	NSM	OK	67.4796	1285.79	4.25206	4.06329	5e-05	0.000509129	yes	19.0545
C30C11.4	C30C11.4	C30C11.4	chrIII:8444186-8446815	ref	NSM	OK	66.8377	1269.1	4.247	6.36017	5e-05	0.000509129	yes	18.9878
K02E10.6	K02E10.6	K02E10.6	chrX:2480760-2482720	ref	NSM	OK	16.7309	313.089	4.22598	3.94799	0.0001	0.000972458	yes	18.7131
F46G11.4	F46G11.4	F46G11.4	chrX:5797385-5798722	ref	NSM	OK	29.5264	549.176	4.21719	3.50214	0.003	0.0170443	yes	18.5995
tcl-2	tcl-2	tcl-2	chrIV:179082-182914	ref	NSM	OK	8.63591	159.905	4.21072	3.88793	0.00015	0.00140836	yes	18.5162
fox-1	fox-1	fox-1	chrX:2446066-2450487	ref	NSM	OK	56.9228	1053.69	4.21031	5.09345	5e-05	0.000509129	yes	18.511
sedl-1	sedl-1	sedl-1	chrX:1439356-1440243	ref	NSM	OK	3.73601	68.9679	4.20635	2.94682	0.00185	0.0116468	yes	18.4602
acr-19	acr-19	acr-19	chrI:9031424-9036653	ref	NSM	OK	9.13602	168.328	4.20357	4.23707	5e-05	0.000509129	yes	18.4247
F48E3.2	F48E3.2	F48E3.2	chrX:7490395-7493040	ref	NSM	OK	1.53251	27.9921	4.19105	2.96984	0.00215	0.0131068	yes	18.2655
F45H11.5	F45H11.5	F45H11.5	chrI:10381072-10381873	ref	NSM	OK	2.90089	52.8469	4.18725	2.66073	0.00985	0.0430525	yes	18.2175
hst-3.1	hst-3.1	hst-3.1	chrII:6165707-6169202	ref	NSM	OK	1.9534	35.5324	4.18507	2.92328	0.0021	0.0128816	yes	18.19
bath-37	bath-37	bath-37	chrIV:12071535-12074892	ref	NSM	OK	1.24981	22.6944	4.18256	2.78709	0.0013	0.00868666	yes	18.1583
ZC21.8	ZC21.8	ZC21.8	chrIII:8518880-8519866	ref	NSM	OK	0.127411	2.30531	4.1774	2.45229	0.00615	0.0302196	yes	18.0935
F27E5.7	F27E5.7	F27E5.7	chrII:10122818-10124831	ref	NSM	OK	0.534791	9.64013	4.17201	2.19743	0.00295	0.0168086	yes	18.026
nhr-123	nhr-123	nhr-123	chrV:451453-453650	ref	NSM	OK	0.863778	15.5656	4.17156	2.65118	0.0017	0.0108981	yes	18.0204
his-24	his-24	his-24	chrX:14489935-14490798	ref	NSM	OK	118.021	2093.68	4.14892	5.24171	5e-05	0.000509129	yes	17.7398
ggr-1	ggr-1	ggr-1	chrII:10695100-10702330	ref	NSM	OK	6.53388	115.682	4.14608	3.85254	0.0001	0.000972458	yes	17.7049
C26C6.8	C26C6.8	C26C6.8	chrI:7503571-7505576	ref	NSM	OK	0.176958	3.13132	4.14529	2.23957	0.01115	0.0474213	yes	17.6952
dnj-4	dnj-4	dnj-4	chrI:5282265-5283929	ref	NSM	OK	1.23961	21.882	4.14179	2.65659	0.00115	0.00785734	yes	17.6524
Y13C8A.2	Y13C8A.2	Y13C8A.2	chrX:16885197-16885514	ref	NSM	OK	0.39308	6.92142	4.13817	2.62852	0.00165	0.0106164	yes	17.6081
tsp-13	tsp-13	tsp-13	chrV:19154092-19157606	ref	NSM	OK	2.61161	45.8392	4.13357	2.83802	0.0043	0.0226374	yes	17.5521
T22B11.4	T22B11.4	T22B11.4	chrIV:4679034-4682316	ref	NSM	OK	88.4325	1551	4.13247	5.62389	5e-05	0.000509129	yes	17.5387
Y75B8A.11	Y75B8A.11	Y75B8A.11	chrIII:12186322-12190015	ref	NSM	OK	23.6839	408.761	4.10928	3.00561	0.00555	0.0277641	yes	17.259
pars-2	pars-2	pars-2	chrI:12487030-12490785	ref	NSM	OK	4.363	74.4289	4.09247	2.62106	0.00055	0.00437092	yes	17.0591
snb-1	snb-1	snb-1	chrV:6655991-6656454	ref	NSM	OK	211.906	3607.82	4.08963	5.06816	5e-05	0.000509129	yes	17.0256
fbxa-153	fbxa-153	fbxa-153	chrV:15605710-15610361	ref	NSM	OK	4.22327	71.7964	4.08748	2.64536	0.00725	0.0341879	yes	17.0002
ptl-1	ptl-1	ptl-1	chrIII:765195-771163	ref	NSM	OK	40.8155	691.902	4.08338	5.12814	5e-05	0.000509129	yes	16.952
Y44A6D.6	Y44A6D.6	Y44A6D.6	chrV:20807306-20812272	ref	NSM	OK	1.22496	20.6081	4.0724	2.55453	0.00115	0.00785734	yes	16.8234
T14B4.8	T14B4.8	T14B4.8	chrII:6720390-6721583	ref	NSM	OK	9.9674	167.01	4.06657	3.55795	5e-05	0.000509129	yes	16.7556
ptp-4	ptp-4	ptp-4	chrIV:10183927-10194387	ref	NSM	OK	3.49842	58.5478	4.06484	3.80831	5e-05	0.000509129	yes	16.7355
frpr-20	frpr-20	frpr-20	chrII:6201585-6208157	ref	NSM	OK	2.86926	47.801	4.05829	3.63839	0.0001	0.000972458	yes	16.6597
T01E8.8	T01E8.8	T01E8.8	chrII:10231248-10235448	ref	NSM	OK	5.58482	92.5053	4.04995	2.70915	0.00505	0.0259032	yes	16.5637
unc-75	unc-75	unc-75	chrI:11592292-11601314	ref	NSM	OK	50.6007	828.869	4.03392	5.23488	5e-05	0.000509129	yes	16.3806
EGAP5.1	EGAP5.1	EGAP5.1	chrX:5163023-5163324	ref	NSM	OK	10.3283	168.822	4.03083	2.7721	0.0014	0.00924527	yes	16.3456
pfd-2	pfd-2	pfd-2	chrII:4326722-4328148	ref	NSM	OK	8.01533	130.895	4.02951	2.72696	0.0056	0.0279787	yes	16.3306
cyn-6	cyn-6	cyn-6	chrIII:773409-774061	ref	NSM	OK	6.8714	112.123	4.02834	2.65077	0.00645	0.0313232	yes	16.3174
F54E4.3	F54E4.3	F54E4.3	chrX:14632662-14636338	ref	NSM	OK	82.6826	1348.13	4.02724	4.9108	5e-05	0.000509129	yes	16.305
[truncated: 884 more rows]

## Sheet: Expressed
Gene	L1-reference_EG	L1-reference_FPKM	L1-NSM_EG	L1-NSM_FPKM		Expressed Gene (EG)	1=YES, 0=NO
[truncated: 26,323 more rows]
