# Supplementary material for: Isolation of Specific Neurons from C. elegans Larvae for Gene Expression Profiling
Source: PLoS One. 2014 Nov 5;9(11):e112102. doi: 10.1371/journal.pone.0112102 (PMC4221280; doi:10.1371/journal.pone.0112102)
Supplement: File S2 — Transcripts detected by RNA-Seq of DSN-treated total RNA from L1 Reference sample and NSM neurons. This file contains worksheets for differential expression results. “All” contains all cuffdiff output. “Significant” contains all genes called differentially expressed ≥3.2X and q-value≤0.05. “Enriched” lists genes significantly enriched in the DSN-treated NSM neuron samples versus the DSN-treated reference. “Expressed” lists genes with FPKM >1 in either the DSN-treated NSM or DSN-treated reference samples. (XLSX) [file pone.0112102.s006.xlsx]

## Sheet: gene_exp
test_id	gene_id	gene	locus	sample_1	sample_2	status	value_1	value_2	log2(fold_change)	test_stat	p_value	q_value	significant
21ur-1	21ur-1	21ur-1	chrIV:16687073-16687098	ref.DSN	NSM.DSN	NOTEST	0	0	0	0	1	1	no
21ur-10	21ur-10	21ur-10	chrIV:16888163-16888184	ref.DSN	NSM.DSN	NOTEST	0	0	0	0	1	1	no
21ur-100	21ur-100	21ur-100	chrIV:5924786-5924807	ref.DSN	NSM.DSN	NOTEST	0	0	0	0	1	1	no
21ur-1000	21ur-1000	21ur-1000	chrIV:14721532-14721553	ref.DSN	NSM.DSN	NOTEST	0	0	0	0	1	1	no
21ur-10000	21ur-10000	21ur-10000	chrIV:17151519-17151540	ref.DSN	NSM.DSN	NOTEST	0	0	0	0	1	1	no
21ur-10001	21ur-10001	21ur-10001	chrIV:16792957-16792979	ref.DSN	NSM.DSN	NOTEST	0	0	0	0	1	1	no
21ur-10002	21ur-10002	21ur-10002	chrIV:14273188-14273210	ref.DSN	NSM.DSN	NOTEST	0	0	0	0	1	1	no
21ur-10003	21ur-10003	21ur-10003	chrIV:14173616-14176448	ref.DSN	NSM.DSN	NOTEST	0	0	0	0	1	1	no
21ur-10004	21ur-10004	21ur-10004	chrIV:14374101-14379363	ref.DSN	NSM.DSN	NOTEST	0	0	0	0	1	1	no
21ur-10005	21ur-10005	21ur-10005	chrIV:14725607-14725633	ref.DSN	NSM.DSN	NOTEST	0	0	0	0	1	1	no
21ur-10007	21ur-10007	21ur-10007	chrIV:13726944-13732567	ref.DSN	NSM.DSN	NOTEST	0	0	0	0	1	1	no
21ur-10009	21ur-10009	21ur-10009	chrIV:5280538-5280569	ref.DSN	NSM.DSN	NOTEST	0	0	0	0	1	1	no
21ur-1001	21ur-1001	21ur-1001	chrIV:14830255-14830276	ref.DSN	NSM.DSN	NOTEST	0	0	0	0	1	1	no
21ur-10011	21ur-10011	21ur-10011	chrIV:6806862-6809589	ref.DSN	NSM.DSN	NOTEST	0	0	0	0	1	1	no
21ur-10012	21ur-10012	21ur-10012	chrIV:15789605-15789626	ref.DSN	NSM.DSN	NOTEST	0	0	0	0	1	1	no
21ur-10013	21ur-10013	21ur-10013	chrIV:4877393-4880307	ref.DSN	NSM.DSN	NOTEST	0	0	0	0	1	1	no
21ur-10014	21ur-10014	21ur-10014	chrIV:14533321-14533343	ref.DSN	NSM.DSN	NOTEST	0	0	0	0	1	1	no
21ur-10017	21ur-10017	21ur-10017	chrIV:13646505-13646543	ref.DSN	NSM.DSN	NOTEST	0	0	0	0	1	1	no
21ur-10018	21ur-10018	21ur-10018	chrIV:15412985-15413007	ref.DSN	NSM.DSN	NOTEST	0	0	0	0	1	1	no
21ur-10019	21ur-10019	21ur-10019	chrIV:14546905-14549378	ref.DSN	NSM.DSN	NOTEST	0	0	0	0	1	1	no
21ur-1002	21ur-1002	21ur-1002	chrIV:15073680-15073701	ref.DSN	NSM.DSN	NOTEST	0	0	0	0	1	1	no
21ur-10020	21ur-10020	21ur-10020	chrIV:14273042-14273064	ref.DSN	NSM.DSN	NOTEST	0	0	0	0	1	1	no
21ur-10021	21ur-10021	21ur-10021	chrIV:13915030-13915051	ref.DSN	NSM.DSN	NOTEST	0	0	0	0	1	1	no
21ur-10022	21ur-10022	21ur-10022	chrIV:15896213-16675918	ref.DSN	NSM.DSN	NOTEST	0	0	0	0	1	1	no
21ur-10023	21ur-10023	21ur-10023	chrIV:6992276-6992297	ref.DSN	NSM.DSN	NOTEST	0	0	0	0	1	1	no
21ur-10024	21ur-10024	21ur-10024	chrIV:1956724-4526957	ref.DSN	NSM.DSN	HIDATA	0	0	0	0	1	1	no
21ur-10025	21ur-10025	21ur-10025	chrIV:15092848-15098344	ref.DSN	NSM.DSN	NOTEST	0	0	0	0	1	1	no
21ur-10026	21ur-10026	21ur-10026	chrIV:14401156-14412859	ref.DSN	NSM.DSN	NOTEST	0	0	0	0	1	1	no
21ur-10029	21ur-10029	21ur-10029	chrIV:6405164-6408193	ref.DSN	NSM.DSN	NOTEST	0	0	0	0	1	1	no
21ur-1003	21ur-1003	21ur-1003	chrIV:14981595-14996198	ref.DSN	NSM.DSN	NOTEST	0	0	0	0	1	1	no
21ur-10030	21ur-10030	21ur-10030	chrIV:17161640-17161661	ref.DSN	NSM.DSN	NOTEST	0	0	0	0	1	1	no
21ur-10032	21ur-10032	21ur-10032	chrIV:4986537-4987717	ref.DSN	NSM.DSN	NOTEST	0	0	0	0	1	1	no
21ur-10033	21ur-10033	21ur-10033	chrIV:14714722-14714748	ref.DSN	NSM.DSN	NOTEST	0	0	0	0	1	1	no
21ur-10034	21ur-10034	21ur-10034	chrIV:15896213-16675918	ref.DSN	NSM.DSN	NOTEST	0	0	0	0	1	1	no
21ur-10036	21ur-10036	21ur-10036	chrIV:14734317-14745427	ref.DSN	NSM.DSN	NOTEST	0	0	0	0	1	1	no
21ur-10037	21ur-10037	21ur-10037	chrIV:16829468-16829489	ref.DSN	NSM.DSN	NOTEST	0	0	0	0	1	1	no
21ur-1004	21ur-1004	21ur-1004	chrIV:6993919-6993940	ref.DSN	NSM.DSN	NOTEST	0	0	0	0	1	1	no
21ur-10040	21ur-10040	21ur-10040	chrIV:15710943-15721773	ref.DSN	NSM.DSN	NOTEST	0	0	0	0	1	1	no
21ur-10042	21ur-10042	21ur-10042	chrIV:14291943-14319262	ref.DSN	NSM.DSN	NOTEST	0	0	0	0	1	1	no
21ur-10043	21ur-10043	21ur-10043	chrIV:15551157-15554677	ref.DSN	NSM.DSN	NOTEST	0	0	0	0	1	1	no
21ur-10044	21ur-10044	21ur-10044	chrIV:14862476-14869706	ref.DSN	NSM.DSN	NOTEST	0	0	0	0	1	1	no
21ur-10045	21ur-10045	21ur-10045	chrIV:14380103-14383654	ref.DSN	NSM.DSN	NOTEST	0	0	0	0	1	1	no
21ur-10046	21ur-10046	21ur-10046	chrIV:4872258-4874695	ref.DSN	NSM.DSN	NOTEST	0	0	0	0	1	1	no
21ur-10047	21ur-10047	21ur-10047	chrIV:15071803-15071828	ref.DSN	NSM.DSN	NOTEST	0	0	0	0	1	1	no
21ur-10048	21ur-10048	21ur-10048	chrIV:6292044-6292065	ref.DSN	NSM.DSN	NOTEST	0	0	0	0	1	1	no
21ur-1005	21ur-1005	21ur-1005	chrIV:14749886-14749907	ref.DSN	NSM.DSN	NOTEST	0	0	0	0	1	1	no
21ur-10050	21ur-10050	21ur-10050	chrIV:15337045-15339789	ref.DSN	NSM.DSN	NOTEST	0	0	0	0	1	1	no
21ur-10051	21ur-10051	21ur-10051	chrIV:14039431-14039452	ref.DSN	NSM.DSN	NOTEST	0	0	0	0	1	1	no
21ur-10052	21ur-10052	21ur-10052	chrIV:11245826-11245847	ref.DSN	NSM.DSN	NOTEST	0	0	0	0	1	1	no
21ur-10054	21ur-10054	21ur-10054	chrIV:14456972-14464004	ref.DSN	NSM.DSN	NOTEST	0	0	0	0	1	1	no
21ur-10055	21ur-10055	21ur-10055	chrIV:14239604-14239630	ref.DSN	NSM.DSN	NOTEST	0	0	0	0	1	1	no
21ur-10056	21ur-10056	21ur-10056	chrIV:5344624-5350830	ref.DSN	NSM.DSN	NOTEST	0	0	0	0	1	1	no
21ur-10057	21ur-10057	21ur-10057	chrIV:14144725-14144747	ref.DSN	NSM.DSN	NOTEST	0	0	0	0	1	1	no
21ur-10058	21ur-10058	21ur-10058	chrIV:6478871-6478892	ref.DSN	NSM.DSN	NOTEST	0	0	0	0	1	1	no
21ur-10059	21ur-10059	21ur-10059	chrIV:16838651-16838678	ref.DSN	NSM.DSN	NOTEST	0	0	0	0	1	1	no
21ur-1006	21ur-1006	21ur-1006	chrIV:14291943-14319262	ref.DSN	NSM.DSN	NOTEST	0	0	0	0	1	1	no
21ur-10060	21ur-10060	21ur-10060	chrIV:15302429-15309351	ref.DSN	NSM.DSN	NOTEST	0	0	0	0	1	1	no
21ur-10061	21ur-10061	21ur-10061	chrIV:5964018-5964039	ref.DSN	NSM.DSN	NOTEST	0	0	0	0	1	1	no
21ur-10063	21ur-10063	21ur-10063	chrIV:13893967-13893991	ref.DSN	NSM.DSN	NOTEST	0	0	0	0	1	1	no
21ur-10065	21ur-10065	21ur-10065	chrIV:13892774-13892800	ref.DSN	NSM.DSN	NOTEST	0	0	0	0	1	1	no
21ur-10066	21ur-10066	21ur-10066	chrIV:15896213-16675918	ref.DSN	NSM.DSN	NOTEST	0	0	0	0	1	1	no
21ur-10067	21ur-10067	21ur-10067	chrIV:15844543-15844568	ref.DSN	NSM.DSN	NOTEST	0	0	0	0	1	1	no
21ur-10068	21ur-10068	21ur-10068	chrIV:15389209-15389234	ref.DSN	NSM.DSN	NOTEST	0	0	0	0	1	1	no
21ur-1007	21ur-1007	21ur-1007	chrIV:13613232-13613255	ref.DSN	NSM.DSN	NOTEST	0	0	0	0	1	1	no
21ur-10070	21ur-10070	21ur-10070	chrIV:16990674-16990696	ref.DSN	NSM.DSN	NOTEST	0	0	0	0	1	1	no
21ur-10071	21ur-10071	21ur-10071	chrIV:14591323-14591345	ref.DSN	NSM.DSN	NOTEST	0	0	0	0	1	1	no
21ur-10072	21ur-10072	21ur-10072	chrIV:15896213-16675918	ref.DSN	NSM.DSN	NOTEST	0	0	0	0	1	1	no
21ur-10074	21ur-10074	21ur-10074	chrIV:15896213-16675918	ref.DSN	NSM.DSN	NOTEST	0	0	0	0	1	1	no
21ur-10075	21ur-10075	21ur-10075	chrIV:14916482-14916504	ref.DSN	NSM.DSN	NOTEST	0	0	0	0	1	1	no
21ur-10076	21ur-10076	21ur-10076	chrIV:15302429-15309351	ref.DSN	NSM.DSN	NOTEST	0	0	0	0	1	1	no
21ur-10077	21ur-10077	21ur-10077	chrIV:6136158-6136179	ref.DSN	NSM.DSN	NOTEST	0	0	0	0	1	1	no
21ur-10078	21ur-10078	21ur-10078	chrIV:15896213-16675918	ref.DSN	NSM.DSN	NOTEST	0	0	0	0	1	1	no
21ur-1008	21ur-1008	21ur-1008	chrIV:14179426-14179454	ref.DSN	NSM.DSN	NOTEST	0	0	0	0	1	1	no
21ur-10081	21ur-10081	21ur-10081	chrIV:16914832-16914852	ref.DSN	NSM.DSN	NOTEST	0	0	0	0	1	1	no
21ur-10082	21ur-10082	21ur-10082	chrIV:15778737-15778758	ref.DSN	NSM.DSN	NOTEST	0	0	0	0	1	1	no
21ur-10083	21ur-10083	21ur-10083	chrIV:15585472-15585496	ref.DSN	NSM.DSN	NOTEST	0	0	0	0	1	1	no
21ur-10084	21ur-10084	21ur-10084	chrIV:15829830-15829854	ref.DSN	NSM.DSN	NOTEST	0	0	0	0	1	1	no
21ur-10085	21ur-10085	21ur-10085	chrIV:5724339-5724363	ref.DSN	NSM.DSN	NOTEST	0	0	0	0	1	1	no
21ur-10086	21ur-10086	21ur-10086	chrIV:15883299-15883320	ref.DSN	NSM.DSN	NOTEST	0	0	0	0	1	1	no
21ur-10087	21ur-10087	21ur-10087	chrIV:14291943-14319262	ref.DSN	NSM.DSN	NOTEST	0	0	0	0	1	1	no
21ur-10088	21ur-10088	21ur-10088	chrIV:15896213-16675918	ref.DSN	NSM.DSN	NOTEST	0	0	0	0	1	1	no
21ur-1009	21ur-1009	21ur-1009	chrIV:15227909-15234941	ref.DSN	NSM.DSN	NOTEST	0	0	0	0	1	1	no
21ur-10092	21ur-10092	21ur-10092	chrV:3880852-3886185	ref.DSN	NSM.DSN	NOTEST	0	0	0	0	1	1	no
21ur-10093	21ur-10093	21ur-10093	chrIV:7882054-7900103	ref.DSN	NSM.DSN	NOTEST	0	0	0	0	1	1	no
21ur-10095	21ur-10095	21ur-10095	chrIV:17050508-17050540	ref.DSN	NSM.DSN	NOTEST	0	0	0	0	1	1	no
21ur-10096	21ur-10096	21ur-10096	chrIV:15896213-16675918	ref.DSN	NSM.DSN	NOTEST	0	0	0	0	1	1	no
21ur-10098	21ur-10098	21ur-10098	chrIV:12769420-12769444	ref.DSN	NSM.DSN	NOTEST	0	0	0	0	1	1	no
21ur-10099	21ur-10099	21ur-10099	chrIV:14692366-14692390	ref.DSN	NSM.DSN	NOTEST	0	0	0	0	1	1	no
21ur-1010	21ur-1010	21ur-1010	chrIV:15896213-16675918	ref.DSN	NSM.DSN	NOTEST	0	0	0	0	1	1	no
21ur-10100	21ur-10100	21ur-10100	chrIV:14027698-14027722	ref.DSN	NSM.DSN	NOTEST	0	0	0	0	1	1	no
21ur-10101	21ur-10101	21ur-10101	chrIV:14487192-14505112	ref.DSN	NSM.DSN	NOTEST	0	0	0	0	1	1	no
21ur-10102	21ur-10102	21ur-10102	chrIII:4091100-4093254	ref.DSN	NSM.DSN	NOTEST	0	0	0	0	1	1	no
21ur-10103	21ur-10103	21ur-10103	chrIV:14164660-14164681	ref.DSN	NSM.DSN	NOTEST	0	0	0	0	1	1	no
21ur-10105	21ur-10105	21ur-10105	chrIV:5289399-5289420	ref.DSN	NSM.DSN	NOTEST	0	0	0	0	1	1	no
21ur-10106	21ur-10106	21ur-10106	chrIV:14926089-14926109	ref.DSN	NSM.DSN	NOTEST	0	0	0	0	1	1	no
21ur-10107	21ur-10107	21ur-10107	chrIV:17196216-17196250	ref.DSN	NSM.DSN	NOTEST	0	0	0	0	1	1	no
21ur-10108	21ur-10108	21ur-10108	chrIV:7537964-7541885	ref.DSN	NSM.DSN	NOTEST	0	0	0	0	1	1	no
21ur-10109	21ur-10109	21ur-10109	chrIV:7327874-7328949	ref.DSN	NSM.DSN	NOTEST	0	0	0	0	1	1	no
21ur-1011	21ur-1011	21ur-1011	chrIV:15280291-15280312	ref.DSN	NSM.DSN	NOTEST	0	0	0	0	1	1	no
21ur-10110	21ur-10110	21ur-10110	chrIV:6989281-6989301	ref.DSN	NSM.DSN	NOTEST	0	0	0	0	1	1	no
21ur-10112	21ur-10112	21ur-10112	chrIV:15777415-15777436	ref.DSN	NSM.DSN	NOTEST	0	0	0	0	1	1	no
21ur-10113	21ur-10113	21ur-10113	chrIV:9540834-9546078	ref.DSN	NSM.DSN	NOTEST	0	0	0	0	1	1	no
21ur-10115	21ur-10115	21ur-10115	chrIV:5011081-5011102	ref.DSN	NSM.DSN	NOTEST	0	0	0	0	1	1	no
21ur-10116	21ur-10116	21ur-10116	chrIV:12386660-12386681	ref.DSN	NSM.DSN	NOTEST	0	0	0	0	1	1	no
21ur-10117	21ur-10117	21ur-10117	chrIV:6858056-6858077	ref.DSN	NSM.DSN	NOTEST	0	0	0	0	1	1	no
21ur-10118	21ur-10118	21ur-10118	chrIV:15896213-16675918	ref.DSN	NSM.DSN	NOTEST	0	0	0	0	1	1	no
21ur-10119	21ur-10119	21ur-10119	chrIV:9781022-9784658	ref.DSN	NSM.DSN	NOTEST	0	0	0	0	1	1	no
21ur-10121	21ur-10121	21ur-10121	chrX:7320936-7320957	ref.DSN	NSM.DSN	NOTEST	0	0	0	0	1	1	no
21ur-10122	21ur-10122	21ur-10122	chrIV:14681491-14681512	ref.DSN	NSM.DSN	NOTEST	0	0	0	0	1	1	no
21ur-10124	21ur-10124	21ur-10124	chrIV:14527776-14530782	ref.DSN	NSM.DSN	NOTEST	0	0	0	0	1	1	no
21ur-10125	21ur-10125	21ur-10125	chrIV:16796151-16796172	ref.DSN	NSM.DSN	NOTEST	0	0	0	0	1	1	no
21ur-10126	21ur-10126	21ur-10126	chrIV:13646505-13646543	ref.DSN	NSM.DSN	NOTEST	0	0	0	0	1	1	no
21ur-10128	21ur-10128	21ur-10128	chrII:4649174-4653163	ref.DSN	NSM.DSN	NOTEST	0	0	0	0	1	1	no
21ur-10129	21ur-10129	21ur-10129	chrIV:15838107-15838128	ref.DSN	NSM.DSN	NOTEST	0	0	0	0	1	1	no
21ur-1013	21ur-1013	21ur-1013	chrIV:15625495-15625516	ref.DSN	NSM.DSN	NOTEST	0	0	0	0	1	1	no
21ur-10130	21ur-10130	21ur-10130	chrIV:6225439-6227903	ref.DSN	NSM.DSN	NOTEST	0	0	0	0	1	1	no
21ur-10131	21ur-10131	21ur-10131	chrIV:5800499-5805470	ref.DSN	NSM.DSN	NOTEST	0	0	0	0	1	1	no
21ur-10132	21ur-10132	21ur-10132	chrIV:15407659-15407680	ref.DSN	NSM.DSN	NOTEST	0	0	0	0	1	1	no
21ur-10134	21ur-10134	21ur-10134	chrIV:15631852-15631873	ref.DSN	NSM.DSN	NOTEST	0	0	0	0	1	1	no
21ur-10135	21ur-10135	21ur-10135	chrIV:16709996-16710017	ref.DSN	NSM.DSN	NOTEST	0	0	0	0	1	1	no
21ur-10136	21ur-10136	21ur-10136	chrIV:14715767-14720408	ref.DSN	NSM.DSN	NOTEST	0	0	0	0	1	1	no
21ur-10137	21ur-10137	21ur-10137	chrIV:13989107-14012001	ref.DSN	NSM.DSN	NOTEST	0	0	0	0	1	1	no
21ur-10138	21ur-10138	21ur-10138	chrIV:6269984-6272012	ref.DSN	NSM.DSN	NOTEST	0	0	0	0	1	1	no
21ur-10139	21ur-10139	21ur-10139	chrIV:15896213-16675918	ref.DSN	NSM.DSN	NOTEST	0	0	0	0	1	1	no
21ur-1014	21ur-1014	21ur-1014	chrIV:5344624-5350830	ref.DSN	NSM.DSN	NOTEST	0	0	0	0	1	1	no
21ur-10141	21ur-10141	21ur-10141	chrIV:15896213-16675918	ref.DSN	NSM.DSN	NOTEST	0	0	0	0	1	1	no
21ur-10142	21ur-10142	21ur-10142	chrIV:14487192-14505112	ref.DSN	NSM.DSN	NOTEST	0	0	0	0	1	1	no
21ur-10143	21ur-10143	21ur-10143	chrIV:15896213-16675918	ref.DSN	NSM.DSN	NOTEST	0	0	0	0	1	1	no
21ur-10144	21ur-10144	21ur-10144	chrIV:14862476-14869706	ref.DSN	NSM.DSN	NOTEST	0	0	0	0	1	1	no
21ur-10145	21ur-10145	21ur-10145	chrIV:5777180-5777202	ref.DSN	NSM.DSN	NOTEST	0	0	0	0	1	1	no
21ur-10146	21ur-10146	21ur-10146	chrIV:5916007-5921384	ref.DSN	NSM.DSN	NOTEST	0	0	0	0	1	1	no
21ur-10147	21ur-10147	21ur-10147	chrIV:15726176-15726200	ref.DSN	NSM.DSN	NOTEST	0	0	0	0	1	1	no
21ur-10149	21ur-10149	21ur-10149	chrIV:13912596-13912622	ref.DSN	NSM.DSN	NOTEST	0	0	0	0	1	1	no
21ur-1015	21ur-1015	21ur-1015	chrIV:5725635-5729552	ref.DSN	NSM.DSN	NOTEST	0	0	0	0	1	1	no
21ur-10150	21ur-10150	21ur-10150	chrIV:13720840-13720861	ref.DSN	NSM.DSN	NOTEST	0	0	0	0	1	1	no
21ur-10151	21ur-10151	21ur-10151	chrIV:16692742-16692763	ref.DSN	NSM.DSN	NOTEST	0	0	0	0	1	1	no
21ur-10152	21ur-10152	21ur-10152	chrIV:15896213-16675918	ref.DSN	NSM.DSN	NOTEST	0	0	0	0	1	1	no
21ur-10153	21ur-10153	21ur-10153	chrIV:13893670-13893691	ref.DSN	NSM.DSN	NOTEST	0	0	0	0	1	1	no
21ur-10154	21ur-10154	21ur-10154	chrIV:15351922-15351943	ref.DSN	NSM.DSN	NOTEST	0	0	0	0	1	1	no
21ur-10155	21ur-10155	21ur-10155	chrIV:5584673-5609618	ref.DSN	NSM.DSN	NOTEST	0	0	0	0	1	1	no
21ur-10156	21ur-10156	21ur-10156	chrIV:13981061-13982498	ref.DSN	NSM.DSN	NOTEST	0	0	0	0	1	1	no
21ur-10157	21ur-10157	21ur-10157	chrIV:17031966-17031987	ref.DSN	NSM.DSN	NOTEST	0	0	0	0	1	1	no
21ur-10158	21ur-10158	21ur-10158	chrIV:4841833-4841854	ref.DSN	NSM.DSN	NOTEST	0	0	0	0	1	1	no
21ur-10162	21ur-10162	21ur-10162	chrIV:15896213-16675918	ref.DSN	NSM.DSN	NOTEST	0	0	0	0	1	1	no
21ur-10164	21ur-10164	21ur-10164	chrIV:14193500-14195935	ref.DSN	NSM.DSN	NOTEST	0	0	0	0	1	1	no
21ur-10165	21ur-10165	21ur-10165	chrX:6747591-6761657	ref.DSN	NSM.DSN	NOTEST	0	0	0	0	1	1	no
21ur-10166	21ur-10166	21ur-10166	chrIV:14097755-14097779	ref.DSN	NSM.DSN	NOTEST	0	0	0	0	1	1	no
21ur-10167	21ur-10167	21ur-10167	chrIV:6493699-6497149	ref.DSN	NSM.DSN	NOTEST	0	0	0	0	1	1	no
21ur-10169	21ur-10169	21ur-10169	chrIV:13660613-13660634	ref.DSN	NSM.DSN	NOTEST	0	0	0	0	1	1	no
21ur-1017	21ur-1017	21ur-1017	chrIV:14091243-14096276	ref.DSN	NSM.DSN	NOTEST	0	0	0	0	1	1	no
21ur-10171	21ur-10171	21ur-10171	chrIV:16987582-16987603	ref.DSN	NSM.DSN	NOTEST	0	0	0	0	1	1	no
21ur-10172	21ur-10172	21ur-10172	chrIV:17032566-17032587	ref.DSN	NSM.DSN	NOTEST	0	0	0	0	1	1	no
21ur-10173	21ur-10173	21ur-10173	chrIV:14401156-14412859	ref.DSN	NSM.DSN	NOTEST	0	0	0	0	1	1	no
21ur-10174	21ur-10174	21ur-10174	chrIV:6157431-6172926	ref.DSN	NSM.DSN	NOTEST	0	0	0	0	1	1	no
21ur-10175	21ur-10175	21ur-10175	chrIV:6937767-6937788	ref.DSN	NSM.DSN	NOTEST	0	0	0	0	1	1	no
21ur-10176	21ur-10176	21ur-10176	chrI:10954061-11481796	ref.DSN	NSM.DSN	NOTEST	0	0	0	0	1	1	no
21ur-10177	21ur-10177	21ur-10177	chrIV:6435041-6435061	ref.DSN	NSM.DSN	NOTEST	0	0	0	0	1	1	no
21ur-10179	21ur-10179	21ur-10179	chrIV:14327365-14327389	ref.DSN	NSM.DSN	NOTEST	0	0	0	0	1	1	no
21ur-1018	21ur-1018	21ur-1018	chrIV:15207560-15209490	ref.DSN	NSM.DSN	NOTEST	0	0	0	0	1	1	no
21ur-10180	21ur-10180	21ur-10180	chrIV:14455495-14455516	ref.DSN	NSM.DSN	NOTEST	0	0	0	0	1	1	no
21ur-10181	21ur-10181	21ur-10181	chrIV:15270265-15275729	ref.DSN	NSM.DSN	NOTEST	0	0	0	0	1	1	no
21ur-10185	21ur-10185	21ur-10185	chrIV:6202068-6205692	ref.DSN	NSM.DSN	NOTEST	0	0	0	0	1	1	no
21ur-10186	21ur-10186	21ur-10186	chrIV:15753411-15753432	ref.DSN	NSM.DSN	NOTEST	0	0	0	0	1	1	no
21ur-10187	21ur-10187	21ur-10187	chrIV:8099635-8099656	ref.DSN	NSM.DSN	NOTEST	0	0	0	0	1	1	no
21ur-10189	21ur-10189	21ur-10189	chrIV:5286827-5286848	ref.DSN	NSM.DSN	NOTEST	0	0	0	0	1	1	no
21ur-1019	21ur-1019	21ur-1019	chrIV:14220007-14224332	ref.DSN	NSM.DSN	NOTEST	0	0	0	0	1	1	no
21ur-10193	21ur-10193	21ur-10193	chrIV:15150486-15150508	ref.DSN	NSM.DSN	NOTEST	0	0	0	0	1	1	no
21ur-10194	21ur-10194	21ur-10194	chrIV:15143738-15147172	ref.DSN	NSM.DSN	NOTEST	0	0	0	0	1	1	no
21ur-10195	21ur-10195	21ur-10195	chrIV:13822013-13822038	ref.DSN	NSM.DSN	NOTEST	0	0	0	0	1	1	no
21ur-10198	21ur-10198	21ur-10198	chrIV:15896213-16675918	ref.DSN	NSM.DSN	NOTEST	0	0	0	0	1	1	no
21ur-10199	21ur-10199	21ur-10199	chrIV:15896213-16675918	ref.DSN	NSM.DSN	NOTEST	0	0	0	0	1	1	no
21ur-102	21ur-102	21ur-102	chrIV:14265694-14265718	ref.DSN	NSM.DSN	NOTEST	0	0	0	0	1	1	no
21ur-1020	21ur-1020	21ur-1020	chrIV:14268344-14268366	ref.DSN	NSM.DSN	NOTEST	0	0	0	0	1	1	no
21ur-10201	21ur-10201	21ur-10201	chrIV:6511087-6511108	ref.DSN	NSM.DSN	NOTEST	0	0	0	0	1	1	no
21ur-10202	21ur-10202	21ur-10202	chrIV:17486945-17490461	ref.DSN	NSM.DSN	NOTEST	0	0	0	0	1	1	no
21ur-10204	21ur-10204	21ur-10204	chrIV:6040963-6073953	ref.DSN	NSM.DSN	NOTEST	0	0	0	0	1	1	no
21ur-10205	21ur-10205	21ur-10205	chrIV:15560906-15560933	ref.DSN	NSM.DSN	NOTEST	0	0	0	0	1	1	no
21ur-10206	21ur-10206	21ur-10206	chrIV:13989107-14012001	ref.DSN	NSM.DSN	NOTEST	0	0	0	0	1	1	no
21ur-10208	21ur-10208	21ur-10208	chrIV:14676299-14676320	ref.DSN	NSM.DSN	NOTEST	0	0	0	0	1	1	no
21ur-10209	21ur-10209	21ur-10209	chrV:10825003-10846401	ref.DSN	NSM.DSN	NOTEST	0	0	0	0	1	1	no
21ur-1021	21ur-1021	21ur-1021	chrIV:15896213-16675918	ref.DSN	NSM.DSN	NOTEST	0	0	0	0	1	1	no
21ur-10211	21ur-10211	21ur-10211	chrIV:15092848-15098344	ref.DSN	NSM.DSN	NOTEST	0	0	0	0	1	1	no
21ur-10212	21ur-10212	21ur-10212	chrIV:14401156-14412859	ref.DSN	NSM.DSN	NOTEST	0	0	0	0	1	1	no
21ur-10213	21ur-10213	21ur-10213	chrIV:9307368-9309048	ref.DSN	NSM.DSN	NOTEST	0	0	0	0	1	1	no
21ur-10214	21ur-10214	21ur-10214	chrIV:14436651-14444122	ref.DSN	NSM.DSN	NOTEST	0	0	0	0	1	1	no
21ur-10215	21ur-10215	21ur-10215	chrIV:6076758-6079933	ref.DSN	NSM.DSN	NOTEST	0	0	0	0	1	1	no
21ur-10216	21ur-10216	21ur-10216	chrIV:14862476-14869706	ref.DSN	NSM.DSN	NOTEST	0	0	0	0	1	1	no
21ur-10217	21ur-10217	21ur-10217	chrIV:14239731-14241359	ref.DSN	NSM.DSN	NOTEST	0	0	0	0	1	1	no
21ur-10218	21ur-10218	21ur-10218	chrIV:13989107-14012001	ref.DSN	NSM.DSN	NOTEST	0	0	0	0	1	1	no
21ur-10219	21ur-10219	21ur-10219	chrIV:6040963-6073953	ref.DSN	NSM.DSN	NOTEST	0	0	0	0	1	1	no
21ur-1022	21ur-1022	21ur-1022	chrIV:5319245-5324906	ref.DSN	NSM.DSN	NOTEST	0	0	0	0	1	1	no
21ur-10220	21ur-10220	21ur-10220	chrIV:14658289-14674958	ref.DSN	NSM.DSN	NOTEST	0	0	0	0	1	1	no
21ur-10221	21ur-10221	21ur-10221	chrIV:15092848-15098344	ref.DSN	NSM.DSN	NOTEST	0	0	0	0	1	1	no
21ur-10222	21ur-10222	21ur-10222	chrIV:15795641-15795663	ref.DSN	NSM.DSN	NOTEST	0	0	0	0	1	1	no
21ur-10223	21ur-10223	21ur-10223	chrIV:5678835-5682009	ref.DSN	NSM.DSN	NOTEST	0	0	0	0	1	1	no
21ur-10224	21ur-10224	21ur-10224	chrIV:13906088-13912265	ref.DSN	NSM.DSN	NOTEST	0	0	0	0	1	1	no
21ur-10225	21ur-10225	21ur-10225	chrIV:15192266-15202991	ref.DSN	NSM.DSN	NOTEST	0	0	0	0	1	1	no
21ur-10226	21ur-10226	21ur-10226	chrIV:14634484-14634508	ref.DSN	NSM.DSN	NOTEST	0	0	0	0	1	1	no
21ur-10229	21ur-10229	21ur-10229	chrIV:14434879-14434903	ref.DSN	NSM.DSN	NOTEST	0	0	0	0	1	1	no
21ur-1023	21ur-1023	21ur-1023	chrIV:14291943-14319262	ref.DSN	NSM.DSN	NOTEST	0	0	0	0	1	1	no
21ur-10230	21ur-10230	21ur-10230	chrIV:14527776-14530782	ref.DSN	NSM.DSN	NOTEST	0	0	0	0	1	1	no
21ur-10232	21ur-10232	21ur-10232	chrIV:17059040-17059062	ref.DSN	NSM.DSN	NOTEST	0	0	0	0	1	1	no
21ur-10233	21ur-10233	21ur-10233	chrIV:15681241-15681263	ref.DSN	NSM.DSN	NOTEST	0	0	0	0	1	1	no
21ur-10235	21ur-10235	21ur-10235	chrIV:5280538-5280569	ref.DSN	NSM.DSN	NOTEST	0	0	0	0	1	1	no
21ur-10236	21ur-10236	21ur-10236	chrIV:16797932-16797957	ref.DSN	NSM.DSN	NOTEST	0	0	0	0	1	1	no
21ur-10237	21ur-10237	21ur-10237	chrIV:7720482-7720503	ref.DSN	NSM.DSN	NOTEST	0	0	0	0	1	1	no
21ur-10238	21ur-10238	21ur-10238	chrIV:14527555-14527576	ref.DSN	NSM.DSN	NOTEST	0	0	0	0	1	1	no
21ur-10239	21ur-10239	21ur-10239	chrIV:15896213-16675918	ref.DSN	NSM.DSN	NOTEST	0	0	0	0	1	1	no
21ur-10240	21ur-10240	21ur-10240	chrIV:15896213-16675918	ref.DSN	NSM.DSN	NOTEST	0	0	0	0	1	1	no
21ur-10242	21ur-10242	21ur-10242	chrIV:14557067-14557089	ref.DSN	NSM.DSN	NOTEST	0	0	0	0	1	1	no
21ur-10243	21ur-10243	21ur-10243	chrIV:15627956-15627977	ref.DSN	NSM.DSN	NOTEST	0	0	0	0	1	1	no
21ur-10244	21ur-10244	21ur-10244	chrIV:15606663-15606685	ref.DSN	NSM.DSN	NOTEST	0	0	0	0	1	1	no
21ur-10245	21ur-10245	21ur-10245	chrIV:15896213-16675918	ref.DSN	NSM.DSN	NOTEST	0	0	0	0	1	1	no
21ur-10246	21ur-10246	21ur-10246	chrIV:6040963-6073953	ref.DSN	NSM.DSN	NOTEST	0	0	0	0	1	1	no
21ur-10247	21ur-10247	21ur-10247	chrIV:15896213-16675918	ref.DSN	NSM.DSN	NOTEST	0	0	0	0	1	1	no
21ur-10248	21ur-10248	21ur-10248	chrIV:17021100-17021121	ref.DSN	NSM.DSN	NOTEST	0	0	0	0	1	1	no
21ur-10249	21ur-10249	21ur-10249	chrIV:5093498-5103262	ref.DSN	NSM.DSN	NOTEST	0	0	0	0	1	1	no
21ur-1025	21ur-1025	21ur-1025	chrIV:15681241-15681263	ref.DSN	NSM.DSN	NOTEST	0	0	0	0	1	1	no
21ur-10250	21ur-10250	21ur-10250	chrIV:14872146-14872168	ref.DSN	NSM.DSN	NOTEST	0	0	0	0	1	1	no
21ur-10252	21ur-10252	21ur-10252	chrIV:15167818-15175498	ref.DSN	NSM.DSN	NOTEST	0	0	0	0	1	1	no
21ur-10254	21ur-10254	21ur-10254	chrIV:15896213-16675918	ref.DSN	NSM.DSN	NOTEST	0	0	0	0	1	1	no
21ur-10255	21ur-10255	21ur-10255	chrIV:5973104-5973128	ref.DSN	NSM.DSN	NOTEST	0	0	0	0	1	1	no
21ur-10256	21ur-10256	21ur-10256	chrIV:13750311-13770327	ref.DSN	NSM.DSN	NOTEST	0	0	0	0	1	1	no
21ur-10257	21ur-10257	21ur-10257	chrIV:15896213-16675918	ref.DSN	NSM.DSN	NOTEST	0	0	0	0	1	1	no
21ur-10258	21ur-10258	21ur-10258	chrIV:13673779-13677799	ref.DSN	NSM.DSN	NOTEST	0	0	0	0	1	1	no
21ur-10259	21ur-10259	21ur-10259	chrIV:14345407-14350703	ref.DSN	NSM.DSN	NOTEST	0	0	0	0	1	1	no
21ur-1026	21ur-1026	21ur-1026	chrIV:14608764-14608789	ref.DSN	NSM.DSN	NOTEST	0	0	0	0	1	1	no
21ur-10260	21ur-10260	21ur-10260	chrIV:15896213-16675918	ref.DSN	NSM.DSN	NOTEST	0	0	0	0	1	1	no
21ur-10261	21ur-10261	21ur-10261	chrIV:17131547-17137510	ref.DSN	NSM.DSN	NOTEST	0	0	0	0	1	1	no
21ur-10262	21ur-10262	21ur-10262	chrIV:15139068-15140900	ref.DSN	NSM.DSN	NOTEST	0	0	0	0	1	1	no
21ur-10263	21ur-10263	21ur-10263	chrIV:5331015-5331040	ref.DSN	NSM.DSN	NOTEST	0	0	0	0	1	1	no
21ur-10264	21ur-10264	21ur-10264	chrIV:14625545-14625567	ref.DSN	NSM.DSN	NOTEST	0	0	0	0	1	1	no
21ur-10265	21ur-10265	21ur-10265	chrIV:15896213-16675918	ref.DSN	NSM.DSN	NOTEST	0	0	0	0	1	1	no
21ur-10267	21ur-10267	21ur-10267	chrIV:14040254-14040276	ref.DSN	NSM.DSN	NOTEST	0	0	0	0	1	1	no
21ur-10268	21ur-10268	21ur-10268	chrIV:15896213-16675918	ref.DSN	NSM.DSN	NOTEST	0	0	0	0	1	1	no
21ur-10269	21ur-10269	21ur-10269	chrIV:17234726-17234748	ref.DSN	NSM.DSN	NOTEST	0	0	0	0	1	1	no
21ur-1027	21ur-1027	21ur-1027	chrIV:14614679-14614702	ref.DSN	NSM.DSN	NOTEST	0	0	0	0	1	1	no
21ur-10270	21ur-10270	21ur-10270	chrIV:14610724-14610749	ref.DSN	NSM.DSN	NOTEST	0	0	0	0	1	1	no
21ur-10271	21ur-10271	21ur-10271	chrIV:14040008-14040029	ref.DSN	NSM.DSN	NOTEST	0	0	0	0	1	1	no
21ur-10273	21ur-10273	21ur-10273	chrIV:14220007-14224332	ref.DSN	NSM.DSN	NOTEST	0	0	0	0	1	1	no
21ur-10274	21ur-10274	21ur-10274	chrIV:13823843-13823865	ref.DSN	NSM.DSN	NOTEST	0	0	0	0	1	1	no
21ur-10275	21ur-10275	21ur-10275	chrIV:17048455-17048480	ref.DSN	NSM.DSN	NOTEST	0	0	0	0	1	1	no
21ur-10276	21ur-10276	21ur-10276	chrIV:14369528-14369552	ref.DSN	NSM.DSN	NOTEST	0	0	0	0	1	1	no
21ur-10277	21ur-10277	21ur-10277	chrIV:5105248-5105273	ref.DSN	NSM.DSN	NOTEST	0	0	0	0	1	1	no
21ur-10279	21ur-10279	21ur-10279	chrIV:15692932-15692953	ref.DSN	NSM.DSN	NOTEST	0	0	0	0	1	1	no
21ur-1028	21ur-1028	21ur-1028	chrIV:9132109-9132130	ref.DSN	NSM.DSN	NOTEST	0	0	0	0	1	1	no
21ur-10280	21ur-10280	21ur-10280	chrIV:5907610-5907632	ref.DSN	NSM.DSN	NOTEST	0	0	0	0	1	1	no
21ur-10281	21ur-10281	21ur-10281	chrIV:15316316-15316337	ref.DSN	NSM.DSN	NOTEST	0	0	0	0	1	1	no
21ur-10283	21ur-10283	21ur-10283	chrIV:13726944-13732567	ref.DSN	NSM.DSN	NOTEST	0	0	0	0	1	1	no
21ur-10284	21ur-10284	21ur-10284	chrIV:15227909-15234941	ref.DSN	NSM.DSN	NOTEST	0	0	0	0	1	1	no
21ur-10285	21ur-10285	21ur-10285	chrIV:14732526-14732548	ref.DSN	NSM.DSN	NOTEST	0	0	0	0	1	1	no
21ur-10287	21ur-10287	21ur-10287	chrIV:15896213-16675918	ref.DSN	NSM.DSN	NOTEST	0	0	0	0	1	1	no
21ur-1029	21ur-1029	21ur-1029	chrIV:6498274-6498298	ref.DSN	NSM.DSN	NOTEST	0	0	0	0	1	1	no
21ur-10290	21ur-10290	21ur-10290	chrIV:5645819-5646222	ref.DSN	NSM.DSN	NOTEST	0	0	0	0	1	1	no
21ur-10291	21ur-10291	21ur-10291	chrIV:14837803-14853572	ref.DSN	NSM.DSN	NOTEST	0	0	0	0	1	1	no
21ur-10292	21ur-10292	21ur-10292	chrIV:6435542-6435563	ref.DSN	NSM.DSN	NOTEST	0	0	0	0	1	1	no
21ur-10294	21ur-10294	21ur-10294	chrIV:15896213-16675918	ref.DSN	NSM.DSN	NOTEST	0	0	0	0	1	1	no
21ur-10295	21ur-10295	21ur-10295	chrIV:15896213-16675918	ref.DSN	NSM.DSN	NOTEST	0	0	0	0	1	1	no
21ur-10297	21ur-10297	21ur-10297	chrIV:6224991-6225012	ref.DSN	NSM.DSN	NOTEST	0	0	0	0	1	1	no
21ur-10298	21ur-10298	21ur-10298	chrIV:16702350-16702372	ref.DSN	NSM.DSN	NOTEST	0	0	0	0	1	1	no
21ur-10299	21ur-10299	21ur-10299	chrIV:15333459-15333480	ref.DSN	NSM.DSN	NOTEST	0	0	0	0	1	1	no
21ur-103	21ur-103	21ur-103	chrIV:4828067-4841119	ref.DSN	NSM.DSN	NOTEST	0	0	0	0	1	1	no
21ur-1030	21ur-1030	21ur-1030	chrIV:14533321-14533343	ref.DSN	NSM.DSN	NOTEST	0	0	0	0	1	1	no
21ur-10300	21ur-10300	21ur-10300	chrIV:7529259-7529280	ref.DSN	NSM.DSN	NOTEST	0	0	0	0	1	1	no
21ur-10301	21ur-10301	21ur-10301	chrIV:14628273-14628294	ref.DSN	NSM.DSN	NOTEST	0	0	0	0	1	1	no
21ur-10302	21ur-10302	21ur-10302	chrIV:15612855-15617039	ref.DSN	NSM.DSN	NOTEST	0	0	0	0	1	1	no
21ur-10303	21ur-10303	21ur-10303	chrIV:17473250-17479336	ref.DSN	NSM.DSN	NOTEST	0	0	0	0	1	1	no
21ur-10304	21ur-10304	21ur-10304	chrIV:15347576-15347597	ref.DSN	NSM.DSN	NOTEST	0	0	0	0	1	1	no
21ur-10305	21ur-10305	21ur-10305	chrIV:5930641-5933108	ref.DSN	NSM.DSN	NOTEST	0	0	0	0	1	1	no
21ur-10306	21ur-10306	21ur-10306	chrIV:15110844-15110869	ref.DSN	NSM.DSN	NOTEST	0	0	0	0	1	1	no
21ur-10307	21ur-10307	21ur-10307	chrIV:14631326-14631347	ref.DSN	NSM.DSN	NOTEST	0	0	0	0	1	1	no
21ur-10308	21ur-10308	21ur-10308	chrIV:15496253-15496278	ref.DSN	NSM.DSN	NOTEST	0	0	0	0	1	1	no
21ur-1031	21ur-1031	21ur-1031	chrIV:14369299-14369321	ref.DSN	NSM.DSN	NOTEST	0	0	0	0	1	1	no
21ur-10310	21ur-10310	21ur-10310	chrIV:14879533-14900361	ref.DSN	NSM.DSN	NOTEST	0	0	0	0	1	1	no
21ur-10311	21ur-10311	21ur-10311	chrIV:7049395-7049416	ref.DSN	NSM.DSN	NOTEST	0	0	0	0	1	1	no
21ur-10312	21ur-10312	21ur-10312	chrIV:14974887-14974908	ref.DSN	NSM.DSN	NOTEST	0	0	0	0	1	1	no
21ur-10313	21ur-10313	21ur-10313	chrIV:14813108-14816354	ref.DSN	NSM.DSN	NOTEST	0	0	0	0	1	1	no
21ur-10316	21ur-10316	21ur-10316	chrIV:15896213-16675918	ref.DSN	NSM.DSN	NOTEST	0	0	0	0	1	1	no
21ur-10317	21ur-10317	21ur-10317	chrIV:15896213-16675918	ref.DSN	NSM.DSN	NOTEST	0	0	0	0	1	1	no
21ur-10318	21ur-10318	21ur-10318	chrIV:15896213-16675918	ref.DSN	NSM.DSN	NOTEST	0	0	0	0	1	1	no
21ur-10319	21ur-10319	21ur-10319	chrIV:15389478-15389500	ref.DSN	NSM.DSN	NOTEST	0	0	0	0	1	1	no
21ur-1032	21ur-1032	21ur-1032	chrIV:14813108-14816354	ref.DSN	NSM.DSN	NOTEST	0	0	0	0	1	1	no
21ur-10321	21ur-10321	21ur-10321	chrIV:13906088-13912265	ref.DSN	NSM.DSN	NOTEST	0	0	0	0	1	1	no
21ur-10322	21ur-10322	21ur-10322	chrIV:15587849-15587873	ref.DSN	NSM.DSN	NOTEST	0	0	0	0	1	1	no
21ur-10324	21ur-10324	21ur-10324	chrIV:14687647-14687675	ref.DSN	NSM.DSN	NOTEST	0	0	0	0	1	1	no
21ur-10325	21ur-10325	21ur-10325	chrIV:5923200-5923229	ref.DSN	NSM.DSN	NOTEST	0	0	0	0	1	1	no
21ur-10326	21ur-10326	21ur-10326	chrIV:15896213-16675918	ref.DSN	NSM.DSN	NOTEST	0	0	0	0	1	1	no
21ur-10327	21ur-10327	21ur-10327	chrIV:15497554-15510948	ref.DSN	NSM.DSN	NOTEST	0	0	0	0	1	1	no
21ur-10328	21ur-10328	21ur-10328	chrIV:15845709-15845741	ref.DSN	NSM.DSN	NOTEST	0	0	0	0	1	1	no
21ur-10329	21ur-10329	21ur-10329	chrIV:13897963-13902822	ref.DSN	NSM.DSN	NOTEST	0	0	0	0	1	1	no
21ur-1033	21ur-1033	21ur-1033	chrIV:15660564-15660585	ref.DSN	NSM.DSN	NOTEST	0	0	0	0	1	1	no
21ur-10331	21ur-10331	21ur-10331	chrIV:6519963-6522207	ref.DSN	NSM.DSN	NOTEST	0	0	0	0	1	1	no
21ur-10332	21ur-10332	21ur-10332	chrIV:17214895-17214916	ref.DSN	NSM.DSN	NOTEST	0	0	0	0	1	1	no
21ur-10333	21ur-10333	21ur-10333	chrIV:15247710-15247734	ref.DSN	NSM.DSN	NOTEST	0	0	0	0	1	1	no
21ur-10334	21ur-10334	21ur-10334	chrIV:15896213-16675918	ref.DSN	NSM.DSN	NOTEST	0	0	0	0	1	1	no
21ur-10335	21ur-10335	21ur-10335	chrIV:15865163-15865189	ref.DSN	NSM.DSN	NOTEST	0	0	0	0	1	1	no
21ur-10336	21ur-10336	21ur-10336	chrIV:15896213-16675918	ref.DSN	NSM.DSN	NOTEST	0	0	0	0	1	1	no
21ur-10337	21ur-10337	21ur-10337	chrIV:14239290-14239316	ref.DSN	NSM.DSN	NOTEST	0	0	0	0	1	1	no
21ur-10339	21ur-10339	21ur-10339	chrIV:16975354-16975380	ref.DSN	NSM.DSN	NOTEST	0	0	0	0	1	1	no
21ur-1034	21ur-1034	21ur-1034	chrIV:16775813-16785024	ref.DSN	NSM.DSN	NOTEST	0	0	0	0	1	1	no
21ur-10341	21ur-10341	21ur-10341	chrX:15286775-15298154	ref.DSN	NSM.DSN	NOTEST	0	0	0	0	1	1	no
21ur-10342	21ur-10342	21ur-10342	chrIV:6040963-6073953	ref.DSN	NSM.DSN	NOTEST	0	0	0	0	1	1	no
21ur-10343	21ur-10343	21ur-10343	chrIV:14914353-14914374	ref.DSN	NSM.DSN	NOTEST	0	0	0	0	1	1	no
21ur-10345	21ur-10345	21ur-10345	chrIV:15400106-15400130	ref.DSN	NSM.DSN	NOTEST	0	0	0	0	1	1	no
21ur-10346	21ur-10346	21ur-10346	chrIV:4938244-4938265	ref.DSN	NSM.DSN	NOTEST	0	0	0	0	1	1	no
21ur-10347	21ur-10347	21ur-10347	chrIV:4945414-4945438	ref.DSN	NSM.DSN	NOTEST	0	0	0	0	1	1	no
21ur-10348	21ur-10348	21ur-10348	chrIV:5923977-5923999	ref.DSN	NSM.DSN	NOTEST	0	0	0	0	1	1	no
21ur-10349	21ur-10349	21ur-10349	chrIV:15892033-15894197	ref.DSN	NSM.DSN	NOTEST	0	0	0	0	1	1	no
21ur-10350	21ur-10350	21ur-10350	chrIV:15896213-16675918	ref.DSN	NSM.DSN	NOTEST	0	0	0	0	1	1	no
21ur-10351	21ur-10351	21ur-10351	chrIV:9136968-9146182	ref.DSN	NSM.DSN	NOTEST	0	0	0	0	1	1	no
21ur-10352	21ur-10352	21ur-10352	chrIV:13694348-13694372	ref.DSN	NSM.DSN	NOTEST	0	0	0	0	1	1	no
21ur-10353	21ur-10353	21ur-10353	chrIV:17129818-17129839	ref.DSN	NSM.DSN	NOTEST	0	0	0	0	1	1	no
21ur-10354	21ur-10354	21ur-10354	chrIV:5707084-5708406	ref.DSN	NSM.DSN	NOTEST	0	0	0	0	1	1	no
21ur-10355	21ur-10355	21ur-10355	chrIV:17175477-17175498	ref.DSN	NSM.DSN	NOTEST	0	0	0	0	1	1	no
21ur-10357	21ur-10357	21ur-10357	chrIV:15207560-15209490	ref.DSN	NSM.DSN	NOTEST	0	0	0	0	1	1	no
21ur-10358	21ur-10358	21ur-10358	chrIV:5709092-5714325	ref.DSN	NSM.DSN	NOTEST	0	0	0	0	1	1	no
21ur-10359	21ur-10359	21ur-10359	chrIV:5495919-5516254	ref.DSN	NSM.DSN	NOTEST	0	0	0	0	1	1	no
21ur-1036	21ur-1036	21ur-1036	chrIV:15896213-16675918	ref.DSN	NSM.DSN	NOTEST	0	0	0	0	1	1	no
21ur-10360	21ur-10360	21ur-10360	chrIV:6860909-6860930	ref.DSN	NSM.DSN	NOTEST	0	0	0	0	1	1	no
21ur-10361	21ur-10361	21ur-10361	chrIV:15789826-15789847	ref.DSN	NSM.DSN	NOTEST	0	0	0	0	1	1	no
21ur-10365	21ur-10365	21ur-10365	chrIV:15884189-15888750	ref.DSN	NSM.DSN	NOTEST	0	0	0	0	1	1	no
21ur-10366	21ur-10366	21ur-10366	chrIV:15675152-15675173	ref.DSN	NSM.DSN	NOTEST	0	0	0	0	1	1	no
21ur-10367	21ur-10367	21ur-10367	chrIV:5380874-5380895	ref.DSN	NSM.DSN	NOTEST	0	0	0	0	1	1	no
21ur-10368	21ur-10368	21ur-10368	chrIV:5439065-5450635	ref.DSN	NSM.DSN	NOTEST	0	0	0	0	1	1	no
21ur-10369	21ur-10369	21ur-10369	chrIV:5173323-5183210	ref.DSN	NSM.DSN	NOTEST	0	0	0	0	1	1	no
21ur-1037	21ur-1037	21ur-1037	chrIV:15102960-15102981	ref.DSN	NSM.DSN	NOTEST	0	0	0	0	1	1	no
21ur-10370	21ur-10370	21ur-10370	chrIV:15533313-15539907	ref.DSN	NSM.DSN	NOTEST	0	0	0	0	1	1	no
21ur-10372	21ur-10372	21ur-10372	chrIV:5326439-5329198	ref.DSN	NSM.DSN	NOTEST	0	0	0	0	1	1	no
21ur-10373	21ur-10373	21ur-10373	chrIV:17015102-17015123	ref.DSN	NSM.DSN	NOTEST	0	0	0	0	1	1	no
21ur-10374	21ur-10374	21ur-10374	chrIV:15896213-16675918	ref.DSN	NSM.DSN	NOTEST	0	0	0	0	1	1	no
21ur-10375	21ur-10375	21ur-10375	chrIV:15896213-16675918	ref.DSN	NSM.DSN	NOTEST	0	0	0	0	1	1	no
21ur-10376	21ur-10376	21ur-10376	chrIV:13724652-13724673	ref.DSN	NSM.DSN	NOTEST	0	0	0	0	1	1	no
21ur-10377	21ur-10377	21ur-10377	chrIV:14290229-14290250	ref.DSN	NSM.DSN	NOTEST	0	0	0	0	1	1	no
21ur-10378	21ur-10378	21ur-10378	chrIV:5112947-5112968	ref.DSN	NSM.DSN	NOTEST	0	0	0	0	1	1	no
21ur-10379	21ur-10379	21ur-10379	chrIV:8158214-8158235	ref.DSN	NSM.DSN	NOTEST	0	0	0	0	1	1	no
21ur-1038	21ur-1038	21ur-1038	chrIV:14997239-14997265	ref.DSN	NSM.DSN	NOTEST	0	0	0	0	1	1	no
21ur-10380	21ur-10380	21ur-10380	chrIV:14262868-14262889	ref.DSN	NSM.DSN	NOTEST	0	0	0	0	1	1	no
21ur-10381	21ur-10381	21ur-10381	chrIV:15167818-15175498	ref.DSN	NSM.DSN	NOTEST	0	0	0	0	1	1	no
21ur-10382	21ur-10382	21ur-10382	chrIV:6565888-6572317	ref.DSN	NSM.DSN	NOTEST	0	0	0	0	1	1	no
21ur-10383	21ur-10383	21ur-10383	chrIV:17067971-17067992	ref.DSN	NSM.DSN	NOTEST	0	0	0	0	1	1	no
21ur-10385	21ur-10385	21ur-10385	chrIV:14291943-14319262	ref.DSN	NSM.DSN	NOTEST	0	0	0	0	1	1	no
21ur-10386	21ur-10386	21ur-10386	chrIV:5885823-5889562	ref.DSN	NSM.DSN	NOTEST	0	0	0	0	1	1	no
21ur-10387	21ur-10387	21ur-10387	chrIV:13827875-13844884	ref.DSN	NSM.DSN	NOTEST	0	0	0	0	1	1	no
21ur-10388	21ur-10388	21ur-10388	chrIV:14125889-14125910	ref.DSN	NSM.DSN	NOTEST	0	0	0	0	1	1	no
21ur-10389	21ur-10389	21ur-10389	chrIV:5427407-5427428	ref.DSN	NSM.DSN	NOTEST	0	0	0	0	1	1	no
21ur-10390	21ur-10390	21ur-10390	chrIV:6296267-6298336	ref.DSN	NSM.DSN	NOTEST	0	0	0	0	1	1	no
21ur-10391	21ur-10391	21ur-10391	chrIV:14274696-14274717	ref.DSN	NSM.DSN	NOTEST	0	0	0	0	1	1	no
21ur-10393	21ur-10393	21ur-10393	chrIV:15659530-15659551	ref.DSN	NSM.DSN	NOTEST	0	0	0	0	1	1	no
21ur-10395	21ur-10395	21ur-10395	chrIV:15568365-15568386	ref.DSN	NSM.DSN	NOTEST	0	0	0	0	1	1	no
21ur-10397	21ur-10397	21ur-10397	chrIV:5007716-5007737	ref.DSN	NSM.DSN	NOTEST	0	0	0	0	1	1	no
21ur-104	21ur-104	21ur-104	chrIV:15896213-16675918	ref.DSN	NSM.DSN	NOTEST	0	0	0	0	1	1	no
21ur-10400	21ur-10400	21ur-10400	chrIV:15618233-15618254	ref.DSN	NSM.DSN	NOTEST	0	0	0	0	1	1	no
21ur-10401	21ur-10401	21ur-10401	chrIV:15835593-15835617	ref.DSN	NSM.DSN	NOTEST	0	0	0	0	1	1	no
21ur-10402	21ur-10402	21ur-10402	chrIV:13148350-13148371	ref.DSN	NSM.DSN	NOTEST	0	0	0	0	1	1	no
21ur-10403	21ur-10403	21ur-10403	chrIV:15572397-15572424	ref.DSN	NSM.DSN	NOTEST	0	0	0	0	1	1	no
21ur-10404	21ur-10404	21ur-10404	chrIV:16900216-16902487	ref.DSN	NSM.DSN	NOTEST	0	0	0	0	1	1	no
21ur-10406	21ur-10406	21ur-10406	chrIV:15896213-16675918	ref.DSN	NSM.DSN	NOTEST	0	0	0	0	1	1	no
21ur-10407	21ur-10407	21ur-10407	chrIV:14374101-14379363	ref.DSN	NSM.DSN	NOTEST	0	0	0	0	1	1	no
21ur-10408	21ur-10408	21ur-10408	chrIV:13750311-13770327	ref.DSN	NSM.DSN	NOTEST	0	0	0	0	1	1	no
21ur-10409	21ur-10409	21ur-10409	chrIV:5975563-6004021	ref.DSN	NSM.DSN	NOTEST	0	0	0	0	1	1	no
21ur-1041	21ur-1041	21ur-1041	chrIV:15896213-16675918	ref.DSN	NSM.DSN	NOTEST	0	0	0	0	1	1	no
21ur-10410	21ur-10410	21ur-10410	chrIV:14818379-14818400	ref.DSN	NSM.DSN	NOTEST	0	0	0	0	1	1	no
21ur-10411	21ur-10411	21ur-10411	chrIV:15393662-15393686	ref.DSN	NSM.DSN	NOTEST	0	0	0	0	1	1	no
21ur-10412	21ur-10412	21ur-10412	chrIV:5337032-5337056	ref.DSN	NSM.DSN	NOTEST	0	0	0	0	1	1	no
21ur-10413	21ur-10413	21ur-10413	chrIV:17198156-17206769	ref.DSN	NSM.DSN	NOTEST	0	0	0	0	1	1	no
21ur-10414	21ur-10414	21ur-10414	chrIV:15165614-15165710	ref.DSN	NSM.DSN	NOTEST	0	0	0	0	1	1	no
21ur-10415	21ur-10415	21ur-10415	chrIV:14591729-14591750	ref.DSN	NSM.DSN	NOTEST	0	0	0	0	1	1	no
21ur-10416	21ur-10416	21ur-10416	chrIV:14042684-14043755	ref.DSN	NSM.DSN	NOTEST	0	0	0	0	1	1	no
21ur-10417	21ur-10417	21ur-10417	chrIV:15489784-15489809	ref.DSN	NSM.DSN	NOTEST	0	0	0	0	1	1	no
21ur-10418	21ur-10418	21ur-10418	chrIV:16676310-16676335	ref.DSN	NSM.DSN	NOTEST	0	0	0	0	1	1	no
21ur-10419	21ur-10419	21ur-10419	chrIV:14124673-14124697	ref.DSN	NSM.DSN	NOTEST	0	0	0	0	1	1	no
21ur-1042	21ur-1042	21ur-1042	chrIV:5830654-5830675	ref.DSN	NSM.DSN	NOTEST	0	0	0	0	1	1	no
21ur-10420	21ur-10420	21ur-10420	chrIV:13732789-13732810	ref.DSN	NSM.DSN	NOTEST	0	0	0	0	1	1	no
21ur-10421	21ur-10421	21ur-10421	chrIV:5093498-5103262	ref.DSN	NSM.DSN	NOTEST	0	0	0	0	1	1	no
21ur-10422	21ur-10422	21ur-10422	chrIV:15629312-15629337	ref.DSN	NSM.DSN	NOTEST	0	0	0	0	1	1	no
21ur-10423	21ur-10423	21ur-10423	chrIV:13989107-14012001	ref.DSN	NSM.DSN	NOTEST	0	0	0	0	1	1	no
21ur-10424	21ur-10424	21ur-10424	chrIV:5567173-5574018	ref.DSN	NSM.DSN	NOTEST	0	0	0	0	1	1	no
21ur-10425	21ur-10425	21ur-10425	chrIV:14045271-14045292	ref.DSN	NSM.DSN	NOTEST	0	0	0	0	1	1	no
21ur-10429	21ur-10429	21ur-10429	chrIV:15652004-15652029	ref.DSN	NSM.DSN	NOTEST	0	0	0	0	1	1	no
21ur-1043	21ur-1043	21ur-1043	chrIV:15606101-15606122	ref.DSN	NSM.DSN	NOTEST	0	0	0	0	1	1	no
21ur-10431	21ur-10431	21ur-10431	chrIV:13726944-13732567	ref.DSN	NSM.DSN	NOTEST	0	0	0	0	1	1	no
21ur-10432	21ur-10432	21ur-10432	chrIV:15896213-16675918	ref.DSN	NSM.DSN	NOTEST	0	0	0	0	1	1	no
21ur-10433	21ur-10433	21ur-10433	chrIV:15570148-15570169	ref.DSN	NSM.DSN	NOTEST	0	0	0	0	1	1	no
21ur-10434	21ur-10434	21ur-10434	chrIV:15896213-16675918	ref.DSN	NSM.DSN	NOTEST	0	0	0	0	1	1	no
21ur-10435	21ur-10435	21ur-10435	chrIV:14101434-14101455	ref.DSN	NSM.DSN	NOTEST	0	0	0	0	1	1	no
21ur-10436	21ur-10436	21ur-10436	chrIV:14368838-14368860	ref.DSN	NSM.DSN	NOTEST	0	0	0	0	1	1	no
21ur-10437	21ur-10437	21ur-10437	chrIV:16833193-16833214	ref.DSN	NSM.DSN	NOTEST	0	0	0	0	1	1	no
21ur-1044	21ur-1044	21ur-1044	chrIV:14585439-14585459	ref.DSN	NSM.DSN	NOTEST	0	0	0	0	1	1	no
21ur-10440	21ur-10440	21ur-10440	chrIV:14423644-14423665	ref.DSN	NSM.DSN	NOTEST	0	0	0	0	1	1	no
21ur-10441	21ur-10441	21ur-10441	chrIV:14818144-14818165	ref.DSN	NSM.DSN	NOTEST	0	0	0	0	1	1	no
21ur-10443	21ur-10443	21ur-10443	chrIV:13712839-13712860	ref.DSN	NSM.DSN	NOTEST	0	0	0	0	1	1	no
21ur-10444	21ur-10444	21ur-10444	chrIV:17211138-17211159	ref.DSN	NSM.DSN	NOTEST	0	0	0	0	1	1	no
21ur-10446	21ur-10446	21ur-10446	chrIV:5425788-5425809	ref.DSN	NSM.DSN	NOTEST	0	0	0	0	1	1	no
21ur-10447	21ur-10447	21ur-10447	chrIV:4828067-4841119	ref.DSN	NSM.DSN	NOTEST	0	0	0	0	1	1	no
21ur-10449	21ur-10449	21ur-10449	chrIV:14855298-14861706	ref.DSN	NSM.DSN	NOTEST	0	0	0	0	1	1	no
21ur-1045	21ur-1045	21ur-1045	chrIV:15210139-15215553	ref.DSN	NSM.DSN	NOTEST	0	0	0	0	1	1	no
21ur-10450	21ur-10450	21ur-10450	chrIV:17424402-17424424	ref.DSN	NSM.DSN	NOTEST	0	0	0	0	1	1	no
21ur-10451	21ur-10451	21ur-10451	chrIV:4859135-4859156	ref.DSN	NSM.DSN	NOTEST	0	0	0	0	1	1	no
21ur-10453	21ur-10453	21ur-10453	chrIV:17166398-17166420	ref.DSN	NSM.DSN	NOTEST	0	0	0	0	1	1	no
21ur-10454	21ur-10454	21ur-10454	chrIV:13626744-13632679	ref.DSN	NSM.DSN	NOTEST	0	0	0	0	1	1	no
21ur-10455	21ur-10455	21ur-10455	chrIV:15896213-16675918	ref.DSN	NSM.DSN	NOTEST	0	0	0	0	1	1	no
21ur-10456	21ur-10456	21ur-10456	chrII:5308085-5308106	ref.DSN	NSM.DSN	NOTEST	0	0	0	0	1	1	no
21ur-10458	21ur-10458	21ur-10458	chrIV:15896213-16675918	ref.DSN	NSM.DSN	NOTEST	0	0	0	0	1	1	no
21ur-1046	21ur-1046	21ur-1046	chrIV:15612855-15617039	ref.DSN	NSM.DSN	NOTEST	0	0	0	0	1	1	no
21ur-10460	21ur-10460	21ur-10460	chrV:12850352-12850373	ref.DSN	NSM.DSN	NOTEST	0	0	0	0	1	1	no
21ur-10461	21ur-10461	21ur-10461	chrIV:6217423-6219154	ref.DSN	NSM.DSN	NOTEST	0	0	0	0	1	1	no
21ur-10463	21ur-10463	21ur-10463	chrIV:15723037-15723058	ref.DSN	NSM.DSN	NOTEST	0	0	0	0	1	1	no
21ur-10464	21ur-10464	21ur-10464	chrIV:14180829-14180850	ref.DSN	NSM.DSN	NOTEST	0	0	0	0	1	1	no
21ur-10466	21ur-10466	21ur-10466	chrIV:5340883-5344057	ref.DSN	NSM.DSN	NOTEST	0	0	0	0	1	1	no
21ur-10467	21ur-10467	21ur-10467	chrIV:17210586-17210610	ref.DSN	NSM.DSN	NOTEST	0	0	0	0	1	1	no
21ur-10468	21ur-10468	21ur-10468	chrIV:13896565-13896589	ref.DSN	NSM.DSN	NOTEST	0	0	0	0	1	1	no
21ur-10469	21ur-10469	21ur-10469	chrIV:15896213-16675918	ref.DSN	NSM.DSN	NOTEST	0	0	0	0	1	1	no
21ur-1047	21ur-1047	21ur-1047	chrIV:5794843-5794864	ref.DSN	NSM.DSN	NOTEST	0	0	0	0	1	1	no
21ur-10470	21ur-10470	21ur-10470	chrIV:17162959-17162983	ref.DSN	NSM.DSN	NOTEST	0	0	0	0	1	1	no
21ur-10471	21ur-10471	21ur-10471	chrIV:15816794-15816818	ref.DSN	NSM.DSN	NOTEST	0	0	0	0	1	1	no
21ur-10473	21ur-10473	21ur-10473	chrIV:15092848-15098344	ref.DSN	NSM.DSN	NOTEST	0	0	0	0	1	1	no
21ur-10474	21ur-10474	21ur-10474	chrIV:15896213-16675918	ref.DSN	NSM.DSN	NOTEST	0	0	0	0	1	1	no
21ur-10475	21ur-10475	21ur-10475	chrIV:15896213-16675918	ref.DSN	NSM.DSN	NOTEST	0	0	0	0	1	1	no
21ur-10476	21ur-10476	21ur-10476	chrIV:17022026-17022047	ref.DSN	NSM.DSN	NOTEST	0	0	0	0	1	1	no
21ur-10477	21ur-10477	21ur-10477	chrIV:6080499-6080520	ref.DSN	NSM.DSN	NOTEST	0	0	0	0	1	1	no
21ur-10478	21ur-10478	21ur-10478	chrIV:14119955-14119976	ref.DSN	NSM.DSN	NOTEST	0	0	0	0	1	1	no
21ur-10479	21ur-10479	21ur-10479	chrIV:5633806-5635640	ref.DSN	NSM.DSN	NOTEST	0	0	0	0	1	1	no
21ur-1048	21ur-1048	21ur-1048	chrIV:5757974-5757995	ref.DSN	NSM.DSN	NOTEST	0	0	0	0	1	1	no
21ur-10480	21ur-10480	21ur-10480	chrIV:14658289-14674958	ref.DSN	NSM.DSN	NOTEST	0	0	0	0	1	1	no
21ur-10481	21ur-10481	21ur-10481	chrIV:5337876-5337897	ref.DSN	NSM.DSN	NOTEST	0	0	0	0	1	1	no
21ur-10482	21ur-10482	21ur-10482	chrIV:16698600-16698621	ref.DSN	NSM.DSN	NOTEST	0	0	0	0	1	1	no
21ur-10484	21ur-10484	21ur-10484	chrIV:6438142-6439898	ref.DSN	NSM.DSN	NOTEST	0	0	0	0	1	1	no
21ur-10485	21ur-10485	21ur-10485	chrIV:14051196-14056600	ref.DSN	NSM.DSN	NOTEST	0	0	0	0	1	1	no
21ur-10486	21ur-10486	21ur-10486	chrIV:6139743-6139764	ref.DSN	NSM.DSN	NOTEST	0	0	0	0	1	1	no
21ur-10487	21ur-10487	21ur-10487	chrIV:14456972-14464004	ref.DSN	NSM.DSN	NOTEST	0	0	0	0	1	1	no
21ur-10488	21ur-10488	21ur-10488	chrIV:15143738-15147172	ref.DSN	NSM.DSN	NOTEST	0	0	0	0	1	1	no
21ur-1049	21ur-1049	21ur-1049	chrIV:14361235-14368232	ref.DSN	NSM.DSN	NOTEST	0	0	0	0	1	1	no
21ur-10491	21ur-10491	21ur-10491	chrIV:15896213-16675918	ref.DSN	NSM.DSN	NOTEST	0	0	0	0	1	1	no
21ur-10492	21ur-10492	21ur-10492	chrII:13245359-13247574	ref.DSN	NSM.DSN	NOTEST	0	0	0	0	1	1	no
21ur-10493	21ur-10493	21ur-10493	chrIV:14835274-14835296	ref.DSN	NSM.DSN	NOTEST	0	0	0	0	1	1	no
21ur-10495	21ur-10495	21ur-10495	chrIV:6075288-6076145	ref.DSN	NSM.DSN	NOTEST	0	0	0	0	1	1	no
21ur-10497	21ur-10497	21ur-10497	chrIV:14968981-14969005	ref.DSN	NSM.DSN	NOTEST	0	0	0	0	1	1	no
21ur-10498	21ur-10498	21ur-10498	chrIV:13989107-14012001	ref.DSN	NSM.DSN	NOTEST	0	0	0	0	1	1	no
21ur-10499	21ur-10499	21ur-10499	chrIV:15147319-15147345	ref.DSN	NSM.DSN	NOTEST	0	0	0	0	1	1	no
21ur-105	21ur-105	21ur-105	chrIV:15896213-16675918	ref.DSN	NSM.DSN	NOTEST	0	0	0	0	1	1	no
21ur-1050	21ur-1050	21ur-1050	chrIV:15896213-16675918	ref.DSN	NSM.DSN	NOTEST	0	0	0	0	1	1	no
21ur-10504	21ur-10504	21ur-10504	chrIV:5495919-5516254	ref.DSN	NSM.DSN	NOTEST	0	0	0	0	1	1	no
21ur-10506	21ur-10506	21ur-10506	chrIV:14701372-14701394	ref.DSN	NSM.DSN	NOTEST	0	0	0	0	1	1	no
21ur-10507	21ur-10507	21ur-10507	chrIV:15896213-16675918	ref.DSN	NSM.DSN	NOTEST	0	0	0	0	1	1	no
21ur-10508	21ur-10508	21ur-10508	chrIV:14641858-14641880	ref.DSN	NSM.DSN	NOTEST	0	0	0	0	1	1	no
21ur-10509	21ur-10509	21ur-10509	chrIV:15278347-15278373	ref.DSN	NSM.DSN	NOTEST	0	0	0	0	1	1	no
21ur-10511	21ur-10511	21ur-10511	chrIV:13750311-13770327	ref.DSN	NSM.DSN	NOTEST	0	0	0	0	1	1	no
21ur-10512	21ur-10512	21ur-10512	chrIV:4784547-4788428	ref.DSN	NSM.DSN	NOTEST	0	0	0	0	1	1	no
21ur-10513	21ur-10513	21ur-10513	chrIV:15541853-15541875	ref.DSN	NSM.DSN	NOTEST	0	0	0	0	1	1	no
21ur-10514	21ur-10514	21ur-10514	chrIV:16802273-16802304	ref.DSN	NSM.DSN	NOTEST	0	0	0	0	1	1	no
21ur-10515	21ur-10515	21ur-10515	chrIV:15896213-16675918	ref.DSN	NSM.DSN	NOTEST	0	0	0	0	1	1	no
21ur-10516	21ur-10516	21ur-10516	chrIV:13750311-13770327	ref.DSN	NSM.DSN	NOTEST	0	0	0	0	1	1	no
21ur-10517	21ur-10517	21ur-10517	chrIV:14615609-14615630	ref.DSN	NSM.DSN	NOTEST	0	0	0	0	1	1	no
21ur-10518	21ur-10518	21ur-10518	chrIV:14088240-14088261	ref.DSN	NSM.DSN	NOTEST	0	0	0	0	1	1	no
21ur-10519	21ur-10519	21ur-10519	chrIV:15896213-16675918	ref.DSN	NSM.DSN	NOTEST	0	0	0	0	1	1	no
21ur-1052	21ur-1052	21ur-1052	chrIV:5126339-5126360	ref.DSN	NSM.DSN	NOTEST	0	0	0	0	1	1	no
21ur-10521	21ur-10521	21ur-10521	chrIV:5734112-5734133	ref.DSN	NSM.DSN	NOTEST	0	0	0	0	1	1	no
21ur-10522	21ur-10522	21ur-10522	chrIV:14694000-14699911	ref.DSN	NSM.DSN	NOTEST	0	0	0	0	1	1	no
21ur-10523	21ur-10523	21ur-10523	chrIV:15811048-15811072	ref.DSN	NSM.DSN	NOTEST	0	0	0	0	1	1	no
21ur-10524	21ur-10524	21ur-10524	chrIV:5584673-5609618	ref.DSN	NSM.DSN	NOTEST	0	0	0	0	1	1	no
21ur-10525	21ur-10525	21ur-10525	chrIV:15438820-15438858	ref.DSN	NSM.DSN	NOTEST	0	0	0	0	1	1	no
21ur-10526	21ur-10526	21ur-10526	chrIV:5173323-5183210	ref.DSN	NSM.DSN	NOTEST	0	0	0	0	1	1	no
21ur-10528	21ur-10528	21ur-10528	chrIV:5678835-5682009	ref.DSN	NSM.DSN	NOTEST	0	0	0	0	1	1	no
21ur-10529	21ur-10529	21ur-10529	chrIV:14693408-14693429	ref.DSN	NSM.DSN	NOTEST	0	0	0	0	1	1	no
21ur-1053	21ur-1053	21ur-1053	chrIV:14481703-14481724	ref.DSN	NSM.DSN	NOTEST	0	0	0	0	1	1	no
21ur-10531	21ur-10531	21ur-10531	chrIV:14401156-14412859	ref.DSN	NSM.DSN	NOTEST	0	0	0	0	1	1	no
21ur-10532	21ur-10532	21ur-10532	chrIV:13952725-13963709	ref.DSN	NSM.DSN	NOTEST	0	0	0	0	1	1	no
21ur-10534	21ur-10534	21ur-10534	chrIV:15436593-15436618	ref.DSN	NSM.DSN	NOTEST	0	0	0	0	1	1	no
21ur-10535	21ur-10535	21ur-10535	chrIV:15896213-16675918	ref.DSN	NSM.DSN	NOTEST	0	0	0	0	1	1	no
21ur-10537	21ur-10537	21ur-10537	chrIV:14930096-14930117	ref.DSN	NSM.DSN	NOTEST	0	0	0	0	1	1	no
21ur-10538	21ur-10538	21ur-10538	chrIV:6260928-6260950	ref.DSN	NSM.DSN	NOTEST	0	0	0	0	1	1	no
21ur-10539	21ur-10539	21ur-10539	chrIV:9272155-9272176	ref.DSN	NSM.DSN	NOTEST	0	0	0	0	1	1	no
21ur-10540	21ur-10540	21ur-10540	chrIV:5495919-5516254	ref.DSN	NSM.DSN	NOTEST	0	0	0	0	1	1	no
21ur-10541	21ur-10541	21ur-10541	chrIV:13604186-13604208	ref.DSN	NSM.DSN	NOTEST	0	0	0	0	1	1	no
21ur-10542	21ur-10542	21ur-10542	chrIV:14224450-14224471	ref.DSN	NSM.DSN	NOTEST	0	0	0	0	1	1	no
21ur-10543	21ur-10543	21ur-10543	chrIV:13989107-14012001	ref.DSN	NSM.DSN	NOTEST	0	0	0	0	1	1	no
21ur-10544	21ur-10544	21ur-10544	chrIV:5439065-5450635	ref.DSN	NSM.DSN	NOTEST	0	0	0	0	1	1	no
21ur-10545	21ur-10545	21ur-10545	chrIV:14642995-14653341	ref.DSN	NSM.DSN	NOTEST	0	0	0	0	1	1	no
21ur-10546	21ur-10546	21ur-10546	chrIV:5008669-5010781	ref.DSN	NSM.DSN	NOTEST	0	0	0	0	1	1	no
21ur-10548	21ur-10548	21ur-10548	chrIV:15796770-15796796	ref.DSN	NSM.DSN	NOTEST	0	0	0	0	1	1	no
21ur-1055	21ur-1055	21ur-1055	chrIV:14391196-14391217	ref.DSN	NSM.DSN	NOTEST	0	0	0	0	1	1	no
21ur-10550	21ur-10550	21ur-10550	chrIV:15138562-15138583	ref.DSN	NSM.DSN	NOTEST	0	0	0	0	1	1	no
21ur-10551	21ur-10551	21ur-10551	chrIV:15663287-15663309	ref.DSN	NSM.DSN	NOTEST	0	0	0	0	1	1	no
21ur-10552	21ur-10552	21ur-10552	chrIV:15148538-15148561	ref.DSN	NSM.DSN	NOTEST	0	0	0	0	1	1	no
21ur-10553	21ur-10553	21ur-10553	chrIV:15896213-16675918	ref.DSN	NSM.DSN	NOTEST	0	0	0	0	1	1	no
21ur-10554	21ur-10554	21ur-10554	chrIV:6428419-6431616	ref.DSN	NSM.DSN	NOTEST	0	0	0	0	1	1	no
21ur-10555	21ur-10555	21ur-10555	chrIV:15569133-15569154	ref.DSN	NSM.DSN	NOTEST	0	0	0	0	1	1	no
21ur-10556	21ur-10556	21ur-10556	chrIV:15270265-15275729	ref.DSN	NSM.DSN	NOTEST	0	0	0	0	1	1	no
21ur-10557	21ur-10557	21ur-10557	chrIV:16799532-16799553	ref.DSN	NSM.DSN	NOTEST	0	0	0	0	1	1	no
21ur-10558	21ur-10558	21ur-10558	chrIV:14964955-14964978	ref.DSN	NSM.DSN	NOTEST	0	0	0	0	1	1	no
21ur-10559	21ur-10559	21ur-10559	chrIV:5113018-5122011	ref.DSN	NSM.DSN	NOTEST	0	0	0	0	1	1	no
21ur-1056	21ur-1056	21ur-1056	chrIV:15896213-16675918	ref.DSN	NSM.DSN	NOTEST	0	0	0	0	1	1	no
21ur-10560	21ur-10560	21ur-10560	chrIV:13700835-13700860	ref.DSN	NSM.DSN	NOTEST	0	0	0	0	1	1	no
21ur-10561	21ur-10561	21ur-10561	chrIV:13897963-13902822	ref.DSN	NSM.DSN	NOTEST	0	0	0	0	1	1	no
21ur-10562	21ur-10562	21ur-10562	chrIV:5965258-5965283	ref.DSN	NSM.DSN	NOTEST	0	0	0	0	1	1	no
21ur-10563	21ur-10563	21ur-10563	chrIV:17186891-17189611	ref.DSN	NSM.DSN	NOTEST	0	0	0	0	1	1	no
21ur-10564	21ur-10564	21ur-10564	chrIV:15302429-15309351	ref.DSN	NSM.DSN	NOTEST	0	0	0	0	1	1	no
21ur-10567	21ur-10567	21ur-10567	chrIV:15612855-15617039	ref.DSN	NSM.DSN	NOTEST	0	0	0	0	1	1	no
21ur-10569	21ur-10569	21ur-10569	chrIV:4846509-4846531	ref.DSN	NSM.DSN	NOTEST	0	0	0	0	1	1	no
21ur-1057	21ur-1057	21ur-1057	chrIV:14038047-14038068	ref.DSN	NSM.DSN	NOTEST	0	0	0	0	1	1	no
21ur-10570	21ur-10570	21ur-10570	chrX:9133916-9133937	ref.DSN	NSM.DSN	NOTEST	0	0	0	0	1	1	no
21ur-10571	21ur-10571	21ur-10571	chrIV:15611844-15611869	ref.DSN	NSM.DSN	NOTEST	0	0	0	0	1	1	no
21ur-10572	21ur-10572	21ur-10572	chrIV:16772834-16772855	ref.DSN	NSM.DSN	NOTEST	0	0	0	0	1	1	no
21ur-10573	21ur-10573	21ur-10573	chrIV:16749166-16749188	ref.DSN	NSM.DSN	NOTEST	0	0	0	0	1	1	no
21ur-10574	21ur-10574	21ur-10574	chrIV:17186891-17189611	ref.DSN	NSM.DSN	NOTEST	0	0	0	0	1	1	no
21ur-10577	21ur-10577	21ur-10577	chrIV:14401156-14412859	ref.DSN	NSM.DSN	NOTEST	0	0	0	0	1	1	no
21ur-10579	21ur-10579	21ur-10579	chrIV:5612138-5614590	ref.DSN	NSM.DSN	NOTEST	0	0	0	0	1	1	no
21ur-1058	21ur-1058	21ur-1058	chrIV:15235202-15235223	ref.DSN	NSM.DSN	NOTEST	0	0	0	0	1	1	no
21ur-10581	21ur-10581	21ur-10581	chrIII:7189962-7189987	ref.DSN	NSM.DSN	NOTEST	0	0	0	0	1	1	no
21ur-10582	21ur-10582	21ur-10582	chrIV:15099049-15099071	ref.DSN	NSM.DSN	NOTEST	0	0	0	0	1	1	no
21ur-10583	21ur-10583	21ur-10583	chrIV:16984777-16984798	ref.DSN	NSM.DSN	NOTEST	0	0	0	0	1	1	no
21ur-10584	21ur-10584	21ur-10584	chrIV:13925318-13925339	ref.DSN	NSM.DSN	NOTEST	0	0	0	0	1	1	no
21ur-10585	21ur-10585	21ur-10585	chrIV:14746803-14746825	ref.DSN	NSM.DSN	NOTEST	0	0	0	0	1	1	no
21ur-10587	21ur-10587	21ur-10587	chrIV:5530278-5530299	ref.DSN	NSM.DSN	NOTEST	0	0	0	0	1	1	no
21ur-10588	21ur-10588	21ur-10588	chrIV:16692873-16692894	ref.DSN	NSM.DSN	NOTEST	0	0	0	0	1	1	no
21ur-10589	21ur-10589	21ur-10589	chrIV:15589130-15589152	ref.DSN	NSM.DSN	NOTEST	0	0	0	0	1	1	no
21ur-1059	21ur-1059	21ur-1059	chrIV:15207560-15209490	ref.DSN	NSM.DSN	NOTEST	0	0	0	0	1	1	no
21ur-10590	21ur-10590	21ur-10590	chrIV:14456972-14464004	ref.DSN	NSM.DSN	NOTEST	0	0	0	0	1	1	no
21ur-10591	21ur-10591	21ur-10591	chrIV:14694000-14699911	ref.DSN	NSM.DSN	NOTEST	0	0	0	0	1	1	no
21ur-10592	21ur-10592	21ur-10592	chrIV:16834398-16834420	ref.DSN	NSM.DSN	NOTEST	0	0	0	0	1	1	no
21ur-10593	21ur-10593	21ur-10593	chrIV:13599113-13599135	ref.DSN	NSM.DSN	NOTEST	0	0	0	0	1	1	no
21ur-10594	21ur-10594	21ur-10594	chrIV:15896213-16675918	ref.DSN	NSM.DSN	NOTEST	0	0	0	0	1	1	no
21ur-10595	21ur-10595	21ur-10595	chrIV:16835302-16835323	ref.DSN	NSM.DSN	NOTEST	0	0	0	0	1	1	no
21ur-10596	21ur-10596	21ur-10596	chrIV:5791298-5793416	ref.DSN	NSM.DSN	NOTEST	0	0	0	0	1	1	no
21ur-10597	21ur-10597	21ur-10597	chrIV:14471254-14471275	ref.DSN	NSM.DSN	NOTEST	0	0	0	0	1	1	no
21ur-10598	21ur-10598	21ur-10598	chrIV:14267670-14267692	ref.DSN	NSM.DSN	NOTEST	0	0	0	0	1	1	no
21ur-10599	21ur-10599	21ur-10599	chrIV:5922704-5922725	ref.DSN	NSM.DSN	NOTEST	0	0	0	0	1	1	no
21ur-106	21ur-106	21ur-106	chrIV:14262604-14262625	ref.DSN	NSM.DSN	NOTEST	0	0	0	0	1	1	no
21ur-1060	21ur-1060	21ur-1060	chrIV:15236861-15243643	ref.DSN	NSM.DSN	NOTEST	0	0	0	0	1	1	no
21ur-10600	21ur-10600	21ur-10600	chrIV:14219660-14219681	ref.DSN	NSM.DSN	NOTEST	0	0	0	0	1	1	no
21ur-10601	21ur-10601	21ur-10601	chrX:13452637-13456465	ref.DSN	NSM.DSN	NOTEST	0	0	0	0	1	1	no
21ur-10602	21ur-10602	21ur-10602	chrIV:13868762-13876580	ref.DSN	NSM.DSN	NOTEST	0	0	0	0	1	1	no
21ur-10604	21ur-10604	21ur-10604	chrIV:15896213-16675918	ref.DSN	NSM.DSN	NOTEST	0	0	0	0	1	1	no
21ur-10605	21ur-10605	21ur-10605	chrIV:15896213-16675918	ref.DSN	NSM.DSN	NOTEST	0	0	0	0	1	1	no
21ur-10606	21ur-10606	21ur-10606	chrIV:5482408-5482429	ref.DSN	NSM.DSN	NOTEST	0	0	0	0	1	1	no
21ur-10608	21ur-10608	21ur-10608	chrIV:14374101-14379363	ref.DSN	NSM.DSN	NOTEST	0	0	0	0	1	1	no
21ur-10609	21ur-10609	21ur-10609	chrV:8510215-8512642	ref.DSN	NSM.DSN	NOTEST	0	0	0	0	1	1	no
21ur-1061	21ur-1061	21ur-1061	chrIV:15762604-15762629	ref.DSN	NSM.DSN	NOTEST	0	0	0	0	1	1	no
21ur-10610	21ur-10610	21ur-10610	chrIV:15562107-15562128	ref.DSN	NSM.DSN	NOTEST	0	0	0	0	1	1	no
21ur-10612	21ur-10612	21ur-10612	chrIV:5584673-5609618	ref.DSN	NSM.DSN	NOTEST	0	0	0	0	1	1	no
21ur-10613	21ur-10613	21ur-10613	chrIV:5215837-5215861	ref.DSN	NSM.DSN	NOTEST	0	0	0	0	1	1	no
21ur-10614	21ur-10614	21ur-10614	chrIV:6282272-6282293	ref.DSN	NSM.DSN	NOTEST	0	0	0	0	1	1	no
21ur-10616	21ur-10616	21ur-10616	chrIV:17052117-17052143	ref.DSN	NSM.DSN	NOTEST	0	0	0	0	1	1	no
21ur-10617	21ur-10617	21ur-10617	chrIV:15573221-15573246	ref.DSN	NSM.DSN	NOTEST	0	0	0	0	1	1	no
21ur-10618	21ur-10618	21ur-10618	chrIV:14475429-14475454	ref.DSN	NSM.DSN	NOTEST	0	0	0	0	1	1	no
21ur-10619	21ur-10619	21ur-10619	chrIV:15896213-16675918	ref.DSN	NSM.DSN	NOTEST	0	0	0	0	1	1	no
21ur-1062	21ur-1062	21ur-1062	chrIV:14361235-14368232	ref.DSN	NSM.DSN	NOTEST	0	0	0	0	1	1	no
21ur-10621	21ur-10621	21ur-10621	chrIV:14337634-14337655	ref.DSN	NSM.DSN	NOTEST	0	0	0	0	1	1	no
21ur-10622	21ur-10622	21ur-10622	chrIV:5762378-5762399	ref.DSN	NSM.DSN	NOTEST	0	0	0	0	1	1	no
21ur-10623	21ur-10623	21ur-10623	chrIV:15837589-15837614	ref.DSN	NSM.DSN	NOTEST	0	0	0	0	1	1	no
21ur-10624	21ur-10624	21ur-10624	chrIV:15806651-15806675	ref.DSN	NSM.DSN	NOTEST	0	0	0	0	1	1	no
21ur-10625	21ur-10625	21ur-10625	chrIV:13952725-13963709	ref.DSN	NSM.DSN	NOTEST	0	0	0	0	1	1	no
21ur-10626	21ur-10626	21ur-10626	chrIV:15679609-15679630	ref.DSN	NSM.DSN	NOTEST	0	0	0	0	1	1	no
21ur-10627	21ur-10627	21ur-10627	chrIV:14533490-14535040	ref.DSN	NSM.DSN	NOTEST	0	0	0	0	1	1	no
21ur-10628	21ur-10628	21ur-10628	chrIV:15167818-15175498	ref.DSN	NSM.DSN	NOTEST	0	0	0	0	1	1	no
21ur-10629	21ur-10629	21ur-10629	chrIV:15863923-15863948	ref.DSN	NSM.DSN	NOTEST	0	0	0	0	1	1	no
21ur-1063	21ur-1063	21ur-1063	chrIV:14182006-14182027	ref.DSN	NSM.DSN	NOTEST	0	0	0	0	1	1	no
21ur-10630	21ur-10630	21ur-10630	chrIV:14508358-14508379	ref.DSN	NSM.DSN	NOTEST	0	0	0	0	1	1	no
21ur-10631	21ur-10631	21ur-10631	chrIV:14013998-14015919	ref.DSN	NSM.DSN	NOTEST	0	0	0	0	1	1	no
21ur-10633	21ur-10633	21ur-10633	chrIV:14482454-14486315	ref.DSN	NSM.DSN	NOTEST	0	0	0	0	1	1	no
21ur-10634	21ur-10634	21ur-10634	chrIV:15896213-16675918	ref.DSN	NSM.DSN	NOTEST	0	0	0	0	1	1	no
21ur-10635	21ur-10635	21ur-10635	chrIV:15165744-15165766	ref.DSN	NSM.DSN	NOTEST	0	0	0	0	1	1	no
21ur-10636	21ur-10636	21ur-10636	chrIV:6261046-6263333	ref.DSN	NSM.DSN	NOTEST	0	0	0	0	1	1	no
21ur-10637	21ur-10637	21ur-10637	chrIV:14487192-14505112	ref.DSN	NSM.DSN	NOTEST	0	0	0	0	1	1	no
21ur-10638	21ur-10638	21ur-10638	chrIV:15574197-15574217	ref.DSN	NSM.DSN	NOTEST	0	0	0	0	1	1	no
21ur-10639	21ur-10639	21ur-10639	chrIV:15896213-16675918	ref.DSN	NSM.DSN	NOTEST	0	0	0	0	1	1	no
21ur-1064	21ur-1064	21ur-1064	chrIV:5615510-5619674	ref.DSN	NSM.DSN	NOTEST	0	0	0	0	1	1	no
21ur-10640	21ur-10640	21ur-10640	chrIV:17052276-17052300	ref.DSN	NSM.DSN	NOTEST	0	0	0	0	1	1	no
21ur-10642	21ur-10642	21ur-10642	chrIV:15143738-15147172	ref.DSN	NSM.DSN	NOTEST	0	0	0	0	1	1	no
21ur-10643	21ur-10643	21ur-10643	chrIV:14509192-14509219	ref.DSN	NSM.DSN	NOTEST	0	0	0	0	1	1	no
21ur-10644	21ur-10644	21ur-10644	chrIV:14429331-14429357	ref.DSN	NSM.DSN	NOTEST	0	0	0	0	1	1	no
21ur-10645	21ur-10645	21ur-10645	chrIV:14020172-14024603	ref.DSN	NSM.DSN	NOTEST	0	0	0	0	1	1	no
21ur-10646	21ur-10646	21ur-10646	chrIV:15896213-16675918	ref.DSN	NSM.DSN	NOTEST	0	0	0	0	1	1	no
21ur-10647	21ur-10647	21ur-10647	chrIV:6076758-6079933	ref.DSN	NSM.DSN	NOTEST	0	0	0	0	1	1	no
21ur-10648	21ur-10648	21ur-10648	chrIV:14051196-14056600	ref.DSN	NSM.DSN	NOTEST	0	0	0	0	1	1	no
21ur-1065	21ur-1065	21ur-1065	chrIV:14972017-14972038	ref.DSN	NSM.DSN	NOTEST	0	0	0	0	1	1	no
21ur-10650	21ur-10650	21ur-10650	chrIV:5783040-5783067	ref.DSN	NSM.DSN	NOTEST	0	0	0	0	1	1	no
21ur-10652	21ur-10652	21ur-10652	chrIV:15300648-15300669	ref.DSN	NSM.DSN	NOTEST	0	0	0	0	1	1	no
21ur-10653	21ur-10653	21ur-10653	chrIV:4817513-4821066	ref.DSN	NSM.DSN	NOTEST	0	0	0	0	1	1	no
21ur-10654	21ur-10654	21ur-10654	chrIV:15896213-16675918	ref.DSN	NSM.DSN	NOTEST	0	0	0	0	1	1	no
21ur-10655	21ur-10655	21ur-10655	chrIV:16796311-16796332	ref.DSN	NSM.DSN	NOTEST	0	0	0	0	1	1	no
21ur-10656	21ur-10656	21ur-10656	chrIV:5272037-5277759	ref.DSN	NSM.DSN	NOTEST	0	0	0	0	1	1	no
21ur-10657	21ur-10657	21ur-10657	chrIV:15896213-16675918	ref.DSN	NSM.DSN	NOTEST	0	0	0	0	1	1	no
21ur-10658	21ur-10658	21ur-10658	chrIV:5104692-5104713	ref.DSN	NSM.DSN	NOTEST	0	0	0	0	1	1	no
21ur-10659	21ur-10659	21ur-10659	chrIV:14962370-14962394	ref.DSN	NSM.DSN	NOTEST	0	0	0	0	1	1	no
21ur-1066	21ur-1066	21ur-1066	chrIV:15896213-16675918	ref.DSN	NSM.DSN	NOTEST	0	0	0	0	1	1	no
21ur-10660	21ur-10660	21ur-10660	chrIV:15855982-15856003	ref.DSN	NSM.DSN	NOTEST	0	0	0	0	1	1	no
21ur-10661	21ur-10661	21ur-10661	chrIV:14753009-14753031	ref.DSN	NSM.DSN	NOTEST	0	0	0	0	1	1	no
21ur-10662	21ur-10662	21ur-10662	chrIV:5040990-5045388	ref.DSN	NSM.DSN	NOTEST	0	0	0	0	1	1	no
21ur-10664	21ur-10664	21ur-10664	chrIV:6596150-6597335	ref.DSN	NSM.DSN	NOTEST	0	0	0	0	1	1	no
21ur-10665	21ur-10665	21ur-10665	chrX:9903229-9903250	ref.DSN	NSM.DSN	NOTEST	0	0	0	0	1	1	no
21ur-10667	21ur-10667	21ur-10667	chrIV:15896213-16675918	ref.DSN	NSM.DSN	NOTEST	0	0	0	0	1	1	no
21ur-10669	21ur-10669	21ur-10669	chrIV:15587849-15587873	ref.DSN	NSM.DSN	NOTEST	0	0	0	0	1	1	no
21ur-10670	21ur-10670	21ur-10670	chrIV:13705198-13705219	ref.DSN	NSM.DSN	NOTEST	0	0	0	0	1	1	no
21ur-10671	21ur-10671	21ur-10671	chrIV:15896213-16675918	ref.DSN	NSM.DSN	NOTEST	0	0	0	0	1	1	no
21ur-10672	21ur-10672	21ur-10672	chrIV:15061896-15065684	ref.DSN	NSM.DSN	NOTEST	0	0	0	0	1	1	no
21ur-10673	21ur-10673	21ur-10673	chrIV:15896213-16675918	ref.DSN	NSM.DSN	NOTEST	0	0	0	0	1	1	no
21ur-10674	21ur-10674	21ur-10674	chrIV:15588567-15588588	ref.DSN	NSM.DSN	NOTEST	0	0	0	0	1	1	no
21ur-10675	21ur-10675	21ur-10675	chrIV:14750850-14750877	ref.DSN	NSM.DSN	NOTEST	0	0	0	0	1	1	no
21ur-10676	21ur-10676	21ur-10676	chrIV:15270265-15275729	ref.DSN	NSM.DSN	NOTEST	0	0	0	0	1	1	no
21ur-10677	21ur-10677	21ur-10677	chrIV:5204598-5206896	ref.DSN	NSM.DSN	NOTEST	0	0	0	0	1	1	no
21ur-10678	21ur-10678	21ur-10678	chrIV:14598334-14598359	ref.DSN	NSM.DSN	NOTEST	0	0	0	0	1	1	no
21ur-10679	21ur-10679	21ur-10679	chrV:7731614-8316095	ref.DSN	NSM.DSN	NOTEST	0	0	0	0	1	1	no
21ur-1068	21ur-1068	21ur-1068	chrIV:15896213-16675918	ref.DSN	NSM.DSN	NOTEST	0	0	0	0	1	1	no
21ur-10681	21ur-10681	21ur-10681	chrIV:14380103-14383654	ref.DSN	NSM.DSN	NOTEST	0	0	0	0	1	1	no
21ur-10682	21ur-10682	21ur-10682	chrIV:5621527-5621548	ref.DSN	NSM.DSN	NOTEST	0	0	0	0	1	1	no
21ur-10683	21ur-10683	21ur-10683	chrIV:14345407-14350703	ref.DSN	NSM.DSN	NOTEST	0	0	0	0	1	1	no
21ur-10684	21ur-10684	21ur-10684	chrIV:5173323-5183210	ref.DSN	NSM.DSN	NOTEST	0	0	0	0	1	1	no
21ur-10685	21ur-10685	21ur-10685	chrIV:14487192-14505112	ref.DSN	NSM.DSN	NOTEST	0	0	0	0	1	1	no
21ur-10686	21ur-10686	21ur-10686	chrIV:4894226-4894247	ref.DSN	NSM.DSN	NOTEST	0	0	0	0	1	1	no
21ur-10687	21ur-10687	21ur-10687	chrII:13245359-13247574	ref.DSN	NSM.DSN	NOTEST	0	0	0	0	1	1	no
21ur-1069	21ur-1069	21ur-1069	chrIV:15427589-15427610	ref.DSN	NSM.DSN	NOTEST	0	0	0	0	1	1	no
21ur-10690	21ur-10690	21ur-10690	chrIV:15896213-16675918	ref.DSN	NSM.DSN	NOTEST	0	0	0	0	1	1	no
21ur-10691	21ur-10691	21ur-10691	chrIV:17429762-17431340	ref.DSN	NSM.DSN	NOTEST	0	0	0	0	1	1	no
21ur-10692	21ur-10692	21ur-10692	chrIV:15351431-15351453	ref.DSN	NSM.DSN	NOTEST	0	0	0	0	1	1	no
21ur-10693	21ur-10693	21ur-10693	chrIV:6110697-6112361	ref.DSN	NSM.DSN	NOTEST	0	0	0	0	1	1	no
21ur-10694	21ur-10694	21ur-10694	chrIV:14400138-14400159	ref.DSN	NSM.DSN	NOTEST	0	0	0	0	1	1	no
21ur-10695	21ur-10695	21ur-10695	chrIV:6040963-6073953	ref.DSN	NSM.DSN	NOTEST	0	0	0	0	1	1	no
21ur-10697	21ur-10697	21ur-10697	chrIV:14635937-14635958	ref.DSN	NSM.DSN	NOTEST	0	0	0	0	1	1	no
21ur-10698	21ur-10698	21ur-10698	chrIV:15896213-16675918	ref.DSN	NSM.DSN	NOTEST	0	0	0	0	1	1	no
21ur-10699	21ur-10699	21ur-10699	chrIV:12222900-12227030	ref.DSN	NSM.DSN	NOTEST	0	0	0	0	1	1	no
21ur-107	21ur-107	21ur-107	chrIV:15896213-16675918	ref.DSN	NSM.DSN	NOTEST	0	0	0	0	1	1	no
21ur-1070	21ur-1070	21ur-1070	chrIV:15568665-15568685	ref.DSN	NSM.DSN	NOTEST	0	0	0	0	1	1	no
21ur-10700	21ur-10700	21ur-10700	chrIV:15548829-15548850	ref.DSN	NSM.DSN	NOTEST	0	0	0	0	1	1	no
21ur-10701	21ur-10701	21ur-10701	chrIV:14131092-14131114	ref.DSN	NSM.DSN	NOTEST	0	0	0	0	1	1	no
21ur-10702	21ur-10702	21ur-10702	chrIV:14352569-14352590	ref.DSN	NSM.DSN	NOTEST	0	0	0	0	1	1	no
21ur-10703	21ur-10703	21ur-10703	chrIV:13989107-14012001	ref.DSN	NSM.DSN	NOTEST	0	0	0	0	1	1	no
21ur-10705	21ur-10705	21ur-10705	chrIV:15279386-15279410	ref.DSN	NSM.DSN	NOTEST	0	0	0	0	1	1	no
21ur-10706	21ur-10706	21ur-10706	chrIV:15839441-15839462	ref.DSN	NSM.DSN	NOTEST	0	0	0	0	1	1	no
21ur-10709	21ur-10709	21ur-10709	chrIV:14922897-14922917	ref.DSN	NSM.DSN	NOTEST	0	0	0	0	1	1	no
21ur-1071	21ur-1071	21ur-1071	chrIV:15103596-15106451	ref.DSN	NSM.DSN	NOTEST	0	0	0	0	1	1	no
21ur-10710	21ur-10710	21ur-10710	chrIV:14355670-14355695	ref.DSN	NSM.DSN	NOTEST	0	0	0	0	1	1	no
21ur-10711	21ur-10711	21ur-10711	chrIV:14472189-14472211	ref.DSN	NSM.DSN	NOTEST	0	0	0	0	1	1	no
21ur-10713	21ur-10713	21ur-10713	chrIV:15896213-16675918	ref.DSN	NSM.DSN	NOTEST	0	0	0	0	1	1	no
21ur-10714	21ur-10714	21ur-10714	chrIV:15896213-16675918	ref.DSN	NSM.DSN	NOTEST	0	0	0	0	1	1	no
21ur-10715	21ur-10715	21ur-10715	chrIV:15061896-15065684	ref.DSN	NSM.DSN	NOTEST	0	0	0	0	1	1	no
21ur-10716	21ur-10716	21ur-10716	chrIV:13866083-13866104	ref.DSN	NSM.DSN	NOTEST	0	0	0	0	1	1	no
21ur-10717	21ur-10717	21ur-10717	chrIV:13690456-13690480	ref.DSN	NSM.DSN	NOTEST	0	0	0	0	1	1	no
21ur-10718	21ur-10718	21ur-10718	chrIV:6225439-6227903	ref.DSN	NSM.DSN	NOTEST	0	0	0	0	1	1	no
21ur-10719	21ur-10719	21ur-10719	chrIV:5789114-5789135	ref.DSN	NSM.DSN	NOTEST	0	0	0	0	1	1	no
21ur-1072	21ur-1072	21ur-1072	chrIV:14357282-14357303	ref.DSN	NSM.DSN	NOTEST	0	0	0	0	1	1	no
21ur-10720	21ur-10720	21ur-10720	chrIII:7391692-7395319	ref.DSN	NSM.DSN	NOTEST	0	0	0	0	1	1	no
21ur-10721	21ur-10721	21ur-10721	chrIV:15758686-15758708	ref.DSN	NSM.DSN	NOTEST	0	0	0	0	1	1	no
21ur-10722	21ur-10722	21ur-10722	chrIV:5319245-5324906	ref.DSN	NSM.DSN	NOTEST	0	0	0	0	1	1	no
21ur-10723	21ur-10723	21ur-10723	chrIV:14879533-14900361	ref.DSN	NSM.DSN	NOTEST	0	0	0	0	1	1	no
21ur-10724	21ur-10724	21ur-10724	chrX:13544751-13550754	ref.DSN	NSM.DSN	NOTEST	0	0	0	0	1	1	no
21ur-10725	21ur-10725	21ur-10725	chrIV:13934419-13943703	ref.DSN	NSM.DSN	NOTEST	0	0	0	0	1	1	no
21ur-10726	21ur-10726	21ur-10726	chrIV:8055897-8055918	ref.DSN	NSM.DSN	NOTEST	0	0	0	0	1	1	no
21ur-10727	21ur-10727	21ur-10727	chrIV:5153494-5153516	ref.DSN	NSM.DSN	NOTEST	0	0	0	0	1	1	no
21ur-10728	21ur-10728	21ur-10728	chrIV:16793302-16793329	ref.DSN	NSM.DSN	NOTEST	0	0	0	0	1	1	no
21ur-10729	21ur-10729	21ur-10729	chrIV:6136565-6136587	ref.DSN	NSM.DSN	NOTEST	0	0	0	0	1	1	no
21ur-1073	21ur-1073	21ur-1073	chrIV:16718012-16718033	ref.DSN	NSM.DSN	NOTEST	0	0	0	0	1	1	no
21ur-10730	21ur-10730	21ur-10730	chrIV:15896213-16675918	ref.DSN	NSM.DSN	NOTEST	0	0	0	0	1	1	no
21ur-10731	21ur-10731	21ur-10731	chrIV:6396733-6402416	ref.DSN	NSM.DSN	NOTEST	0	0	0	0	1	1	no
21ur-10732	21ur-10732	21ur-10732	chrIV:15813563-15813588	ref.DSN	NSM.DSN	NOTEST	0	0	0	0	1	1	no
21ur-10733	21ur-10733	21ur-10733	chrIV:15497554-15510948	ref.DSN	NSM.DSN	NOTEST	0	0	0	0	1	1	no
21ur-10734	21ur-10734	21ur-10734	chrIV:5584673-5609618	ref.DSN	NSM.DSN	NOTEST	0	0	0	0	1	1	no
21ur-10735	21ur-10735	21ur-10735	chrIV:14361235-14368232	ref.DSN	NSM.DSN	NOTEST	0	0	0	0	1	1	no
21ur-10736	21ur-10736	21ur-10736	chrIV:15746863-15746884	ref.DSN	NSM.DSN	NOTEST	0	0	0	0	1	1	no
21ur-10737	21ur-10737	21ur-10737	chrIV:15896213-16675918	ref.DSN	NSM.DSN	NOTEST	0	0	0	0	1	1	no
21ur-10738	21ur-10738	21ur-10738	chrIV:15155172-15155201	ref.DSN	NSM.DSN	NOTEST	0	0	0	0	1	1	no
21ur-10739	21ur-10739	21ur-10739	chrIV:7987640-7987661	ref.DSN	NSM.DSN	NOTEST	0	0	0	0	1	1	no
21ur-1074	21ur-1074	21ur-1074	chrIV:15896213-16675918	ref.DSN	NSM.DSN	NOTEST	0	0	0	0	1	1	no
21ur-10740	21ur-10740	21ur-10740	chrIV:14729697-14729718	ref.DSN	NSM.DSN	NOTEST	0	0	0	0	1	1	no
21ur-10742	21ur-10742	21ur-10742	chrIV:5973104-5973128	ref.DSN	NSM.DSN	NOTEST	0	0	0	0	1	1	no
21ur-10743	21ur-10743	21ur-10743	chrIV:14905031-14909481	ref.DSN	NSM.DSN	NOTEST	0	0	0	0	1	1	no
21ur-10744	21ur-10744	21ur-10744	chrIV:16821260-16821281	ref.DSN	NSM.DSN	NOTEST	0	0	0	0	1	1	no
21ur-10745	21ur-10745	21ur-10745	chrIV:15049378-15053339	ref.DSN	NSM.DSN	NOTEST	0	0	0	0	1	1	no
21ur-10746	21ur-10746	21ur-10746	chrIV:15896213-16675918	ref.DSN	NSM.DSN	NOTEST	0	0	0	0	1	1	no
21ur-10747	21ur-10747	21ur-10747	chrIV:14193500-14195935	ref.DSN	NSM.DSN	NOTEST	0	0	0	0	1	1	no
21ur-10748	21ur-10748	21ur-10748	chrIV:15572613-15572638	ref.DSN	NSM.DSN	NOTEST	0	0	0	0	1	1	no
21ur-10749	21ur-10749	21ur-10749	chrIV:15314855-15314879	ref.DSN	NSM.DSN	NOTEST	0	0	0	0	1	1	no
21ur-1075	21ur-1075	21ur-1075	chrIV:15706645-15706666	ref.DSN	NSM.DSN	NOTEST	0	0	0	0	1	1	no
21ur-10750	21ur-10750	21ur-10750	chrIV:15355280-15355304	ref.DSN	NSM.DSN	NOTEST	0	0	0	0	1	1	no
21ur-10751	21ur-10751	21ur-10751	chrIV:14837803-14853572	ref.DSN	NSM.DSN	NOTEST	0	0	0	0	1	1	no
21ur-10752	21ur-10752	21ur-10752	chrIV:15896213-16675918	ref.DSN	NSM.DSN	NOTEST	0	0	0	0	1	1	no
21ur-10753	21ur-10753	21ur-10753	chrIV:6477008-6477029	ref.DSN	NSM.DSN	NOTEST	0	0	0	0	1	1	no
21ur-10755	21ur-10755	21ur-10755	chrIV:15155796-15155820	ref.DSN	NSM.DSN	NOTEST	0	0	0	0	1	1	no
21ur-10756	21ur-10756	21ur-10756	chrIV:5290842-5293321	ref.DSN	NSM.DSN	NOTEST	0	0	0	0	1	1	no
21ur-10757	21ur-10757	21ur-10757	chrIV:15896213-16675918	ref.DSN	NSM.DSN	NOTEST	0	0	0	0	1	1	no
21ur-10759	21ur-10759	21ur-10759	chrIV:14472621-14472641	ref.DSN	NSM.DSN	NOTEST	0	0	0	0	1	1	no
21ur-1076	21ur-1076	21ur-1076	chrIV:13606489-13606510	ref.DSN	NSM.DSN	NOTEST	0	0	0	0	1	1	no
21ur-10760	21ur-10760	21ur-10760	chrIV:15896213-16675918	ref.DSN	NSM.DSN	NOTEST	0	0	0	0	1	1	no
21ur-10761	21ur-10761	21ur-10761	chrIV:15868948-15868969	ref.DSN	NSM.DSN	NOTEST	0	0	0	0	1	1	no
21ur-10762	21ur-10762	21ur-10762	chrIV:17072326-17072347	ref.DSN	NSM.DSN	NOTEST	0	0	0	0	1	1	no
21ur-10763	21ur-10763	21ur-10763	chrIV:15896213-16675918	ref.DSN	NSM.DSN	NOTEST	0	0	0	0	1	1	no
21ur-10766	21ur-10766	21ur-10766	chrIV:14658289-14674958	ref.DSN	NSM.DSN	NOTEST	0	0	0	0	1	1	no
21ur-10767	21ur-10767	21ur-10767	chrIV:5905958-5905979	ref.DSN	NSM.DSN	NOTEST	0	0	0	0	1	1	no
21ur-10768	21ur-10768	21ur-10768	chrIV:5127393-5145607	ref.DSN	NSM.DSN	NOTEST	0	0	0	0	1	1	no
21ur-10769	21ur-10769	21ur-10769	chrIV:15896213-16675918	ref.DSN	NSM.DSN	NOTEST	0	0	0	0	1	1	no
21ur-1077	21ur-1077	21ur-1077	chrIV:14436651-14444122	ref.DSN	NSM.DSN	NOTEST	0	0	0	0	1	1	no
21ur-10770	21ur-10770	21ur-10770	chrIV:15896213-16675918	ref.DSN	NSM.DSN	NOTEST	0	0	0	0	1	1	no
21ur-10771	21ur-10771	21ur-10771	chrIV:15664446-15664467	ref.DSN	NSM.DSN	NOTEST	0	0	0	0	1	1	no
21ur-10772	21ur-10772	21ur-10772	chrIV:15896213-16675918	ref.DSN	NSM.DSN	NOTEST	0	0	0	0	1	1	no
21ur-10773	21ur-10773	21ur-10773	chrIV:17198156-17206769	ref.DSN	NSM.DSN	NOTEST	0	0	0	0	1	1	no
21ur-10774	21ur-10774	21ur-10774	chrIV:16987496-16987517	ref.DSN	NSM.DSN	NOTEST	0	0	0	0	1	1	no
21ur-10775	21ur-10775	21ur-10775	chrIV:14813108-14816354	ref.DSN	NSM.DSN	NOTEST	0	0	0	0	1	1	no
21ur-10777	21ur-10777	21ur-10777	chrIV:5639326-5639350	ref.DSN	NSM.DSN	NOTEST	0	0	0	0	1	1	no
21ur-10778	21ur-10778	21ur-10778	chrIV:6138875-6138896	ref.DSN	NSM.DSN	NOTEST	0	0	0	0	1	1	no
21ur-10779	21ur-10779	21ur-10779	chrIV:6464340-6468316	ref.DSN	NSM.DSN	NOTEST	0	0	0	0	1	1	no
21ur-1078	21ur-1078	21ur-1078	chrIV:6040963-6073953	ref.DSN	NSM.DSN	NOTEST	0	0	0	0	1	1	no
21ur-10780	21ur-10780	21ur-10780	chrIV:15167818-15175498	ref.DSN	NSM.DSN	NOTEST	0	0	0	0	1	1	no
21ur-10782	21ur-10782	21ur-10782	chrIV:14233107-14233128	ref.DSN	NSM.DSN	NOTEST	0	0	0	0	1	1	no
21ur-10783	21ur-10783	21ur-10783	chrIV:6480433-6480454	ref.DSN	NSM.DSN	NOTEST	0	0	0	0	1	1	no
21ur-10784	21ur-10784	21ur-10784	chrIV:5199083-5199104	ref.DSN	NSM.DSN	NOTEST	0	0	0	0	1	1	no
21ur-10785	21ur-10785	21ur-10785	chrIII:4549062-4551442	ref.DSN	NSM.DSN	NOTEST	0	0	0	0	1	1	no
21ur-10786	21ur-10786	21ur-10786	chrV:19807459-19807480	ref.DSN	NSM.DSN	NOTEST	0	0	0	0	1	1	no
21ur-10787	21ur-10787	21ur-10787	chrIV:15377916-15377937	ref.DSN	NSM.DSN	NOTEST	0	0	0	0	1	1	no
21ur-10788	21ur-10788	21ur-10788	chrIV:16807125-16807146	ref.DSN	NSM.DSN	NOTEST	0	0	0	0	1	1	no
21ur-10789	21ur-10789	21ur-10789	chrIV:15281096-15281117	ref.DSN	NSM.DSN	NOTEST	0	0	0	0	1	1	no
21ur-1079	21ur-1079	21ur-1079	chrIV:15896213-16675918	ref.DSN	NSM.DSN	NOTEST	0	0	0	0	1	1	no
21ur-10791	21ur-10791	21ur-10791	chrIV:15775173-15775197	ref.DSN	NSM.DSN	NOTEST	0	0	0	0	1	1	no
21ur-10792	21ur-10792	21ur-10792	chrIV:4788892-4788916	ref.DSN	NSM.DSN	NOTEST	0	0	0	0	1	1	no
21ur-10794	21ur-10794	21ur-10794	chrIV:15896213-16675918	ref.DSN	NSM.DSN	NOTEST	0	0	0	0	1	1	no
21ur-10795	21ur-10795	21ur-10795	chrIV:15896213-16675918	ref.DSN	NSM.DSN	NOTEST	0	0	0	0	1	1	no
21ur-10797	21ur-10797	21ur-10797	chrIV:5040990-5045388	ref.DSN	NSM.DSN	NOTEST	0	0	0	0	1	1	no
21ur-108	21ur-108	21ur-108	chrIV:14096976-14096997	ref.DSN	NSM.DSN	NOTEST	0	0	0	0	1	1	no
21ur-1080	21ur-1080	21ur-1080	chrIV:13964819-13979814	ref.DSN	NSM.DSN	NOTEST	0	0	0	0	1	1	no
21ur-10800	21ur-10800	21ur-10800	chrIV:15896213-16675918	ref.DSN	NSM.DSN	NOTEST	0	0	0	0	1	1	no
21ur-10801	21ur-10801	21ur-10801	chrIV:5336489-5336513	ref.DSN	NSM.DSN	NOTEST	0	0	0	0	1	1	no
21ur-10802	21ur-10802	21ur-10802	chrIV:6130121-6130145	ref.DSN	NSM.DSN	NOTEST	0	0	0	0	1	1	no
21ur-10803	21ur-10803	21ur-10803	chrIV:15896213-16675918	ref.DSN	NSM.DSN	NOTEST	0	0	0	0	1	1	no
21ur-10804	21ur-10804	21ur-10804	chrIV:15254630-15254651	ref.DSN	NSM.DSN	NOTEST	0	0	0	0	1	1	no
21ur-10805	21ur-10805	21ur-10805	chrIV:5012540-5014596	ref.DSN	NSM.DSN	NOTEST	0	0	0	0	1	1	no
21ur-10806	21ur-10806	21ur-10806	chrIV:15896213-16675918	ref.DSN	NSM.DSN	NOTEST	0	0	0	0	1	1	no
21ur-10807	21ur-10807	21ur-10807	chrIV:5775774-5775798	ref.DSN	NSM.DSN	NOTEST	0	0	0	0	1	1	no
21ur-10809	21ur-10809	21ur-10809	chrIV:13697447-13697468	ref.DSN	NSM.DSN	NOTEST	0	0	0	0	1	1	no
21ur-1081	21ur-1081	21ur-1081	chrIV:14436651-14444122	ref.DSN	NSM.DSN	NOTEST	0	0	0	0	1	1	no
21ur-10810	21ur-10810	21ur-10810	chrIV:15896213-16675918	ref.DSN	NSM.DSN	NOTEST	0	0	0	0	1	1	no
21ur-10813	21ur-10813	21ur-10813	chrIV:6378747-6383971	ref.DSN	NSM.DSN	NOTEST	0	0	0	0	1	1	no
21ur-10814	21ur-10814	21ur-10814	chrIV:15896213-16675918	ref.DSN	NSM.DSN	NOTEST	0	0	0	0	1	1	no
21ur-10815	21ur-10815	21ur-10815	chrIV:14558179-14558200	ref.DSN	NSM.DSN	NOTEST	0	0	0	0	1	1	no
21ur-10816	21ur-10816	21ur-10816	chrIV:12377783-12377804	ref.DSN	NSM.DSN	NOTEST	0	0	0	0	1	1	no
21ur-10817	21ur-10817	21ur-10817	chrIV:7382403-7384741	ref.DSN	NSM.DSN	NOTEST	0	0	0	0	1	1	no
21ur-10818	21ur-10818	21ur-10818	chrIV:4981769-4981790	ref.DSN	NSM.DSN	NOTEST	0	0	0	0	1	1	no
21ur-10819	21ur-10819	21ur-10819	chrIV:15896213-16675918	ref.DSN	NSM.DSN	NOTEST	0	0	0	0	1	1	no
21ur-1082	21ur-1082	21ur-1082	chrIV:14171482-14171503	ref.DSN	NSM.DSN	NOTEST	0	0	0	0	1	1	no
21ur-10820	21ur-10820	21ur-10820	chrIV:14688503-14688524	ref.DSN	NSM.DSN	NOTEST	0	0	0	0	1	1	no
21ur-10822	21ur-10822	21ur-10822	chrIV:6019965-6034527	ref.DSN	NSM.DSN	NOTEST	0	0	0	0	1	1	no
21ur-10824	21ur-10824	21ur-10824	chrIII:2295337-2295359	ref.DSN	NSM.DSN	NOTEST	0	0	0	0	1	1	no
21ur-10825	21ur-10825	21ur-10825	chrIV:15896213-16675918	ref.DSN	NSM.DSN	NOTEST	0	0	0	0	1	1	no
21ur-10826	21ur-10826	21ur-10826	chrIV:14241991-14242023	ref.DSN	NSM.DSN	NOTEST	0	0	0	0	1	1	no
21ur-10827	21ur-10827	21ur-10827	chrIV:13722302-13722338	ref.DSN	NSM.DSN	NOTEST	0	0	0	0	1	1	no
21ur-10828	21ur-10828	21ur-10828	chrIV:15896213-16675918	ref.DSN	NSM.DSN	NOTEST	0	0	0	0	1	1	no
21ur-10829	21ur-10829	21ur-10829	chrIV:14415229-14415249	ref.DSN	NSM.DSN	NOTEST	0	0	0	0	1	1	no
21ur-1083	21ur-1083	21ur-1083	chrIV:15896213-16675918	ref.DSN	NSM.DSN	NOTEST	0	0	0	0	1	1	no
21ur-10831	21ur-10831	21ur-10831	chrIV:15896213-16675918	ref.DSN	NSM.DSN	NOTEST	0	0	0	0	1	1	no
21ur-10832	21ur-10832	21ur-10832	chrIV:14631831-14631855	ref.DSN	NSM.DSN	NOTEST	0	0	0	0	1	1	no
21ur-10835	21ur-10835	21ur-10835	chrIV:14091243-14096276	ref.DSN	NSM.DSN	NOTEST	0	0	0	0	1	1	no
21ur-10836	21ur-10836	21ur-10836	chrIV:15706971-15706996	ref.DSN	NSM.DSN	NOTEST	0	0	0	0	1	1	no
21ur-10837	21ur-10837	21ur-10837	chrIV:15227909-15234941	ref.DSN	NSM.DSN	NOTEST	0	0	0	0	1	1	no
21ur-10839	21ur-10839	21ur-10839	chrIV:15896213-16675918	ref.DSN	NSM.DSN	NOTEST	0	0	0	0	1	1	no
21ur-1084	21ur-1084	21ur-1084	chrIV:5113018-5122011	ref.DSN	NSM.DSN	NOTEST	0	0	0	0	1	1	no
21ur-10840	21ur-10840	21ur-10840	chrIV:15590010-15590031	ref.DSN	NSM.DSN	NOTEST	0	0	0	0	1	1	no
21ur-10841	21ur-10841	21ur-10841	chrIV:14693970-14693991	ref.DSN	NSM.DSN	NOTEST	0	0	0	0	1	1	no
21ur-10842	21ur-10842	21ur-10842	chrIV:4958938-4958973	ref.DSN	NSM.DSN	NOTEST	0	0	0	0	1	1	no
21ur-10843	21ur-10843	21ur-10843	chrIV:15896213-16675918	ref.DSN	NSM.DSN	NOTEST	0	0	0	0	1	1	no
21ur-10844	21ur-10844	21ur-10844	chrIV:15896213-16675918	ref.DSN	NSM.DSN	NOTEST	0	0	0	0	1	1	no
21ur-10845	21ur-10845	21ur-10845	chrIV:5819174-5819195	ref.DSN	NSM.DSN	NOTEST	0	0	0	0	1	1	no
21ur-10846	21ur-10846	21ur-10846	chrIV:13748100-13748122	ref.DSN	NSM.DSN	NOTEST	0	0	0	0	1	1	no
21ur-10847	21ur-10847	21ur-10847	chrIV:15191991-15192012	ref.DSN	NSM.DSN	NOTEST	0	0	0	0	1	1	no
21ur-10848	21ur-10848	21ur-10848	chrIV:15896213-16675918	ref.DSN	NSM.DSN	NOTEST	0	0	0	0	1	1	no
21ur-1085	21ur-1085	21ur-1085	chrIV:14120803-14120828	ref.DSN	NSM.DSN	NOTEST	0	0	0	0	1	1	no
21ur-10850	21ur-10850	21ur-10850	chrIV:15896213-16675918	ref.DSN	NSM.DSN	NOTEST	0	0	0	0	1	1	no
21ur-10851	21ur-10851	21ur-10851	chrIV:14879533-14900361	ref.DSN	NSM.DSN	NOTEST	0	0	0	0	1	1	no
21ur-10852	21ur-10852	21ur-10852	chrIV:13827875-13844884	ref.DSN	NSM.DSN	NOTEST	0	0	0	0	1	1	no
21ur-10853	21ur-10853	21ur-10853	chrIV:15896213-16675918	ref.DSN	NSM.DSN	NOTEST	0	0	0	0	1	1	no
21ur-10854	21ur-10854	21ur-10854	chrIV:15488373-15488394	ref.DSN	NSM.DSN	NOTEST	0	0	0	0	1	1	no
21ur-10855	21ur-10855	21ur-10855	chrIV:15710943-15721773	ref.DSN	NSM.DSN	NOTEST	0	0	0	0	1	1	no
21ur-10856	21ur-10856	21ur-10856	chrIV:13726944-13732567	ref.DSN	NSM.DSN	NOTEST	0	0	0	0	1	1	no
21ur-10857	21ur-10857	21ur-10857	chrIV:14196127-14196148	ref.DSN	NSM.DSN	NOTEST	0	0	0	0	1	1	no
21ur-10858	21ur-10858	21ur-10858	chrIV:15143738-15147172	ref.DSN	NSM.DSN	NOTEST	0	0	0	0	1	1	no
21ur-10859	21ur-10859	21ur-10859	chrIV:14600979-14601006	ref.DSN	NSM.DSN	NOTEST	0	0	0	0	1	1	no
21ur-1086	21ur-1086	21ur-1086	chrIV:14642995-14653341	ref.DSN	NSM.DSN	NOTEST	0	0	0	0	1	1	no
21ur-10860	21ur-10860	21ur-10860	chrIV:15619001-15619022	ref.DSN	NSM.DSN	NOTEST	0	0	0	0	1	1	no
21ur-10861	21ur-10861	21ur-10861	chrIV:14270286-14270307	ref.DSN	NSM.DSN	NOTEST	0	0	0	0	1	1	no
21ur-10862	21ur-10862	21ur-10862	chrIV:5719070-5719091	ref.DSN	NSM.DSN	NOTEST	0	0	0	0	1	1	no
21ur-10863	21ur-10863	21ur-10863	chrIV:5326439-5329198	ref.DSN	NSM.DSN	NOTEST	0	0	0	0	1	1	no
21ur-10864	21ur-10864	21ur-10864	chrIV:5340883-5344057	ref.DSN	NSM.DSN	NOTEST	0	0	0	0	1	1	no
21ur-10865	21ur-10865	21ur-10865	chrIV:5824230-5824254	ref.DSN	NSM.DSN	NOTEST	0	0	0	0	1	1	no
21ur-10867	21ur-10867	21ur-10867	chrIV:15872927-15882345	ref.DSN	NSM.DSN	NOTEST	0	0	0	0	1	1	no
21ur-10868	21ur-10868	21ur-10868	chrIV:15547417-15547443	ref.DSN	NSM.DSN	NOTEST	0	0	0	0	1	1	no
21ur-10869	21ur-10869	21ur-10869	chrIV:6971810-6971833	ref.DSN	NSM.DSN	NOTEST	0	0	0	0	1	1	no
21ur-1087	21ur-1087	21ur-1087	chrIV:14607288-14607309	ref.DSN	NSM.DSN	NOTEST	0	0	0	0	1	1	no
21ur-10870	21ur-10870	21ur-10870	chrIV:14394102-14400122	ref.DSN	NSM.DSN	NOTEST	0	0	0	0	1	1	no
21ur-10871	21ur-10871	21ur-10871	chrIV:5331140-5331161	ref.DSN	NSM.DSN	NOTEST	0	0	0	0	1	1	no
21ur-10873	21ur-10873	21ur-10873	chrIV:13665011-13665035	ref.DSN	NSM.DSN	NOTEST	0	0	0	0	1	1	no
21ur-10875	21ur-10875	21ur-10875	chrIV:5863555-5863577	ref.DSN	NSM.DSN	NOTEST	0	0	0	0	1	1	no
21ur-10876	21ur-10876	21ur-10876	chrIV:15896213-16675918	ref.DSN	NSM.DSN	NOTEST	0	0	0	0	1	1	no
21ur-10878	21ur-10878	21ur-10878	chrIV:14374101-14379363	ref.DSN	NSM.DSN	NOTEST	0	0	0	0	1	1	no
21ur-1088	21ur-1088	21ur-1088	chrIV:16820326-16820347	ref.DSN	NSM.DSN	NOTEST	0	0	0	0	1	1	no
21ur-10880	21ur-10880	21ur-10880	chrIV:15896213-16675918	ref.DSN	NSM.DSN	NOTEST	0	0	0	0	1	1	no
21ur-10881	21ur-10881	21ur-10881	chrIV:14164423-14164445	ref.DSN	NSM.DSN	NOTEST	0	0	0	0	1	1	no
21ur-10882	21ur-10882	21ur-10882	chrIV:13639325-13644018	ref.DSN	NSM.DSN	NOTEST	0	0	0	0	1	1	no
21ur-10883	21ur-10883	21ur-10883	chrIV:6180931-6180952	ref.DSN	NSM.DSN	NOTEST	0	0	0	0	1	1	no
21ur-10884	21ur-10884	21ur-10884	chrIV:6040963-6073953	ref.DSN	NSM.DSN	NOTEST	0	0	0	0	1	1	no
21ur-10885	21ur-10885	21ur-10885	chrIV:6138389-6138410	ref.DSN	NSM.DSN	NOTEST	0	0	0	0	1	1	no
21ur-10887	21ur-10887	21ur-10887	chrIV:14901547-14901572	ref.DSN	NSM.DSN	NOTEST	0	0	0	0	1	1	no
21ur-10889	21ur-10889	21ur-10889	chrIV:15284100-15284121	ref.DSN	NSM.DSN	NOTEST	0	0	0	0	1	1	no
21ur-1089	21ur-1089	21ur-1089	chrIV:14947112-14947133	ref.DSN	NSM.DSN	NOTEST	0	0	0	0	1	1	no
21ur-10890	21ur-10890	21ur-10890	chrIV:15570378-15570399	ref.DSN	NSM.DSN	NOTEST	0	0	0	0	1	1	no
21ur-10891	21ur-10891	21ur-10891	chrIV:15531425-15531446	ref.DSN	NSM.DSN	NOTEST	0	0	0	0	1	1	no
21ur-10893	21ur-10893	21ur-10893	chrIV:15249769-15249791	ref.DSN	NSM.DSN	NOTEST	0	0	0	0	1	1	no
21ur-10895	21ur-10895	21ur-10895	chrV:12386712-12386733	ref.DSN	NSM.DSN	NOTEST	0	0	0	0	1	1	no
21ur-10896	21ur-10896	21ur-10896	chrIV:15858443-15858465	ref.DSN	NSM.DSN	NOTEST	0	0	0	0	1	1	no
21ur-10897	21ur-10897	21ur-10897	chrIV:15284402-15284428	ref.DSN	NSM.DSN	NOTEST	0	0	0	0	1	1	no
21ur-10898	21ur-10898	21ur-10898	chrIV:11273472-11281822	ref.DSN	NSM.DSN	NOTEST	0	0	0	0	1	1	no
21ur-10899	21ur-10899	21ur-10899	chrIV:13706935-13706957	ref.DSN	NSM.DSN	NOTEST	0	0	0	0	1	1	no
21ur-1090	21ur-1090	21ur-1090	chrIV:15346751-15346772	ref.DSN	NSM.DSN	NOTEST	0	0	0	0	1	1	no
21ur-10900	21ur-10900	21ur-10900	chrIV:4944981-4945007	ref.DSN	NSM.DSN	NOTEST	0	0	0	0	1	1	no
21ur-10901	21ur-10901	21ur-10901	chrIV:15896213-16675918	ref.DSN	NSM.DSN	NOTEST	0	0	0	0	1	1	no
21ur-10902	21ur-10902	21ur-10902	chrIV:15896213-16675918	ref.DSN	NSM.DSN	NOTEST	0	0	0	0	1	1	no
21ur-10903	21ur-10903	21ur-10903	chrIV:14225892-14228633	ref.DSN	NSM.DSN	NOTEST	0	0	0	0	1	1	no
21ur-10904	21ur-10904	21ur-10904	chrIV:5882740-5883980	ref.DSN	NSM.DSN	NOTEST	0	0	0	0	1	1	no
21ur-10906	21ur-10906	21ur-10906	chrIV:5954795-5954817	ref.DSN	NSM.DSN	NOTEST	0	0	0	0	1	1	no
21ur-10907	21ur-10907	21ur-10907	chrIV:15731306-15731327	ref.DSN	NSM.DSN	NOTEST	0	0	0	0	1	1	no
21ur-10909	21ur-10909	21ur-10909	chrIV:6131388-6131409	ref.DSN	NSM.DSN	NOTEST	0	0	0	0	1	1	no
21ur-1091	21ur-1091	21ur-1091	chrIV:14526260-14526281	ref.DSN	NSM.DSN	NOTEST	0	0	0	0	1	1	no
21ur-10911	21ur-10911	21ur-10911	chrIV:5885823-5889562	ref.DSN	NSM.DSN	NOTEST	0	0	0	0	1	1	no
21ur-10913	21ur-10913	21ur-10913	chrIV:15896213-16675918	ref.DSN	NSM.DSN	NOTEST	0	0	0	0	1	1	no
21ur-10915	21ur-10915	21ur-10915	chrIV:5630301-5630322	ref.DSN	NSM.DSN	NOTEST	0	0	0	0	1	1	no
21ur-10917	21ur-10917	21ur-10917	chrIV:15176315-15176340	ref.DSN	NSM.DSN	NOTEST	0	0	0	0	1	1	no
21ur-10919	21ur-10919	21ur-10919	chrIV:14837803-14853572	ref.DSN	NSM.DSN	NOTEST	0	0	0	0	1	1	no
21ur-1092	21ur-1092	21ur-1092	chrIV:13989107-14012001	ref.DSN	NSM.DSN	NOTEST	0	0	0	0	1	1	no
21ur-10920	21ur-10920	21ur-10920	chrIV:14456972-14464004	ref.DSN	NSM.DSN	NOTEST	0	0	0	0	1	1	no
21ur-10921	21ur-10921	21ur-10921	chrIV:15896213-16675918	ref.DSN	NSM.DSN	NOTEST	0	0	0	0	1	1	no
21ur-10922	21ur-10922	21ur-10922	chrIV:14202353-14202379	ref.DSN	NSM.DSN	NOTEST	0	0	0	0	1	1	no
21ur-10923	21ur-10923	21ur-10923	chrV:6971848-6973131	ref.DSN	NSM.DSN	NOTEST	0	0	0	0	1	1	no
21ur-10924	21ur-10924	21ur-10924	chrIV:17157216-17157238	ref.DSN	NSM.DSN	NOTEST	0	0	0	0	1	1	no
21ur-10926	21ur-10926	21ur-10926	chrIV:15410198-15410222	ref.DSN	NSM.DSN	NOTEST	0	0	0	0	1	1	no
21ur-10927	21ur-10927	21ur-10927	chrV:11978667-11979677	ref.DSN	NSM.DSN	NOTEST	0	0	0	0	1	1	no
21ur-10928	21ur-10928	21ur-10928	chrIV:6245387-6248468	ref.DSN	NSM.DSN	NOTEST	0	0	0	0	1	1	no
21ur-10929	21ur-10929	21ur-10929	chrIV:15848445-15848470	ref.DSN	NSM.DSN	NOTEST	0	0	0	0	1	1	no
21ur-1093	21ur-1093	21ur-1093	chrIV:15896213-16675918	ref.DSN	NSM.DSN	NOTEST	0	0	0	0	1	1	no
21ur-10930	21ur-10930	21ur-10930	chrIV:15896213-16675918	ref.DSN	NSM.DSN	NOTEST	0	0	0	0	1	1	no
21ur-10931	21ur-10931	21ur-10931	chrIV:5709092-5714325	ref.DSN	NSM.DSN	NOTEST	0	0	0	0	1	1	no
21ur-10932	21ur-10932	21ur-10932	chrIV:14345407-14350703	ref.DSN	NSM.DSN	NOTEST	0	0	0	0	1	1	no
21ur-10933	21ur-10933	21ur-10933	chrIV:14950732-14954164	ref.DSN	NSM.DSN	NOTEST	0	0	0	0	1	1	no
21ur-10934	21ur-10934	21ur-10934	chrIV:14681310-14681335	ref.DSN	NSM.DSN	NOTEST	0	0	0	0	1	1	no
21ur-10935	21ur-10935	21ur-10935	chrIV:13827875-13844884	ref.DSN	NSM.DSN	NOTEST	0	0	0	0	1	1	no
21ur-10936	21ur-10936	21ur-10936	chrIV:17198156-17206769	ref.DSN	NSM.DSN	NOTEST	0	0	0	0	1	1	no
21ur-10937	21ur-10937	21ur-10937	chrIV:14931001-14931023	ref.DSN	NSM.DSN	NOTEST	0	0	0	0	1	1	no
21ur-10938	21ur-10938	21ur-10938	chrIV:15896213-16675918	ref.DSN	NSM.DSN	NOTEST	0	0	0	0	1	1	no
21ur-10939	21ur-10939	21ur-10939	chrIV:4897348-4897370	ref.DSN	NSM.DSN	NOTEST	0	0	0	0	1	1	no
21ur-1094	21ur-1094	21ur-1094	chrIV:14831469-14831490	ref.DSN	NSM.DSN	NOTEST	0	0	0	0	1	1	no
21ur-10940	21ur-10940	21ur-10940	chrIV:14374101-14379363	ref.DSN	NSM.DSN	NOTEST	0	0	0	0	1	1	no
21ur-10941	21ur-10941	21ur-10941	chrIV:6480516-6486852	ref.DSN	NSM.DSN	NOTEST	0	0	0	0	1	1	no
21ur-10942	21ur-10942	21ur-10942	chrIV:14715767-14720408	ref.DSN	NSM.DSN	NOTEST	0	0	0	0	1	1	no
21ur-10944	21ur-10944	21ur-10944	chrIV:14726780-14726801	ref.DSN	NSM.DSN	NOTEST	0	0	0	0	1	1	no
21ur-10945	21ur-10945	21ur-10945	chrIV:5904698-5904720	ref.DSN	NSM.DSN	NOTEST	0	0	0	0	1	1	no
21ur-10946	21ur-10946	21ur-10946	chrIV:14357780-14357802	ref.DSN	NSM.DSN	NOTEST	0	0	0	0	1	1	no
21ur-10947	21ur-10947	21ur-10947	chrIV:14473660-14473682	ref.DSN	NSM.DSN	NOTEST	0	0	0	0	1	1	no
21ur-10948	21ur-10948	21ur-10948	chrIV:13813061-13813083	ref.DSN	NSM.DSN	NOTEST	0	0	0	0	1	1	no
21ur-1095	21ur-1095	21ur-1095	chrIV:14036270-14036292	ref.DSN	NSM.DSN	NOTEST	0	0	0	0	1	1	no
21ur-10950	21ur-10950	21ur-10950	chrIV:15834300-15834321	ref.DSN	NSM.DSN	NOTEST	0	0	0	0	1	1	no
21ur-10952	21ur-10952	21ur-10952	chrIV:14429076-14429098	ref.DSN	NSM.DSN	NOTEST	0	0	0	0	1	1	no
21ur-10954	21ur-10954	21ur-10954	chrIV:14570226-14572605	ref.DSN	NSM.DSN	NOTEST	0	0	0	0	1	1	no
21ur-10955	21ur-10955	21ur-10955	chrIV:15490075-15490096	ref.DSN	NSM.DSN	NOTEST	0	0	0	0	1	1	no
21ur-10957	21ur-10957	21ur-10957	chrIV:15270265-15275729	ref.DSN	NSM.DSN	NOTEST	0	0	0	0	1	1	no
21ur-10958	21ur-10958	21ur-10958	chrIV:14913449-14913471	ref.DSN	NSM.DSN	NOTEST	0	0	0	0	1	1	no
21ur-1096	21ur-1096	21ur-1096	chrIV:14482052-14482081	ref.DSN	NSM.DSN	NOTEST	0	0	0	0	1	1	no
21ur-10960	21ur-10960	21ur-10960	chrIV:15896213-16675918	ref.DSN	NSM.DSN	NOTEST	0	0	0	0	1	1	no
21ur-10961	21ur-10961	21ur-10961	chrIV:15668823-15668845	ref.DSN	NSM.DSN	NOTEST	0	0	0	0	1	1	no
21ur-10962	21ur-10962	21ur-10962	chrIV:14401156-14412859	ref.DSN	NSM.DSN	NOTEST	0	0	0	0	1	1	no
21ur-10963	21ur-10963	21ur-10963	chrIV:14291943-14319262	ref.DSN	NSM.DSN	NOTEST	0	0	0	0	1	1	no
21ur-10964	21ur-10964	21ur-10964	chrIV:14981595-14996198	ref.DSN	NSM.DSN	NOTEST	0	0	0	0	1	1	no
21ur-10965	21ur-10965	21ur-10965	chrIV:15896213-16675918	ref.DSN	NSM.DSN	NOTEST	0	0	0	0	1	1	no
21ur-10966	21ur-10966	21ur-10966	chrIV:15575122-15575144	ref.DSN	NSM.DSN	NOTEST	0	0	0	0	1	1	no
21ur-10967	21ur-10967	21ur-10967	chrIV:4788892-4788916	ref.DSN	NSM.DSN	NOTEST	0	0	0	0	1	1	no
21ur-10968	21ur-10968	21ur-10968	chrIV:14261521-14261545	ref.DSN	NSM.DSN	NOTEST	0	0	0	0	1	1	no
21ur-10969	21ur-10969	21ur-10969	chrIV:15587274-15587301	ref.DSN	NSM.DSN	NOTEST	0	0	0	0	1	1	no
21ur-1097	21ur-1097	21ur-1097	chrIV:14020172-14024603	ref.DSN	NSM.DSN	NOTEST	0	0	0	0	1	1	no
21ur-10970	21ur-10970	21ur-10970	chrIV:15398510-15398532	ref.DSN	NSM.DSN	NOTEST	0	0	0	0	1	1	no
21ur-10971	21ur-10971	21ur-10971	chrIV:13817461-13820937	ref.DSN	NSM.DSN	NOTEST	0	0	0	0	1	1	no
21ur-10972	21ur-10972	21ur-10972	chrIV:15896213-16675918	ref.DSN	NSM.DSN	NOTEST	0	0	0	0	1	1	no
21ur-10973	21ur-10973	21ur-10973	chrIV:15261824-15268775	ref.DSN	NSM.DSN	NOTEST	0	0	0	0	1	1	no
21ur-10974	21ur-10974	21ur-10974	chrX:7507964-7517648	ref.DSN	NSM.DSN	NOTEST	0	0	0	0	1	1	no
21ur-10975	21ur-10975	21ur-10975	chrIV:15896213-16675918	ref.DSN	NSM.DSN	NOTEST	0	0	0	0	1	1	no
21ur-10976	21ur-10976	21ur-10976	chrIV:15896213-16675918	ref.DSN	NSM.DSN	NOTEST	0	0	0	0	1	1	no
21ur-10977	21ur-10977	21ur-10977	chrV:7731614-8316095	ref.DSN	NSM.DSN	NOTEST	0	0	0	0	1	1	no
21ur-10978	21ur-10978	21ur-10978	chrIV:15414854-15414875	ref.DSN	NSM.DSN	NOTEST	0	0	0	0	1	1	no
21ur-1098	21ur-1098	21ur-1098	chrIV:14220007-14224332	ref.DSN	NSM.DSN	NOTEST	0	0	0	0	1	1	no
21ur-10980	21ur-10980	21ur-10980	chrIV:6175437-6175458	ref.DSN	NSM.DSN	NOTEST	0	0	0	0	1	1	no
21ur-10983	21ur-10983	21ur-10983	chrIV:15896213-16675918	ref.DSN	NSM.DSN	NOTEST	0	0	0	0	1	1	no
21ur-10984	21ur-10984	21ur-10984	chrIV:15583902-15585472	ref.DSN	NSM.DSN	NOTEST	0	0	0	0	1	1	no
21ur-10985	21ur-10985	21ur-10985	chrIV:6856808-6856829	ref.DSN	NSM.DSN	NOTEST	0	0	0	0	1	1	no
21ur-10986	21ur-10986	21ur-10986	chrIV:15668719-15668741	ref.DSN	NSM.DSN	NOTEST	0	0	0	0	1	1	no
21ur-10988	21ur-10988	21ur-10988	chrIV:15772227-15772248	ref.DSN	NSM.DSN	NOTEST	0	0	0	0	1	1	no
21ur-10989	21ur-10989	21ur-10989	chrIV:4895482-4895503	ref.DSN	NSM.DSN	NOTEST	0	0	0	0	1	1	no
21ur-1099	21ur-1099	21ur-1099	chrIV:15679196-15679217	ref.DSN	NSM.DSN	NOTEST	0	0	0	0	1	1	no
21ur-10995	21ur-10995	21ur-10995	chrIV:15705969-15705991	ref.DSN	NSM.DSN	NOTEST	0	0	0	0	1	1	no
21ur-10996	21ur-10996	21ur-10996	chrIV:15896213-16675918	ref.DSN	NSM.DSN	NOTEST	0	0	0	0	1	1	no
21ur-10997	21ur-10997	21ur-10997	chrIV:4966088-4969511	ref.DSN	NSM.DSN	NOTEST	0	0	0	0	1	1	no
21ur-10998	21ur-10998	21ur-10998	chrIV:5204598-5206896	ref.DSN	NSM.DSN	NOTEST	0	0	0	0	1	1	no
21ur-11	21ur-11	21ur-11	chrIV:17035766-17035790	ref.DSN	NSM.DSN	NOTEST	0	0	0	0	1	1	no
21ur-110	21ur-110	21ur-110	chrIV:15896213-16675918	ref.DSN	NSM.DSN	NOTEST	0	0	0	0	1	1	no
21ur-11000	21ur-11000	21ur-11000	chrIV:15896213-16675918	ref.DSN	NSM.DSN	NOTEST	0	0	0	0	1	1	no
21ur-11001	21ur-11001	21ur-11001	chrIV:13561848-13574317	ref.DSN	NSM.DSN	NOTEST	0	0	0	0	1	1	no
21ur-11002	21ur-11002	21ur-11002	chrIV:14879533-14900361	ref.DSN	NSM.DSN	NOTEST	0	0	0	0	1	1	no
21ur-11003	21ur-11003	21ur-11003	chrIV:15488732-15488754	ref.DSN	NSM.DSN	NOTEST	0	0	0	0	1	1	no
21ur-11004	21ur-11004	21ur-11004	chrIV:14603595-14603620	ref.DSN	NSM.DSN	NOTEST	0	0	0	0	1	1	no
21ur-11007	21ur-11007	21ur-11007	chrIV:6623806-6627908	ref.DSN	NSM.DSN	NOTEST	0	0	0	0	1	1	no
21ur-11008	21ur-11008	21ur-11008	chrIV:14557067-14557089	ref.DSN	NSM.DSN	NOTEST	0	0	0	0	1	1	no
21ur-1101	21ur-1101	21ur-1101	chrIV:6987875-6987896	ref.DSN	NSM.DSN	NOTEST	0	0	0	0	1	1	no
21ur-11010	21ur-11010	21ur-11010	chrIV:15859937-15859958	ref.DSN	NSM.DSN	NOTEST	0	0	0	0	1	1	no
21ur-11011	21ur-11011	21ur-11011	chrIV:13897642-13897664	ref.DSN	NSM.DSN	NOTEST	0	0	0	0	1	1	no
21ur-11012	21ur-11012	21ur-11012	chrIV:14553589-14554848	ref.DSN	NSM.DSN	NOTEST	0	0	0	0	1	1	no
21ur-11013	21ur-11013	21ur-11013	chrIV:15896213-16675918	ref.DSN	NSM.DSN	NOTEST	0	0	0	0	1	1	no
21ur-11014	21ur-11014	21ur-11014	chrIV:17417978-17417999	ref.DSN	NSM.DSN	NOTEST	0	0	0	0	1	1	no
21ur-11015	21ur-11015	21ur-11015	chrIV:14970873-14970894	ref.DSN	NSM.DSN	NOTEST	0	0	0	0	1	1	no
21ur-11017	21ur-11017	21ur-11017	chrIV:5040990-5045388	ref.DSN	NSM.DSN	NOTEST	0	0	0	0	1	1	no
21ur-11018	21ur-11018	21ur-11018	chrIV:5766498-5766519	ref.DSN	NSM.DSN	NOTEST	0	0	0	0	1	1	no
21ur-11019	21ur-11019	21ur-11019	chrIV:5788899-5788921	ref.DSN	NSM.DSN	NOTEST	0	0	0	0	1	1	no
21ur-1102	21ur-1102	21ur-1102	chrIV:14734317-14745427	ref.DSN	NSM.DSN	NOTEST	0	0	0	0	1	1	no
21ur-11021	21ur-11021	21ur-11021	chrIV:15896213-16675918	ref.DSN	NSM.DSN	NOTEST	0	0	0	0	1	1	no
21ur-11022	21ur-11022	21ur-11022	chrIV:5040990-5045388	ref.DSN	NSM.DSN	NOTEST	0	0	0	0	1	1	no
21ur-11023	21ur-11023	21ur-11023	chrIV:15896213-16675918	ref.DSN	NSM.DSN	NOTEST	0	0	0	0	1	1	no
21ur-11024	21ur-11024	21ur-11024	chrIV:14027352-14027377	ref.DSN	NSM.DSN	NOTEST	0	0	0	0	1	1	no
21ur-11025	21ur-11025	21ur-11025	chrIV:6501765-6501790	ref.DSN	NSM.DSN	NOTEST	0	0	0	0	1	1	no
21ur-11026	21ur-11026	21ur-11026	chrIV:5950355-5950376	ref.DSN	NSM.DSN	NOTEST	0	0	0	0	1	1	no
21ur-11027	21ur-11027	21ur-11027	chrIV:15896213-16675918	ref.DSN	NSM.DSN	NOTEST	0	0	0	0	1	1	no
21ur-11028	21ur-11028	21ur-11028	chrIV:14431462-14431483	ref.DSN	NSM.DSN	NOTEST	0	0	0	0	1	1	no
21ur-11029	21ur-11029	21ur-11029	chrIV:14035601-14035623	ref.DSN	NSM.DSN	NOTEST	0	0	0	0	1	1	no
21ur-1103	21ur-1103	21ur-1103	chrIV:4828067-4841119	ref.DSN	NSM.DSN	NOTEST	0	0	0	0	1	1	no
21ur-11030	21ur-11030	21ur-11030	chrIV:16981775-16981796	ref.DSN	NSM.DSN	NOTEST	0	0	0	0	1	1	no
21ur-11032	21ur-11032	21ur-11032	chrIV:15896213-16675918	ref.DSN	NSM.DSN	NOTEST	0	0	0	0	1	1	no
21ur-11033	21ur-11033	21ur-11033	chrIV:15896213-16675918	ref.DSN	NSM.DSN	NOTEST	0	0	0	0	1	1	no
21ur-11035	21ur-11035	21ur-11035	chrIV:16892689-16892714	ref.DSN	NSM.DSN	NOTEST	0	0	0	0	1	1	no
21ur-11036	21ur-11036	21ur-11036	chrIV:15830269-15830294	ref.DSN	NSM.DSN	NOTEST	0	0	0	0	1	1	no
21ur-11037	21ur-11037	21ur-11037	chrIV:7075787-7075808	ref.DSN	NSM.DSN	NOTEST	0	0	0	0	1	1	no
21ur-11038	21ur-11038	21ur-11038	chrIV:14734317-14745427	ref.DSN	NSM.DSN	NOTEST	0	0	0	0	1	1	no
21ur-11039	21ur-11039	21ur-11039	chrIV:15755377-15755398	ref.DSN	NSM.DSN	NOTEST	0	0	0	0	1	1	no
21ur-1104	21ur-1104	21ur-1104	chrIV:14917306-14917327	ref.DSN	NSM.DSN	NOTEST	0	0	0	0	1	1	no
21ur-11040	21ur-11040	21ur-11040	chrIV:14242626-14242650	ref.DSN	NSM.DSN	NOTEST	0	0	0	0	1	1	no
21ur-11041	21ur-11041	21ur-11041	chrIV:17027918-17027940	ref.DSN	NSM.DSN	NOTEST	0	0	0	0	1	1	no
21ur-11042	21ur-11042	21ur-11042	chrIV:6036283-6036305	ref.DSN	NSM.DSN	NOTEST	0	0	0	0	1	1	no
21ur-11043	21ur-11043	21ur-11043	chrIV:15092761-15092783	ref.DSN	NSM.DSN	NOTEST	0	0	0	0	1	1	no
21ur-11044	21ur-11044	21ur-11044	chrIV:15702830-15702851	ref.DSN	NSM.DSN	NOTEST	0	0	0	0	1	1	no
21ur-11045	21ur-11045	21ur-11045	chrIV:13863666-13863694	ref.DSN	NSM.DSN	NOTEST	0	0	0	0	1	1	no
21ur-11046	21ur-11046	21ur-11046	chrIV:15388238-15388263	ref.DSN	NSM.DSN	NOTEST	0	0	0	0	1	1	no
21ur-11047	21ur-11047	21ur-11047	chrIV:15896213-16675918	ref.DSN	NSM.DSN	NOTEST	0	0	0	0	1	1	no
21ur-1105	21ur-1105	21ur-1105	chrIV:14715767-14720408	ref.DSN	NSM.DSN	NOTEST	0	0	0	0	1	1	no
21ur-11051	21ur-11051	21ur-11051	chrIV:15896213-16675918	ref.DSN	NSM.DSN	NOTEST	0	0	0	0	1	1	no
21ur-11052	21ur-11052	21ur-11052	chrIV:14807320-14809602	ref.DSN	NSM.DSN	NOTEST	0	0	0	0	1	1	no
21ur-11054	21ur-11054	21ur-11054	chrIV:15896213-16675918	ref.DSN	NSM.DSN	NOTEST	0	0	0	0	1	1	no
21ur-11056	21ur-11056	21ur-11056	chrIV:9874606-9874720	ref.DSN	NSM.DSN	NOTEST	0	0	0	0	1	1	no
21ur-11058	21ur-11058	21ur-11058	chrIV:15896213-16675918	ref.DSN	NSM.DSN	NOTEST	0	0	0	0	1	1	no
21ur-11059	21ur-11059	21ur-11059	chrV:9666911-9669858	ref.DSN	NSM.DSN	NOTEST	0	0	0	0	1	1	no
21ur-1106	21ur-1106	21ur-1106	chrIV:5850917-5859965	ref.DSN	NSM.DSN	NOTEST	0	0	0	0	1	1	no
21ur-11060	21ur-11060	21ur-11060	chrIV:5639326-5639350	ref.DSN	NSM.DSN	NOTEST	0	0	0	0	1	1	no
21ur-11061	21ur-11061	21ur-11061	chrIV:15896213-16675918	ref.DSN	NSM.DSN	NOTEST	0	0	0	0	1	1	no
21ur-11062	21ur-11062	21ur-11062	chrIV:16838821-16838842	ref.DSN	NSM.DSN	NOTEST	0	0	0	0	1	1	no
21ur-11063	21ur-11063	21ur-11063	chrIV:5584673-5609618	ref.DSN	NSM.DSN	NOTEST	0	0	0	0	1	1	no
21ur-11064	21ur-11064	21ur-11064	chrIV:6132661-6132682	ref.DSN	NSM.DSN	NOTEST	0	0	0	0	1	1	no
21ur-11065	21ur-11065	21ur-11065	chrIV:4934405-4936635	ref.DSN	NSM.DSN	NOTEST	0	0	0	0	1	1	no
21ur-11066	21ur-11066	21ur-11066	chrIV:15400300-15407128	ref.DSN	NSM.DSN	NOTEST	0	0	0	0	1	1	no
21ur-11067	21ur-11067	21ur-11067	chrIV:14125074-14125095	ref.DSN	NSM.DSN	NOTEST	0	0	0	0	1	1	no
21ur-11068	21ur-11068	21ur-11068	chrIV:15896213-16675918	ref.DSN	NSM.DSN	NOTEST	0	0	0	0	1	1	no
21ur-11069	21ur-11069	21ur-11069	chrV:13081312-13081333	ref.DSN	NSM.DSN	NOTEST	0	0	0	0	1	1	no
21ur-1107	21ur-1107	21ur-1107	chrIV:15281054-15281089	ref.DSN	NSM.DSN	NOTEST	0	0	0	0	1	1	no
21ur-11071	21ur-11071	21ur-11071	chrIV:13896565-13896589	ref.DSN	NSM.DSN	NOTEST	0	0	0	0	1	1	no
21ur-11072	21ur-11072	21ur-11072	chrIV:15300105-15300129	ref.DSN	NSM.DSN	NOTEST	0	0	0	0	1	1	no
21ur-11073	21ur-11073	21ur-11073	chrIV:6189852-6189873	ref.DSN	NSM.DSN	NOTEST	0	0	0	0	1	1	no
21ur-11074	21ur-11074	21ur-11074	chrIV:5741390-5741411	ref.DSN	NSM.DSN	NOTEST	0	0	0	0	1	1	no
21ur-11075	21ur-11075	21ur-11075	chrIV:16886546-16886570	ref.DSN	NSM.DSN	NOTEST	0	0	0	0	1	1	no
21ur-11076	21ur-11076	21ur-11076	chrIV:15588908-15588929	ref.DSN	NSM.DSN	NOTEST	0	0	0	0	1	1	no
21ur-11078	21ur-11078	21ur-11078	chrIV:5667656-5669484	ref.DSN	NSM.DSN	NOTEST	0	0	0	0	1	1	no
21ur-11079	21ur-11079	21ur-11079	chrV:8617875-8617896	ref.DSN	NSM.DSN	NOTEST	0	0	0	0	1	1	no
21ur-1108	21ur-1108	21ur-1108	chrIV:15896213-16675918	ref.DSN	NSM.DSN	NOTEST	0	0	0	0	1	1	no
21ur-11080	21ur-11080	21ur-11080	chrIV:15179889-15182921	ref.DSN	NSM.DSN	NOTEST	0	0	0	0	1	1	no
21ur-11082	21ur-11082	21ur-11082	chrIV:13868762-13876580	ref.DSN	NSM.DSN	NOTEST	0	0	0	0	1	1	no
21ur-11083	21ur-11083	21ur-11083	chrIV:15393437-15393458	ref.DSN	NSM.DSN	NOTEST	0	0	0	0	1	1	no
21ur-11084	21ur-11084	21ur-11084	chrIV:10633838-10633859	ref.DSN	NSM.DSN	NOTEST	0	0	0	0	1	1	no
21ur-11085	21ur-11085	21ur-11085	chrIV:7284061-7284082	ref.DSN	NSM.DSN	NOTEST	0	0	0	0	1	1	no
21ur-11086	21ur-11086	21ur-11086	chrIV:15896213-16675918	ref.DSN	NSM.DSN	NOTEST	0	0	0	0	1	1	no
21ur-11087	21ur-11087	21ur-11087	chrIV:15896213-16675918	ref.DSN	NSM.DSN	NOTEST	0	0	0	0	1	1	no
21ur-11088	21ur-11088	21ur-11088	chrIV:6040963-6073953	ref.DSN	NSM.DSN	NOTEST	0	0	0	0	1	1	no
21ur-1109	21ur-1109	21ur-1109	chrIV:15896213-16675918	ref.DSN	NSM.DSN	NOTEST	0	0	0	0	1	1	no
21ur-11090	21ur-11090	21ur-11090	chrIV:14879533-14900361	ref.DSN	NSM.DSN	NOTEST	0	0	0	0	1	1	no
21ur-11091	21ur-11091	21ur-11091	chrIV:14939227-14939251	ref.DSN	NSM.DSN	NOTEST	0	0	0	0	1	1	no
21ur-11092	21ur-11092	21ur-11092	chrIV:15896213-16675918	ref.DSN	NSM.DSN	NOTEST	0	0	0	0	1	1	no
21ur-11093	21ur-11093	21ur-11093	chrIV:15896213-16675918	ref.DSN	NSM.DSN	NOTEST	0	0	0	0	1	1	no
21ur-11094	21ur-11094	21ur-11094	chrIV:15868998-15869025	ref.DSN	NSM.DSN	NOTEST	0	0	0	0	1	1	no
21ur-111	21ur-111	21ur-111	chrIV:15896213-16675918	ref.DSN	NSM.DSN	NOTEST	0	0	0	0	1	1	no
21ur-1110	21ur-1110	21ur-1110	chrIV:13989107-14012001	ref.DSN	NSM.DSN	NOTEST	0	0	0	0	1	1	no
21ur-11100	21ur-11100	21ur-11100	chrI:7235349-7235370	ref.DSN	NSM.DSN	NOTEST	0	0	0	0	1	1	no
21ur-11101	21ur-11101	21ur-11101	chrIV:9560853-9566588	ref.DSN	NSM.DSN	NOTEST	0	0	0	0	1	1	no
21ur-11102	21ur-11102	21ur-11102	chrIV:14471120-14471140	ref.DSN	NSM.DSN	NOTEST	0	0	0	0	1	1	no
21ur-11104	21ur-11104	21ur-11104	chrIV:5495919-5516254	ref.DSN	NSM.DSN	NOTEST	0	0	0	0	1	1	no
21ur-11107	21ur-11107	21ur-11107	chrIV:15261824-15268775	ref.DSN	NSM.DSN	NOTEST	0	0	0	0	1	1	no
21ur-11108	21ur-11108	21ur-11108	chrIV:15896213-16675918	ref.DSN	NSM.DSN	NOTEST	0	0	0	0	1	1	no
21ur-11109	21ur-11109	21ur-11109	chrIV:15805556-15805580	ref.DSN	NSM.DSN	NOTEST	0	0	0	0	1	1	no
21ur-11110	21ur-11110	21ur-11110	chrIV:6834341-6834365	ref.DSN	NSM.DSN	NOTEST	0	0	0	0	1	1	no
21ur-11111	21ur-11111	21ur-11111	chrIV:6464340-6468316	ref.DSN	NSM.DSN	NOTEST	0	0	0	0	1	1	no
21ur-11112	21ur-11112	21ur-11112	chrIV:14683013-14687232	ref.DSN	NSM.DSN	NOTEST	0	0	0	0	1	1	no
21ur-11113	21ur-11113	21ur-11113	chrIV:14836530-14836555	ref.DSN	NSM.DSN	NOTEST	0	0	0	0	1	1	no
21ur-11115	21ur-11115	21ur-11115	chrIV:13804180-13807619	ref.DSN	NSM.DSN	NOTEST	0	0	0	0	1	1	no
21ur-11118	21ur-11118	21ur-11118	chrIV:6114020-6114041	ref.DSN	NSM.DSN	NOTEST	0	0	0	0	1	1	no
21ur-11119	21ur-11119	21ur-11119	chrIV:14319806-14321728	ref.DSN	NSM.DSN	NOTEST	0	0	0	0	1	1	no
21ur-11120	21ur-11120	21ur-11120	chrIV:5824878-5829917	ref.DSN	NSM.DSN	NOTEST	0	0	0	0	1	1	no
21ur-11121	21ur-11121	21ur-11121	chrIV:5612138-5614590	ref.DSN	NSM.DSN	NOTEST	0	0	0	0	1	1	no
21ur-11122	21ur-11122	21ur-11122	chrIV:14687647-14687675	ref.DSN	NSM.DSN	NOTEST	0	0	0	0	1	1	no
21ur-11123	21ur-11123	21ur-11123	chrIV:15396754-15396775	ref.DSN	NSM.DSN	NOTEST	0	0	0	0	1	1	no
21ur-11124	21ur-11124	21ur-11124	chrIV:5563335-5563359	ref.DSN	NSM.DSN	NOTEST	0	0	0	0	1	1	no
21ur-11125	21ur-11125	21ur-11125	chrIV:17237250-17237271	ref.DSN	NSM.DSN	NOTEST	0	0	0	0	1	1	no
21ur-11127	21ur-11127	21ur-11127	chrIV:14910326-14910347	ref.DSN	NSM.DSN	NOTEST	0	0	0	0	1	1	no
21ur-11128	21ur-11128	21ur-11128	chrIV:13827875-13844884	ref.DSN	NSM.DSN	NOTEST	0	0	0	0	1	1	no
21ur-11129	21ur-11129	21ur-11129	chrIV:14142973-14142994	ref.DSN	NSM.DSN	NOTEST	0	0	0	0	1	1	no
21ur-11130	21ur-11130	21ur-11130	chrIV:6342508-6342905	ref.DSN	NSM.DSN	NOTEST	0	0	0	0	1	1	no
21ur-11131	21ur-11131	21ur-11131	chrIV:5882610-5882634	ref.DSN	NSM.DSN	NOTEST	0	0	0	0	1	1	no
21ur-11133	21ur-11133	21ur-11133	chrIV:15433476-15433497	ref.DSN	NSM.DSN	NOTEST	0	0	0	0	1	1	no
21ur-11135	21ur-11135	21ur-11135	chrIV:13633064-13633085	ref.DSN	NSM.DSN	NOTEST	0	0	0	0	1	1	no
21ur-11137	21ur-11137	21ur-11137	chrIV:14374101-14379363	ref.DSN	NSM.DSN	NOTEST	0	0	0	0	1	1	no
21ur-11138	21ur-11138	21ur-11138	chrIV:14031841-14031862	ref.DSN	NSM.DSN	NOTEST	0	0	0	0	1	1	no
21ur-11139	21ur-11139	21ur-11139	chrIV:16751140-16751161	ref.DSN	NSM.DSN	NOTEST	0	0	0	0	1	1	no
21ur-1114	21ur-1114	21ur-1114	chrIV:16720374-16720395	ref.DSN	NSM.DSN	NOTEST	0	0	0	0	1	1	no
21ur-11140	21ur-11140	21ur-11140	chrIV:16889710-16889732	ref.DSN	NSM.DSN	NOTEST	0	0	0	0	1	1	no
21ur-11141	21ur-11141	21ur-11141	chrIV:5386715-5388545	ref.DSN	NSM.DSN	NOTEST	0	0	0	0	1	1	no
21ur-11143	21ur-11143	21ur-11143	chrIV:13696439-13696461	ref.DSN	NSM.DSN	NOTEST	0	0	0	0	1	1	no
21ur-11144	21ur-11144	21ur-11144	chrIV:15496761-15496783	ref.DSN	NSM.DSN	NOTEST	0	0	0	0	1	1	no
21ur-11145	21ur-11145	21ur-11145	chrIV:15779943-15779964	ref.DSN	NSM.DSN	NOTEST	0	0	0	0	1	1	no
21ur-11146	21ur-11146	21ur-11146	chrI:8921340-8925079	ref.DSN	NSM.DSN	NOTEST	0	0	0	0	1	1	no
21ur-11147	21ur-11147	21ur-11147	chrIV:13826052-13826076	ref.DSN	NSM.DSN	NOTEST	0	0	0	0	1	1	no
21ur-11148	21ur-11148	21ur-11148	chrIV:15261824-15268775	ref.DSN	NSM.DSN	NOTEST	0	0	0	0	1	1	no
21ur-1115	21ur-1115	21ur-1115	chrIV:14487192-14505112	ref.DSN	NSM.DSN	NOTEST	0	0	0	0	1	1	no
21ur-11150	21ur-11150	21ur-11150	chrIV:15069477-15069498	ref.DSN	NSM.DSN	NOTEST	0	0	0	0	1	1	no
21ur-11151	21ur-11151	21ur-11151	chrIV:15530834-15530855	ref.DSN	NSM.DSN	NOTEST	0	0	0	0	1	1	no
21ur-11152	21ur-11152	21ur-11152	chrIV:5763833-5763857	ref.DSN	NSM.DSN	NOTEST	0	0	0	0	1	1	no
21ur-11153	21ur-11153	21ur-11153	chrIV:5048972-5048992	ref.DSN	NSM.DSN	NOTEST	0	0	0	0	1	1	no
21ur-11154	21ur-11154	21ur-11154	chrIV:13691019-13691043	ref.DSN	NSM.DSN	NOTEST	0	0	0	0	1	1	no
21ur-11155	21ur-11155	21ur-11155	chrIV:13698026-13698048	ref.DSN	NSM.DSN	NOTEST	0	0	0	0	1	1	no
21ur-11157	21ur-11157	21ur-11157	chrIV:13701749-13703931	ref.DSN	NSM.DSN	NOTEST	0	0	0	0	1	1	no
21ur-11158	21ur-11158	21ur-11158	chrII:7033552-7033573	ref.DSN	NSM.DSN	NOTEST	0	0	0	0	1	1	no
21ur-11159	21ur-11159	21ur-11159	chrIV:5127393-5145607	ref.DSN	NSM.DSN	NOTEST	0	0	0	0	1	1	no
21ur-1116	21ur-1116	21ur-1116	chrIV:15896213-16675918	ref.DSN	NSM.DSN	NOTEST	0	0	0	0	1	1	no
21ur-11161	21ur-11161	21ur-11161	chrIV:16726196-16726217	ref.DSN	NSM.DSN	NOTEST	0	0	0	0	1	1	no
21ur-11162	21ur-11162	21ur-11162	chrIV:15896213-16675918	ref.DSN	NSM.DSN	NOTEST	0	0	0	0	1	1	no
21ur-11164	21ur-11164	21ur-11164	chrIV:15896213-16675918	ref.DSN	NSM.DSN	NOTEST	0	0	0	0	1	1	no
21ur-11165	21ur-11165	21ur-11165	chrII:14483417-14483438	ref.DSN	NSM.DSN	NOTEST	0	0	0	0	1	1	no
21ur-11166	21ur-11166	21ur-11166	chrIV:15205967-15205991	ref.DSN	NSM.DSN	NOTEST	0	0	0	0	1	1	no
21ur-11167	21ur-11167	21ur-11167	chrIV:14374101-14379363	ref.DSN	NSM.DSN	NOTEST	0	0	0	0	1	1	no
21ur-11168	21ur-11168	21ur-11168	chrIV:14103528-14103553	ref.DSN	NSM.DSN	NOTEST	0	0	0	0	1	1	no
21ur-11169	21ur-11169	21ur-11169	chrIV:14642780-14642804	ref.DSN	NSM.DSN	NOTEST	0	0	0	0	1	1	no
21ur-1117	21ur-1117	21ur-1117	chrIV:14239416-14239437	ref.DSN	NSM.DSN	NOTEST	0	0	0	0	1	1	no
21ur-11171	21ur-11171	21ur-11171	chrIV:15533313-15539907	ref.DSN	NSM.DSN	NOTEST	0	0	0	0	1	1	no
21ur-11172	21ur-11172	21ur-11172	chrIV:5008427-5008448	ref.DSN	NSM.DSN	NOTEST	0	0	0	0	1	1	no
21ur-11173	21ur-11173	21ur-11173	chrIV:13866793-13866814	ref.DSN	NSM.DSN	NOTEST	0	0	0	0	1	1	no
21ur-11174	21ur-11174	21ur-11174	chrIV:16971034-16971055	ref.DSN	NSM.DSN	NOTEST	0	0	0	0	1	1	no
21ur-11175	21ur-11175	21ur-11175	chrIV:15896213-16675918	ref.DSN	NSM.DSN	NOTEST	0	0	0	0	1	1	no
21ur-11176	21ur-11176	21ur-11176	chrIV:14434879-14434903	ref.DSN	NSM.DSN	NOTEST	0	0	0	0	1	1	no
21ur-11177	21ur-11177	21ur-11177	chrIV:15896213-16675918	ref.DSN	NSM.DSN	NOTEST	0	0	0	0	1	1	no
21ur-11178	21ur-11178	21ur-11178	chrIV:17144318-17150816	ref.DSN	NSM.DSN	NOTEST	0	0	0	0	1	1	no
21ur-11179	21ur-11179	21ur-11179	chrIV:15868004-15868028	ref.DSN	NSM.DSN	NOTEST	0	0	0	0	1	1	no
21ur-1118	21ur-1118	21ur-1118	chrIV:15896213-16675918	ref.DSN	NSM.DSN	NOTEST	0	0	0	0	1	1	no
21ur-11180	21ur-11180	21ur-11180	chrIV:14336037-14336058	ref.DSN	NSM.DSN	NOTEST	0	0	0	0	1	1	no
21ur-11181	21ur-11181	21ur-11181	chrIV:15872542-15872568	ref.DSN	NSM.DSN	NOTEST	0	0	0	0	1	1	no
21ur-11182	21ur-11182	21ur-11182	chrIV:5672621-5674516	ref.DSN	NSM.DSN	NOTEST	0	0	0	0	1	1	no
21ur-11183	21ur-11183	21ur-11183	chrIV:14234315-14239051	ref.DSN	NSM.DSN	NOTEST	0	0	0	0	1	1	no
21ur-11184	21ur-11184	21ur-11184	chrIV:13810846-13810870	ref.DSN	NSM.DSN	NOTEST	0	0	0	0	1	1	no
21ur-11185	21ur-11185	21ur-11185	chrIV:14373216-14373240	ref.DSN	NSM.DSN	NOTEST	0	0	0	0	1	1	no
21ur-11186	21ur-11186	21ur-11186	chrIV:5881596-5881617	ref.DSN	NSM.DSN	NOTEST	0	0	0	0	1	1	no
21ur-11187	21ur-11187	21ur-11187	chrIV:14372416-14372443	ref.DSN	NSM.DSN	NOTEST	0	0	0	0	1	1	no
21ur-11188	21ur-11188	21ur-11188	chrIV:16707661-16707682	ref.DSN	NSM.DSN	NOTEST	0	0	0	0	1	1	no
21ur-11189	21ur-11189	21ur-11189	chrIV:14323302-14323326	ref.DSN	NSM.DSN	NOTEST	0	0	0	0	1	1	no
21ur-1119	21ur-1119	21ur-1119	chrIV:15483440-15483461	ref.DSN	NSM.DSN	NOTEST	0	0	0	0	1	1	no
21ur-11190	21ur-11190	21ur-11190	chrIV:15723834-15723858	ref.DSN	NSM.DSN	NOTEST	0	0	0	0	1	1	no
21ur-11191	21ur-11191	21ur-11191	chrIV:16814099-16814123	ref.DSN	NSM.DSN	NOTEST	0	0	0	0	1	1	no
21ur-11192	21ur-11192	21ur-11192	chrIV:14328578-14328602	ref.DSN	NSM.DSN	NOTEST	0	0	0	0	1	1	no
21ur-11193	21ur-11193	21ur-11193	chrIV:5746852-5746876	ref.DSN	NSM.DSN	NOTEST	0	0	0	0	1	1	no
21ur-11194	21ur-11194	21ur-11194	chrIV:14220007-14224332	ref.DSN	NSM.DSN	NOTEST	0	0	0	0	1	1	no
21ur-11195	21ur-11195	21ur-11195	chrIV:15148538-15148561	ref.DSN	NSM.DSN	NOTEST	0	0	0	0	1	1	no
21ur-11196	21ur-11196	21ur-11196	chrIV:5401625-5401646	ref.DSN	NSM.DSN	NOTEST	0	0	0	0	1	1	no
21ur-11197	21ur-11197	21ur-11197	chrIV:5744398-5746809	ref.DSN	NSM.DSN	NOTEST	0	0	0	0	1	1	no
21ur-11199	21ur-11199	21ur-11199	chrIV:15115536-15120209	ref.DSN	NSM.DSN	NOTEST	0	0	0	0	1	1	no
21ur-112	21ur-112	21ur-112	chrIV:15690537-15690558	ref.DSN	NSM.DSN	NOTEST	0	0	0	0	1	1	no
21ur-1120	21ur-1120	21ur-1120	chrIV:15896213-16675918	ref.DSN	NSM.DSN	NOTEST	0	0	0	0	1	1	no
21ur-11200	21ur-11200	21ur-11200	chrIV:13912405-13912426	ref.DSN	NSM.DSN	NOTEST	0	0	0	0	1	1	no
21ur-11201	21ur-11201	21ur-11201	chrIV:15246409-15246430	ref.DSN	NSM.DSN	NOTEST	0	0	0	0	1	1	no
21ur-11202	21ur-11202	21ur-11202	chrIV:4998954-4998975	ref.DSN	NSM.DSN	NOTEST	0	0	0	0	1	1	no
21ur-11203	21ur-11203	21ur-11203	chrIV:15896213-16675918	ref.DSN	NSM.DSN	NOTEST	0	0	0	0	1	1	no
21ur-11204	21ur-11204	21ur-11204	chrIV:15625602-15625623	ref.DSN	NSM.DSN	NOTEST	0	0	0	0	1	1	no
21ur-11205	21ur-11205	21ur-11205	chrIV:6995862-6995883	ref.DSN	NSM.DSN	NOTEST	0	0	0	0	1	1	no
21ur-11206	21ur-11206	21ur-11206	chrIV:5787309-5787331	ref.DSN	NSM.DSN	NOTEST	0	0	0	0	1	1	no
21ur-11208	21ur-11208	21ur-11208	chrII:9479658-9480032	ref.DSN	NSM.DSN	NOTEST	0	0	0	0	1	1	no
21ur-1121	21ur-1121	21ur-1121	chrIV:15896213-16675918	ref.DSN	NSM.DSN	NOTEST	0	0	0	0	1	1	no
21ur-11210	21ur-11210	21ur-11210	chrIV:6040963-6073953	ref.DSN	NSM.DSN	NOTEST	0	0	0	0	1	1	no
21ur-11211	21ur-11211	21ur-11211	chrIV:15896213-16675918	ref.DSN	NSM.DSN	NOTEST	0	0	0	0	1	1	no
21ur-11212	21ur-11212	21ur-11212	chrIV:14803639-14803664	ref.DSN	NSM.DSN	NOTEST	0	0	0	0	1	1	no
21ur-11213	21ur-11213	21ur-11213	chrIV:15896213-16675918	ref.DSN	NSM.DSN	NOTEST	0	0	0	0	1	1	no
21ur-11214	21ur-11214	21ur-11214	chrIV:15896213-16675918	ref.DSN	NSM.DSN	NOTEST	0	0	0	0	1	1	no
21ur-11216	21ur-11216	21ur-11216	chrIV:15896213-16675918	ref.DSN	NSM.DSN	NOTEST	0	0	0	0	1	1	no
21ur-11217	21ur-11217	21ur-11217	chrIV:5405688-5407325	ref.DSN	NSM.DSN	NOTEST	0	0	0	0	1	1	no
21ur-11218	21ur-11218	21ur-11218	chrIV:5439065-5450635	ref.DSN	NSM.DSN	NOTEST	0	0	0	0	1	1	no
21ur-1122	21ur-1122	21ur-1122	chrIV:14642168-14642189	ref.DSN	NSM.DSN	NOTEST	0	0	0	0	1	1	no
21ur-11220	21ur-11220	21ur-11220	chrIV:15834034-15834055	ref.DSN	NSM.DSN	NOTEST	0	0	0	0	1	1	no
21ur-11221	21ur-11221	21ur-11221	chrIV:4934405-4936635	ref.DSN	NSM.DSN	NOTEST	0	0	0	0	1	1	no
21ur-11223	21ur-11223	21ur-11223	chrIV:14220007-14224332	ref.DSN	NSM.DSN	NOTEST	0	0	0	0	1	1	no
21ur-11224	21ur-11224	21ur-11224	chrIV:15896213-16675918	ref.DSN	NSM.DSN	NOTEST	0	0	0	0	1	1	no
21ur-11225	21ur-11225	21ur-11225	chrIV:15279386-15279410	ref.DSN	NSM.DSN	NOTEST	0	0	0	0	1	1	no
21ur-11226	21ur-11226	21ur-11226	chrIV:14833036-14833060	ref.DSN	NSM.DSN	NOTEST	0	0	0	0	1	1	no
21ur-11227	21ur-11227	21ur-11227	chrIV:14394102-14400122	ref.DSN	NSM.DSN	NOTEST	0	0	0	0	1	1	no
21ur-11228	21ur-11228	21ur-11228	chrIV:6019965-6034527	ref.DSN	NSM.DSN	NOTEST	0	0	0	0	1	1	no
21ur-11229	21ur-11229	21ur-11229	chrIV:5916007-5921384	ref.DSN	NSM.DSN	NOTEST	0	0	0	0	1	1	no
21ur-11230	21ur-11230	21ur-11230	chrIV:5405688-5407325	ref.DSN	NSM.DSN	NOTEST	0	0	0	0	1	1	no
21ur-11232	21ur-11232	21ur-11232	chrIV:5053215-5053255	ref.DSN	NSM.DSN	NOTEST	0	0	0	0	1	1	no
21ur-11233	21ur-11233	21ur-11233	chrIV:15896213-16675918	ref.DSN	NSM.DSN	NOTEST	0	0	0	0	1	1	no
21ur-11234	21ur-11234	21ur-11234	chrIV:14263249-14263270	ref.DSN	NSM.DSN	NOTEST	0	0	0	0	1	1	no
21ur-11235	21ur-11235	21ur-11235	chrIV:5787246-5787267	ref.DSN	NSM.DSN	NOTEST	0	0	0	0	1	1	no
21ur-11236	21ur-11236	21ur-11236	chrIV:15755334-15755355	ref.DSN	NSM.DSN	NOTEST	0	0	0	0	1	1	no
21ur-1124	21ur-1124	21ur-1124	chrIV:15569390-15569411	ref.DSN	NSM.DSN	NOTEST	0	0	0	0	1	1	no
21ur-11240	21ur-11240	21ur-11240	chrIV:6409749-6413510	ref.DSN	NSM.DSN	NOTEST	0	0	0	0	1	1	no
21ur-11241	21ur-11241	21ur-11241	chrIV:14608388-14608412	ref.DSN	NSM.DSN	NOTEST	0	0	0	0	1	1	no
21ur-11243	21ur-11243	21ur-11243	chrIV:15269180-15269201	ref.DSN	NSM.DSN	NOTEST	0	0	0	0	1	1	no
21ur-11245	21ur-11245	21ur-11245	chrIV:15589730-15589754	ref.DSN	NSM.DSN	NOTEST	0	0	0	0	1	1	no
21ur-11247	21ur-11247	21ur-11247	chrIV:15896213-16675918	ref.DSN	NSM.DSN	NOTEST	0	0	0	0	1	1	no
21ur-11248	21ur-11248	21ur-11248	chrIV:14836530-14836555	ref.DSN	NSM.DSN	NOTEST	0	0	0	0	1	1	no
21ur-11249	21ur-11249	21ur-11249	chrIV:15249568-15249592	ref.DSN	NSM.DSN	NOTEST	0	0	0	0	1	1	no
21ur-11250	21ur-11250	21ur-11250	chrIV:15807434-15807455	ref.DSN	NSM.DSN	NOTEST	0	0	0	0	1	1	no
21ur-11251	21ur-11251	21ur-11251	chrIV:15888814-15888835	ref.DSN	NSM.DSN	NOTEST	0	0	0	0	1	1	no
21ur-11252	21ur-11252	21ur-11252	chrIV:13934419-13943703	ref.DSN	NSM.DSN	NOTEST	0	0	0	0	1	1	no
21ur-11253	21ur-11253	21ur-11253	chrIV:13989107-14012001	ref.DSN	NSM.DSN	NOTEST	0	0	0	0	1	1	no
21ur-11254	21ur-11254	21ur-11254	chrIV:17223742-17224951	ref.DSN	NSM.DSN	NOTEST	0	0	0	0	1	1	no
21ur-11255	21ur-11255	21ur-11255	chrIV:13952725-13963709	ref.DSN	NSM.DSN	NOTEST	0	0	0	0	1	1	no
21ur-11256	21ur-11256	21ur-11256	chrIV:15136718-15136739	ref.DSN	NSM.DSN	NOTEST	0	0	0	0	1	1	no
21ur-11257	21ur-11257	21ur-11257	chrIV:5040990-5045388	ref.DSN	NSM.DSN	NOTEST	0	0	0	0	1	1	no
21ur-11258	21ur-11258	21ur-11258	chrIV:15372464-15372485	ref.DSN	NSM.DSN	NOTEST	0	0	0	0	1	1	no
21ur-1126	21ur-1126	21ur-1126	chrIV:15151500-15151521	ref.DSN	NSM.DSN	NOTEST	0	0	0	0	1	1	no
21ur-11260	21ur-11260	21ur-11260	chrIV:17198156-17206769	ref.DSN	NSM.DSN	NOTEST	0	0	0	0	1	1	no
21ur-11261	21ur-11261	21ur-11261	chrIV:5364410-5364431	ref.DSN	NSM.DSN	NOTEST	0	0	0	0	1	1	no
21ur-11263	21ur-11263	21ur-11263	chrIV:5667656-5669484	ref.DSN	NSM.DSN	NOTEST	0	0	0	0	1	1	no
21ur-11264	21ur-11264	21ur-11264	chrIV:10009430-10009451	ref.DSN	NSM.DSN	NOTEST	0	0	0	0	1	1	no
21ur-11265	21ur-11265	21ur-11265	chrIV:15673332-15673353	ref.DSN	NSM.DSN	NOTEST	0	0	0	0	1	1	no
21ur-11266	21ur-11266	21ur-11266	chrIV:14677170-14677191	ref.DSN	NSM.DSN	NOTEST	0	0	0	0	1	1	no
21ur-11268	21ur-11268	21ur-11268	chrIV:14636010-14636031	ref.DSN	NSM.DSN	NOTEST	0	0	0	0	1	1	no
21ur-11269	21ur-11269	21ur-11269	chrIV:5975563-6004021	ref.DSN	NSM.DSN	NOTEST	0	0	0	0	1	1	no
21ur-1127	21ur-1127	21ur-1127	chrIV:13826052-13826076	ref.DSN	NSM.DSN	NOTEST	0	0	0	0	1	1	no
21ur-11271	21ur-11271	21ur-11271	chrIV:16787293-16788477	ref.DSN	NSM.DSN	NOTEST	0	0	0	0	1	1	no
21ur-11272	21ur-11272	21ur-11272	chrIV:15896213-16675918	ref.DSN	NSM.DSN	NOTEST	0	0	0	0	1	1	no
21ur-11274	21ur-11274	21ur-11274	chrIV:6185654-6185675	ref.DSN	NSM.DSN	NOTEST	0	0	0	0	1	1	no
21ur-11277	21ur-11277	21ur-11277	chrIV:5925007-5925028	ref.DSN	NSM.DSN	NOTEST	0	0	0	0	1	1	no
21ur-11279	21ur-11279	21ur-11279	chrIV:17066105-17066126	ref.DSN	NSM.DSN	NOTEST	0	0	0	0	1	1	no
21ur-1128	21ur-1128	21ur-1128	chrIV:14812725-14812746	ref.DSN	NSM.DSN	NOTEST	0	0	0	0	1	1	no
21ur-11280	21ur-11280	21ur-11280	chrIV:14360258-14360279	ref.DSN	NSM.DSN	NOTEST	0	0	0	0	1	1	no
21ur-11281	21ur-11281	21ur-11281	chrIV:15896213-16675918	ref.DSN	NSM.DSN	NOTEST	0	0	0	0	1	1	no
21ur-11282	21ur-11282	21ur-11282	chrIV:13750311-13770327	ref.DSN	NSM.DSN	NOTEST	0	0	0	0	1	1	no
21ur-11283	21ur-11283	21ur-11283	chrIV:15298465-15298489	ref.DSN	NSM.DSN	NOTEST	0	0	0	0	1	1	no
21ur-11285	21ur-11285	21ur-11285	chrIV:15270265-15275729	ref.DSN	NSM.DSN	NOTEST	0	0	0	0	1	1	no
21ur-11286	21ur-11286	21ur-11286	chrIV:17192962-17192983	ref.DSN	NSM.DSN	NOTEST	0	0	0	0	1	1	no
21ur-11287	21ur-11287	21ur-11287	chrIV:14401156-14412859	ref.DSN	NSM.DSN	NOTEST	0	0	0	0	1	1	no
21ur-1129	21ur-1129	21ur-1129	chrIV:13750311-13770327	ref.DSN	NSM.DSN	NOTEST	0	0	0	0	1	1	no
21ur-11290	21ur-11290	21ur-11290	chrIV:14879533-14900361	ref.DSN	NSM.DSN	NOTEST	0	0	0	0	1	1	no
21ur-11291	21ur-11291	21ur-11291	chrIV:14658289-14674958	ref.DSN	NSM.DSN	NOTEST	0	0	0	0	1	1	no
21ur-11292	21ur-11292	21ur-11292	chrIV:15896213-16675918	ref.DSN	NSM.DSN	NOTEST	0	0	0	0	1	1	no
21ur-11293	21ur-11293	21ur-11293	chrIV:15488206-15488227	ref.DSN	NSM.DSN	NOTEST	0	0	0	0	1	1	no
21ur-11294	21ur-11294	21ur-11294	chrIV:6655568-6655589	ref.DSN	NSM.DSN	NOTEST	0	0	0	0	1	1	no
21ur-11295	21ur-11295	21ur-11295	chrIV:16729412-16729436	ref.DSN	NSM.DSN	NOTEST	0	0	0	0	1	1	no
21ur-11296	21ur-11296	21ur-11296	chrIV:6454663-6454684	ref.DSN	NSM.DSN	NOTEST	0	0	0	0	1	1	no
21ur-11297	21ur-11297	21ur-11297	chrIV:16698399-16698421	ref.DSN	NSM.DSN	NOTEST	0	0	0	0	1	1	no
21ur-11298	21ur-11298	21ur-11298	chrIV:15090544-15090567	ref.DSN	NSM.DSN	NOTEST	0	0	0	0	1	1	no
21ur-11299	21ur-11299	21ur-11299	chrIV:15702516-15702537	ref.DSN	NSM.DSN	NOTEST	0	0	0	0	1	1	no
21ur-113	21ur-113	21ur-113	chrIV:15700520-15700541	ref.DSN	NSM.DSN	NOTEST	0	0	0	0	1	1	no
21ur-1130	21ur-1130	21ur-1130	chrIV:15370623-15370654	ref.DSN	NSM.DSN	NOTEST	0	0	0	0	1	1	no
21ur-11300	21ur-11300	21ur-11300	chrIV:14505826-14505848	ref.DSN	NSM.DSN	NOTEST	0	0	0	0	1	1	no
21ur-11301	21ur-11301	21ur-11301	chrIV:16748303-16748324	ref.DSN	NSM.DSN	NOTEST	0	0	0	0	1	1	no
21ur-11302	21ur-11302	21ur-11302	chrIV:15896213-16675918	ref.DSN	NSM.DSN	NOTEST	0	0	0	0	1	1	no
21ur-11304	21ur-11304	21ur-11304	chrIV:15092848-15098344	ref.DSN	NSM.DSN	NOTEST	0	0	0	0	1	1	no
21ur-11305	21ur-11305	21ur-11305	chrIV:14165770-14168378	ref.DSN	NSM.DSN	NOTEST	0	0	0	0	1	1	no
21ur-11308	21ur-11308	21ur-11308	chrIV:14919368-14919390	ref.DSN	NSM.DSN	NOTEST	0	0	0	0	1	1	no
21ur-11309	21ur-11309	21ur-11309	chrIV:15896213-16675918	ref.DSN	NSM.DSN	NOTEST	0	0	0	0	1	1	no
21ur-1131	21ur-1131	21ur-1131	chrIV:14250900-14250921	ref.DSN	NSM.DSN	NOTEST	0	0	0	0	1	1	no
21ur-11310	21ur-11310	21ur-11310	chrIV:6403055-6403077	ref.DSN	NSM.DSN	NOTEST	0	0	0	0	1	1	no
21ur-11311	21ur-11311	21ur-11311	chrIV:5824738-5824759	ref.DSN	NSM.DSN	NOTEST	0	0	0	0	1	1	no
21ur-11312	21ur-11312	21ur-11312	chrIV:5036305-5036326	ref.DSN	NSM.DSN	NOTEST	0	0	0	0	1	1	no
21ur-11313	21ur-11313	21ur-11313	chrIV:6433167-6433188	ref.DSN	NSM.DSN	NOTEST	0	0	0	0	1	1	no
21ur-11314	21ur-11314	21ur-11314	chrIV:15722844-15722867	ref.DSN	NSM.DSN	NOTEST	0	0	0	0	1	1	no
21ur-11315	21ur-11315	21ur-11315	chrIV:5808530-5808551	ref.DSN	NSM.DSN	NOTEST	0	0	0	0	1	1	no
21ur-11316	21ur-11316	21ur-11316	chrIV:14106560-14107634	ref.DSN	NSM.DSN	NOTEST	0	0	0	0	1	1	no
21ur-11318	21ur-11318	21ur-11318	chrIV:5882740-5883980	ref.DSN	NSM.DSN	NOTEST	0	0	0	0	1	1	no
21ur-1132	21ur-1132	21ur-1132	chrIV:16977878-16977902	ref.DSN	NSM.DSN	NOTEST	0	0	0	0	1	1	no
21ur-11320	21ur-11320	21ur-11320	chrIV:11273472-11281822	ref.DSN	NSM.DSN	NOTEST	0	0	0	0	1	1	no
21ur-11321	21ur-11321	21ur-11321	chrIV:14012078-14012099	ref.DSN	NSM.DSN	NOTEST	0	0	0	0	1	1	no
21ur-11322	21ur-11322	21ur-11322	chrIV:15710943-15721773	ref.DSN	NSM.DSN	NOTEST	0	0	0	0	1	1	no
21ur-11324	21ur-11324	21ur-11324	chrIV:14132553-14132574	ref.DSN	NSM.DSN	NOTEST	0	0	0	0	1	1	no
21ur-11325	21ur-11325	21ur-11325	chrIV:16726236-16726261	ref.DSN	NSM.DSN	NOTEST	0	0	0	0	1	1	no
21ur-11327	21ur-11327	21ur-11327	chrIV:15176315-15176340	ref.DSN	NSM.DSN	NOTEST	0	0	0	0	1	1	no
21ur-11328	21ur-11328	21ur-11328	chrIV:5147047-5147068	ref.DSN	NSM.DSN	NOTEST	0	0	0	0	1	1	no
21ur-11329	21ur-11329	21ur-11329	chrIV:6194899-6194923	ref.DSN	NSM.DSN	NOTEST	0	0	0	0	1	1	no
21ur-1133	21ur-1133	21ur-1133	chrIV:15896213-16675918	ref.DSN	NSM.DSN	NOTEST	0	0	0	0	1	1	no
21ur-11331	21ur-11331	21ur-11331	chrIV:15896213-16675918	ref.DSN	NSM.DSN	NOTEST	0	0	0	0	1	1	no
21ur-11333	21ur-11333	21ur-11333	chrIV:16821878-16821902	ref.DSN	NSM.DSN	NOTEST	0	0	0	0	1	1	no
21ur-11334	21ur-11334	21ur-11334	chrIV:15896213-16675918	ref.DSN	NSM.DSN	NOTEST	0	0	0	0	1	1	no
21ur-11336	21ur-11336	21ur-11336	chrIV:13868762-13876580	ref.DSN	NSM.DSN	NOTEST	0	0	0	0	1	1	no
21ur-11337	21ur-11337	21ur-11337	chrIV:15061896-15065684	ref.DSN	NSM.DSN	NOTEST	0	0	0	0	1	1	no
21ur-11338	21ur-11338	21ur-11338	chrIV:13690189-13690211	ref.DSN	NSM.DSN	NOTEST	0	0	0	0	1	1	no
21ur-11339	21ur-11339	21ur-11339	chrIV:15896213-16675918	ref.DSN	NSM.DSN	NOTEST	0	0	0	0	1	1	no
21ur-1134	21ur-1134	21ur-1134	chrIV:13827875-13844884	ref.DSN	NSM.DSN	NOTEST	0	0	0	0	1	1	no
21ur-11340	21ur-11340	21ur-11340	chrIV:15896213-16675918	ref.DSN	NSM.DSN	NOTEST	0	0	0	0	1	1	no
21ur-11342	21ur-11342	21ur-11342	chrIV:15412179-15412200	ref.DSN	NSM.DSN	NOTEST	0	0	0	0	1	1	no
21ur-11343	21ur-11343	21ur-11343	chrIV:5864533-5865864	ref.DSN	NSM.DSN	NOTEST	0	0	0	0	1	1	no
21ur-11344	21ur-11344	21ur-11344	chrII:9877931-9877952	ref.DSN	NSM.DSN	NOTEST	0	0	0	0	1	1	no
21ur-11345	21ur-11345	21ur-11345	chrIV:5111205-5111231	ref.DSN	NSM.DSN	NOTEST	0	0	0	0	1	1	no
21ur-11347	21ur-11347	21ur-11347	chrIV:15896213-16675918	ref.DSN	NSM.DSN	NOTEST	0	0	0	0	1	1	no
21ur-11348	21ur-11348	21ur-11348	chrIV:15871503-15871540	ref.DSN	NSM.DSN	NOTEST	0	0	0	0	1	1	no
21ur-11349	21ur-11349	21ur-11349	chrIV:14901547-14901572	ref.DSN	NSM.DSN	NOTEST	0	0	0	0	1	1	no
21ur-1135	21ur-1135	21ur-1135	chrIV:14707482-14707503	ref.DSN	NSM.DSN	NOTEST	0	0	0	0	1	1	no
21ur-11350	21ur-11350	21ur-11350	chrIV:15774993-15775015	ref.DSN	NSM.DSN	NOTEST	0	0	0	0	1	1	no
21ur-11351	21ur-11351	21ur-11351	chrIV:5735049-5736910	ref.DSN	NSM.DSN	NOTEST	0	0	0	0	1	1	no
21ur-11352	21ur-11352	21ur-11352	chrIV:6405164-6408193	ref.DSN	NSM.DSN	NOTEST	0	0	0	0	1	1	no
21ur-11353	21ur-11353	21ur-11353	chrIV:14746803-14746825	ref.DSN	NSM.DSN	NOTEST	0	0	0	0	1	1	no
21ur-11355	21ur-11355	21ur-11355	chrIV:15694328-15694349	ref.DSN	NSM.DSN	NOTEST	0	0	0	0	1	1	no
21ur-11357	21ur-11357	21ur-11357	chrIV:15298851-15298872	ref.DSN	NSM.DSN	NOTEST	0	0	0	0	1	1	no
21ur-11358	21ur-11358	21ur-11358	chrIV:6040963-6073953	ref.DSN	NSM.DSN	NOTEST	0	0	0	0	1	1	no
21ur-11360	21ur-11360	21ur-11360	chrIV:16839341-16839362	ref.DSN	NSM.DSN	NOTEST	0	0	0	0	1	1	no
21ur-11361	21ur-11361	21ur-11361	chrIV:5867775-5870161	ref.DSN	NSM.DSN	NOTEST	0	0	0	0	1	1	no
21ur-11362	21ur-11362	21ur-11362	chrIV:14291943-14319262	ref.DSN	NSM.DSN	NOTEST	0	0	0	0	1	1	no
21ur-11363	21ur-11363	21ur-11363	chrIV:6804365-6804386	ref.DSN	NSM.DSN	NOTEST	0	0	0	0	1	1	no
21ur-11365	21ur-11365	21ur-11365	chrIV:16697382-16697403	ref.DSN	NSM.DSN	NOTEST	0	0	0	0	1	1	no
21ur-11366	21ur-11366	21ur-11366	chrIV:15896213-16675918	ref.DSN	NSM.DSN	NOTEST	0	0	0	0	1	1	no
21ur-11367	21ur-11367	21ur-11367	chrIV:4848457-4848479	ref.DSN	NSM.DSN	NOTEST	0	0	0	0	1	1	no
21ur-11369	21ur-11369	21ur-11369	chrIV:15089623-15089644	ref.DSN	NSM.DSN	NOTEST	0	0	0	0	1	1	no
21ur-1137	21ur-1137	21ur-1137	chrIV:15896213-16675918	ref.DSN	NSM.DSN	NOTEST	0	0	0	0	1	1	no
21ur-11370	21ur-11370	21ur-11370	chrIV:15896213-16675918	ref.DSN	NSM.DSN	NOTEST	0	0	0	0	1	1	no
21ur-11371	21ur-11371	21ur-11371	chrIV:15896213-16675918	ref.DSN	NSM.DSN	NOTEST	0	0	0	0	1	1	no
21ur-11373	21ur-11373	21ur-11373	chrIV:6040963-6073953	ref.DSN	NSM.DSN	NOTEST	0	0	0	0	1	1	no
21ur-11374	21ur-11374	21ur-11374	chrIV:15355537-15355562	ref.DSN	NSM.DSN	NOTEST	0	0	0	0	1	1	no
21ur-11375	21ur-11375	21ur-11375	chrIV:14549798-14551929	ref.DSN	NSM.DSN	NOTEST	0	0	0	0	1	1	no
21ur-11376	21ur-11376	21ur-11376	chrIV:13705669-13705690	ref.DSN	NSM.DSN	NOTEST	0	0	0	0	1	1	no
21ur-11377	21ur-11377	21ur-11377	chrIV:16889174-16889195	ref.DSN	NSM.DSN	NOTEST	0	0	0	0	1	1	no
21ur-11378	21ur-11378	21ur-11378	chrIV:14998947-14998968	ref.DSN	NSM.DSN	NOTEST	0	0	0	0	1	1	no
21ur-11379	21ur-11379	21ur-11379	chrIV:17050124-17050146	ref.DSN	NSM.DSN	NOTEST	0	0	0	0	1	1	no
21ur-1138	21ur-1138	21ur-1138	chrIV:14599564-14599585	ref.DSN	NSM.DSN	NOTEST	0	0	0	0	1	1	no
21ur-11380	21ur-11380	21ur-11380	chrIV:15896213-16675918	ref.DSN	NSM.DSN	NOTEST	0	0	0	0	1	1	no
21ur-11381	21ur-11381	21ur-11381	chrIV:5126448-5126469	ref.DSN	NSM.DSN	NOTEST	0	0	0	0	1	1	no
21ur-11383	21ur-11383	21ur-11383	chrIV:14642995-14653341	ref.DSN	NSM.DSN	NOTEST	0	0	0	0	1	1	no
21ur-11385	21ur-11385	21ur-11385	chrIV:16718443-16718464	ref.DSN	NSM.DSN	NOTEST	0	0	0	0	1	1	no
21ur-11386	21ur-11386	21ur-11386	chrIV:14877341-14877365	ref.DSN	NSM.DSN	NOTEST	0	0	0	0	1	1	no
21ur-11387	21ur-11387	21ur-11387	chrIV:15490812-15490833	ref.DSN	NSM.DSN	NOTEST	0	0	0	0	1	1	no
21ur-11388	21ur-11388	21ur-11388	chrIV:15551157-15554677	ref.DSN	NSM.DSN	NOTEST	0	0	0	0	1	1	no
21ur-1139	21ur-1139	21ur-1139	chrIV:15896213-16675918	ref.DSN	NSM.DSN	NOTEST	0	0	0	0	1	1	no
21ur-11390	21ur-11390	21ur-11390	chrIV:15896213-16675918	ref.DSN	NSM.DSN	NOTEST	0	0	0	0	1	1	no
21ur-11391	21ur-11391	21ur-11391	chrIV:15896213-16675918	ref.DSN	NSM.DSN	NOTEST	0	0	0	0	1	1	no
21ur-11392	21ur-11392	21ur-11392	chrIV:14610724-14610749	ref.DSN	NSM.DSN	NOTEST	0	0	0	0	1	1	no
21ur-11393	21ur-11393	21ur-11393	chrIV:15872542-15872568	ref.DSN	NSM.DSN	NOTEST	0	0	0	0	1	1	no
21ur-11394	21ur-11394	21ur-11394	chrIV:5523782-5523803	ref.DSN	NSM.DSN	NOTEST	0	0	0	0	1	1	no
21ur-11396	21ur-11396	21ur-11396	chrIV:14273188-14273210	ref.DSN	NSM.DSN	NOTEST	0	0	0	0	1	1	no
21ur-11399	21ur-11399	21ur-11399	chrIV:17072258-17072279	ref.DSN	NSM.DSN	NOTEST	0	0	0	0	1	1	no
21ur-114	21ur-114	21ur-114	chrIV:17198156-17206769	ref.DSN	NSM.DSN	NOTEST	0	0	0	0	1	1	no
21ur-1140	21ur-1140	21ur-1140	chrIV:5031499-5031520	ref.DSN	NSM.DSN	NOTEST	0	0	0	0	1	1	no
21ur-11400	21ur-11400	21ur-11400	chrIV:15544320-15544344	ref.DSN	NSM.DSN	NOTEST	0	0	0	0	1	1	no
21ur-11401	21ur-11401	21ur-11401	chrIV:5529086-5529108	ref.DSN	NSM.DSN	NOTEST	0	0	0	0	1	1	no
21ur-11402	21ur-11402	21ur-11402	chrIV:15161124-15164864	ref.DSN	NSM.DSN	NOTEST	0	0	0	0	1	1	no
21ur-11403	21ur-11403	21ur-11403	chrIV:6628366-6631728	ref.DSN	NSM.DSN	NOTEST	0	0	0	0	1	1	no
21ur-11404	21ur-11404	21ur-11404	chrIV:14915555-14915580	ref.DSN	NSM.DSN	NOTEST	0	0	0	0	1	1	no
21ur-11405	21ur-11405	21ur-11405	chrIV:16870006-16870031	ref.DSN	NSM.DSN	NOTEST	0	0	0	0	1	1	no
21ur-11407	21ur-11407	21ur-11407	chrIV:17320760-17328596	ref.DSN	NSM.DSN	NOTEST	0	0	0	0	1	1	no
21ur-11409	21ur-11409	21ur-11409	chrIV:15049378-15053339	ref.DSN	NSM.DSN	NOTEST	0	0	0	0	1	1	no
21ur-1141	21ur-1141	21ur-1141	chrIV:13827875-13844884	ref.DSN	NSM.DSN	NOTEST	0	0	0	0	1	1	no
21ur-11410	21ur-11410	21ur-11410	chrIV:14270089-14270114	ref.DSN	NSM.DSN	NOTEST	0	0	0	0	1	1	no
21ur-11412	21ur-11412	21ur-11412	chrIV:15805903-15805928	ref.DSN	NSM.DSN	NOTEST	0	0	0	0	1	1	no
21ur-11413	21ur-11413	21ur-11413	chrIV:6157431-6172926	ref.DSN	NSM.DSN	NOTEST	0	0	0	0	1	1	no
21ur-11414	21ur-11414	21ur-11414	chrIV:13894723-13894745	ref.DSN	NSM.DSN	NOTEST	0	0	0	0	1	1	no
21ur-11415	21ur-11415	21ur-11415	chrIV:15835885-15835912	ref.DSN	NSM.DSN	NOTEST	0	0	0	0	1	1	no
21ur-11416	21ur-11416	21ur-11416	chrIV:17037018-17037061	ref.DSN	NSM.DSN	NOTEST	0	0	0	0	1	1	no
21ur-11417	21ur-11417	21ur-11417	chrIV:5766021-5766043	ref.DSN	NSM.DSN	NOTEST	0	0	0	0	1	1	no
21ur-11419	21ur-11419	21ur-11419	chrIV:10310775-10313584	ref.DSN	NSM.DSN	NOTEST	0	0	0	0	1	1	no
21ur-1142	21ur-1142	21ur-1142	chrIV:15820026-15825393	ref.DSN	NSM.DSN	NOTEST	0	0	0	0	1	1	no
21ur-11420	21ur-11420	21ur-11420	chrIV:14339461-14339483	ref.DSN	NSM.DSN	NOTEST	0	0	0	0	1	1	no
21ur-11421	21ur-11421	21ur-11421	chrIV:15283993-15284017	ref.DSN	NSM.DSN	NOTEST	0	0	0	0	1	1	no
21ur-11423	21ur-11423	21ur-11423	chrIV:13715064-13715088	ref.DSN	NSM.DSN	NOTEST	0	0	0	0	1	1	no
21ur-11424	21ur-11424	21ur-11424	chrIV:14137337-14140269	ref.DSN	NSM.DSN	NOTEST	0	0	0	0	1	1	no
21ur-11425	21ur-11425	21ur-11425	chrIV:15896213-16675918	ref.DSN	NSM.DSN	NOTEST	0	0	0	0	1	1	no
21ur-11426	21ur-11426	21ur-11426	chrIV:14653360-14653380	ref.DSN	NSM.DSN	NOTEST	0	0	0	0	1	1	no
21ur-11427	21ur-11427	21ur-11427	chrIV:15791553-15791577	ref.DSN	NSM.DSN	NOTEST	0	0	0	0	1	1	no
21ur-11428	21ur-11428	21ur-11428	chrIV:15896213-16675918	ref.DSN	NSM.DSN	NOTEST	0	0	0	0	1	1	no
21ur-11429	21ur-11429	21ur-11429	chrIV:4764739-4767797	ref.DSN	NSM.DSN	NOTEST	0	0	0	0	1	1	no
21ur-1143	21ur-1143	21ur-1143	chrIV:14967089-14967113	ref.DSN	NSM.DSN	NOTEST	0	0	0	0	1	1	no
21ur-11430	21ur-11430	21ur-11430	chrIV:14981595-14996198	ref.DSN	NSM.DSN	NOTEST	0	0	0	0	1	1	no
21ur-11431	21ur-11431	21ur-11431	chrIV:6083746-6083768	ref.DSN	NSM.DSN	NOTEST	0	0	0	0	1	1	no
21ur-11432	21ur-11432	21ur-11432	chrIV:14873447-14873468	ref.DSN	NSM.DSN	NOTEST	0	0	0	0	1	1	no
21ur-11433	21ur-11433	21ur-11433	chrIV:13681141-13681162	ref.DSN	NSM.DSN	NOTEST	0	0	0	0	1	1	no
21ur-11434	21ur-11434	21ur-11434	chrIV:4966088-4969511	ref.DSN	NSM.DSN	NOTEST	0	0	0	0	1	1	no
21ur-11435	21ur-11435	21ur-11435	chrIV:13613543-13613564	ref.DSN	NSM.DSN	NOTEST	0	0	0	0	1	1	no
21ur-11436	21ur-11436	21ur-11436	chrIV:14831867-14831888	ref.DSN	NSM.DSN	NOTEST	0	0	0	0	1	1	no
21ur-11438	21ur-11438	21ur-11438	chrIV:12062120-12062141	ref.DSN	NSM.DSN	NOTEST	0	0	0	0	1	1	no
21ur-11439	21ur-11439	21ur-11439	chrIV:15896213-16675918	ref.DSN	NSM.DSN	NOTEST	0	0	0	0	1	1	no
21ur-1144	21ur-1144	21ur-1144	chrIV:15896213-16675918	ref.DSN	NSM.DSN	NOTEST	0	0	0	0	1	1	no
21ur-11440	21ur-11440	21ur-11440	chrIV:14734317-14745427	ref.DSN	NSM.DSN	NOTEST	0	0	0	0	1	1	no
21ur-11441	21ur-11441	21ur-11441	chrIV:15896213-16675918	ref.DSN	NSM.DSN	NOTEST	0	0	0	0	1	1	no
21ur-11442	21ur-11442	21ur-11442	chrIV:5562641-5562663	ref.DSN	NSM.DSN	NOTEST	0	0	0	0	1	1	no
21ur-11443	21ur-11443	21ur-11443	chrIV:15337045-15339789	ref.DSN	NSM.DSN	NOTEST	0	0	0	0	1	1	no
21ur-11445	21ur-11445	21ur-11445	chrIV:17059212-17059236	ref.DSN	NSM.DSN	NOTEST	0	0	0	0	1	1	no
21ur-11446	21ur-11446	21ur-11446	chrIV:15441499-15441520	ref.DSN	NSM.DSN	NOTEST	0	0	0	0	1	1	no
21ur-11447	21ur-11447	21ur-11447	chrIV:13592888-13592910	ref.DSN	NSM.DSN	NOTEST	0	0	0	0	1	1	no
21ur-11448	21ur-11448	21ur-11448	chrIV:14239290-14239316	ref.DSN	NSM.DSN	NOTEST	0	0	0	0	1	1	no
21ur-11449	21ur-11449	21ur-11449	chrIV:13801635-13801661	ref.DSN	NSM.DSN	NOTEST	0	0	0	0	1	1	no
21ur-1145	21ur-1145	21ur-1145	chrIV:15566991-15567012	ref.DSN	NSM.DSN	NOTEST	0	0	0	0	1	1	no
21ur-11450	21ur-11450	21ur-11450	chrIV:17198156-17206769	ref.DSN	NSM.DSN	NOTEST	0	0	0	0	1	1	no
21ur-11451	21ur-11451	21ur-11451	chrIV:15896213-16675918	ref.DSN	NSM.DSN	NOTEST	0	0	0	0	1	1	no
21ur-11452	21ur-11452	21ur-11452	chrIV:15896213-16675918	ref.DSN	NSM.DSN	NOTEST	0	0	0	0	1	1	no
21ur-11453	21ur-11453	21ur-11453	chrIV:5172787-5172808	ref.DSN	NSM.DSN	NOTEST	0	0	0	0	1	1	no
21ur-11454	21ur-11454	21ur-11454	chrIV:15108015-15108036	ref.DSN	NSM.DSN	NOTEST	0	0	0	0	1	1	no
21ur-11457	21ur-11457	21ur-11457	chrIV:6157431-6172926	ref.DSN	NSM.DSN	NOTEST	0	0	0	0	1	1	no
21ur-11458	21ur-11458	21ur-11458	chrIV:13711613-13711639	ref.DSN	NSM.DSN	NOTEST	0	0	0	0	1	1	no
21ur-1146	21ur-1146	21ur-1146	chrIV:5149278-5149300	ref.DSN	NSM.DSN	NOTEST	0	0	0	0	1	1	no
21ur-11461	21ur-11461	21ur-11461	chrIV:15896213-16675918	ref.DSN	NSM.DSN	NOTEST	0	0	0	0	1	1	no
21ur-11463	21ur-11463	21ur-11463	chrIV:15896213-16675918	ref.DSN	NSM.DSN	NOTEST	0	0	0	0	1	1	no
21ur-11464	21ur-11464	21ur-11464	chrIV:16811881-16811903	ref.DSN	NSM.DSN	NOTEST	0	0	0	0	1	1	no
21ur-11466	21ur-11466	21ur-11466	chrIV:6426543-6426564	ref.DSN	NSM.DSN	NOTEST	0	0	0	0	1	1	no
21ur-11467	21ur-11467	21ur-11467	chrIV:14482454-14486315	ref.DSN	NSM.DSN	NOTEST	0	0	0	0	1	1	no
21ur-11468	21ur-11468	21ur-11468	chrIV:16830159-16830726	ref.DSN	NSM.DSN	NOTEST	0	0	0	0	1	1	no
21ur-11469	21ur-11469	21ur-11469	chrIV:5733204-5733225	ref.DSN	NSM.DSN	NOTEST	0	0	0	0	1	1	no
21ur-1147	21ur-1147	21ur-1147	chrIV:15741413-15741434	ref.DSN	NSM.DSN	NOTEST	0	0	0	0	1	1	no
21ur-11470	21ur-11470	21ur-11470	chrIV:15896213-16675918	ref.DSN	NSM.DSN	NOTEST	0	0	0	0	1	1	no
21ur-11471	21ur-11471	21ur-11471	chrIV:14658289-14674958	ref.DSN	NSM.DSN	NOTEST	0	0	0	0	1	1	no
21ur-11473	21ur-11473	21ur-11473	chrIV:15531667-15531691	ref.DSN	NSM.DSN	NOTEST	0	0	0	0	1	1	no
21ur-11474	21ur-11474	21ur-11474	chrIV:5779559-5779580	ref.DSN	NSM.DSN	NOTEST	0	0	0	0	1	1	no
21ur-11475	21ur-11475	21ur-11475	chrIV:14997239-14997265	ref.DSN	NSM.DSN	NOTEST	0	0	0	0	1	1	no
21ur-11476	21ur-11476	21ur-11476	chrIV:14683013-14687232	ref.DSN	NSM.DSN	NOTEST	0	0	0	0	1	1	no
21ur-11477	21ur-11477	21ur-11477	chrIV:13989107-14012001	ref.DSN	NSM.DSN	NOTEST	0	0	0	0	1	1	no
21ur-11478	21ur-11478	21ur-11478	chrIV:14589335-14589359	ref.DSN	NSM.DSN	NOTEST	0	0	0	0	1	1	no
21ur-1148	21ur-1148	21ur-1148	chrIV:13827875-13844884	ref.DSN	NSM.DSN	NOTEST	0	0	0	0	1	1	no
21ur-11480	21ur-11480	21ur-11480	chrIV:6013030-6013051	ref.DSN	NSM.DSN	NOTEST	0	0	0	0	1	1	no
21ur-11482	21ur-11482	21ur-11482	chrIV:15496253-15496278	ref.DSN	NSM.DSN	NOTEST	0	0	0	0	1	1	no
21ur-11483	21ur-11483	21ur-11483	chrIV:15572613-15572638	ref.DSN	NSM.DSN	NOTEST	0	0	0	0	1	1	no
21ur-11484	21ur-11484	21ur-11484	chrIV:13639325-13644018	ref.DSN	NSM.DSN	NOTEST	0	0	0	0	1	1	no
21ur-11485	21ur-11485	21ur-11485	chrIV:13711314-13711335	ref.DSN	NSM.DSN	NOTEST	0	0	0	0	1	1	no
21ur-11487	21ur-11487	21ur-11487	chrIV:15896213-16675918	ref.DSN	NSM.DSN	NOTEST	0	0	0	0	1	1	no
21ur-11488	21ur-11488	21ur-11488	chrIV:15896213-16675918	ref.DSN	NSM.DSN	NOTEST	0	0	0	0	1	1	no
21ur-11489	21ur-11489	21ur-11489	chrIV:5093498-5103262	ref.DSN	NSM.DSN	NOTEST	0	0	0	0	1	1	no
21ur-1149	21ur-1149	21ur-1149	chrIV:14182353-14192649	ref.DSN	NSM.DSN	NOTEST	0	0	0	0	1	1	no
21ur-11491	21ur-11491	21ur-11491	chrIV:15896213-16675918	ref.DSN	NSM.DSN	NOTEST	0	0	0	0	1	1	no
21ur-11492	21ur-11492	21ur-11492	chrIV:12167519-12167540	ref.DSN	NSM.DSN	NOTEST	0	0	0	0	1	1	no
21ur-11494	21ur-11494	21ur-11494	chrIV:14862476-14869706	ref.DSN	NSM.DSN	NOTEST	0	0	0	0	1	1	no
21ur-11495	21ur-11495	21ur-11495	chrIV:14026916-14026937	ref.DSN	NSM.DSN	NOTEST	0	0	0	0	1	1	no
21ur-11496	21ur-11496	21ur-11496	chrIV:15630750-15630775	ref.DSN	NSM.DSN	NOTEST	0	0	0	0	1	1	no
21ur-11497	21ur-11497	21ur-11497	chrIV:14981595-14996198	ref.DSN	NSM.DSN	NOTEST	0	0	0	0	1	1	no
21ur-11499	21ur-11499	21ur-11499	chrIV:14449801-14449826	ref.DSN	NSM.DSN	NOTEST	0	0	0	0	1	1	no
21ur-115	21ur-115	21ur-115	chrIV:16909191-16909212	ref.DSN	NSM.DSN	NOTEST	0	0	0	0	1	1	no
21ur-1150	21ur-1150	21ur-1150	chrIV:14965343-14965364	ref.DSN	NSM.DSN	NOTEST	0	0	0	0	1	1	no
21ur-11501	21ur-11501	21ur-11501	chrIV:15896213-16675918	ref.DSN	NSM.DSN	NOTEST	0	0	0	0	1	1	no
21ur-11502	21ur-11502	21ur-11502	chrIV:15896213-16675918	ref.DSN	NSM.DSN	NOTEST	0	0	0	0	1	1	no
21ur-11503	21ur-11503	21ur-11503	chrIV:6409749-6413510	ref.DSN	NSM.DSN	NOTEST	0	0	0	0	1	1	no
21ur-11504	21ur-11504	21ur-11504	chrIV:15896213-16675918	ref.DSN	NSM.DSN	NOTEST	0	0	0	0	1	1	no
21ur-11505	21ur-11505	21ur-11505	chrIV:5374689-5377267	ref.DSN	NSM.DSN	NOTEST	0	0	0	0	1	1	no
21ur-11506	21ur-11506	21ur-11506	chrIV:15837425-15837446	ref.DSN	NSM.DSN	NOTEST	0	0	0	0	1	1	no
21ur-11507	21ur-11507	21ur-11507	chrIV:5495919-5516254	ref.DSN	NSM.DSN	NOTEST	0	0	0	0	1	1	no
21ur-11508	21ur-11508	21ur-11508	chrIV:5331040-5331060	ref.DSN	NSM.DSN	NOTEST	0	0	0	0	1	1	no
21ur-11509	21ur-11509	21ur-11509	chrIV:5228910-5230075	ref.DSN	NSM.DSN	NOTEST	0	0	0	0	1	1	no
21ur-1151	21ur-1151	21ur-1151	chrIV:13685008-13685030	ref.DSN	NSM.DSN	NOTEST	0	0	0	0	1	1	no
21ur-11510	21ur-11510	21ur-11510	chrIV:5584673-5609618	ref.DSN	NSM.DSN	NOTEST	0	0	0	0	1	1	no
21ur-11511	21ur-11511	21ur-11511	chrIV:15896213-16675918	ref.DSN	NSM.DSN	NOTEST	0	0	0	0	1	1	no
21ur-11512	21ur-11512	21ur-11512	chrIV:15532781-15532802	ref.DSN	NSM.DSN	NOTEST	0	0	0	0	1	1	no
21ur-11513	21ur-11513	21ur-11513	chrIV:11245734-11245755	ref.DSN	NSM.DSN	NOTEST	0	0	0	0	1	1	no
21ur-11514	21ur-11514	21ur-11514	chrIV:15724710-15724734	ref.DSN	NSM.DSN	NOTEST	0	0	0	0	1	1	no
21ur-11515	21ur-11515	21ur-11515	chrIV:16800367-16800389	ref.DSN	NSM.DSN	NOTEST	0	0	0	0	1	1	no
21ur-11517	21ur-11517	21ur-11517	chrIV:15896213-16675918	ref.DSN	NSM.DSN	NOTEST	0	0	0	0	1	1	no
21ur-11518	21ur-11518	21ur-11518	chrIV:14945689-14945715	ref.DSN	NSM.DSN	NOTEST	0	0	0	0	1	1	no
21ur-11519	21ur-11519	21ur-11519	chrIV:4877393-4880307	ref.DSN	NSM.DSN	NOTEST	0	0	0	0	1	1	no
21ur-1152	21ur-1152	21ur-1152	chrIV:15896213-16675918	ref.DSN	NSM.DSN	NOTEST	0	0	0	0	1	1	no
21ur-11520	21ur-11520	21ur-11520	chrIV:15844964-15844986	ref.DSN	NSM.DSN	NOTEST	0	0	0	0	1	1	no
21ur-11521	21ur-11521	21ur-11521	chrIV:15572979-15573008	ref.DSN	NSM.DSN	NOTEST	0	0	0	0	1	1	no
21ur-11522	21ur-11522	21ur-11522	chrIV:6989530-6989551	ref.DSN	NSM.DSN	NOTEST	0	0	0	0	1	1	no
21ur-11523	21ur-11523	21ur-11523	chrIV:5822940-5822961	ref.DSN	NSM.DSN	NOTEST	0	0	0	0	1	1	no
21ur-11524	21ur-11524	21ur-11524	chrIV:15260296-15260323	ref.DSN	NSM.DSN	NOTEST	0	0	0	0	1	1	no
21ur-11525	21ur-11525	21ur-11525	chrIV:14533490-14535040	ref.DSN	NSM.DSN	NOTEST	0	0	0	0	1	1	no
21ur-11527	21ur-11527	21ur-11527	chrIV:5808568-5810292	ref.DSN	NSM.DSN	NOTEST	0	0	0	0	1	1	no
21ur-11528	21ur-11528	21ur-11528	chrIV:5707084-5708406	ref.DSN	NSM.DSN	NOTEST	0	0	0	0	1	1	no
21ur-11529	21ur-11529	21ur-11529	chrII:5062086-5062107	ref.DSN	NSM.DSN	NOTEST	0	0	0	0	1	1	no
21ur-11530	21ur-11530	21ur-11530	chrIV:5215837-5215861	ref.DSN	NSM.DSN	NOTEST	0	0	0	0	1	1	no
21ur-11531	21ur-11531	21ur-11531	chrIV:15672809-15672833	ref.DSN	NSM.DSN	NOTEST	0	0	0	0	1	1	no
21ur-11532	21ur-11532	21ur-11532	chrIV:15372719-15372740	ref.DSN	NSM.DSN	NOTEST	0	0	0	0	1	1	no
21ur-11533	21ur-11533	21ur-11533	chrIV:15896213-16675918	ref.DSN	NSM.DSN	NOTEST	0	0	0	0	1	1	no
21ur-11534	21ur-11534	21ur-11534	chrIV:5567173-5574018	ref.DSN	NSM.DSN	NOTEST	0	0	0	0	1	1	no
21ur-11535	21ur-11535	21ur-11535	chrIV:14291943-14319262	ref.DSN	NSM.DSN	NOTEST	0	0	0	0	1	1	no
21ur-11536	21ur-11536	21ur-11536	chrIV:9752553-9752574	ref.DSN	NSM.DSN	NOTEST	0	0	0	0	1	1	no
21ur-11537	21ur-11537	21ur-11537	chrIV:14456972-14464004	ref.DSN	NSM.DSN	NOTEST	0	0	0	0	1	1	no
21ur-11538	21ur-11538	21ur-11538	chrIV:14173616-14176448	ref.DSN	NSM.DSN	NOTEST	0	0	0	0	1	1	no
21ur-11539	21ur-11539	21ur-11539	chrIV:6505271-6505292	ref.DSN	NSM.DSN	NOTEST	0	0	0	0	1	1	no
21ur-1154	21ur-1154	21ur-1154	chrIV:15896213-16675918	ref.DSN	NSM.DSN	NOTEST	0	0	0	0	1	1	no
21ur-11541	21ur-11541	21ur-11541	chrIV:17028221-17028245	ref.DSN	NSM.DSN	NOTEST	0	0	0	0	1	1	no
21ur-11542	21ur-11542	21ur-11542	chrIV:6014333-6014357	ref.DSN	NSM.DSN	NOTEST	0	0	0	0	1	1	no
21ur-11543	21ur-11543	21ur-11543	chrIV:5580577-5580601	ref.DSN	NSM.DSN	NOTEST	0	0	0	0	1	1	no
21ur-11544	21ur-11544	21ur-11544	chrIV:5934441-5937433	ref.DSN	NSM.DSN	NOTEST	0	0	0	0	1	1	no
21ur-11546	21ur-11546	21ur-11546	chrIV:6888969-6897517	ref.DSN	NSM.DSN	NOTEST	0	0	0	0	1	1	no
21ur-11547	21ur-11547	21ur-11547	chrIV:16975869-16975890	ref.DSN	NSM.DSN	NOTEST	0	0	0	0	1	1	no
21ur-11548	21ur-11548	21ur-11548	chrIV:6122108-6127284	ref.DSN	NSM.DSN	NOTEST	0	0	0	0	1	1	no
21ur-11549	21ur-11549	21ur-11549	chrIV:5800499-5805470	ref.DSN	NSM.DSN	NOTEST	0	0	0	0	1	1	no
21ur-1155	21ur-1155	21ur-1155	chrIV:14570226-14572605	ref.DSN	NSM.DSN	NOTEST	0	0	0	0	1	1	no
21ur-11550	21ur-11550	21ur-11550	chrIV:15533313-15539907	ref.DSN	NSM.DSN	NOTEST	0	0	0	0	1	1	no
21ur-11551	21ur-11551	21ur-11551	chrIV:14877632-14877653	ref.DSN	NSM.DSN	NOTEST	0	0	0	0	1	1	no
21ur-11552	21ur-11552	21ur-11552	chrIV:17019121-17019142	ref.DSN	NSM.DSN	NOTEST	0	0	0	0	1	1	no
21ur-11553	21ur-11553	21ur-11553	chrIV:15896213-16675918	ref.DSN	NSM.DSN	NOTEST	0	0	0	0	1	1	no
21ur-11555	21ur-11555	21ur-11555	chrIV:15896213-16675918	ref.DSN	NSM.DSN	NOTEST	0	0	0	0	1	1	no
21ur-11556	21ur-11556	21ur-11556	chrIV:13750311-13770327	ref.DSN	NSM.DSN	NOTEST	0	0	0	0	1	1	no
21ur-11557	21ur-11557	21ur-11557	chrIV:13707641-13707665	ref.DSN	NSM.DSN	NOTEST	0	0	0	0	1	1	no
21ur-11558	21ur-11558	21ur-11558	chrIV:15896213-16675918	ref.DSN	NSM.DSN	NOTEST	0	0	0	0	1	1	no
21ur-11559	21ur-11559	21ur-11559	chrIV:5762160-5762181	ref.DSN	NSM.DSN	NOTEST	0	0	0	0	1	1	no
21ur-1156	21ur-1156	21ur-1156	chrIV:5519596-5519617	ref.DSN	NSM.DSN	NOTEST	0	0	0	0	1	1	no
21ur-11561	21ur-11561	21ur-11561	chrV:15699960-16443388	ref.DSN	NSM.DSN	NOTEST	0	0	0	0	1	1	no
21ur-11562	21ur-11562	21ur-11562	chrIV:13698449-13698473	ref.DSN	NSM.DSN	NOTEST	0	0	0	0	1	1	no
21ur-11563	21ur-11563	21ur-11563	chrIV:17225706-17225727	ref.DSN	NSM.DSN	NOTEST	0	0	0	0	1	1	no
21ur-11565	21ur-11565	21ur-11565	chrIII:5321852-5326193	ref.DSN	NSM.DSN	NOTEST	0	0	0	0	1	1	no
21ur-11567	21ur-11567	21ur-11567	chrI:3745504-3745525	ref.DSN	NSM.DSN	NOTEST	0	0	0	0	1	1	no
21ur-11569	21ur-11569	21ur-11569	chrIV:16798442-16798466	ref.DSN	NSM.DSN	NOTEST	0	0	0	0	1	1	no
21ur-1157	21ur-1157	21ur-1157	chrIV:6075288-6076145	ref.DSN	NSM.DSN	NOTEST	0	0	0	0	1	1	no
21ur-11570	21ur-11570	21ur-11570	chrIV:14837803-14853572	ref.DSN	NSM.DSN	NOTEST	0	0	0	0	1	1	no
21ur-11571	21ur-11571	21ur-11571	chrIV:15210139-15215553	ref.DSN	NSM.DSN	NOTEST	0	0	0	0	1	1	no
21ur-11572	21ur-11572	21ur-11572	chrIV:14606913-14606934	ref.DSN	NSM.DSN	NOTEST	0	0	0	0	1	1	no
21ur-11573	21ur-11573	21ur-11573	chrIV:15270265-15275729	ref.DSN	NSM.DSN	NOTEST	0	0	0	0	1	1	no
21ur-11574	21ur-11574	21ur-11574	chrIV:15896213-16675918	ref.DSN	NSM.DSN	NOTEST	0	0	0	0	1	1	no
21ur-11575	21ur-11575	21ur-11575	chrIV:15896213-16675918	ref.DSN	NSM.DSN	NOTEST	0	0	0	0	1	1	no
21ur-11576	21ur-11576	21ur-11576	chrX:13275245-13278907	ref.DSN	NSM.DSN	NOTEST	0	0	0	0	1	1	no
21ur-11577	21ur-11577	21ur-11577	chrIV:13710132-13710153	ref.DSN	NSM.DSN	NOTEST	0	0	0	0	1	1	no
21ur-11578	21ur-11578	21ur-11578	chrV:10917030-10917051	ref.DSN	NSM.DSN	NOTEST	0	0	0	0	1	1	no
21ur-11579	21ur-11579	21ur-11579	chrIV:14748587-14748622	ref.DSN	NSM.DSN	NOTEST	0	0	0	0	1	1	no
21ur-1158	21ur-1158	21ur-1158	chrIV:15605495-15605517	ref.DSN	NSM.DSN	NOTEST	0	0	0	0	1	1	no
21ur-11580	21ur-11580	21ur-11580	chrV:19809963-19853972	ref.DSN	NSM.DSN	NOTEST	0	0	0	0	1	1	no
21ur-11581	21ur-11581	21ur-11581	chrIV:15611723-15611744	ref.DSN	NSM.DSN	NOTEST	0	0	0	0	1	1	no
21ur-11582	21ur-11582	21ur-11582	chrIV:14276562-14285177	ref.DSN	NSM.DSN	NOTEST	0	0	0	0	1	1	no
21ur-11583	21ur-11583	21ur-11583	chrIV:14276562-14285177	ref.DSN	NSM.DSN	NOTEST	0	0	0	0	1	1	no
21ur-11584	21ur-11584	21ur-11584	chrIV:16683285-16683311	ref.DSN	NSM.DSN	NOTEST	0	0	0	0	1	1	no
21ur-11585	21ur-11585	21ur-11585	chrI:5431494-5431515	ref.DSN	NSM.DSN	NOTEST	0	0	0	0	1	1	no
21ur-11587	21ur-11587	21ur-11587	chrX:4495199-4504072	ref.DSN	NSM.DSN	NOTEST	0	0	0	0	1	1	no
21ur-11588	21ur-11588	21ur-11588	chrIV:5405688-5407325	ref.DSN	NSM.DSN	NOTEST	0	0	0	0	1	1	no
21ur-11589	21ur-11589	21ur-11589	chrIV:15312287-15314328	ref.DSN	NSM.DSN	NOTEST	0	0	0	0	1	1	no
21ur-1159	21ur-1159	21ur-1159	chrIV:15126571-15126593	ref.DSN	NSM.DSN	NOTEST	0	0	0	0	1	1	no
21ur-11590	21ur-11590	21ur-11590	chrIV:15896213-16675918	ref.DSN	NSM.DSN	NOTEST	0	0	0	0	1	1	no
21ur-11591	21ur-11591	21ur-11591	chrIV:15896213-16675918	ref.DSN	NSM.DSN	NOTEST	0	0	0	0	1	1	no
21ur-11592	21ur-11592	21ur-11592	chrIV:15896213-16675918	ref.DSN	NSM.DSN	NOTEST	0	0	0	0	1	1	no
21ur-11593	21ur-11593	21ur-11593	chrIV:14726302-14726325	ref.DSN	NSM.DSN	NOTEST	0	0	0	0	1	1	no
21ur-11595	21ur-11595	21ur-11595	chrIV:15896213-16675918	ref.DSN	NSM.DSN	NOTEST	0	0	0	0	1	1	no
21ur-11596	21ur-11596	21ur-11596	chrIV:15249568-15249592	ref.DSN	NSM.DSN	NOTEST	0	0	0	0	1	1	no
21ur-11598	21ur-11598	21ur-11598	chrIV:15312287-15314328	ref.DSN	NSM.DSN	NOTEST	0	0	0	0	1	1	no
21ur-11599	21ur-11599	21ur-11599	chrIV:15540745-15540766	ref.DSN	NSM.DSN	NOTEST	0	0	0	0	1	1	no
21ur-116	21ur-116	21ur-116	chrIV:5093498-5103262	ref.DSN	NSM.DSN	NOTEST	0	0	0	0	1	1	no
21ur-11600	21ur-11600	21ur-11600	chrIV:15896213-16675918	ref.DSN	NSM.DSN	NOTEST	0	0	0	0	1	1	no
21ur-11601	21ur-11601	21ur-11601	chrIV:14487192-14505112	ref.DSN	NSM.DSN	NOTEST	0	0	0	0	1	1	no
21ur-11602	21ur-11602	21ur-11602	chrIV:6572376-6572397	ref.DSN	NSM.DSN	NOTEST	0	0	0	0	1	1	no
21ur-11603	21ur-11603	21ur-11603	chrI:10005512-10005534	ref.DSN	NSM.DSN	NOTEST	0	0	0	0	1	1	no
21ur-11604	21ur-11604	21ur-11604	chrIV:7017579-7017600	ref.DSN	NSM.DSN	NOTEST	0	0	0	0	1	1	no
21ur-11605	21ur-11605	21ur-11605	chrIV:5173323-5183210	ref.DSN	NSM.DSN	NOTEST	0	0	0	0	1	1	no
21ur-11606	21ur-11606	21ur-11606	chrIV:13989107-14012001	ref.DSN	NSM.DSN	NOTEST	0	0	0	0	1	1	no
21ur-11607	21ur-11607	21ur-11607	chrIV:9433283-9433304	ref.DSN	NSM.DSN	NOTEST	0	0	0	0	1	1	no
21ur-11608	21ur-11608	21ur-11608	chrIII:7133869-7136346	ref.DSN	NSM.DSN	NOTEST	0	0	0	0	1	1	no
21ur-1161	21ur-1161	21ur-1161	chrIV:15567979-15568002	ref.DSN	NSM.DSN	NOTEST	0	0	0	0	1	1	no
21ur-11611	21ur-11611	21ur-11611	chrIV:15568515-15568536	ref.DSN	NSM.DSN	NOTEST	0	0	0	0	1	1	no
21ur-11612	21ur-11612	21ur-11612	chrIV:17056370-17056391	ref.DSN	NSM.DSN	NOTEST	0	0	0	0	1	1	no
21ur-11613	21ur-11613	21ur-11613	chrIV:13927258-13927279	ref.DSN	NSM.DSN	NOTEST	0	0	0	0	1	1	no
21ur-11614	21ur-11614	21ur-11614	chrIV:15896213-16675918	ref.DSN	NSM.DSN	NOTEST	0	0	0	0	1	1	no
21ur-11615	21ur-11615	21ur-11615	chrIV:14473760-14473785	ref.DSN	NSM.DSN	NOTEST	0	0	0	0	1	1	no
21ur-11616	21ur-11616	21ur-11616	chrIV:15896213-16675918	ref.DSN	NSM.DSN	NOTEST	0	0	0	0	1	1	no
21ur-11617	21ur-11617	21ur-11617	chrIV:8764866-8767293	ref.DSN	NSM.DSN	NOTEST	0	0	0	0	1	1	no
21ur-11619	21ur-11619	21ur-11619	chrII:6872863-6877010	ref.DSN	NSM.DSN	NOTEST	0	0	0	0	1	1	no
21ur-1162	21ur-1162	21ur-1162	chrIV:14963811-14963835	ref.DSN	NSM.DSN	NOTEST	0	0	0	0	1	1	no
21ur-11621	21ur-11621	21ur-11621	chrIV:14473421-14473455	ref.DSN	NSM.DSN	NOTEST	0	0	0	0	1	1	no
21ur-11622	21ur-11622	21ur-11622	chrIV:5839533-5843915	ref.DSN	NSM.DSN	NOTEST	0	0	0	0	1	1	no
21ur-11623	21ur-11623	21ur-11623	chrIV:14514106-14514127	ref.DSN	NSM.DSN	NOTEST	0	0	0	0	1	1	no
21ur-11624	21ur-11624	21ur-11624	chrIV:15896213-16675918	ref.DSN	NSM.DSN	NOTEST	0	0	0	0	1	1	no
21ur-11625	21ur-11625	21ur-11625	chrIV:15563407-15563428	ref.DSN	NSM.DSN	NOTEST	0	0	0	0	1	1	no
21ur-11627	21ur-11627	21ur-11627	chrIV:5929084-5929106	ref.DSN	NSM.DSN	NOTEST	0	0	0	0	1	1	no
21ur-11628	21ur-11628	21ur-11628	chrIV:15378017-15378042	ref.DSN	NSM.DSN	NOTEST	0	0	0	0	1	1	no
21ur-1163	21ur-1163	21ur-1163	chrIV:5495919-5516254	ref.DSN	NSM.DSN	NOTEST	0	0	0	0	1	1	no
21ur-11630	21ur-11630	21ur-11630	chrIV:6446650-6451524	ref.DSN	NSM.DSN	NOTEST	0	0	0	0	1	1	no
21ur-11631	21ur-11631	21ur-11631	chrI:4573661-5262993	ref.DSN	NSM.DSN	NOTEST	0	0	0	0	1	1	no
21ur-11632	21ur-11632	21ur-11632	chrIV:14515479-14515500	ref.DSN	NSM.DSN	NOTEST	0	0	0	0	1	1	no
21ur-11634	21ur-11634	21ur-11634	chrIII:6142070-6149533	ref.DSN	NSM.DSN	NOTEST	0	0	0	0	1	1	no
21ur-11635	21ur-11635	21ur-11635	chrIV:15896213-16675918	ref.DSN	NSM.DSN	NOTEST	0	0	0	0	1	1	no
21ur-11636	21ur-11636	21ur-11636	chrIV:7940051-7940072	ref.DSN	NSM.DSN	NOTEST	0	0	0	0	1	1	no
21ur-11637	21ur-11637	21ur-11637	chrIV:14855298-14861706	ref.DSN	NSM.DSN	NOTEST	0	0	0	0	1	1	no
21ur-11639	21ur-11639	21ur-11639	chrIV:5340295-5340316	ref.DSN	NSM.DSN	NOTEST	0	0	0	0	1	1	no
21ur-11640	21ur-11640	21ur-11640	chrV:6998800-7000588	ref.DSN	NSM.DSN	NOTEST	0	0	0	0	1	1	no
21ur-11641	21ur-11641	21ur-11641	chrIV:4963749-4963770	ref.DSN	NSM.DSN	NOTEST	0	0	0	0	1	1	no
21ur-11642	21ur-11642	21ur-11642	chrIV:6202068-6205692	ref.DSN	NSM.DSN	NOTEST	0	0	0	0	1	1	no
21ur-11643	21ur-11643	21ur-11643	chrIV:14051196-14056600	ref.DSN	NSM.DSN	NOTEST	0	0	0	0	1	1	no
21ur-11644	21ur-11644	21ur-11644	chrV:1743375-2713617	ref.DSN	NSM.DSN	NOTEST	0	0	0	0	1	1	no
21ur-11645	21ur-11645	21ur-11645	chrIV:15481279-15481303	ref.DSN	NSM.DSN	NOTEST	0	0	0	0	1	1	no
21ur-11646	21ur-11646	21ur-11646	chrIV:6135999-6136020	ref.DSN	NSM.DSN	NOTEST	0	0	0	0	1	1	no
21ur-11647	21ur-11647	21ur-11647	chrIV:5439065-5450635	ref.DSN	NSM.DSN	NOTEST	0	0	0	0	1	1	no
21ur-11648	21ur-11648	21ur-11648	chrIV:15896213-16675918	ref.DSN	NSM.DSN	NOTEST	0	0	0	0	1	1	no
21ur-11649	21ur-11649	21ur-11649	chrIV:14373216-14373240	ref.DSN	NSM.DSN	NOTEST	0	0	0	0	1	1	no
21ur-1165	21ur-1165	21ur-1165	chrIV:6019965-6034527	ref.DSN	NSM.DSN	NOTEST	0	0	0	0	1	1	no
21ur-11650	21ur-11650	21ur-11650	chrIV:6272732-6275702	ref.DSN	NSM.DSN	NOTEST	0	0	0	0	1	1	no
21ur-11651	21ur-11651	21ur-11651	chrV:930933-930954	ref.DSN	NSM.DSN	NOTEST	0	0	0	0	1	1	no
21ur-11652	21ur-11652	21ur-11652	chrIV:12386871-12386896	ref.DSN	NSM.DSN	NOTEST	0	0	0	0	1	1	no
21ur-11653	21ur-11653	21ur-11653	chrV:7731614-8316095	ref.DSN	NSM.DSN	NOTEST	0	0	0	0	1	1	no
21ur-11654	21ur-11654	21ur-11654	chrIV:14923118-14923140	ref.DSN	NSM.DSN	NOTEST	0	0	0	0	1	1	no
21ur-11655	21ur-11655	21ur-11655	chrX:12336039-12337684	ref.DSN	NSM.DSN	NOTEST	0	0	0	0	1	1	no
21ur-11657	21ur-11657	21ur-11657	chrIV:5725635-5729552	ref.DSN	NSM.DSN	NOTEST	0	0	0	0	1	1	no
21ur-11658	21ur-11658	21ur-11658	chrIV:13934255-13934276	ref.DSN	NSM.DSN	NOTEST	0	0	0	0	1	1	no
21ur-11659	21ur-11659	21ur-11659	chrIV:5439065-5450635	ref.DSN	NSM.DSN	NOTEST	0	0	0	0	1	1	no
21ur-1166	21ur-1166	21ur-1166	chrIV:14291943-14319262	ref.DSN	NSM.DSN	NOTEST	0	0	0	0	1	1	no
21ur-11660	21ur-11660	21ur-11660	chrIV:14229310-14230874	ref.DSN	NSM.DSN	NOTEST	0	0	0	0	1	1	no
21ur-11661	21ur-11661	21ur-11661	chrIV:16831245-16831266	ref.DSN	NSM.DSN	NOTEST	0	0	0	0	1	1	no
21ur-11664	21ur-11664	21ur-11664	chrIV:5628780-5630228	ref.DSN	NSM.DSN	NOTEST	0	0	0	0	1	1	no
21ur-11665	21ur-11665	21ur-11665	chrIV:6040963-6073953	ref.DSN	NSM.DSN	NOTEST	0	0	0	0	1	1	no
21ur-11666	21ur-11666	21ur-11666	chrIV:15896213-16675918	ref.DSN	NSM.DSN	NOTEST	0	0	0	0	1	1	no
21ur-11667	21ur-11667	21ur-11667	chrIV:16891798-16891838	ref.DSN	NSM.DSN	NOTEST	0	0	0	0	1	1	no
21ur-11668	21ur-11668	21ur-11668	chrIV:7675162-7696692	ref.DSN	NSM.DSN	NOTEST	0	0	0	0	1	1	no
21ur-1167	21ur-1167	21ur-1167	chrIV:5171820-5171841	ref.DSN	NSM.DSN	NOTEST	0	0	0	0	1	1	no
21ur-11670	21ur-11670	21ur-11670	chrIV:5768193-5768214	ref.DSN	NSM.DSN	NOTEST	0	0	0	0	1	1	no
21ur-11672	21ur-11672	21ur-11672	chrIV:15896213-16675918	ref.DSN	NSM.DSN	NOTEST	0	0	0	0	1	1	no
21ur-11674	21ur-11674	21ur-11674	chrX:16026475-16026499	ref.DSN	NSM.DSN	NOTEST	0	0	0	0	1	1	no
21ur-11676	21ur-11676	21ur-11676	chrIV:13600930-13600951	ref.DSN	NSM.DSN	NOTEST	0	0	0	0	1	1	no
21ur-11678	21ur-11678	21ur-11678	chrIV:15235481-15235502	ref.DSN	NSM.DSN	NOTEST	0	0	0	0	1	1	no
21ur-11679	21ur-11679	21ur-11679	chrIV:14877446-14877467	ref.DSN	NSM.DSN	NOTEST	0	0	0	0	1	1	no
21ur-1168	21ur-1168	21ur-1168	chrIV:14981595-14996198	ref.DSN	NSM.DSN	NOTEST	0	0	0	0	1	1	no
21ur-11681	21ur-11681	21ur-11681	chrIV:15896213-16675918	ref.DSN	NSM.DSN	NOTEST	0	0	0	0	1	1	no
21ur-11682	21ur-11682	21ur-11682	chrIV:7266212-7266236	ref.DSN	NSM.DSN	NOTEST	0	0	0	0	1	1	no
21ur-11683	21ur-11683	21ur-11683	chrIV:15820026-15825393	ref.DSN	NSM.DSN	NOTEST	0	0	0	0	1	1	no
21ur-11684	21ur-11684	21ur-11684	chrIV:14220007-14224332	ref.DSN	NSM.DSN	NOTEST	0	0	0	0	1	1	no
21ur-11685	21ur-11685	21ur-11685	chrIV:15796770-15796796	ref.DSN	NSM.DSN	NOTEST	0	0	0	0	1	1	no
21ur-11686	21ur-11686	21ur-11686	chrIV:14087407-14087431	ref.DSN	NSM.DSN	NOTEST	0	0	0	0	1	1	no
21ur-11687	21ur-11687	21ur-11687	chrIV:15892033-15894197	ref.DSN	NSM.DSN	NOTEST	0	0	0	0	1	1	no
21ur-11688	21ur-11688	21ur-11688	chrIV:14100930-14100955	ref.DSN	NSM.DSN	NOTEST	0	0	0	0	1	1	no
21ur-1169	21ur-1169	21ur-1169	chrIV:15745771-15745795	ref.DSN	NSM.DSN	NOTEST	0	0	0	0	1	1	no
21ur-11692	21ur-11692	21ur-11692	chrIV:6402757-6402781	ref.DSN	NSM.DSN	NOTEST	0	0	0	0	1	1	no
21ur-11693	21ur-11693	21ur-11693	chrIV:15896213-16675918	ref.DSN	NSM.DSN	NOTEST	0	0	0	0	1	1	no
21ur-11694	21ur-11694	21ur-11694	chrIV:15227909-15234941	ref.DSN	NSM.DSN	NOTEST	0	0	0	0	1	1	no
21ur-11695	21ur-11695	21ur-11695	chrIV:15896213-16675918	ref.DSN	NSM.DSN	NOTEST	0	0	0	0	1	1	no
21ur-11696	21ur-11696	21ur-11696	chrIV:15488732-15488754	ref.DSN	NSM.DSN	NOTEST	0	0	0	0	1	1	no
21ur-11697	21ur-11697	21ur-11697	chrIV:16986247-16986268	ref.DSN	NSM.DSN	NOTEST	0	0	0	0	1	1	no
21ur-11699	21ur-11699	21ur-11699	chrIV:5332699-5332724	ref.DSN	NSM.DSN	NOTEST	0	0	0	0	1	1	no
21ur-1170	21ur-1170	21ur-1170	chrIV:17018985-17019006	ref.DSN	NSM.DSN	NOTEST	0	0	0	0	1	1	no
21ur-11701	21ur-11701	21ur-11701	chrIV:14230907-14230930	ref.DSN	NSM.DSN	NOTEST	0	0	0	0	1	1	no
21ur-11702	21ur-11702	21ur-11702	chrV:1743375-2713617	ref.DSN	NSM.DSN	NOTEST	0	0	0	0	1	1	no
21ur-11703	21ur-11703	21ur-11703	chrIV:14626491-14626512	ref.DSN	NSM.DSN	NOTEST	0	0	0	0	1	1	no
21ur-11704	21ur-11704	21ur-11704	chrIV:17193599-17193622	ref.DSN	NSM.DSN	NOTEST	0	0	0	0	1	1	no
21ur-11705	21ur-11705	21ur-11705	chrIV:17244498-17244520	ref.DSN	NSM.DSN	NOTEST	0	0	0	0	1	1	no
21ur-11706	21ur-11706	21ur-11706	chrV:17342810-17342831	ref.DSN	NSM.DSN	NOTEST	0	0	0	0	1	1	no
21ur-11707	21ur-11707	21ur-11707	chrIV:5154400-5154424	ref.DSN	NSM.DSN	NOTEST	0	0	0	0	1	1	no
21ur-11708	21ur-11708	21ur-11708	chrIV:17160593-17160617	ref.DSN	NSM.DSN	NOTEST	0	0	0	0	1	1	no
21ur-11709	21ur-11709	21ur-11709	chrIV:15896213-16675918	ref.DSN	NSM.DSN	NOTEST	0	0	0	0	1	1	no
21ur-1171	21ur-1171	21ur-1171	chrIV:16747847-16747868	ref.DSN	NSM.DSN	NOTEST	0	0	0	0	1	1	no
21ur-11710	21ur-11710	21ur-11710	chrIV:15896213-16675918	ref.DSN	NSM.DSN	NOTEST	0	0	0	0	1	1	no
21ur-11711	21ur-11711	21ur-11711	chrIV:15896213-16675918	ref.DSN	NSM.DSN	NOTEST	0	0	0	0	1	1	no
21ur-11712	21ur-11712	21ur-11712	chrIV:14573430-14573454	ref.DSN	NSM.DSN	NOTEST	0	0	0	0	1	1	no
21ur-11713	21ur-11713	21ur-11713	chrIV:14356525-14356546	ref.DSN	NSM.DSN	NOTEST	0	0	0	0	1	1	no
21ur-11714	21ur-11714	21ur-11714	chrIV:13943961-13943982	ref.DSN	NSM.DSN	NOTEST	0	0	0	0	1	1	no
21ur-11715	21ur-11715	21ur-11715	chrIV:14915075-14915099	ref.DSN	NSM.DSN	NOTEST	0	0	0	0	1	1	no
21ur-11716	21ur-11716	21ur-11716	chrIV:14487192-14505112	ref.DSN	NSM.DSN	NOTEST	0	0	0	0	1	1	no
21ur-11718	21ur-11718	21ur-11718	chrIV:6191269-6191538	ref.DSN	NSM.DSN	NOTEST	0	0	0	0	1	1	no
21ur-11719	21ur-11719	21ur-11719	chrIV:15896213-16675918	ref.DSN	NSM.DSN	NOTEST	0	0	0	0	1	1	no
21ur-1172	21ur-1172	21ur-1172	chrIV:15217174-15217199	ref.DSN	NSM.DSN	NOTEST	0	0	0	0	1	1	no
21ur-11720	21ur-11720	21ur-11720	chrIV:4887413-4887434	ref.DSN	NSM.DSN	NOTEST	0	0	0	0	1	1	no
21ur-11721	21ur-11721	21ur-11721	chrIV:14193500-14195935	ref.DSN	NSM.DSN	NOTEST	0	0	0	0	1	1	no
21ur-11722	21ur-11722	21ur-11722	chrIV:6602657-6603847	ref.DSN	NSM.DSN	NOTEST	0	0	0	0	1	1	no
21ur-11723	21ur-11723	21ur-11723	chrX:4531922-4531943	ref.DSN	NSM.DSN	NOTEST	0	0	0	0	1	1	no
21ur-11724	21ur-11724	21ur-11724	chrIV:15294261-15294282	ref.DSN	NSM.DSN	NOTEST	0	0	0	0	1	1	no
21ur-11726	21ur-11726	21ur-11726	chrIV:14535840-14535861	ref.DSN	NSM.DSN	NOTEST	0	0	0	0	1	1	no
21ur-11728	21ur-11728	21ur-11728	chrIV:7329667-7332733	ref.DSN	NSM.DSN	NOTEST	0	0	0	0	1	1	no
21ur-11729	21ur-11729	21ur-11729	chrIV:16775813-16785024	ref.DSN	NSM.DSN	NOTEST	0	0	0	0	1	1	no
21ur-1173	21ur-1173	21ur-1173	chrIV:15261824-15268775	ref.DSN	NSM.DSN	NOTEST	0	0	0	0	1	1	no
21ur-11730	21ur-11730	21ur-11730	chrIV:14456972-14464004	ref.DSN	NSM.DSN	NOTEST	0	0	0	0	1	1	no
21ur-11732	21ur-11732	21ur-11732	chrIV:14600164-14600188	ref.DSN	NSM.DSN	NOTEST	0	0	0	0	1	1	no
21ur-11733	21ur-11733	21ur-11733	chrIV:4973613-4975496	ref.DSN	NSM.DSN	NOTEST	0	0	0	0	1	1	no
21ur-11734	21ur-11734	21ur-11734	chrIV:14605833-14605854	ref.DSN	NSM.DSN	NOTEST	0	0	0	0	1	1	no
21ur-11735	21ur-11735	21ur-11735	chrIV:15103596-15106451	ref.DSN	NSM.DSN	NOTEST	0	0	0	0	1	1	no
21ur-11736	21ur-11736	21ur-11736	chrIV:15872690-15872711	ref.DSN	NSM.DSN	NOTEST	0	0	0	0	1	1	no
21ur-11737	21ur-11737	21ur-11737	chrIV:15650028-15650049	ref.DSN	NSM.DSN	NOTEST	0	0	0	0	1	1	no
21ur-11738	21ur-11738	21ur-11738	chrIV:13750311-13770327	ref.DSN	NSM.DSN	NOTEST	0	0	0	0	1	1	no
21ur-1174	21ur-1174	21ur-1174	chrIV:15608725-15608746	ref.DSN	NSM.DSN	NOTEST	0	0	0	0	1	1	no
21ur-11740	21ur-11740	21ur-11740	chrIV:16700749-16700770	ref.DSN	NSM.DSN	NOTEST	0	0	0	0	1	1	no
21ur-11742	21ur-11742	21ur-11742	chrIV:5624843-5627145	ref.DSN	NSM.DSN	NOTEST	0	0	0	0	1	1	no
21ur-11743	21ur-11743	21ur-11743	chrIV:5108508-5108529	ref.DSN	NSM.DSN	NOTEST	0	0	0	0	1	1	no
21ur-11745	21ur-11745	21ur-11745	chrIV:14654455-14654476	ref.DSN	NSM.DSN	NOTEST	0	0	0	0	1	1	no
21ur-11746	21ur-11746	21ur-11746	chrIV:8520882-8537726	ref.DSN	NSM.DSN	NOTEST	0	0	0	0	1	1	no
21ur-11747	21ur-11747	21ur-11747	chrIV:13913907-13913928	ref.DSN	NSM.DSN	NOTEST	0	0	0	0	1	1	no
21ur-11748	21ur-11748	21ur-11748	chrIV:16677153-16677176	ref.DSN	NSM.DSN	NOTEST	0	0	0	0	1	1	no
21ur-11749	21ur-11749	21ur-11749	chrIV:15896213-16675918	ref.DSN	NSM.DSN	NOTEST	0	0	0	0	1	1	no
21ur-1175	21ur-1175	21ur-1175	chrIV:14026853-14026877	ref.DSN	NSM.DSN	NOTEST	0	0	0	0	1	1	no
21ur-11750	21ur-11750	21ur-11750	chrIV:14036902-14036926	ref.DSN	NSM.DSN	NOTEST	0	0	0	0	1	1	no
21ur-11751	21ur-11751	21ur-11751	chrIV:6598912-6598933	ref.DSN	NSM.DSN	NOTEST	0	0	0	0	1	1	no
21ur-11752	21ur-11752	21ur-11752	chrIV:5516812-5516833	ref.DSN	NSM.DSN	NOTEST	0	0	0	0	1	1	no
21ur-11753	21ur-11753	21ur-11753	chrIV:15819797-15819821	ref.DSN	NSM.DSN	NOTEST	0	0	0	0	1	1	no
21ur-11754	21ur-11754	21ur-11754	chrIV:15896213-16675918	ref.DSN	NSM.DSN	NOTEST	0	0	0	0	1	1	no
21ur-11755	21ur-11755	21ur-11755	chrIV:15612855-15617039	ref.DSN	NSM.DSN	NOTEST	0	0	0	0	1	1	no
21ur-11757	21ur-11757	21ur-11757	chrIV:15316084-15316108	ref.DSN	NSM.DSN	NOTEST	0	0	0	0	1	1	no
21ur-11758	21ur-11758	21ur-11758	chrIV:15896213-16675918	ref.DSN	NSM.DSN	NOTEST	0	0	0	0	1	1	no
21ur-1176	21ur-1176	21ur-1176	chrIV:15425313-15425337	ref.DSN	NSM.DSN	NOTEST	0	0	0	0	1	1	no
21ur-11760	21ur-11760	21ur-11760	chrIV:15151785-15151809	ref.DSN	NSM.DSN	NOTEST	0	0	0	0	1	1	no
21ur-11761	21ur-11761	21ur-11761	chrIV:15896213-16675918	ref.DSN	NSM.DSN	NOTEST	0	0	0	0	1	1	no
21ur-11763	21ur-11763	21ur-11763	chrIV:15896213-16675918	ref.DSN	NSM.DSN	NOTEST	0	0	0	0	1	1	no
21ur-11764	21ur-11764	21ur-11764	chrIV:16904643-16904667	ref.DSN	NSM.DSN	NOTEST	0	0	0	0	1	1	no
21ur-11765	21ur-11765	21ur-11765	chrIV:16883690-16883711	ref.DSN	NSM.DSN	NOTEST	0	0	0	0	1	1	no
21ur-11766	21ur-11766	21ur-11766	chrIV:14555630-14555654	ref.DSN	NSM.DSN	NOTEST	0	0	0	0	1	1	no
21ur-11767	21ur-11767	21ur-11767	chrIV:17233369-17233393	ref.DSN	NSM.DSN	NOTEST	0	0	0	0	1	1	no
21ur-11768	21ur-11768	21ur-11768	chrV:7640607-7640627	ref.DSN	NSM.DSN	NOTEST	0	0	0	0	1	1	no
21ur-11769	21ur-11769	21ur-11769	chrIV:14726560-14726581	ref.DSN	NSM.DSN	NOTEST	0	0	0	0	1	1	no
21ur-1177	21ur-1177	21ur-1177	chrIV:15495013-15495034	ref.DSN	NSM.DSN	NOTEST	0	0	0	0	1	1	no
21ur-11771	21ur-11771	21ur-11771	chrIV:14141945-14141966	ref.DSN	NSM.DSN	NOTEST	0	0	0	0	1	1	no
21ur-11772	21ur-11772	21ur-11772	chrIV:15219225-15219246	ref.DSN	NSM.DSN	NOTEST	0	0	0	0	1	1	no
21ur-11774	21ur-11774	21ur-11774	chrX:954471-954491	ref.DSN	NSM.DSN	NOTEST	0	0	0	0	1	1	no
21ur-11775	21ur-11775	21ur-11775	chrIV:15210139-15215553	ref.DSN	NSM.DSN	NOTEST	0	0	0	0	1	1	no
21ur-11777	21ur-11777	21ur-11777	chrIV:17017193-17017214	ref.DSN	NSM.DSN	NOTEST	0	0	0	0	1	1	no
21ur-11778	21ur-11778	21ur-11778	chrIV:5107278-5107299	ref.DSN	NSM.DSN	NOTEST	0	0	0	0	1	1	no
21ur-1178	21ur-1178	21ur-1178	chrIV:15882592-15882614	ref.DSN	NSM.DSN	NOTEST	0	0	0	0	1	1	no
21ur-11780	21ur-11780	21ur-11780	chrIV:14371004-14371025	ref.DSN	NSM.DSN	NOTEST	0	0	0	0	1	1	no
21ur-11781	21ur-11781	21ur-11781	chrIV:15896213-16675918	ref.DSN	NSM.DSN	NOTEST	0	0	0	0	1	1	no
21ur-11782	21ur-11782	21ur-11782	chrIV:15896213-16675918	ref.DSN	NSM.DSN	NOTEST	0	0	0	0	1	1	no
21ur-11783	21ur-11783	21ur-11783	chrIV:15490499-15490520	ref.DSN	NSM.DSN	NOTEST	0	0	0	0	1	1	no
21ur-11784	21ur-11784	21ur-11784	chrIV:14926039-14926060	ref.DSN	NSM.DSN	NOTEST	0	0	0	0	1	1	no
21ur-11785	21ur-11785	21ur-11785	chrIV:15337045-15339789	ref.DSN	NSM.DSN	NOTEST	0	0	0	0	1	1	no
21ur-11786	21ur-11786	21ur-11786	chrIV:5495919-5516254	ref.DSN	NSM.DSN	NOTEST	0	0	0	0	1	1	no
21ur-11787	21ur-11787	21ur-11787	chrIV:15270265-15275729	ref.DSN	NSM.DSN	NOTEST	0	0	0	0	1	1	no
21ur-11789	21ur-11789	21ur-11789	chrIV:13678458-13678483	ref.DSN	NSM.DSN	NOTEST	0	0	0	0	1	1	no
21ur-1179	21ur-1179	21ur-1179	chrIV:14234315-14239051	ref.DSN	NSM.DSN	NOTEST	0	0	0	0	1	1	no
21ur-11790	21ur-11790	21ur-11790	chrIV:14630341-14630363	ref.DSN	NSM.DSN	NOTEST	0	0	0	0	1	1	no
21ur-11791	21ur-11791	21ur-11791	chrIV:14487192-14505112	ref.DSN	NSM.DSN	NOTEST	0	0	0	0	1	1	no
21ur-11793	21ur-11793	21ur-11793	chrIV:14091243-14096276	ref.DSN	NSM.DSN	NOTEST	0	0	0	0	1	1	no
21ur-11794	21ur-11794	21ur-11794	chrIV:14369299-14369321	ref.DSN	NSM.DSN	NOTEST	0	0	0	0	1	1	no
21ur-11795	21ur-11795	21ur-11795	chrIV:5173323-5183210	ref.DSN	NSM.DSN	NOTEST	0	0	0	0	1	1	no
21ur-11797	21ur-11797	21ur-11797	chrIV:15270265-15275729	ref.DSN	NSM.DSN	NOTEST	0	0	0	0	1	1	no
21ur-11798	21ur-11798	21ur-11798	chrIV:5495919-5516254	ref.DSN	NSM.DSN	NOTEST	0	0	0	0	1	1	no
21ur-11799	21ur-11799	21ur-11799	chrIV:5764788-5764810	ref.DSN	NSM.DSN	NOTEST	0	0	0	0	1	1	no
21ur-118	21ur-118	21ur-118	chrIV:15769443-15769465	ref.DSN	NSM.DSN	NOTEST	0	0	0	0	1	1	no
21ur-1180	21ur-1180	21ur-1180	chrIV:5824375-5824396	ref.DSN	NSM.DSN	NOTEST	0	0	0	0	1	1	no
21ur-11800	21ur-11800	21ur-11800	chrIV:15882403-15882438	ref.DSN	NSM.DSN	NOTEST	0	0	0	0	1	1	no
21ur-11801	21ur-11801	21ur-11801	chrIV:6272290-6272311	ref.DSN	NSM.DSN	NOTEST	0	0	0	0	1	1	no
21ur-11802	21ur-11802	21ur-11802	chrIV:15820026-15825393	ref.DSN	NSM.DSN	NOTEST	0	0	0	0	1	1	no
21ur-11803	21ur-11803	21ur-11803	chrIV:6157431-6172926	ref.DSN	NSM.DSN	NOTEST	0	0	0	0	1	1	no
21ur-11804	21ur-11804	21ur-11804	chrIV:16887014-16887035	ref.DSN	NSM.DSN	NOTEST	0	0	0	0	1	1	no
21ur-11805	21ur-11805	21ur-11805	chrIV:15387419-15387440	ref.DSN	NSM.DSN	NOTEST	0	0	0	0	1	1	no
21ur-11806	21ur-11806	21ur-11806	chrIV:15896213-16675918	ref.DSN	NSM.DSN	NOTEST	0	0	0	0	1	1	no
21ur-11807	21ur-11807	21ur-11807	chrIV:14173616-14176448	ref.DSN	NSM.DSN	NOTEST	0	0	0	0	1	1	no
21ur-11808	21ur-11808	21ur-11808	chrIV:14597281-14597301	ref.DSN	NSM.DSN	NOTEST	0	0	0	0	1	1	no
21ur-11809	21ur-11809	21ur-11809	chrIV:15321349-15321372	ref.DSN	NSM.DSN	NOTEST	0	0	0	0	1	1	no
21ur-1181	21ur-1181	21ur-1181	chrIV:13626744-13632679	ref.DSN	NSM.DSN	NOTEST	0	0	0	0	1	1	no
21ur-11811	21ur-11811	21ur-11811	chrIV:6941905-6941926	ref.DSN	NSM.DSN	NOTEST	0	0	0	0	1	1	no
21ur-11813	21ur-11813	21ur-11813	chrIV:13827875-13844884	ref.DSN	NSM.DSN	NOTEST	0	0	0	0	1	1	no
21ur-11814	21ur-11814	21ur-11814	chrIV:5622051-5623807	ref.DSN	NSM.DSN	NOTEST	0	0	0	0	1	1	no
21ur-11817	21ur-11817	21ur-11817	chrIV:15896213-16675918	ref.DSN	NSM.DSN	NOTEST	0	0	0	0	1	1	no
21ur-11818	21ur-11818	21ur-11818	chrIV:5113018-5122011	ref.DSN	NSM.DSN	NOTEST	0	0	0	0	1	1	no
21ur-11819	21ur-11819	21ur-11819	chrIV:15621622-15621650	ref.DSN	NSM.DSN	NOTEST	0	0	0	0	1	1	no
21ur-1182	21ur-1182	21ur-1182	chrIV:13989107-14012001	ref.DSN	NSM.DSN	NOTEST	0	0	0	0	1	1	no
21ur-11820	21ur-11820	21ur-11820	chrIV:15090689-15090711	ref.DSN	NSM.DSN	NOTEST	0	0	0	0	1	1	no
21ur-11822	21ur-11822	21ur-11822	chrIV:15083384-15083408	ref.DSN	NSM.DSN	NOTEST	0	0	0	0	1	1	no
21ur-11823	21ur-11823	21ur-11823	chrIV:13669294-13669316	ref.DSN	NSM.DSN	NOTEST	0	0	0	0	1	1	no
21ur-11824	21ur-11824	21ur-11824	chrIV:15706170-15706191	ref.DSN	NSM.DSN	NOTEST	0	0	0	0	1	1	no
21ur-11825	21ur-11825	21ur-11825	chrIV:5808568-5810292	ref.DSN	NSM.DSN	NOTEST	0	0	0	0	1	1	no
21ur-11826	21ur-11826	21ur-11826	chrIV:7979999-7981936	ref.DSN	NSM.DSN	NOTEST	0	0	0	0	1	1	no
21ur-11827	21ur-11827	21ur-11827	chrV:12527065-12528004	ref.DSN	NSM.DSN	NOTEST	0	0	0	0	1	1	no
21ur-11828	21ur-11828	21ur-11828	chrIV:5584221-5584242	ref.DSN	NSM.DSN	NOTEST	0	0	0	0	1	1	no
21ur-11829	21ur-11829	21ur-11829	chrV:281858-281878	ref.DSN	NSM.DSN	NOTEST	0	0	0	0	1	1	no
21ur-1183	21ur-1183	21ur-1183	chrIV:15756293-15756314	ref.DSN	NSM.DSN	NOTEST	0	0	0	0	1	1	no
21ur-11830	21ur-11830	21ur-11830	chrIV:15710943-15721773	ref.DSN	NSM.DSN	NOTEST	0	0	0	0	1	1	no
21ur-11831	21ur-11831	21ur-11831	chrIV:15497554-15510948	ref.DSN	NSM.DSN	NOTEST	0	0	0	0	1	1	no
21ur-11832	21ur-11832	21ur-11832	chrIV:15896213-16675918	ref.DSN	NSM.DSN	NOTEST	0	0	0	0	1	1	no
21ur-11834	21ur-11834	21ur-11834	chrIV:15896213-16675918	ref.DSN	NSM.DSN	NOTEST	0	0	0	0	1	1	no
21ur-11835	21ur-11835	21ur-11835	chrIV:16972440-16972462	ref.DSN	NSM.DSN	NOTEST	0	0	0	0	1	1	no
21ur-11837	21ur-11837	21ur-11837	chrIV:14837803-14853572	ref.DSN	NSM.DSN	NOTEST	0	0	0	0	1	1	no
21ur-11839	21ur-11839	21ur-11839	chrIV:15872927-15882345	ref.DSN	NSM.DSN	NOTEST	0	0	0	0	1	1	no
21ur-1184	21ur-1184	21ur-1184	chrIV:14734317-14745427	ref.DSN	NSM.DSN	NOTEST	0	0	0	0	1	1	no
21ur-11840	21ur-11840	21ur-11840	chrIV:5672181-5672205	ref.DSN	NSM.DSN	NOTEST	0	0	0	0	1	1	no
21ur-11841	21ur-11841	21ur-11841	chrIV:5378954-5378975	ref.DSN	NSM.DSN	NOTEST	0	0	0	0	1	1	no
21ur-11843	21ur-11843	21ur-11843	chrIV:15227739-15227775	ref.DSN	NSM.DSN	NOTEST	0	0	0	0	1	1	no
21ur-11844	21ur-11844	21ur-11844	chrIV:6456814-6456835	ref.DSN	NSM.DSN	NOTEST	0	0	0	0	1	1	no
21ur-11845	21ur-11845	21ur-11845	chrIV:9384318-9384339	ref.DSN	NSM.DSN	NOTEST	0	0	0	0	1	1	no
21ur-11846	21ur-11846	21ur-11846	chrIV:16974818-16974840	ref.DSN	NSM.DSN	NOTEST	0	0	0	0	1	1	no
21ur-11847	21ur-11847	21ur-11847	chrIV:15896213-16675918	ref.DSN	NSM.DSN	NOTEST	0	0	0	0	1	1	no
21ur-11848	21ur-11848	21ur-11848	chrIV:14456972-14464004	ref.DSN	NSM.DSN	NOTEST	0	0	0	0	1	1	no
21ur-1185	21ur-1185	21ur-1185	chrIV:14734317-14745427	ref.DSN	NSM.DSN	NOTEST	0	0	0	0	1	1	no
21ur-11851	21ur-11851	21ur-11851	chrIV:15244248-15244269	ref.DSN	NSM.DSN	NOTEST	0	0	0	0	1	1	no
21ur-11852	21ur-11852	21ur-11852	chrIV:15789873-15789895	ref.DSN	NSM.DSN	NOTEST	0	0	0	0	1	1	no
21ur-11853	21ur-11853	21ur-11853	chrIV:4966088-4969511	ref.DSN	NSM.DSN	NOTEST	0	0	0	0	1	1	no
21ur-11854	21ur-11854	21ur-11854	chrI:9518882-9518903	ref.DSN	NSM.DSN	NOTEST	0	0	0	0	1	1	no
21ur-11856	21ur-11856	21ur-11856	chrIV:5201496-5201517	ref.DSN	NSM.DSN	NOTEST	0	0	0	0	1	1	no
21ur-11857	21ur-11857	21ur-11857	chrIV:15808088-15808109	ref.DSN	NSM.DSN	NOTEST	0	0	0	0	1	1	no
21ur-11858	21ur-11858	21ur-11858	chrIV:4877393-4880307	ref.DSN	NSM.DSN	NOTEST	0	0	0	0	1	1	no
21ur-11859	21ur-11859	21ur-11859	chrIV:4872122-4872143	ref.DSN	NSM.DSN	NOTEST	0	0	0	0	1	1	no
21ur-1186	21ur-1186	21ur-1186	chrIV:16891798-16891838	ref.DSN	NSM.DSN	NOTEST	0	0	0	0	1	1	no
21ur-11860	21ur-11860	21ur-11860	chrIII:7933299-7933320	ref.DSN	NSM.DSN	NOTEST	0	0	0	0	1	1	no
21ur-11861	21ur-11861	21ur-11861	chrIV:15896213-16675918	ref.DSN	NSM.DSN	NOTEST	0	0	0	0	1	1	no
21ur-11863	21ur-11863	21ur-11863	chrIV:15896213-16675918	ref.DSN	NSM.DSN	NOTEST	0	0	0	0	1	1	no
21ur-11864	21ur-11864	21ur-11864	chrIV:15896213-16675918	ref.DSN	NSM.DSN	NOTEST	0	0	0	0	1	1	no
21ur-11865	21ur-11865	21ur-11865	chrIV:15497554-15510948	ref.DSN	NSM.DSN	NOTEST	0	0	0	0	1	1	no
21ur-11866	21ur-11866	21ur-11866	chrIV:15896213-16675918	ref.DSN	NSM.DSN	NOTEST	0	0	0	0	1	1	no
21ur-11868	21ur-11868	21ur-11868	chrIV:13827875-13844884	ref.DSN	NSM.DSN	NOTEST	0	0	0	0	1	1	no
21ur-11869	21ur-11869	21ur-11869	chrIV:15758986-15759008	ref.DSN	NSM.DSN	NOTEST	0	0	0	0	1	1	no
21ur-1187	21ur-1187	21ur-1187	chrIV:15896213-16675918	ref.DSN	NSM.DSN	NOTEST	0	0	0	0	1	1	no
21ur-11870	21ur-11870	21ur-11870	chrIV:15400300-15407128	ref.DSN	NSM.DSN	NOTEST	0	0	0	0	1	1	no
21ur-11871	21ur-11871	21ur-11871	chrIV:15589235-15589256	ref.DSN	NSM.DSN	NOTEST	0	0	0	0	1	1	no
21ur-11873	21ur-11873	21ur-11873	chrIV:13928045-13928066	ref.DSN	NSM.DSN	NOTEST	0	0	0	0	1	1	no
21ur-11874	21ur-11874	21ur-11874	chrIV:15849959-15852705	ref.DSN	NSM.DSN	NOTEST	0	0	0	0	1	1	no
21ur-11875	21ur-11875	21ur-11875	chrIV:14837803-14853572	ref.DSN	NSM.DSN	NOTEST	0	0	0	0	1	1	no
21ur-11876	21ur-11876	21ur-11876	chrIV:5173323-5183210	ref.DSN	NSM.DSN	NOTEST	0	0	0	0	1	1	no
21ur-11877	21ur-11877	21ur-11877	chrIV:6506715-6510736	ref.DSN	NSM.DSN	NOTEST	0	0	0	0	1	1	no
21ur-11878	21ur-11878	21ur-11878	chrIV:15772331-15772377	ref.DSN	NSM.DSN	NOTEST	0	0	0	0	1	1	no
21ur-11879	21ur-11879	21ur-11879	chrIV:14558901-14558923	ref.DSN	NSM.DSN	NOTEST	0	0	0	0	1	1	no
21ur-1188	21ur-1188	21ur-1188	chrIV:17043902-17043923	ref.DSN	NSM.DSN	NOTEST	0	0	0	0	1	1	no
21ur-11881	21ur-11881	21ur-11881	chrIV:15896213-16675918	ref.DSN	NSM.DSN	NOTEST	0	0	0	0	1	1	no
21ur-11882	21ur-11882	21ur-11882	chrIV:16725637-16725658	ref.DSN	NSM.DSN	NOTEST	0	0	0	0	1	1	no
21ur-11883	21ur-11883	21ur-11883	chrIV:14129365-14131036	ref.DSN	NSM.DSN	NOTEST	0	0	0	0	1	1	no
21ur-11884	21ur-11884	21ur-11884	chrIV:6623806-6627908	ref.DSN	NSM.DSN	NOTEST	0	0	0	0	1	1	no
21ur-11885	21ur-11885	21ur-11885	chrIV:15896213-16675918	ref.DSN	NSM.DSN	NOTEST	0	0	0	0	1	1	no
21ur-11887	21ur-11887	21ur-11887	chrIV:15896213-16675918	ref.DSN	NSM.DSN	NOTEST	0	0	0	0	1	1	no
21ur-11888	21ur-11888	21ur-11888	chrIV:15872927-15882345	ref.DSN	NSM.DSN	NOTEST	0	0	0	0	1	1	no
21ur-11889	21ur-11889	21ur-11889	chrIV:15115536-15120209	ref.DSN	NSM.DSN	NOTEST	0	0	0	0	1	1	no
21ur-1189	21ur-1189	21ur-1189	chrIV:15781965-15781987	ref.DSN	NSM.DSN	NOTEST	0	0	0	0	1	1	no
21ur-11890	21ur-11890	21ur-11890	chrIV:14051196-14056600	ref.DSN	NSM.DSN	NOTEST	0	0	0	0	1	1	no
21ur-11891	21ur-11891	21ur-11891	chrIV:6867075-6867096	ref.DSN	NSM.DSN	NOTEST	0	0	0	0	1	1	no
21ur-11892	21ur-11892	21ur-11892	chrIV:6115106-6115127	ref.DSN	NSM.DSN	NOTEST	0	0	0	0	1	1	no
21ur-11893	21ur-11893	21ur-11893	chrX:13317700-13317721	ref.DSN	NSM.DSN	NOTEST	0	0	0	0	1	1	no
21ur-11894	21ur-11894	21ur-11894	chrIV:14436651-14444122	ref.DSN	NSM.DSN	NOTEST	0	0	0	0	1	1	no
21ur-11895	21ur-11895	21ur-11895	chrIV:15896213-16675918	ref.DSN	NSM.DSN	NOTEST	0	0	0	0	1	1	no
21ur-11896	21ur-11896	21ur-11896	chrIV:14568534-14568560	ref.DSN	NSM.DSN	NOTEST	0	0	0	0	1	1	no
21ur-11897	21ur-11897	21ur-11897	chrIV:14096558-14096579	ref.DSN	NSM.DSN	NOTEST	0	0	0	0	1	1	no
21ur-11898	21ur-11898	21ur-11898	chrIII:2295337-2295359	ref.DSN	NSM.DSN	NOTEST	0	0	0	0	1	1	no
21ur-11899	21ur-11899	21ur-11899	chrIV:15896213-16675918	ref.DSN	NSM.DSN	NOTEST	0	0	0	0	1	1	no
21ur-119	21ur-119	21ur-119	chrIV:16785394-16785416	ref.DSN	NSM.DSN	NOTEST	0	0	0	0	1	1	no
21ur-1190	21ur-1190	21ur-1190	chrIV:14401156-14412859	ref.DSN	NSM.DSN	NOTEST	0	0	0	0	1	1	no
21ur-11900	21ur-11900	21ur-11900	chrIV:5850917-5859965	ref.DSN	NSM.DSN	NOTEST	0	0	0	0	1	1	no
21ur-11901	21ur-11901	21ur-11901	chrIV:14579079-14579106	ref.DSN	NSM.DSN	NOTEST	0	0	0	0	1	1	no
21ur-11902	21ur-11902	21ur-11902	chrIV:8947681-8947702	ref.DSN	NSM.DSN	NOTEST	0	0	0	0	1	1	no
21ur-11903	21ur-11903	21ur-11903	chrIV:1956724-4526957	ref.DSN	NSM.DSN	HIDATA	0	0	0	0	1	1	no
21ur-11904	21ur-11904	21ur-11904	chrIV:17044176-17044197	ref.DSN	NSM.DSN	NOTEST	0	0	0	0	1	1	no
21ur-11905	21ur-11905	21ur-11905	chrIV:15244332-15244353	ref.DSN	NSM.DSN	NOTEST	0	0	0	0	1	1	no
21ur-11907	21ur-11907	21ur-11907	chrIV:15192266-15202991	ref.DSN	NSM.DSN	NOTEST	0	0	0	0	1	1	no
21ur-11908	21ur-11908	21ur-11908	chrIV:15710943-15721773	ref.DSN	NSM.DSN	NOTEST	0	0	0	0	1	1	no
21ur-11909	21ur-11909	21ur-11909	chrIV:15896213-16675918	ref.DSN	NSM.DSN	NOTEST	0	0	0	0	1	1	no
21ur-1191	21ur-1191	21ur-1191	chrIV:5422262-5422283	ref.DSN	NSM.DSN	NOTEST	0	0	0	0	1	1	no
21ur-11910	21ur-11910	21ur-11910	chrIV:14813108-14816354	ref.DSN	NSM.DSN	NOTEST	0	0	0	0	1	1	no
21ur-11911	21ur-11911	21ur-11911	chrIV:15682075-15682097	ref.DSN	NSM.DSN	NOTEST	0	0	0	0	1	1	no
21ur-11912	21ur-11912	21ur-11912	chrIV:16975601-16975623	ref.DSN	NSM.DSN	NOTEST	0	0	0	0	1	1	no
21ur-11913	21ur-11913	21ur-11913	chrIV:15896213-16675918	ref.DSN	NSM.DSN	NOTEST	0	0	0	0	1	1	no
21ur-11914	21ur-11914	21ur-11914	chrIV:15896213-16675918	ref.DSN	NSM.DSN	NOTEST	0	0	0	0	1	1	no
21ur-11915	21ur-11915	21ur-11915	chrIV:14328967-14334353	ref.DSN	NSM.DSN	NOTEST	0	0	0	0	1	1	no
21ur-11916	21ur-11916	21ur-11916	chrIV:6506715-6510736	ref.DSN	NSM.DSN	NOTEST	0	0	0	0	1	1	no
21ur-11917	21ur-11917	21ur-11917	chrIV:13827875-13844884	ref.DSN	NSM.DSN	NOTEST	0	0	0	0	1	1	no
21ur-11918	21ur-11918	21ur-11918	chrIV:15497554-15510948	ref.DSN	NSM.DSN	NOTEST	0	0	0	0	1	1	no
21ur-11919	21ur-11919	21ur-11919	chrIV:5520741-5520763	ref.DSN	NSM.DSN	NOTEST	0	0	0	0	1	1	no
21ur-1192	21ur-1192	21ur-1192	chrIV:5031628-5033300	ref.DSN	NSM.DSN	NOTEST	0	0	0	0	1	1	no
21ur-11920	21ur-11920	21ur-11920	chrIV:16718679-16718701	ref.DSN	NSM.DSN	NOTEST	0	0	0	0	1	1	no
21ur-11921	21ur-11921	21ur-11921	chrV:7731614-8316095	ref.DSN	NSM.DSN	NOTEST	0	0	0	0	1	1	no
21ur-11923	21ur-11923	21ur-11923	chrIV:14401156-14412859	ref.DSN	NSM.DSN	NOTEST	0	0	0	0	1	1	no
21ur-11924	21ur-11924	21ur-11924	chrIV:13813971-13813993	ref.DSN	NSM.DSN	NOTEST	0	0	0	0	1	1	no
21ur-11925	21ur-11925	21ur-11925	chrIV:15896213-16675918	ref.DSN	NSM.DSN	NOTEST	0	0	0	0	1	1	no
21ur-11926	21ur-11926	21ur-11926	chrIV:15227909-15234941	ref.DSN	NSM.DSN	NOTEST	0	0	0	0	1	1	no
21ur-11927	21ur-11927	21ur-11927	chrIV:6765369-6765390	ref.DSN	NSM.DSN	NOTEST	0	0	0	0	1	1	no
21ur-11928	21ur-11928	21ur-11928	chrIV:15495813-15495834	ref.DSN	NSM.DSN	NOTEST	0	0	0	0	1	1	no
21ur-11929	21ur-11929	21ur-11929	chrIV:5432952-5432973	ref.DSN	NSM.DSN	NOTEST	0	0	0	0	1	1	no
21ur-1193	21ur-1193	21ur-1193	chrIV:14705120-14705141	ref.DSN	NSM.DSN	NOTEST	0	0	0	0	1	1	no
21ur-11930	21ur-11930	21ur-11930	chrIV:15368279-15368300	ref.DSN	NSM.DSN	NOTEST	0	0	0	0	1	1	no
21ur-11931	21ur-11931	21ur-11931	chrIV:5670650-5670671	ref.DSN	NSM.DSN	NOTEST	0	0	0	0	1	1	no
21ur-11933	21ur-11933	21ur-11933	chrII:1934711-1934732	ref.DSN	NSM.DSN	NOTEST	0	0	0	0	1	1	no
21ur-11934	21ur-11934	21ur-11934	chrIV:15896213-16675918	ref.DSN	NSM.DSN	NOTEST	0	0	0	0	1	1	no
21ur-11936	21ur-11936	21ur-11936	chrIV:13711613-13711639	ref.DSN	NSM.DSN	NOTEST	0	0	0	0	1	1	no
21ur-11938	21ur-11938	21ur-11938	chrIV:16702350-16702372	ref.DSN	NSM.DSN	NOTEST	0	0	0	0	1	1	no
21ur-1194	21ur-1194	21ur-1194	chrIV:17198156-17206769	ref.DSN	NSM.DSN	NOTEST	0	0	0	0	1	1	no
21ur-11940	21ur-11940	21ur-11940	chrIV:17052117-17052143	ref.DSN	NSM.DSN	NOTEST	0	0	0	0	1	1	no
21ur-11941	21ur-11941	21ur-11941	chrIV:15896213-16675918	ref.DSN	NSM.DSN	NOTEST	0	0	0	0	1	1	no
21ur-11942	21ur-11942	21ur-11942	chrIV:12535063-12535084	ref.DSN	NSM.DSN	NOTEST	0	0	0	0	1	1	no
21ur-11943	21ur-11943	21ur-11943	chrIV:17225977-17231019	ref.DSN	NSM.DSN	NOTEST	0	0	0	0	1	1	no
21ur-11944	21ur-11944	21ur-11944	chrIV:5864533-5865864	ref.DSN	NSM.DSN	NOTEST	0	0	0	0	1	1	no
21ur-11946	21ur-11946	21ur-11946	chrIV:14042684-14043755	ref.DSN	NSM.DSN	NOTEST	0	0	0	0	1	1	no
21ur-11947	21ur-11947	21ur-11947	chrIV:5203834-5203855	ref.DSN	NSM.DSN	NOTEST	0	0	0	0	1	1	no
21ur-11948	21ur-11948	21ur-11948	chrIV:16736297-16743048	ref.DSN	NSM.DSN	NOTEST	0	0	0	0	1	1	no
21ur-1195	21ur-1195	21ur-1195	chrIV:15261824-15268775	ref.DSN	NSM.DSN	NOTEST	0	0	0	0	1	1	no
21ur-11950	21ur-11950	21ur-11950	chrIV:5495919-5516254	ref.DSN	NSM.DSN	NOTEST	0	0	0	0	1	1	no
21ur-11954	21ur-11954	21ur-11954	chrIV:4847282-4847312	ref.DSN	NSM.DSN	NOTEST	0	0	0	0	1	1	no
21ur-11955	21ur-11955	21ur-11955	chrIV:5584673-5609618	ref.DSN	NSM.DSN	NOTEST	0	0	0	0	1	1	no
21ur-11957	21ur-11957	21ur-11957	chrIV:14879533-14900361	ref.DSN	NSM.DSN	NOTEST	0	0	0	0	1	1	no
21ur-11958	21ur-11958	21ur-11958	chrIV:15136561-15136582	ref.DSN	NSM.DSN	NOTEST	0	0	0	0	1	1	no
21ur-11959	21ur-11959	21ur-11959	chrIV:15896213-16675918	ref.DSN	NSM.DSN	NOTEST	0	0	0	0	1	1	no
21ur-1196	21ur-1196	21ur-1196	chrIV:14487192-14505112	ref.DSN	NSM.DSN	NOTEST	0	0	0	0	1	1	no
21ur-11960	21ur-11960	21ur-11960	chrIV:6036283-6036305	ref.DSN	NSM.DSN	NOTEST	0	0	0	0	1	1	no
21ur-11961	21ur-11961	21ur-11961	chrIV:14558901-14558923	ref.DSN	NSM.DSN	NOTEST	0	0	0	0	1	1	no
21ur-11962	21ur-11962	21ur-11962	chrIV:14970177-14970201	ref.DSN	NSM.DSN	NOTEST	0	0	0	0	1	1	no
21ur-11964	21ur-11964	21ur-11964	chrIV:17052276-17052300	ref.DSN	NSM.DSN	NOTEST	0	0	0	0	1	1	no
21ur-11965	21ur-11965	21ur-11965	chrIV:15896213-16675918	ref.DSN	NSM.DSN	NOTEST	0	0	0	0	1	1	no
21ur-11966	21ur-11966	21ur-11966	chrIV:15560906-15560933	ref.DSN	NSM.DSN	NOTEST	0	0	0	0	1	1	no
21ur-11967	21ur-11967	21ur-11967	chrIV:16677671-16677692	ref.DSN	NSM.DSN	NOTEST	0	0	0	0	1	1	no
21ur-11968	21ur-11968	21ur-11968	chrIV:15568860-15568882	ref.DSN	NSM.DSN	NOTEST	0	0	0	0	1	1	no
21ur-11969	21ur-11969	21ur-11969	chrIV:14837803-14853572	ref.DSN	NSM.DSN	NOTEST	0	0	0	0	1	1	no
21ur-1197	21ur-1197	21ur-1197	chrIV:14370622-14370643	ref.DSN	NSM.DSN	NOTEST	0	0	0	0	1	1	no
21ur-11970	21ur-11970	21ur-11970	chrIV:5530338-5530363	ref.DSN	NSM.DSN	NOTEST	0	0	0	0	1	1	no
21ur-11971	21ur-11971	21ur-11971	chrIV:14361235-14368232	ref.DSN	NSM.DSN	NOTEST	0	0	0	0	1	1	no
21ur-11972	21ur-11972	21ur-11972	chrIV:4877393-4880307	ref.DSN	NSM.DSN	NOTEST	0	0	0	0	1	1	no
21ur-11973	21ur-11973	21ur-11973	chrIV:15896213-16675918	ref.DSN	NSM.DSN	NOTEST	0	0	0	0	1	1	no
21ur-11974	21ur-11974	21ur-11974	chrIV:15090011-15090036	ref.DSN	NSM.DSN	NOTEST	0	0	0	0	1	1	no
21ur-11975	21ur-11975	21ur-11975	chrV:480883-483330	ref.DSN	NSM.DSN	NOTEST	0	0	0	0	1	1	no
21ur-11976	21ur-11976	21ur-11976	chrIV:14380103-14383654	ref.DSN	NSM.DSN	NOTEST	0	0	0	0	1	1	no
21ur-11977	21ur-11977	21ur-11977	chrI:7741935-8394405	ref.DSN	NSM.DSN	NOTEST	0	0	0	0	1	1	no
21ur-11978	21ur-11978	21ur-11978	chrX:2770763-2770784	ref.DSN	NSM.DSN	NOTEST	0	0	0	0	1	1	no
21ur-1198	21ur-1198	21ur-1198	chrIV:6180332-6180353	ref.DSN	NSM.DSN	NOTEST	0	0	0	0	1	1	no
21ur-11980	21ur-11980	21ur-11980	chrIV:15896213-16675918	ref.DSN	NSM.DSN	NOTEST	0	0	0	0	1	1	no
21ur-11981	21ur-11981	21ur-11981	chrIV:15896213-16675918	ref.DSN	NSM.DSN	NOTEST	0	0	0	0	1	1	no
21ur-11982	21ur-11982	21ur-11982	chrIV:6133294-6133318	ref.DSN	NSM.DSN	NOTEST	0	0	0	0	1	1	no
21ur-11983	21ur-11983	21ur-11983	chrIV:16798583-16798604	ref.DSN	NSM.DSN	NOTEST	0	0	0	0	1	1	no
21ur-11984	21ur-11984	21ur-11984	chrIV:6135100-6135121	ref.DSN	NSM.DSN	NOTEST	0	0	0	0	1	1	no
21ur-11985	21ur-11985	21ur-11985	chrIV:15872927-15882345	ref.DSN	NSM.DSN	NOTEST	0	0	0	0	1	1	no
21ur-11987	21ur-11987	21ur-11987	chrIV:15658607-15658629	ref.DSN	NSM.DSN	NOTEST	0	0	0	0	1	1	no
21ur-11988	21ur-11988	21ur-11988	chrIV:15896213-16675918	ref.DSN	NSM.DSN	NOTEST	0	0	0	0	1	1	no
21ur-1199	21ur-1199	21ur-1199	chrIV:15813180-15813201	ref.DSN	NSM.DSN	NOTEST	0	0	0	0	1	1	no
21ur-11990	21ur-11990	21ur-11990	chrIV:15762862-15762884	ref.DSN	NSM.DSN	NOTEST	0	0	0	0	1	1	no
21ur-11991	21ur-11991	21ur-11991	chrIV:13868762-13876580	ref.DSN	NSM.DSN	NOTEST	0	0	0	0	1	1	no
21ur-11993	21ur-11993	21ur-11993	chrIV:15596707-15596731	ref.DSN	NSM.DSN	NOTEST	0	0	0	0	1	1	no
21ur-11994	21ur-11994	21ur-11994	chrIV:17035591-17035613	ref.DSN	NSM.DSN	NOTEST	0	0	0	0	1	1	no
21ur-11995	21ur-11995	21ur-11995	chrIV:16887121-16887143	ref.DSN	NSM.DSN	NOTEST	0	0	0	0	1	1	no
21ur-11996	21ur-11996	21ur-11996	chrIV:15661618-15661640	ref.DSN	NSM.DSN	NOTEST	0	0	0	0	1	1	no
21ur-11997	21ur-11997	21ur-11997	chrIV:11425719-11446623	ref.DSN	NSM.DSN	NOTEST	0	0	0	0	1	1	no
21ur-11998	21ur-11998	21ur-11998	chrIV:5047827-5047849	ref.DSN	NSM.DSN	NOTEST	0	0	0	0	1	1	no
21ur-11999	21ur-11999	21ur-11999	chrIV:13706730-13706752	ref.DSN	NSM.DSN	NOTEST	0	0	0	0	1	1	no
21ur-12	21ur-12	21ur-12	chrIV:5093498-5103262	ref.DSN	NSM.DSN	NOTEST	0	0	0	0	1	1	no
21ur-120	21ur-120	21ur-120	chrIV:16707086-16707112	ref.DSN	NSM.DSN	NOTEST	0	0	0	0	1	1	no
21ur-12000	21ur-12000	21ur-12000	chrIV:14879533-14900361	ref.DSN	NSM.DSN	NOTEST	0	0	0	0	1	1	no
21ur-12001	21ur-12001	21ur-12001	chrIV:15896213-16675918	ref.DSN	NSM.DSN	NOTEST	0	0	0	0	1	1	no
21ur-12002	21ur-12002	21ur-12002	chrIV:4828067-4841119	ref.DSN	NSM.DSN	NOTEST	0	0	0	0	1	1	no
21ur-12005	21ur-12005	21ur-12005	chrIV:15896213-16675918	ref.DSN	NSM.DSN	NOTEST	0	0	0	0	1	1	no
21ur-12006	21ur-12006	21ur-12006	chrIV:13673779-13677799	ref.DSN	NSM.DSN	NOTEST	0	0	0	0	1	1	no
21ur-12007	21ur-12007	21ur-12007	chrIV:14969728-14969753	ref.DSN	NSM.DSN	NOTEST	0	0	0	0	1	1	no
21ur-12008	21ur-12008	21ur-12008	chrIV:17198156-17206769	ref.DSN	NSM.DSN	NOTEST	0	0	0	0	1	1	no
21ur-12009	21ur-12009	21ur-12009	chrIV:15820026-15825393	ref.DSN	NSM.DSN	NOTEST	0	0	0	0	1	1	no
21ur-1201	21ur-1201	21ur-1201	chrIV:15896213-16675918	ref.DSN	NSM.DSN	NOTEST	0	0	0	0	1	1	no
21ur-12010	21ur-12010	21ur-12010	chrIV:17028987-17030559	ref.DSN	NSM.DSN	NOTEST	0	0	0	0	1	1	no
21ur-12011	21ur-12011	21ur-12011	chrIV:14980714-14980740	ref.DSN	NSM.DSN	NOTEST	0	0	0	0	1	1	no
21ur-12012	21ur-12012	21ur-12012	chrIV:6035613-6035635	ref.DSN	NSM.DSN	NOTEST	0	0	0	0	1	1	no
21ur-12014	21ur-12014	21ur-12014	chrIV:5495634-5495659	ref.DSN	NSM.DSN	NOTEST	0	0	0	0	1	1	no
21ur-12015	21ur-12015	21ur-12015	chrIV:14380103-14383654	ref.DSN	NSM.DSN	NOTEST	0	0	0	0	1	1	no
21ur-12016	21ur-12016	21ur-12016	chrIV:13934419-13943703	ref.DSN	NSM.DSN	NOTEST	0	0	0	0	1	1	no
21ur-12017	21ur-12017	21ur-12017	chrIV:14568534-14568560	ref.DSN	NSM.DSN	NOTEST	0	0	0	0	1	1	no
21ur-12018	21ur-12018	21ur-12018	chrIV:17444499-17450443	ref.DSN	NSM.DSN	NOTEST	0	0	0	0	1	1	no
21ur-12019	21ur-12019	21ur-12019	chrIV:15820026-15825393	ref.DSN	NSM.DSN	NOTEST	0	0	0	0	1	1	no
21ur-1202	21ur-1202	21ur-1202	chrIV:15061896-15065684	ref.DSN	NSM.DSN	NOTEST	0	0	0	0	1	1	no
21ur-12022	21ur-12022	21ur-12022	chrIV:6405066-6405088	ref.DSN	NSM.DSN	NOTEST	0	0	0	0	1	1	no
21ur-12023	21ur-12023	21ur-12023	chrIV:15227909-15234941	ref.DSN	NSM.DSN	NOTEST	0	0	0	0	1	1	no
21ur-12024	21ur-12024	21ur-12024	chrIV:15896213-16675918	ref.DSN	NSM.DSN	NOTEST	0	0	0	0	1	1	no
21ur-12025	21ur-12025	21ur-12025	chrIV:13865565-13865587	ref.DSN	NSM.DSN	NOTEST	0	0	0	0	1	1	no
21ur-12026	21ur-12026	21ur-12026	chrIV:13802404-13802426	ref.DSN	NSM.DSN	NOTEST	0	0	0	0	1	1	no
21ur-12027	21ur-12027	21ur-12027	chrIV:6196572-6196594	ref.DSN	NSM.DSN	NOTEST	0	0	0	0	1	1	no
21ur-12028	21ur-12028	21ur-12028	chrIV:14829637-14829674	ref.DSN	NSM.DSN	NOTEST	0	0	0	0	1	1	no
21ur-12029	21ur-12029	21ur-12029	chrIV:6542484-6542505	ref.DSN	NSM.DSN	NOTEST	0	0	0	0	1	1	no
21ur-1203	21ur-1203	21ur-1203	chrIV:5867775-5870161	ref.DSN	NSM.DSN	NOTEST	0	0	0	0	1	1	no
21ur-12030	21ur-12030	21ur-12030	chrIV:16691007-16691029	ref.DSN	NSM.DSN	NOTEST	0	0	0	0	1	1	no
21ur-12031	21ur-12031	21ur-12031	chrIV:6122108-6127284	ref.DSN	NSM.DSN	NOTEST	0	0	0	0	1	1	no
21ur-12032	21ur-12032	21ur-12032	chrIV:14089502-14089523	ref.DSN	NSM.DSN	NOTEST	0	0	0	0	1	1	no
21ur-12033	21ur-12033	21ur-12033	chrIV:5344624-5350830	ref.DSN	NSM.DSN	NOTEST	0	0	0	0	1	1	no
21ur-12034	21ur-12034	21ur-12034	chrIV:6267445-6269435	ref.DSN	NSM.DSN	NOTEST	0	0	0	0	1	1	no
21ur-12035	21ur-12035	21ur-12035	chrIV:15207560-15209490	ref.DSN	NSM.DSN	NOTEST	0	0	0	0	1	1	no
21ur-12036	21ur-12036	21ur-12036	chrIV:17066786-17066808	ref.DSN	NSM.DSN	NOTEST	0	0	0	0	1	1	no
21ur-12038	21ur-12038	21ur-12038	chrIV:14598599-14598620	ref.DSN	NSM.DSN	NOTEST	0	0	0	0	1	1	no
21ur-12039	21ur-12039	21ur-12039	chrI:7738666-7738687	ref.DSN	NSM.DSN	NOTEST	0	0	0	0	1	1	no
21ur-1204	21ur-1204	21ur-1204	chrIV:5930542-5930563	ref.DSN	NSM.DSN	NOTEST	0	0	0	0	1	1	no
21ur-12040	21ur-12040	21ur-12040	chrIV:6040963-6073953	ref.DSN	NSM.DSN	NOTEST	0	0	0	0	1	1	no
21ur-12041	21ur-12041	21ur-12041	chrIV:15896213-16675918	ref.DSN	NSM.DSN	NOTEST	0	0	0	0	1	1	no
21ur-12042	21ur-12042	21ur-12042	chrIV:16891549-16891571	ref.DSN	NSM.DSN	NOTEST	0	0	0	0	1	1	no
21ur-12043	21ur-12043	21ur-12043	chrIV:14361235-14368232	ref.DSN	NSM.DSN	NOTEST	0	0	0	0	1	1	no
21ur-12044	21ur-12044	21ur-12044	chrIV:15356423-15356447	ref.DSN	NSM.DSN	NOTEST	0	0	0	0	1	1	no
21ur-12045	21ur-12045	21ur-12045	chrIV:15896213-16675918	ref.DSN	NSM.DSN	NOTEST	0	0	0	0	1	1	no
21ur-12046	21ur-12046	21ur-12046	chrIV:16733995-16734018	ref.DSN	NSM.DSN	NOTEST	0	0	0	0	1	1	no
21ur-12047	21ur-12047	21ur-12047	chrI:4573661-5262993	ref.DSN	NSM.DSN	NOTEST	0	0	0	0	1	1	no
21ur-12048	21ur-12048	21ur-12048	chrIV:14654501-14654524	ref.DSN	NSM.DSN	NOTEST	0	0	0	0	1	1	no
21ur-12049	21ur-12049	21ur-12049	chrIV:16798800-16798822	ref.DSN	NSM.DSN	NOTEST	0	0	0	0	1	1	no
21ur-1205	21ur-1205	21ur-1205	chrIV:5865974-5867344	ref.DSN	NSM.DSN	NOTEST	0	0	0	0	1	1	no
21ur-12050	21ur-12050	21ur-12050	chrIV:14401156-14412859	ref.DSN	NSM.DSN	NOTEST	0	0	0	0	1	1	no
21ur-12051	21ur-12051	21ur-12051	chrIV:15896213-16675918	ref.DSN	NSM.DSN	NOTEST	0	0	0	0	1	1	no
21ur-12052	21ur-12052	21ur-12052	chrIV:14456972-14464004	ref.DSN	NSM.DSN	NOTEST	0	0	0	0	1	1	no
21ur-12053	21ur-12053	21ur-12053	chrIV:15566343-15566364	ref.DSN	NSM.DSN	NOTEST	0	0	0	0	1	1	no
21ur-12054	21ur-12054	21ur-12054	chrIV:16884635-16884657	ref.DSN	NSM.DSN	NOTEST	0	0	0	0	1	1	no
21ur-12055	21ur-12055	21ur-12055	chrIV:15896213-16675918	ref.DSN	NSM.DSN	NOTEST	0	0	0	0	1	1	no
21ur-12056	21ur-12056	21ur-12056	chrV:7003279-7003300	ref.DSN	NSM.DSN	NOTEST	0	0	0	0	1	1	no
21ur-12057	21ur-12057	21ur-12057	chrIV:13912926-13912948	ref.DSN	NSM.DSN	NOTEST	0	0	0	0	1	1	no
21ur-12058	21ur-12058	21ur-12058	chrIV:15497554-15510948	ref.DSN	NSM.DSN	NOTEST	0	0	0	0	1	1	no
21ur-12059	21ur-12059	21ur-12059	chrII:6898706-6901550	ref.DSN	NSM.DSN	NOTEST	0	0	0	0	1	1	no
21ur-12062	21ur-12062	21ur-12062	chrIV:17153959-17153980	ref.DSN	NSM.DSN	NOTEST	0	0	0	0	1	1	no
21ur-12063	21ur-12063	21ur-12063	chrIV:15896213-16675918	ref.DSN	NSM.DSN	NOTEST	0	0	0	0	1	1	no
21ur-12064	21ur-12064	21ur-12064	chrIV:14291943-14319262	ref.DSN	NSM.DSN	NOTEST	0	0	0	0	1	1	no
21ur-12065	21ur-12065	21ur-12065	chrIV:13934419-13943703	ref.DSN	NSM.DSN	NOTEST	0	0	0	0	1	1	no
21ur-12067	21ur-12067	21ur-12067	chrIV:15386840-15386861	ref.DSN	NSM.DSN	NOTEST	0	0	0	0	1	1	no
21ur-12068	21ur-12068	21ur-12068	chrIV:15179197-15179219	ref.DSN	NSM.DSN	NOTEST	0	0	0	0	1	1	no
21ur-12069	21ur-12069	21ur-12069	chrIV:14715767-14720408	ref.DSN	NSM.DSN	NOTEST	0	0	0	0	1	1	no
21ur-1207	21ur-1207	21ur-1207	chrIV:6040963-6073953	ref.DSN	NSM.DSN	NOTEST	0	0	0	0	1	1	no
21ur-12070	21ur-12070	21ur-12070	chrIV:15896213-16675918	ref.DSN	NSM.DSN	NOTEST	0	0	0	0	1	1	no
21ur-12071	21ur-12071	21ur-12071	chrIV:15486371-15486392	ref.DSN	NSM.DSN	NOTEST	0	0	0	0	1	1	no
21ur-12072	21ur-12072	21ur-12072	chrII:5483949-5483970	ref.DSN	NSM.DSN	NOTEST	0	0	0	0	1	1	no
21ur-12073	21ur-12073	21ur-12073	chrIV:15683450-15683474	ref.DSN	NSM.DSN	NOTEST	0	0	0	0	1	1	no
21ur-12074	21ur-12074	21ur-12074	chrIV:6036169-6036190	ref.DSN	NSM.DSN	NOTEST	0	0	0	0	1	1	no
21ur-12075	21ur-12075	21ur-12075	chrIV:6225056-6225077	ref.DSN	NSM.DSN	NOTEST	0	0	0	0	1	1	no
21ur-12076	21ur-12076	21ur-12076	chrIV:14654009-14654030	ref.DSN	NSM.DSN	NOTEST	0	0	0	0	1	1	no
21ur-12077	21ur-12077	21ur-12077	chrIV:14419683-14421916	ref.DSN	NSM.DSN	NOTEST	0	0	0	0	1	1	no
21ur-12078	21ur-12078	21ur-12078	chrIV:16984617-16984637	ref.DSN	NSM.DSN	NOTEST	0	0	0	0	1	1	no
21ur-12079	21ur-12079	21ur-12079	chrIV:14049264-14049285	ref.DSN	NSM.DSN	NOTEST	0	0	0	0	1	1	no
21ur-1208	21ur-1208	21ur-1208	chrIV:15896213-16675918	ref.DSN	NSM.DSN	NOTEST	0	0	0	0	1	1	no
21ur-12080	21ur-12080	21ur-12080	chrIV:14414426-14414447	ref.DSN	NSM.DSN	NOTEST	0	0	0	0	1	1	no
21ur-12081	21ur-12081	21ur-12081	chrIV:15759091-15759112	ref.DSN	NSM.DSN	NOTEST	0	0	0	0	1	1	no
21ur-12082	21ur-12082	21ur-12082	chrIV:15896213-16675918	ref.DSN	NSM.DSN	NOTEST	0	0	0	0	1	1	no
21ur-12083	21ur-12083	21ur-12083	chrIV:13827875-13844884	ref.DSN	NSM.DSN	NOTEST	0	0	0	0	1	1	no
21ur-12085	21ur-12085	21ur-12085	chrIV:14879533-14900361	ref.DSN	NSM.DSN	NOTEST	0	0	0	0	1	1	no
21ur-12086	21ur-12086	21ur-12086	chrIV:14862476-14869706	ref.DSN	NSM.DSN	NOTEST	0	0	0	0	1	1	no
21ur-12087	21ur-12087	21ur-12087	chrIV:15489784-15489809	ref.DSN	NSM.DSN	NOTEST	0	0	0	0	1	1	no
21ur-12089	21ur-12089	21ur-12089	chrIV:14285665-14285691	ref.DSN	NSM.DSN	NOTEST	0	0	0	0	1	1	no
21ur-1209	21ur-1209	21ur-1209	chrIV:15896213-16675918	ref.DSN	NSM.DSN	NOTEST	0	0	0	0	1	1	no
21ur-12090	21ur-12090	21ur-12090	chrIV:15896213-16675918	ref.DSN	NSM.DSN	NOTEST	0	0	0	0	1	1	no
21ur-12091	21ur-12091	21ur-12091	chrIV:5093498-5103262	ref.DSN	NSM.DSN	NOTEST	0	0	0	0	1	1	no
21ur-12092	21ur-12092	21ur-12092	chrIV:15896213-16675918	ref.DSN	NSM.DSN	NOTEST	0	0	0	0	1	1	no
21ur-12093	21ur-12093	21ur-12093	chrIV:4848457-4848479	ref.DSN	NSM.DSN	NOTEST	0	0	0	0	1	1	no
21ur-12094	21ur-12094	21ur-12094	chrIV:5874419-5874440	ref.DSN	NSM.DSN	NOTEST	0	0	0	0	1	1	no
21ur-12095	21ur-12095	21ur-12095	chrIV:14401156-14412859	ref.DSN	NSM.DSN	NOTEST	0	0	0	0	1	1	no
21ur-12096	21ur-12096	21ur-12096	chrIV:14436651-14444122	ref.DSN	NSM.DSN	NOTEST	0	0	0	0	1	1	no
21ur-12098	21ur-12098	21ur-12098	chrIV:14124344-14124365	ref.DSN	NSM.DSN	NOTEST	0	0	0	0	1	1	no
21ur-12099	21ur-12099	21ur-12099	chrIV:14020172-14024603	ref.DSN	NSM.DSN	NOTEST	0	0	0	0	1	1	no
21ur-121	21ur-121	21ur-121	chrIV:14273042-14273064	ref.DSN	NSM.DSN	NOTEST	0	0	0	0	1	1	no
21ur-12100	21ur-12100	21ur-12100	chrIV:13607522-13609803	ref.DSN	NSM.DSN	NOTEST	0	0	0	0	1	1	no
21ur-12101	21ur-12101	21ur-12101	chrIV:16701018-16701039	ref.DSN	NSM.DSN	NOTEST	0	0	0	0	1	1	no
21ur-12103	21ur-12103	21ur-12103	chrIV:6519963-6522207	ref.DSN	NSM.DSN	NOTEST	0	0	0	0	1	1	no
21ur-12104	21ur-12104	21ur-12104	chrIV:14291943-14319262	ref.DSN	NSM.DSN	NOTEST	0	0	0	0	1	1	no
21ur-12105	21ur-12105	21ur-12105	chrX:17176534-17562839	ref.DSN	NSM.DSN	NOTEST	0	0	0	0	1	1	no
21ur-12106	21ur-12106	21ur-12106	chrIV:15410794-15410816	ref.DSN	NSM.DSN	NOTEST	0	0	0	0	1	1	no
21ur-12107	21ur-12107	21ur-12107	chrIV:5954795-5954817	ref.DSN	NSM.DSN	NOTEST	0	0	0	0	1	1	no
21ur-12108	21ur-12108	21ur-12108	chrIV:5278969-5278990	ref.DSN	NSM.DSN	NOTEST	0	0	0	0	1	1	no
21ur-12109	21ur-12109	21ur-12109	chrIV:6157431-6172926	ref.DSN	NSM.DSN	NOTEST	0	0	0	0	1	1	no
21ur-1211	21ur-1211	21ur-1211	chrIV:15838141-15838162	ref.DSN	NSM.DSN	NOTEST	0	0	0	0	1	1	no
21ur-12110	21ur-12110	21ur-12110	chrX:14197671-14199702	ref.DSN	NSM.DSN	NOTEST	0	0	0	0	1	1	no
21ur-12111	21ur-12111	21ur-12111	chrIV:15896213-16675918	ref.DSN	NSM.DSN	NOTEST	0	0	0	0	1	1	no
21ur-12113	21ur-12113	21ur-12113	chrIV:14633147-14634341	ref.DSN	NSM.DSN	NOTEST	0	0	0	0	1	1	no
21ur-12115	21ur-12115	21ur-12115	chrIV:16707086-16707112	ref.DSN	NSM.DSN	NOTEST	0	0	0	0	1	1	no
21ur-12117	21ur-12117	21ur-12117	chrIV:15302429-15309351	ref.DSN	NSM.DSN	NOTEST	0	0	0	0	1	1	no
21ur-12118	21ur-12118	21ur-12118	chrIV:4828067-4841119	ref.DSN	NSM.DSN	NOTEST	0	0	0	0	1	1	no
21ur-12119	21ur-12119	21ur-12119	chrIV:15571710-15571736	ref.DSN	NSM.DSN	NOTEST	0	0	0	0	1	1	no
21ur-1212	21ur-1212	21ur-1212	chrIV:4876788-4876812	ref.DSN	NSM.DSN	NOTEST	0	0	0	0	1	1	no
21ur-12121	21ur-12121	21ur-12121	chrIV:16986512-16986536	ref.DSN	NSM.DSN	NOTEST	0	0	0	0	1	1	no
21ur-12122	21ur-12122	21ur-12122	chrIV:14456972-14464004	ref.DSN	NSM.DSN	NOTEST	0	0	0	0	1	1	no
21ur-12123	21ur-12123	21ur-12123	chrIV:15348355-15348380	ref.DSN	NSM.DSN	NOTEST	0	0	0	0	1	1	no
21ur-12124	21ur-12124	21ur-12124	chrIV:15896213-16675918	ref.DSN	NSM.DSN	NOTEST	0	0	0	0	1	1	no
21ur-12125	21ur-12125	21ur-12125	chrIV:6455752-6455773	ref.DSN	NSM.DSN	NOTEST	0	0	0	0	1	1	no
21ur-12126	21ur-12126	21ur-12126	chrV:15699960-16443388	ref.DSN	NSM.DSN	NOTEST	0	0	0	0	1	1	no
21ur-12127	21ur-12127	21ur-12127	chrIV:15573221-15573246	ref.DSN	NSM.DSN	NOTEST	0	0	0	0	1	1	no
21ur-12128	21ur-12128	21ur-12128	chrIV:15896213-16675918	ref.DSN	NSM.DSN	NOTEST	0	0	0	0	1	1	no
21ur-12129	21ur-12129	21ur-12129	chrIV:15101200-15101225	ref.DSN	NSM.DSN	NOTEST	0	0	0	0	1	1	no
21ur-1213	21ur-1213	21ur-1213	chrIV:14538660-14538681	ref.DSN	NSM.DSN	NOTEST	0	0	0	0	1	1	no
21ur-12130	21ur-12130	21ur-12130	chrIV:14126066-14126097	ref.DSN	NSM.DSN	NOTEST	0	0	0	0	1	1	no
21ur-12131	21ur-12131	21ur-12131	chrIV:14931458-14931483	ref.DSN	NSM.DSN	NOTEST	0	0	0	0	1	1	no
21ur-12132	21ur-12132	21ur-12132	chrIV:14291943-14319262	ref.DSN	NSM.DSN	NOTEST	0	0	0	0	1	1	no
21ur-12133	21ur-12133	21ur-12133	chrIV:15549095-15549120	ref.DSN	NSM.DSN	NOTEST	0	0	0	0	1	1	no
21ur-12135	21ur-12135	21ur-12135	chrIV:17144318-17150816	ref.DSN	NSM.DSN	NOTEST	0	0	0	0	1	1	no
21ur-12136	21ur-12136	21ur-12136	chrIV:15857814-15857839	ref.DSN	NSM.DSN	NOTEST	0	0	0	0	1	1	no
21ur-12137	21ur-12137	21ur-12137	chrIV:16914070-16914091	ref.DSN	NSM.DSN	NOTEST	0	0	0	0	1	1	no
21ur-12138	21ur-12138	21ur-12138	chrIV:5667656-5669484	ref.DSN	NSM.DSN	NOTEST	0	0	0	0	1	1	no
21ur-12139	21ur-12139	21ur-12139	chrIV:15360067-15360089	ref.DSN	NSM.DSN	NOTEST	0	0	0	0	1	1	no
21ur-1214	21ur-1214	21ur-1214	chrIV:16715904-16715925	ref.DSN	NSM.DSN	NOTEST	0	0	0	0	1	1	no
21ur-12141	21ur-12141	21ur-12141	chrV:5983555-5983576	ref.DSN	NSM.DSN	NOTEST	0	0	0	0	1	1	no
21ur-12142	21ur-12142	21ur-12142	chrIV:15588209-15588230	ref.DSN	NSM.DSN	NOTEST	0	0	0	0	1	1	no
21ur-12143	21ur-12143	21ur-12143	chrIV:15896213-16675918	ref.DSN	NSM.DSN	NOTEST	0	0	0	0	1	1	no
21ur-12144	21ur-12144	21ur-12144	chrIV:15802540-15802561	ref.DSN	NSM.DSN	NOTEST	0	0	0	0	1	1	no
21ur-12145	21ur-12145	21ur-12145	chrIV:5627211-5627231	ref.DSN	NSM.DSN	NOTEST	0	0	0	0	1	1	no
21ur-12147	21ur-12147	21ur-12147	chrIV:5012540-5014596	ref.DSN	NSM.DSN	NOTEST	0	0	0	0	1	1	no
21ur-12149	21ur-12149	21ur-12149	chrIV:15054248-15054269	ref.DSN	NSM.DSN	NOTEST	0	0	0	0	1	1	no
21ur-1215	21ur-1215	21ur-1215	chrIV:15896213-16675918	ref.DSN	NSM.DSN	NOTEST	0	0	0	0	1	1	no
21ur-12150	21ur-12150	21ur-12150	chrIV:15896213-16675918	ref.DSN	NSM.DSN	NOTEST	0	0	0	0	1	1	no
21ur-12151	21ur-12151	21ur-12151	chrIV:15331326-15331347	ref.DSN	NSM.DSN	NOTEST	0	0	0	0	1	1	no
21ur-12153	21ur-12153	21ur-12153	chrIV:6457759-6457783	ref.DSN	NSM.DSN	NOTEST	0	0	0	0	1	1	no
21ur-12154	21ur-12154	21ur-12154	chrIV:14016073-14019958	ref.DSN	NSM.DSN	NOTEST	0	0	0	0	1	1	no
21ur-12155	21ur-12155	21ur-12155	chrIV:13665011-13665035	ref.DSN	NSM.DSN	NOTEST	0	0	0	0	1	1	no
21ur-12156	21ur-12156	21ur-12156	chrIV:15562950-15562971	ref.DSN	NSM.DSN	NOTEST	0	0	0	0	1	1	no
21ur-12158	21ur-12158	21ur-12158	chrII:6573969-6573990	ref.DSN	NSM.DSN	NOTEST	0	0	0	0	1	1	no
21ur-12159	21ur-12159	21ur-12159	chrII:10367563-10367584	ref.DSN	NSM.DSN	NOTEST	0	0	0	0	1	1	no
21ur-12161	21ur-12161	21ur-12161	chrIV:6657926-6657947	ref.DSN	NSM.DSN	NOTEST	0	0	0	0	1	1	no
21ur-12162	21ur-12162	21ur-12162	chrIV:7805052-7807936	ref.DSN	NSM.DSN	NOTEST	0	0	0	0	1	1	no
21ur-12163	21ur-12163	21ur-12163	chrIV:15896213-16675918	ref.DSN	NSM.DSN	NOTEST	0	0	0	0	1	1	no
21ur-12165	21ur-12165	21ur-12165	chrIV:6957665-6963581	ref.DSN	NSM.DSN	NOTEST	0	0	0	0	1	1	no
21ur-12168	21ur-12168	21ur-12168	chrIV:5439065-5450635	ref.DSN	NSM.DSN	NOTEST	0	0	0	0	1	1	no
21ur-12169	21ur-12169	21ur-12169	chrIV:16977425-16977447	ref.DSN	NSM.DSN	NOTEST	0	0	0	0	1	1	no
21ur-1217	21ur-1217	21ur-1217	chrIV:15210139-15215553	ref.DSN	NSM.DSN	NOTEST	0	0	0	0	1	1	no
21ur-12170	21ur-12170	21ur-12170	chrIV:15896213-16675918	ref.DSN	NSM.DSN	NOTEST	0	0	0	0	1	1	no
21ur-12171	21ur-12171	21ur-12171	chrIV:14637722-14641208	ref.DSN	NSM.DSN	NOTEST	0	0	0	0	1	1	no
21ur-12173	21ur-12173	21ur-12173	chrIV:5645743-5645764	ref.DSN	NSM.DSN	NOTEST	0	0	0	0	1	1	no
21ur-12174	21ur-12174	21ur-12174	chrIV:1956724-4526957	ref.DSN	NSM.DSN	HIDATA	0	0	0	0	1	1	no
21ur-12176	21ur-12176	21ur-12176	chrIV:15731363-15731388	ref.DSN	NSM.DSN	NOTEST	0	0	0	0	1	1	no
21ur-12177	21ur-12177	21ur-12177	chrIV:15547417-15547443	ref.DSN	NSM.DSN	NOTEST	0	0	0	0	1	1	no
21ur-12178	21ur-12178	21ur-12178	chrIV:15835593-15835617	ref.DSN	NSM.DSN	NOTEST	0	0	0	0	1	1	no
21ur-12179	21ur-12179	21ur-12179	chrIV:14291943-14319262	ref.DSN	NSM.DSN	NOTEST	0	0	0	0	1	1	no
21ur-1218	21ur-1218	21ur-1218	chrIV:15896213-16675918	ref.DSN	NSM.DSN	NOTEST	0	0	0	0	1	1	no
21ur-12180	21ur-12180	21ur-12180	chrIV:6019965-6034527	ref.DSN	NSM.DSN	NOTEST	0	0	0	0	1	1	no
21ur-12181	21ur-12181	21ur-12181	chrIV:14374101-14379363	ref.DSN	NSM.DSN	NOTEST	0	0	0	0	1	1	no
21ur-12182	21ur-12182	21ur-12182	chrIV:6979016-6986924	ref.DSN	NSM.DSN	NOTEST	0	0	0	0	1	1	no
21ur-12184	21ur-12184	21ur-12184	chrIV:16877728-16877752	ref.DSN	NSM.DSN	NOTEST	0	0	0	0	1	1	no
21ur-12185	21ur-12185	21ur-12185	chrIV:15896213-16675918	ref.DSN	NSM.DSN	NOTEST	0	0	0	0	1	1	no
21ur-12186	21ur-12186	21ur-12186	chrIV:7333093-7346840	ref.DSN	NSM.DSN	NOTEST	0	0	0	0	1	1	no
21ur-12187	21ur-12187	21ur-12187	chrIV:15896213-16675918	ref.DSN	NSM.DSN	NOTEST	0	0	0	0	1	1	no
21ur-12188	21ur-12188	21ur-12188	chrIV:15896213-16675918	ref.DSN	NSM.DSN	NOTEST	0	0	0	0	1	1	no
21ur-1219	21ur-1219	21ur-1219	chrIV:15746138-15746162	ref.DSN	NSM.DSN	NOTEST	0	0	0	0	1	1	no
21ur-12190	21ur-12190	21ur-12190	chrIV:14683013-14687232	ref.DSN	NSM.DSN	NOTEST	0	0	0	0	1	1	no
21ur-12191	21ur-12191	21ur-12191	chrV:3342800-3343862	ref.DSN	NSM.DSN	NOTEST	0	0	0	0	1	1	no
21ur-12193	21ur-12193	21ur-12193	chrIV:6470048-6471259	ref.DSN	NSM.DSN	NOTEST	0	0	0	0	1	1	no
21ur-12194	21ur-12194	21ur-12194	chrV:9744780-9744801	ref.DSN	NSM.DSN	NOTEST	0	0	0	0	1	1	no
21ur-12195	21ur-12195	21ur-12195	chrIV:15896213-16675918	ref.DSN	NSM.DSN	NOTEST	0	0	0	0	1	1	no
21ur-12196	21ur-12196	21ur-12196	chrIV:15896213-16675918	ref.DSN	NSM.DSN	NOTEST	0	0	0	0	1	1	no
21ur-12197	21ur-12197	21ur-12197	chrIV:5966301-5966330	ref.DSN	NSM.DSN	NOTEST	0	0	0	0	1	1	no
21ur-12198	21ur-12198	21ur-12198	chrIV:14356638-14356659	ref.DSN	NSM.DSN	NOTEST	0	0	0	0	1	1	no
21ur-12199	21ur-12199	21ur-12199	chrIV:6592429-6592450	ref.DSN	NSM.DSN	NOTEST	0	0	0	0	1	1	no
21ur-122	21ur-122	21ur-122	chrIV:13928227-13928248	ref.DSN	NSM.DSN	NOTEST	0	0	0	0	1	1	no
21ur-1220	21ur-1220	21ur-1220	chrIV:13897963-13902822	ref.DSN	NSM.DSN	NOTEST	0	0	0	0	1	1	no
21ur-12200	21ur-12200	21ur-12200	chrIV:5337344-5337371	ref.DSN	NSM.DSN	NOTEST	0	0	0	0	1	1	no
21ur-12201	21ur-12201	21ur-12201	chrIV:15896213-16675918	ref.DSN	NSM.DSN	NOTEST	0	0	0	0	1	1	no
21ur-12202	21ur-12202	21ur-12202	chrIV:14862476-14869706	ref.DSN	NSM.DSN	NOTEST	0	0	0	0	1	1	no
21ur-12204	21ur-12204	21ur-12204	chrIV:13750311-13770327	ref.DSN	NSM.DSN	NOTEST	0	0	0	0	1	1	no
21ur-12205	21ur-12205	21ur-12205	chrII:5912527-5912548	ref.DSN	NSM.DSN	NOTEST	0	0	0	0	1	1	no
21ur-12206	21ur-12206	21ur-12206	chrIV:14975133-14975154	ref.DSN	NSM.DSN	NOTEST	0	0	0	0	1	1	no
21ur-12207	21ur-12207	21ur-12207	chrIV:13619489-13621489	ref.DSN	NSM.DSN	NOTEST	0	0	0	0	1	1	no
21ur-12208	21ur-12208	21ur-12208	chrIV:14045846-14045867	ref.DSN	NSM.DSN	NOTEST	0	0	0	0	1	1	no
[truncated: 37,677 more rows]

## Sheet: Significant
test_id	gene_id	gene	locus	sample_1	sample_2	status	value_1	value_2	log2(fold_change)	test_stat	p_value	q_value	significant
F32B5.6	F32B5.6	F32B5.6	chrI:2571529-2967292	ref.DSN	NSM.DSN	OK	72.2629	1.04174	-6.11618	-0.063181	0.0023	0.022988	yes
cht-1	cht-1	cht-1	chrX:3397784-3400002	ref.DSN	NSM.DSN	OK	18.1402	0.55661	-5.02638	-2.58784	0.00175	0.0185238	yes
K12H4.7	K12H4.7	K12H4.7	chrIII:8048427-8050974	ref.DSN	NSM.DSN	OK	21.3168	0.812556	-4.71338	-2.5977	0.00205	0.0209887	yes
prg-1	prg-1	prg-1	chrI:7585509-7588357	ref.DSN	NSM.DSN	OK	6.03203	0.252585	-4.5778	-2.3951	0.00335	0.0306563	yes
F54D5.4	F54D5.4	F54D5.4	chrII:11569752-11570878	ref.DSN	NSM.DSN	OK	35.0817	1.49925	-4.54841	-2.45034	0.00145	0.0159643	yes
R07E3.1	R07E3.1	R07E3.1	chrX:10339310-10341036	ref.DSN	NSM.DSN	OK	30.2781	1.47417	-4.3603	-2.20731	0.00425	0.0366236	yes
fbl-1	fbl-1	fbl-1	chrIV:9540834-9546078	ref.DSN	NSM.DSN	OK	6.20657	0.310252	-4.32229	-2.40337	0.00135	0.0151108	yes
tre-3	tre-3	tre-3	chrV:11709819-11715813	ref.DSN	NSM.DSN	OK	7.12634	0.38687	-4.20324	-2.15406	0.00325	0.029904	yes
C34F6.5	C34F6.5	C34F6.5	chrX:11207422-11208807	ref.DSN	NSM.DSN	OK	5.30515	48.7592	3.20021	1.75691	0.00515	0.0426302	yes
unc-43	unc-43	unc-43	chrIV:10324973-10350196	ref.DSN	NSM.DSN	OK	195.918	2050.09	3.38737	1.46956	5e-05	0.000976962	yes
B0336.7	B0336.7	B0336.7	chrIII:5694737-5697302	ref.DSN	NSM.DSN	OK	3.39585	36.0227	3.40706	1.81462	0.00505	0.0420094	yes
par-6	par-6	par-6	chrI:12669615-12674035	ref.DSN	NSM.DSN	OK	23.4486	259.234	3.46668	2.06584	0.00495	0.0412797	yes
ZK813.5	ZK813.5	ZK813.5	chrX:3448790-3451174	ref.DSN	NSM.DSN	OK	0.631913	7.04625	3.47906	1.74112	0.0062	0.0486838	yes
T26C11.4	T26C11.4	T26C11.4	chrX:1840768-1845501	ref.DSN	NSM.DSN	OK	2.60126	29.6759	3.51201	1.95707	0.0042	0.0362159	yes
gap-2	gap-2	gap-2	chrX:9472410-9515832	ref.DSN	NSM.DSN	OK	11.2525	128.96	3.5186	1.82676	0.0058	0.0464934	yes
F13H6.1	F13H6.1	F13H6.1	chrV:6356699-6361719	ref.DSN	NSM.DSN	OK	79.9046	925.913	3.53453	1.8744	0.00385	0.033783	yes
M28.5	M28.5	M28.5	chrII:10658088-10658555	ref.DSN	NSM.DSN	OK	9.60199	112.614	3.55191	2.07787	0.0048	0.0403542	yes
rom-1	rom-1	rom-1	chrIII:4907189-4908786	ref.DSN	NSM.DSN	OK	0.536219	6.29276	3.5528	1.76324	0.0053	0.0434438	yes
hpo-3	hpo-3	hpo-3	chrI:5857742-5862560	ref.DSN	NSM.DSN	OK	4.10023	48.3538	3.55985	1.98642	0.0039	0.0340219	yes
Y73B6BL.30	Y73B6BL.30	Y73B6BL.30	chrIV:6334207-6334956	ref.DSN	NSM.DSN	OK	6.82832	82.371	3.59253	2.05197	0.00595	0.0473009	yes
sca-1	sca-1	sca-1	chrIII:10735698-12052193	ref.DSN	NSM.DSN	OK	130.997	1602.59	3.6128	0.910695	0.0025	0.0245849	yes
spat-2	spat-2	spat-2	chrIII:10735698-12052193	ref.DSN	NSM.DSN	OK	87.1434	1099	3.65665	0.108829	5e-05	0.000976962	yes
nmur-3	nmur-3	nmur-3	chrX:4466799-4468798	ref.DSN	NSM.DSN	OK	2.44348	31.1275	3.67118	2.1404	0.0059	0.0470425	yes
gdh-1	gdh-1	gdh-1	chrIV:11953228-11955191	ref.DSN	NSM.DSN	OK	167.685	2138.6	3.67285	2.02437	0.0053	0.0434438	yes
F53F10.6	F53F10.6	F53F10.6	chrI:3828845-3829313	ref.DSN	NSM.DSN	OK	1.612	20.6911	3.68208	1.73235	0.0055	0.0446476	yes
dnj-4	dnj-4	dnj-4	chrI:5282265-5283929	ref.DSN	NSM.DSN	OK	0.511161	6.61749	3.69443	1.80157	0.00605	0.0478131	yes
tax-6	tax-6	tax-6	chrIV:10493841-10501040	ref.DSN	NSM.DSN	OK	102.641	1332.1	3.69802	2.06058	0.00085	0.0104257	yes
rpb-6	rpb-6	rpb-6	chrII:10579320-10579734	ref.DSN	NSM.DSN	OK	4.72238	61.7882	3.70974	2.12094	0.0041	0.0354674	yes
H43I07.3	H43I07.3	H43I07.3	chrV:4195601-4199078	ref.DSN	NSM.DSN	OK	1.88545	24.7447	3.71414	1.98197	0.00455	0.0387615	yes
T14B1.1	T14B1.1	T14B1.1	chrX:9665773-9667127	ref.DSN	NSM.DSN	OK	174.218	2294.82	3.71942	2.02061	0.00575	0.0462581	yes
wago-2	wago-2	wago-2	chrI:5368480-5372474	ref.DSN	NSM.DSN	OK	0.346344	4.63485	3.74225	2.00128	0.00545	0.0443489	yes
T05H10.7	T05H10.7	T05H10.7	chrII:8068180-8073320	ref.DSN	NSM.DSN	OK	7.169	96.9861	3.75793	1.96035	0.0058	0.0464934	yes
Y37F4.1	Y37F4.1	Y37F4.1	chrI:10859540-10860762	ref.DSN	NSM.DSN	OK	0.888491	12.0973	3.76718	1.87498	0.0034	0.0310083	yes
Y79H2A.3	Y79H2A.3	Y79H2A.3	chrIII:10735698-12052193	ref.DSN	NSM.DSN	OK	4.97654	67.8179	3.76845	0.233137	0.0011	0.0129373	yes
R10H10.7	R10H10.7	R10H10.7	chrIV:10410036-10413908	ref.DSN	NSM.DSN	OK	0.412184	5.62395	3.77022	1.81499	0.0031	0.0290204	yes
gut-2	gut-2	gut-2	chrV:13497950-13498709	ref.DSN	NSM.DSN	OK	7.46235	102.069	3.77377	2.01869	0.00595	0.0473009	yes
tdp-1	tdp-1	tdp-1	chrII:8997771-8999469	ref.DSN	NSM.DSN	OK	6.84723	93.8491	3.77675	2.00434	0.005	0.041645	yes
C09B9.1	C09B9.1	C09B9.1	chrIV:5037806-5040430	ref.DSN	NSM.DSN	OK	0.363813	5.00294	3.78151	1.83403	0.0057	0.0459383	yes
mrpl-54	mrpl-54	mrpl-54	chrI:9159113-9159515	ref.DSN	NSM.DSN	OK	3.61535	50.3422	3.79956	2.15148	0.00555	0.044945	yes
zoo-1	zoo-1	zoo-1	chrI:13143189-14566044	ref.DSN	NSM.DSN	OK	13.4112	187.546	3.80574	0.404548	0.0021	0.0213381	yes
ztf-7	ztf-7	ztf-7	chrV:9787489-9789619	ref.DSN	NSM.DSN	OK	288.309	4062.01	3.81651	2.11181	0.0053	0.0434438	yes
Y54E10BR.5	Y54E10BR.5	Y54E10BR.5	chrI:3028477-3031094	ref.DSN	NSM.DSN	OK	4.46001	63.1056	3.82265	2.17366	0.00495	0.0412797	yes
tag-72	tag-72	tag-72	chrI:10160088-10161866	ref.DSN	NSM.DSN	OK	1.19852	16.9648	3.82322	1.94002	0.00345	0.0313156	yes
T07A9.9	T07A9.9	T07A9.9	chrIV:394054-396248	ref.DSN	NSM.DSN	OK	196.806	2788.13	3.82445	0.230415	0.00095	0.0114332	yes
fbxa-80	fbxa-80	fbxa-80	chrIII:1313363-1315174	ref.DSN	NSM.DSN	OK	0.821405	11.6556	3.82678	1.91928	0.00375	0.0331217	yes
F39B2.7	F39B2.7	F39B2.7	chrI:14770691-14774985	ref.DSN	NSM.DSN	OK	0.859163	12.2994	3.83951	2.04112	0.0043	0.036936	yes
F18E9.1	F18E9.1	F18E9.1	chrX:8601516-8602220	ref.DSN	NSM.DSN	OK	3.75419	53.8478	3.84232	2.19631	0.00525	0.0432185	yes
cln-3.2	cln-3.2	cln-3.2	chrI:5274772-5278701	ref.DSN	NSM.DSN	OK	2.02065	29.1372	3.84997	2.0728	0.0055	0.0446476	yes
lin-28	lin-28	lin-28	chrI:8408154-8410797	ref.DSN	NSM.DSN	OK	57.2435	835.522	3.8675	2.21606	0.0028	0.0270211	yes
mrp-1	mrp-1	mrp-1	chrX:542110-810722	ref.DSN	NSM.DSN	OK	9.52614	139.734	3.87465	0.518414	0.00145	0.0159643	yes
T24H10.1	T24H10.1	T24H10.1	chrII:9099315-9100393	ref.DSN	NSM.DSN	OK	4.28674	63.4961	3.88871	2.07951	0.00495	0.0412797	yes
hil-1	hil-1	hil-1	chrV:14949786-14952598	ref.DSN	NSM.DSN	OK	160.883	2389.32	3.89251	2.13863	0.0053	0.0434438	yes
hmg-12	hmg-12	hmg-12	chrII:11916450-11917448	ref.DSN	NSM.DSN	OK	1.17726	17.6174	3.90349	2.09087	0.00315	0.0294066	yes
nsf-1	nsf-1	nsf-1	chrI:7741935-8394405	ref.DSN	NSM.DSN	OK	12.5124	188.942	3.91651	0.366319	0.00355	0.0319002	yes
par-5	par-5	par-5	chrIV:11820967-11821874	ref.DSN	NSM.DSN	OK	80.4187	1218.08	3.92094	2.11726	0.0056	0.0452953	yes
W09C5.7	W09C5.7	W09C5.7	chrI:13143189-14566044	ref.DSN	NSM.DSN	OK	9.203	140.431	3.93162	0.184176	0.0062	0.0486838	yes
K05C4.5	K05C4.5	K05C4.5	chrI:14742753-14747658	ref.DSN	NSM.DSN	OK	1.35729	20.7236	3.93248	2.05754	0.0034	0.0310083	yes
F47B8.8	F47B8.8	F47B8.8	chrV:14331727-14332565	ref.DSN	NSM.DSN	OK	7.88019	120.352	3.93288	2.178	0.0043	0.036936	yes
kin-10	kin-10	kin-10	chrI:7741935-8394405	ref.DSN	NSM.DSN	OK	197.226	3030.75	3.94175	0.718202	0.0061	0.04818	yes
F40B5.2	F40B5.2	F40B5.2	chrX:8368486-8371345	ref.DSN	NSM.DSN	OK	4.08976	62.985	3.94492	2.18914	0.00145	0.0159643	yes
F52E1.5	F52E1.5	F52E1.5	chrV:8378882-8383568	ref.DSN	NSM.DSN	OK	1.70519	26.3727	3.95104	2.0637	0.0029	0.0277274	yes
rpl-11.1	rpl-11.1	rpl-11.1	chrV:3585365-3586055	ref.DSN	NSM.DSN	OK	4.09596	63.4689	3.95378	2.27735	0.00435	0.0372465	yes
mrps-6	mrps-6	mrps-6	chrI:4173972-4174741	ref.DSN	NSM.DSN	OK	1.91219	29.7177	3.95803	2.10625	0.0034	0.0310083	yes
vha-13	vha-13	vha-13	chrV:14351701-14353903	ref.DSN	NSM.DSN	OK	72.7902	1132.89	3.96012	2.18281	0.00325	0.029904	yes
glc-4	glc-4	glc-4	chrII:7172313-7174799	ref.DSN	NSM.DSN	OK	1.82968	28.5174	3.96218	2.10045	0.0043	0.036936	yes
dpy-30	dpy-30	dpy-30	chrV:12191518-12191969	ref.DSN	NSM.DSN	OK	59.2046	926.88	3.9686	2.2593	0.0056	0.0452953	yes
C13F10.7	C13F10.7	C13F10.7	chrV:7222317-7223234	ref.DSN	NSM.DSN	OK	2.35386	36.9444	3.97225	2.09456	0.0035	0.0316412	yes
pqe-1	pqe-1	pqe-1	chrIII:5311220-5321332	ref.DSN	NSM.DSN	OK	41.5718	654.012	3.97564	1.81486	0.00235	0.0233489	yes
pkg-1	pkg-1	pkg-1	chrIV:858931-1921342	ref.DSN	NSM.DSN	OK	74.7039	1175.57	3.97603	0.949582	0.0007	0.008705	yes
kcnl-2	kcnl-2	kcnl-2	chrI:7741935-8394405	ref.DSN	NSM.DSN	OK	5.37903	85.266	3.98655	0.221429	5e-05	0.000976962	yes
Y38E10A.20	Y38E10A.20	Y38E10A.20	chrII:12654685-12663770	ref.DSN	NSM.DSN	OK	1.95684	31.027	3.98692	2.19743	0.00525	0.0432185	yes
kin-1	kin-1	kin-1	chrI:14919523-14951556	ref.DSN	NSM.DSN	OK	99.5547	1579.24	3.9876	2.11282	0.00175	0.0185238	yes
gei-17	gei-17	gei-17	chrI:9101167-9107532	ref.DSN	NSM.DSN	OK	16.8419	269.124	3.99814	2.01989	0.00285	0.0273857	yes
C50D2.8	C50D2.8	C50D2.8	chrII:96218-97942	ref.DSN	NSM.DSN	OK	2.52604	40.4182	4.00006	2.30913	0.00585	0.0468383	yes
eat-6	eat-6	eat-6	chrV:13126630-13129972	ref.DSN	NSM.DSN	OK	184.519	2956.4	4.002	2.2593	0.00355	0.0319002	yes
pbs-6	pbs-6	pbs-6	chrIII:8243151-8244021	ref.DSN	NSM.DSN	OK	10.1159	163.26	4.01248	2.18637	0.00615	0.0484042	yes
F45H10.3	F45H10.3	F45H10.3	chrII:13493180-13494523	ref.DSN	NSM.DSN	OK	4.19328	68.2834	4.02538	2.34327	0.00505	0.0420094	yes
Y71H2AM.4	Y71H2AM.4	Y71H2AM.4	chrIII:2786853-2787955	ref.DSN	NSM.DSN	OK	14.1675	230.905	4.02664	2.38483	0.00535	0.0437736	yes
C02F5.6	C02F5.6	C02F5.6	chrIII:8232586-8234400	ref.DSN	NSM.DSN	OK	1.7874	29.1739	4.02875	2.16641	0.00435	0.0372465	yes
cacn-1	cacn-1	cacn-1	chrII:14133508-14142051	ref.DSN	NSM.DSN	OK	1.2076	19.7376	4.03073	2.21415	0.00205	0.0209887	yes
Y43F8C.7	Y43F8C.7	Y43F8C.7	chrV:19641454-19643999	ref.DSN	NSM.DSN	OK	3.05806	50.0258	4.03198	2.30173	0.0046	0.039039	yes
CD4.3	CD4.3	CD4.3	chrV:5593693-5594407	ref.DSN	NSM.DSN	OK	3.94077	64.6339	4.03574	2.21591	0.0036	0.0322417	yes
gst-11	gst-11	gst-11	chrX:3632541-3633734	ref.DSN	NSM.DSN	OK	2.32868	38.3706	4.04242	2.15765	0.00335	0.0306563	yes
tbc-8	tbc-8	tbc-8	chrIII:10364971-10372960	ref.DSN	NSM.DSN	OK	10.1094	166.697	4.04346	2.27421	0.0017	0.018123	yes
T20G5.9	T20G5.9	T20G5.9	chrIII:10209756-10210890	ref.DSN	NSM.DSN	OK	7.41118	122.635	4.04852	2.28998	0.00395	0.0343688	yes
T23C6.4	T23C6.4	T23C6.4	chrX:17147705-17149843	ref.DSN	NSM.DSN	OK	2.05781	34.1403	4.0523	2.19547	0.0036	0.0322417	yes
aldo-2	aldo-2	aldo-2	chrIII:5874728-5876276	ref.DSN	NSM.DSN	OK	217.587	3614.2	4.05401	2.29041	0.0045	0.0384086	yes
ZK484.1	ZK484.1	ZK484.1	chrI:6093347-6093993	ref.DSN	NSM.DSN	OK	202.624	3381.18	4.06065	1.71624	0.00445	0.0380301	yes
F23F1.5	F23F1.5	F23F1.5	chrII:30115-31574	ref.DSN	NSM.DSN	OK	3.16317	52.9444	4.06503	2.22761	0.0036	0.0322417	yes
F32D8.15	F32D8.15	F32D8.15	chrV:10904039-10906618	ref.DSN	NSM.DSN	OK	9.99424	167.529	4.06717	2.25216	0.00295	0.0280063	yes
ucp-4	ucp-4	ucp-4	chrV:9334748-9336340	ref.DSN	NSM.DSN	OK	2.54315	42.6756	4.06872	2.17941	0.0039	0.0340219	yes
sqv-7	sqv-7	sqv-7	chrII:7011034-7012648	ref.DSN	NSM.DSN	OK	3.67674	61.7575	4.07011	2.20959	0.00345	0.0313156	yes
snt-4	snt-4	snt-4	chrI:6436152-6440899	ref.DSN	NSM.DSN	OK	128.692	2166.19	4.07316	2.30517	0.004	0.034714	yes
R02F11.4	R02F11.4	R02F11.4	chrV:4811088-4818648	ref.DSN	NSM.DSN	OK	1.71471	28.9156	4.07581	2.18376	0.0047	0.0397122	yes
vti-1	vti-1	vti-1	chrIV:14765795-14766624	ref.DSN	NSM.DSN	OK	4.73962	80.5668	4.08734	2.40174	0.00375	0.0331217	yes
mrpl-18	mrpl-18	mrpl-18	chrIII:8144951-8145789	ref.DSN	NSM.DSN	OK	1.92849	32.8535	4.0905	2.14184	0.0017	0.018123	yes
ZK632.9	ZK632.9	ZK632.9	chrIII:9825093-9825330	ref.DSN	NSM.DSN	OK	221.477	3774.1	4.0909	3.05181	0.0035	0.0316412	yes
Y73B3A.20	Y73B3A.20	Y73B3A.20	chrX:47997-48323	ref.DSN	NSM.DSN	OK	20.812	355.291	4.09351	2.5586	0.0054	0.0441558	yes
C03A3.1	C03A3.1	C03A3.1	chrX:11257454-11259916	ref.DSN	NSM.DSN	OK	3.75462	64.261	4.0972	2.24681	0.0043	0.036936	yes
F15D4.2	F15D4.2	F15D4.2	chrII:13216025-13216632	ref.DSN	NSM.DSN	OK	3.16496	54.2238	4.09867	2.41646	0.0043	0.036936	yes
aqp-5	aqp-5	aqp-5	chrV:10491758-10493185	ref.DSN	NSM.DSN	OK	0.54231	9.31344	4.10212	2.15975	0.005	0.041645	yes
shc-1	shc-1	shc-1	chrI:942259-1655335	ref.DSN	NSM.DSN	OK	56.3748	973.166	4.10956	0.0564773	0.0062	0.0486838	yes
F54A3.2	F54A3.2	F54A3.2	chrII:2243659-2253965	ref.DSN	NSM.DSN	OK	0.680938	11.7866	4.11348	2.2747	0.0031	0.0290204	yes
C05C8.1	C05C8.1	C05C8.1	chrV:7239752-7241278	ref.DSN	NSM.DSN	OK	1.53093	26.5807	4.1179	2.25004	0.0025	0.0245849	yes
F36D4.4	F36D4.4	F36D4.4	chrV:9402022-9406336	ref.DSN	NSM.DSN	OK	1.69795	29.7802	4.13249	2.37881	0.0062	0.0486838	yes
mek-2	mek-2	mek-2	chrI:3006030-3013447	ref.DSN	NSM.DSN	OK	1.60512	28.3756	4.14389	2.20228	0.0021	0.0213381	yes
hrpf-2	hrpf-2	hrpf-2	chrIV:6373585-6376511	ref.DSN	NSM.DSN	OK	1.59841	28.4109	4.15174	2.28137	0.0041	0.0354674	yes
apl-1	apl-1	apl-1	chrX:5113068-5116833	ref.DSN	NSM.DSN	OK	133.764	2381.47	4.15409	2.28159	0.002	0.0206023	yes
F57C2.5	F57C2.5	F57C2.5	chrII:14526256-14528133	ref.DSN	NSM.DSN	OK	2.45813	44.3243	4.17247	2.25228	0.00365	0.0325594	yes
C17E4.6	C17E4.6	C17E4.6	chrI:9422558-9430579	ref.DSN	NSM.DSN	OK	4.22469	76.3473	4.17566	2.30598	0.00515	0.0426302	yes
wdr-5.1	wdr-5.1	wdr-5.1	chrIII:3705268-3706559	ref.DSN	NSM.DSN	OK	3.21018	58.1427	4.17887	2.3375	0.00475	0.0400089	yes
F35G12.11	F35G12.11	F35G12.11	chrIII:4593200-4593633	ref.DSN	NSM.DSN	OK	0.851147	15.4394	4.18106	1.92926	0.00405	0.0351026	yes
arrd-19	arrd-19	arrd-19	chrV:3313470-3315231	ref.DSN	NSM.DSN	OK	0.636471	11.5621	4.18317	2.18995	0.00185	0.019399	yes
Y67A10A.7	Y67A10A.7	Y67A10A.7	chrIV:14374101-14379363	ref.DSN	NSM.DSN	OK	2.85512	51.8825	4.18362	2.3203	0.0059	0.0470425	yes
egl-21	egl-21	egl-21	chrIV:10478621-10481747	ref.DSN	NSM.DSN	OK	148.471	2701.13	4.1853	2.33556	0.003	0.0283608	yes
gst-5	gst-5	gst-5	chrII:10950352-10951503	ref.DSN	NSM.DSN	OK	12.7053	231.282	4.18615	1.65279	0.0034	0.0310083	yes
W06F12.3	W06F12.3	W06F12.3	chrIII:13734969-13736391	ref.DSN	NSM.DSN	OK	1.18514	21.6101	4.18858	2.17087	0.0019	0.0197998	yes
dnc-6	dnc-6	dnc-6	chrI:3168213-3171125	ref.DSN	NSM.DSN	OK	1.27645	23.3188	4.19128	2.18493	0.0024	0.0236881	yes
Y75B8A.16	Y75B8A.16	Y75B8A.16	chrIII:12218958-12223733	ref.DSN	NSM.DSN	OK	0.315592	5.76554	4.19132	2.18826	0.0046	0.039039	yes
flp-9	flp-9	flp-9	chrIV:12754790-12757479	ref.DSN	NSM.DSN	OK	227.721	4175.96	4.19677	2.42512	0.00375	0.0331217	yes
ncs-1	ncs-1	ncs-1	chrX:960657-963199	ref.DSN	NSM.DSN	OK	1.10822	20.3538	4.19898	2.12002	0.0025	0.0245849	yes
F44E5.1	F44E5.1	F44E5.1	chrII:11774210-11774496	ref.DSN	NSM.DSN	OK	115.929	2146.2	4.21047	2.9303	0.0035	0.0316412	yes
Y65B4BR.5	Y65B4BR.5	Y65B4BR.5	chrI:535810-536496	ref.DSN	NSM.DSN	OK	83.8954	1553.31	4.21061	2.34372	0.0038	0.0334973	yes
DC2.8	DC2.8	DC2.8	chrV:201623-202775	ref.DSN	NSM.DSN	OK	21.6807	404.817	4.22279	2.50087	0.00355	0.0319002	yes
F31E3.2	F31E3.2	F31E3.2	chrIII:6968121-7030621	ref.DSN	NSM.DSN	OK	6.62532	124.372	4.23053	0.24355	0.0026	0.025438	yes
F08B4.7	F08B4.7	F08B4.7	chrIV:8686961-8687796	ref.DSN	NSM.DSN	OK	6.77119	127.799	4.23832	2.42761	0.0016	0.0172484	yes
F53C3.13	F53C3.13	F53C3.13	chrII:2443296-4279128	ref.DSN	NSM.DSN	OK	52.6247	993.72	4.23903	0.493833	0.00175	0.0185238	yes
ceh-58	ceh-58	ceh-58	chrII:10367851-10369522	ref.DSN	NSM.DSN	OK	5.44755	102.913	4.23968	2.30616	0.00375	0.0331217	yes
daf-5	daf-5	daf-5	chrII:14033762-14037640	ref.DSN	NSM.DSN	OK	67.6394	1277.98	4.23986	2.34251	0.00215	0.0217475	yes
adr-1	adr-1	adr-1	chrI:7741935-8394405	ref.DSN	NSM.DSN	OK	2.52271	47.7766	4.24325	0.123893	0.001	0.0119813	yes
cnb-1	cnb-1	cnb-1	chrV:11375889-11377871	ref.DSN	NSM.DSN	OK	80.6627	1536.58	4.25167	2.59159	0.0012	0.013835	yes
aldo-1	aldo-1	aldo-1	chrIII:13563381-13564818	ref.DSN	NSM.DSN	OK	54.7932	1045.66	4.25428	2.4178	0.00365	0.0325594	yes
sbds-1	sbds-1	sbds-1	chrIII:636709-638406	ref.DSN	NSM.DSN	OK	13.1786	253.417	4.26524	2.23264	0.006	0.0476139	yes
rga-1	rga-1	rga-1	chrII:10968325-11503888	ref.DSN	NSM.DSN	OK	11.4613	220.814	4.26799	0.22645	0.0013	0.0147476	yes
dpff-1	dpff-1	dpff-1	chrIII:5903836-5906070	ref.DSN	NSM.DSN	OK	12.0826	233.901	4.2749	2.25028	0.0006	0.00756642	yes
F37A8.5	F37A8.5	F37A8.5	chrIII:3956603-3957455	ref.DSN	NSM.DSN	OK	18.7514	363.629	4.2774	2.53642	0.00345	0.0313156	yes
cyn-1	cyn-1	cyn-1	chrV:14356065-14356707	ref.DSN	NSM.DSN	OK	2.31182	45.067	4.28497	2.38919	0.00225	0.0226059	yes
dgk-2	dgk-2	dgk-2	chrX:4495199-4504072	ref.DSN	NSM.DSN	OK	7.74317	151.115	4.28658	2.06856	0.0049	0.0410665	yes
W02A2.9	W02A2.9	W02A2.9	chrIV:13347662-13348551	ref.DSN	NSM.DSN	OK	195.616	3880.71	4.31022	2.93245	0.00175	0.0185238	yes
F48E3.2	F48E3.2	F48E3.2	chrX:7490395-7493040	ref.DSN	NSM.DSN	OK	0.470663	9.37868	4.31662	2.23893	0.0027	0.0262255	yes
T05A7.7	T05A7.7	T05A7.7	chrII:4679746-4681319	ref.DSN	NSM.DSN	OK	2.33	46.6802	4.32441	2.30086	0.00195	0.0201645	yes
btb-19	btb-19	btb-19	chrII:14521006-14522046	ref.DSN	NSM.DSN	OK	0.509854	10.2259	4.32601	2.16435	0.00545	0.0443489	yes
dhs-9	dhs-9	dhs-9	chrIII:5364540-5368001	ref.DSN	NSM.DSN	OK	2.74947	55.4201	4.33318	2.35915	0.00195	0.0201645	yes
gbf-1	gbf-1	gbf-1	chrIII:10735698-12052193	ref.DSN	NSM.DSN	OK	23.7809	481.683	4.34021	0.384922	0.00205	0.0209887	yes
tra-1	tra-1	tra-1	chrIII:10735698-12052193	ref.DSN	NSM.DSN	OK	2.76926	56.2624	4.3446	0.116585	0.0011	0.0129373	yes
F52B10.3	F52B10.3	F52B10.3	chrX:2892545-2898207	ref.DSN	NSM.DSN	OK	0.722683	14.6957	4.34589	2.20696	0.00205	0.0209887	yes
alh-8	alh-8	alh-8	chrII:11729015-11730970	ref.DSN	NSM.DSN	OK	189.294	3867.05	4.35254	2.40289	0.00075	0.00928384	yes
dos-3	dos-3	dos-3	chrIII:835807-839499	ref.DSN	NSM.DSN	OK	0.396006	8.09715	4.35382	2.36194	0.00385	0.033783	yes
F14B6.2	F14B6.2	F14B6.2	chrI:12218485-12222208	ref.DSN	NSM.DSN	OK	5.59932	115.118	4.36172	2.23914	0.0038	0.0334973	yes
C37C3.2	C37C3.2	C37C3.2	chrV:7731614-8316095	ref.DSN	NSM.DSN	OK	20.3912	419.391	4.36228	0.378238	0.00525	0.0432185	yes
ZK185.1	ZK185.1	ZK185.1	chrIV:4548547-4552241	ref.DSN	NSM.DSN	OK	2.01431	41.5836	4.36766	2.3642	0.00355	0.0319002	yes
csn-6	csn-6	csn-6	chrIV:13300805-13303506	ref.DSN	NSM.DSN	OK	1.62205	33.6463	4.37456	2.31345	0.0012	0.013835	yes
Y37E3.10	Y37E3.10	Y37E3.10	chrI:2072691-2076103	ref.DSN	NSM.DSN	OK	2.4977	51.8162	4.37473	2.47564	0.0021	0.0213381	yes
goa-1	goa-1	goa-1	chrI:7522205-7525851	ref.DSN	NSM.DSN	OK	154.339	3210.01	4.3784	2.45101	0.0024	0.0236881	yes
F31D4.9	F31D4.9	F31D4.9	chrV:20851599-20851863	ref.DSN	NSM.DSN	OK	43.217	899.298	4.37913	2.78278	0.0026	0.025438	yes
ufd-1	ufd-1	ufd-1	chrIV:12329489-12330852	ref.DSN	NSM.DSN	OK	4.64962	96.8562	4.38066	2.30874	0.00385	0.033783	yes
Y71H2AM.1	Y71H2AM.1	Y71H2AM.1	chrIII:2827275-2832870	ref.DSN	NSM.DSN	OK	1.57522	32.8606	4.38273	2.44094	0.0023	0.022988	yes
vha-8	vha-8	vha-8	chrIV:6791086-6792015	ref.DSN	NSM.DSN	OK	166.511	3483.49	4.38684	2.47739	0.00155	0.0168581	yes
M106.7	M106.7	M106.7	chrII:10855671-10857117	ref.DSN	NSM.DSN	OK	6.73991	141.196	4.38882	2.57107	0.0022	0.0221865	yes
pqn-59	pqn-59	pqn-59	chrI:379246-381904	ref.DSN	NSM.DSN	OK	88.7103	1867.22	4.39565	2.36438	0.0024	0.0236881	yes
Y51F10.4	Y51F10.4	Y51F10.4	chrI:1932354-1945034	ref.DSN	NSM.DSN	OK	1.62538	34.4954	4.40755	2.41262	0.0028	0.0270211	yes
rsp-4	rsp-4	rsp-4	chrII:5387642-5388809	ref.DSN	NSM.DSN	OK	11.5751	246.741	4.41391	2.55629	0.00065	0.00815868	yes
pcbd-1	pcbd-1	pcbd-1	chrI:6951240-6951894	ref.DSN	NSM.DSN	OK	9.0493	193.094	4.41535	2.54151	0.00145	0.0159643	yes
unc-76	unc-76	unc-76	chrV:15071866-15079695	ref.DSN	NSM.DSN	OK	91.4228	1953.74	4.41754	2.11156	0.00615	0.0484042	yes
cul-2	cul-2	cul-2	chrIII:13687097-13691996	ref.DSN	NSM.DSN	OK	13.6122	291.77	4.42186	2.28095	0.0052	0.0429383	yes
K10G9.2	K10G9.2	K10G9.2	chrIII:10285963-10288245	ref.DSN	NSM.DSN	OK	14.1492	303.96	4.42509	2.33012	0.00385	0.033783	yes
coh-1	coh-1	coh-1	chrX:7466275-7475249	ref.DSN	NSM.DSN	OK	4.45273	96.3707	4.43583	2.32421	0.00455	0.0387615	yes
ndx-1	ndx-1	ndx-1	chrI:12679200-12681769	ref.DSN	NSM.DSN	OK	2.22845	48.2947	4.43775	2.48619	0.00205	0.0209887	yes
pghm-1	pghm-1	pghm-1	chrI:1808120-1811671	ref.DSN	NSM.DSN	OK	49.1049	1068.3	4.4433	2.34006	0.00325	0.029904	yes
sqv-8	sqv-8	sqv-8	chrII:9647878-9649165	ref.DSN	NSM.DSN	OK	6.19593	135.513	4.45097	2.30869	0.00265	0.0257958	yes
F53F10.8	F53F10.8	F53F10.8	chrI:3828252-3828685	ref.DSN	NSM.DSN	OK	4.42902	97.2445	4.45656	2.4996	0.00365	0.0325594	yes
sop-2	sop-2	sop-2	chrII:11948521-12404254	ref.DSN	NSM.DSN	OK	17.5788	387.404	4.46193	0.638749	0.00435	0.0372465	yes
F14F9.8	F14F9.8	F14F9.8	chrV:5130361-5131437	ref.DSN	NSM.DSN	OK	13.6622	303.312	4.47255	2.65398	0.0009	0.0109293	yes
his-71	his-71	his-71	chrX:7981497-7982006	ref.DSN	NSM.DSN	OK	113.611	2525.35	4.47431	2.46769	0.0035	0.0316412	yes
Y38E10A.24	Y38E10A.24	Y38E10A.24	chrII:12678966-12679259	ref.DSN	NSM.DSN	OK	41.9623	945.614	4.49408	2.94777	0.0015	0.0163806	yes
ztf-9	ztf-9	ztf-9	chrV:9691123-9692112	ref.DSN	NSM.DSN	OK	0.524382	11.8225	4.49477	2.26044	0.0058	0.0464934	yes
fbxa-153	fbxa-153	fbxa-153	chrV:15605710-15610361	ref.DSN	NSM.DSN	OK	1.42407	32.4614	4.51064	2.40896	0.0032	0.0297906	yes
F21D12.3	F21D12.3	F21D12.3	chrII:7320369-7322860	ref.DSN	NSM.DSN	OK	65.1018	1487.14	4.5137	2.4241	0.00225	0.0226059	yes
W04C9.2	W04C9.2	W04C9.2	chrI:488618-489774	ref.DSN	NSM.DSN	OK	13.6037	312.317	4.52094	2.69713	0.0011	0.0129373	yes
ctn-1	ctn-1	ctn-1	chrI:2571529-2967292	ref.DSN	NSM.DSN	OK	11.3581	261.07	4.52265	0.597637	0.0005	0.00639534	yes
R04F11.2	R04F11.2	R04F11.2	chrV:12318607-12319976	ref.DSN	NSM.DSN	OK	14.0098	323.248	4.52813	2.67634	0.00095	0.0114332	yes
alh-6	alh-6	alh-6	chrII:1197387-1391574	ref.DSN	NSM.DSN	OK	6.7375	155.556	4.52908	0.636098	0.00155	0.0168581	yes
C02B10.3	C02B10.3	C02B10.3	chrIV:5093498-5103262	ref.DSN	NSM.DSN	OK	11.6076	269.295	4.53604	2.37551	0.0022	0.0221865	yes
F53F10.3	F53F10.3	F53F10.3	chrI:3827239-3828040	ref.DSN	NSM.DSN	OK	12.6956	294.763	4.53715	2.72894	0.00185	0.019399	yes
F22D6.2	F22D6.2	F22D6.2	chrI:7080414-7081499	ref.DSN	NSM.DSN	OK	212.378	4961.72	4.54613	2.5444	0.00265	0.0257958	yes
Y38C1AA.14	Y38C1AA.14	Y38C1AA.14	chrIV:206658-207984	ref.DSN	NSM.DSN	OK	4.6991	110.983	4.56181	2.55521	0.0015	0.0163806	yes
sma-9	sma-9	sma-9	chrX:10769228-10782321	ref.DSN	NSM.DSN	OK	34.814	827.364	4.57078	1.76628	5e-05	0.000976962	yes
skr-1	skr-1	skr-1	chrI:9471555-9472315	ref.DSN	NSM.DSN	OK	174.597	4171.62	4.57851	2.52202	0.00385	0.033783	yes
F01G4.6	F01G4.6	F01G4.6	chrIV:11147640-11149474	ref.DSN	NSM.DSN	OK	227.841	5449.18	4.57994	2.59762	0.001	0.0119813	yes
zfh-2	zfh-2	zfh-2	chrI:803404-834671	ref.DSN	NSM.DSN	OK	16.226	390.032	4.58722	2.41257	0.0012	0.013835	yes
ZK809.9	ZK809.9	ZK809.9	chrIV:11665286-11667869	ref.DSN	NSM.DSN	OK	0.399368	9.66786	4.59741	2.21932	0.00095	0.0114332	yes
unc-108	unc-108	unc-108	chrI:3824953-3826046	ref.DSN	NSM.DSN	OK	79.1573	1917.34	4.59824	2.50065	0.00305	0.0287526	yes
gln-3	gln-3	gln-3	chrIV:15896213-16675918	ref.DSN	NSM.DSN	OK	40.1902	974.993	4.60048	0.824213	0.0038	0.0334973	yes
C35D10.1	C35D10.1	C35D10.1	chrIII:4879710-4881233	ref.DSN	NSM.DSN	OK	3.12405	75.838	4.60143	2.45998	0.0008	0.00987548	yes
W03F9.1	W03F9.1	W03F9.1	chrV:124377-126649	ref.DSN	NSM.DSN	OK	1.08118	26.3205	4.60551	2.48814	0.00375	0.0331217	yes
dnj-13	dnj-13	dnj-13	chrII:11545649-11546907	ref.DSN	NSM.DSN	OK	72.8544	1779.88	4.61062	2.58456	0.00075	0.00928384	yes
D1053.3	D1053.3	D1053.3	chrX:11729795-11733623	ref.DSN	NSM.DSN	OK	1.36345	33.6714	4.62618	2.46062	0.00135	0.0151108	yes
C25G4.2	C25G4.2	C25G4.2	chrIV:12443244-12444011	ref.DSN	NSM.DSN	OK	9.31985	230.852	4.63052	2.59414	0.00265	0.0257958	yes
Y82E9BR.14	Y82E9BR.14	Y82E9BR.14	chrIII:1409520-1414108	ref.DSN	NSM.DSN	OK	36.4835	912.607	4.64468	2.49716	0.00235	0.0233489	yes
tag-303	tag-303	tag-303	chrX:1304579-1308130	ref.DSN	NSM.DSN	OK	10.5321	265.143	4.65391	2.56689	0.0023	0.022988	yes
T05A7.11	T05A7.11	T05A7.11	chrII:4657779-4665442	ref.DSN	NSM.DSN	OK	0.0797242	2.02095	4.66387	2.31976	0.00265	0.0257958	yes
mrg-1	mrg-1	mrg-1	chrIII:12784715-13555185	ref.DSN	NSM.DSN	OK	2.17794	55.2689	4.66543	0.120571	0.00575	0.0462581	yes
F48F7.5	F48F7.5	F48F7.5	chrX:13975590-13976851	ref.DSN	NSM.DSN	OK	0.942308	23.9827	4.66965	2.44087	0.00135	0.0151108	yes
bath-39	bath-39	bath-39	chrV:13459487-13461581	ref.DSN	NSM.DSN	OK	0.885492	22.5547	4.67081	2.4773	0.0031	0.0290204	yes
F58G1.2	F58G1.2	F58G1.2	chrII:12915520-12918911	ref.DSN	NSM.DSN	OK	2.69714	68.9611	4.67628	2.60287	0.00095	0.0114332	yes
nep-11	nep-11	nep-11	chrII:2443296-4279128	ref.DSN	NSM.DSN	OK	7.51499	192.583	4.67957	0.369492	0.00625	0.0489905	yes
F55H2.5	F55H2.5	F55H2.5	chrIII:9511390-9512701	ref.DSN	NSM.DSN	OK	2.61758	67.5108	4.68881	2.60137	0.00105	0.0124582	yes
Y44A6D.2	Y44A6D.2	Y44A6D.2	chrV:20789517-20790450	ref.DSN	NSM.DSN	OK	119.496	3103.13	4.69869	3.2037	0.00255	0.0250034	yes
zip-2	zip-2	zip-2	chrIII:834452-835601	ref.DSN	NSM.DSN	OK	172.303	4486.68	4.70262	2.66637	0.00115	0.0133501	yes
rpl-18	rpl-18	rpl-18	chrIV:13777924-13778724	ref.DSN	NSM.DSN	OK	248.188	6479.59	4.7064	2.75991	0.0013	0.0147476	yes
lin-10	lin-10	lin-10	chrI:7741935-8394405	ref.DSN	NSM.DSN	OK	8.56859	226.074	4.7216	0.445149	0.00265	0.0257958	yes
nlp-21	nlp-21	nlp-21	chrIII:10735698-12052193	ref.DSN	NSM.DSN	OK	8.80703	232.776	4.72414	0.116287	0.00595	0.0473009	yes
R03E9.2	R03E9.2	R03E9.2	chrX:6730156-6733204	ref.DSN	NSM.DSN	OK	0.638108	17.0446	4.73937	2.27063	0.0003	0.00413207	yes
unc-103	unc-103	unc-103	chrIII:4121437-4146421	ref.DSN	NSM.DSN	OK	10.5536	282.799	4.74397	2.57378	0.00025	0.00358289	yes
F32H2.10	F32H2.10	F32H2.10	chrI:8970307-8970956	ref.DSN	NSM.DSN	OK	0.860926	23.2585	4.75572	2.39031	0.00305	0.0287526	yes
flp-15	flp-15	flp-15	chrIII:13663446-13667702	ref.DSN	NSM.DSN	OK	12.9799	354.114	4.76987	2.96888	0.0011	0.0129373	yes
btb-20	btb-20	btb-20	chrII:14522387-14523431	ref.DSN	NSM.DSN	OK	0.566236	15.51	4.77565	2.3197	0.0009	0.0109293	yes
Y32H12A.6	Y32H12A.6	Y32H12A.6	chrIII:5381000-5381951	ref.DSN	NSM.DSN	OK	1.42694	39.1199	4.77691	2.49107	0.0009	0.0109293	yes
lev-11	lev-11	lev-11	chrI:14621502-14630948	ref.DSN	NSM.DSN	OK	305.667	8430.56	4.78559	2.72014	0.00055	0.00698833	yes
frm-8	frm-8	frm-8	chrIII:3200941-3648757	ref.DSN	NSM.DSN	OK	8.82332	243.617	4.78715	0.60897	0.0004	0.00527694	yes
mag-1	mag-1	mag-1	chrI:11912137-11912667	ref.DSN	NSM.DSN	OK	7.56622	209.045	4.7881	2.7942	0.00125	0.0143011	yes
nhl-3	nhl-3	nhl-3	chrII:203458-732072	ref.DSN	NSM.DSN	OK	5.35327	147.905	4.78811	0.478947	0.00195	0.0201645	yes
E04A4.5	E04A4.5	E04A4.5	chrIV:4744709-4745465	ref.DSN	NSM.DSN	OK	8.93351	247.992	4.79492	2.72365	0.00115	0.0133501	yes
mbf-1	mbf-1	mbf-1	chrIV:11479612-11480130	ref.DSN	NSM.DSN	OK	29.3981	816.752	4.79611	2.70216	0.00115	0.0133501	yes
F26F4.5	F26F4.5	F26F4.5	chrIII:4888160-4890914	ref.DSN	NSM.DSN	OK	0.996737	27.7769	4.80053	2.49323	0.00105	0.0124582	yes
eif-1.A	eif-1.A	eif-1.A	chrIV:4810927-4811672	ref.DSN	NSM.DSN	OK	3.59696	100.334	4.80189	2.7016	0.00105	0.0124582	yes
snr-5	snr-5	snr-5	chrIII:7862004-7862419	ref.DSN	NSM.DSN	OK	26.0311	732.528	4.81458	3.13031	0.00115	0.0133501	yes
K10B2.4	K10B2.4	K10B2.4	chrII:6360340-6360847	ref.DSN	NSM.DSN	OK	17.3511	489.445	4.81804	2.88549	0.00115	0.0133501	yes
vha-2	vha-2	vha-2	chrIII:9782078-9782661	ref.DSN	NSM.DSN	OK	255.082	7263.88	4.83171	2.85933	0.0013	0.0147476	yes
C37H5.2	C37H5.2	C37H5.2	chrV:4847744-4849622	ref.DSN	NSM.DSN	OK	2.83153	80.6601	4.8322	2.79586	0.002	0.0206023	yes
C11H1.3	C11H1.3	C11H1.3	chrX:14308182-14311599	ref.DSN	NSM.DSN	OK	4.43189	126.701	4.83736	2.52594	0.0021	0.0213381	yes
irk-3	irk-3	irk-3	chrX:14353714-14358986	ref.DSN	NSM.DSN	OK	2.27255	65.3756	4.84637	2.60193	0.0019	0.0197998	yes
calf-1	calf-1	calf-1	chrV:20476853-20478888	ref.DSN	NSM.DSN	OK	2.47497	71.4875	4.85221	2.71763	0.0015	0.0163806	yes
dgk-1	dgk-1	dgk-1	chrX:984631-991232	ref.DSN	NSM.DSN	OK	8.76623	254.277	4.8583	2.56865	0.00395	0.0343688	yes
F56B3.2	F56B3.2	F56B3.2	chrIV:764177-768407	ref.DSN	NSM.DSN	OK	0.437849	12.7431	4.86313	2.50844	0.0004	0.00527694	yes
flp-16	flp-16	flp-16	chrII:13235264-13237009	ref.DSN	NSM.DSN	OK	60.6336	1764.86	4.8633	3.16271	0.0037	0.0328962	yes
nmgp-1	nmgp-1	nmgp-1	chrII:6261190-6262413	ref.DSN	NSM.DSN	OK	1.03679	30.1876	4.86376	2.5705	0.0011	0.0129373	yes
his-35	his-35	his-35	chrV:9544743-9545259	ref.DSN	NSM.DSN	OK	15.4596	452.334	4.87081	2.97015	0.0014	0.0155539	yes
ZK470.2	ZK470.2	ZK470.2	chrX:4135135-4147198	ref.DSN	NSM.DSN	OK	101.129	2959.55	4.87111	2.19782	0.0032	0.0297906	yes
bath-37	bath-37	bath-37	chrIV:12071535-12074892	ref.DSN	NSM.DSN	OK	0.561062	16.4331	4.8723	2.46061	0.0023	0.022988	yes
hsp-1	hsp-1	hsp-1	chrIV:17278926-17281148	ref.DSN	NSM.DSN	OK	121.301	3560.79	4.87554	2.73695	0.00085	0.0104257	yes
T27F6.7	T27F6.7	T27F6.7	chrI:12494822-12497184	ref.DSN	NSM.DSN	OK	2.4497	71.9403	4.87612	2.81206	0.00105	0.0124582	yes
fbxa-222	fbxa-222	fbxa-222	chrX:117387-119143	ref.DSN	NSM.DSN	OK	2.12135	62.6194	4.88356	2.6436	0.0009	0.0109293	yes
F22G12.4	F22G12.4	F22G12.4	chrI:13143189-14566044	ref.DSN	NSM.DSN	OK	0.805592	23.936	4.89299	0.13037	0.0013	0.0147476	yes
R144.13	R144.13	R144.13	chrIII:5023287-5023938	ref.DSN	NSM.DSN	OK	7.87397	242.649	4.94563	2.77045	0.00095	0.0114332	yes
rnr-2	rnr-2	rnr-2	chrIII:4093488-4094862	ref.DSN	NSM.DSN	OK	4.0435	125.015	4.95036	2.6789	0.00165	0.01766	yes
E03H4.8	E03H4.8	E03H4.8	chrI:12424851-12426481	ref.DSN	NSM.DSN	OK	2.45493	76.0941	4.95403	2.63732	0.00045	0.00585044	yes
T01C3.9	T01C3.9	T01C3.9	chrV:15005101-15006166	ref.DSN	NSM.DSN	OK	0.756464	23.6749	4.96794	2.64381	0.0021	0.0213381	yes
T28D6.5	T28D6.5	T28D6.5	chrIII:10735698-12052193	ref.DSN	NSM.DSN	OK	12.4628	392.475	4.97691	0.420279	5e-05	0.000976962	yes
fkb-6	fkb-6	fkb-6	chrV:20846148-20847536	ref.DSN	NSM.DSN	OK	8.48347	268.098	4.98196	2.62999	0.0016	0.0172484	yes
uaf-1	uaf-1	uaf-1	chrIII:1063007-1076545	ref.DSN	NSM.DSN	OK	97.2257	3099.87	4.99473	2.32593	0.00525	0.0432185	yes
sipa-1	sipa-1	sipa-1	chrV:11631853-11637188	ref.DSN	NSM.DSN	OK	18.2101	581.512	4.997	2.65998	0.0007	0.008705	yes
srsx-19	srsx-19	srsx-19	chrV:13887643-13889444	ref.DSN	NSM.DSN	OK	1.51983	48.6559	5.00064	2.72303	0.00085	0.0104257	yes
ced-1	ced-1	ced-1	chrI:11851915-11868090	ref.DSN	NSM.DSN	OK	138.7	4463.62	5.00818	0.198104	0.00255	0.0250034	yes
emr-1	emr-1	emr-1	chrI:1842461-1843088	ref.DSN	NSM.DSN	OK	15.1952	490.118	5.01144	2.78789	0.00115	0.0133501	yes
F33E11.3	F33E11.3	F33E11.3	chrV:300358-304697	ref.DSN	NSM.DSN	OK	2.3337	75.2796	5.01157	2.70449	0.0007	0.008705	yes
F58D5.5	F58D5.5	F58D5.5	chrI:12041148-12042977	ref.DSN	NSM.DSN	OK	91.6815	3049.45	5.05577	2.78218	0.0017	0.018123	yes
lsy-13	lsy-13	lsy-13	chrIV:16863841-16865292	ref.DSN	NSM.DSN	OK	1.60225	53.3204	5.05652	2.6522	0.00045	0.00585044	yes
M04F3.4	M04F3.4	M04F3.4	chrI:4573661-5262993	ref.DSN	NSM.DSN	OK	8.84901	294.554	5.05687	0.160112	0.0047	0.0397122	yes
Y43F8C.3	Y43F8C.3	Y43F8C.3	chrV:19615038-19622316	ref.DSN	NSM.DSN	OK	20.3419	678.912	5.0607	2.65547	0.0009	0.0109293	yes
casy-1	casy-1	casy-1	chrII:5945829-5956619	ref.DSN	NSM.DSN	OK	218.175	7325.55	5.06938	1.88721	0.0039	0.0340219	yes
sbt-1	sbt-1	sbt-1	chrV:20827805-20828817	ref.DSN	NSM.DSN	OK	211.525	7149.46	5.07893	2.85059	0.001	0.0119813	yes
T12B3.4	T12B3.4	T12B3.4	chrIV:7385068-7388915	ref.DSN	NSM.DSN	OK	13.3453	454.129	5.0887	2.80535	0.00145	0.0159643	yes
F35G12.4	F35G12.4	F35G12.4	chrIII:4578849-4581533	ref.DSN	NSM.DSN	OK	1.16548	39.8268	5.09475	2.74462	0.00065	0.00815868	yes
F56F10.2	F56F10.2	F56F10.2	chrX:859946-862430	ref.DSN	NSM.DSN	OK	7.25578	248.585	5.09846	2.67882	0.00135	0.0151108	yes
T28D9.1	T28D9.1	T28D9.1	chrII:6492373-6493406	ref.DSN	NSM.DSN	OK	15.84	545.852	5.10687	3.16711	0.00105	0.0124582	yes
F59D12.1	F59D12.1	F59D12.1	chrX:15667385-15671803	ref.DSN	NSM.DSN	OK	3.58861	123.735	5.10769	3.03256	0.0013	0.0147476	yes
egl-10	egl-10	egl-10	chrV:12454501-12462797	ref.DSN	NSM.DSN	OK	8.96866	312.624	5.12339	2.60035	0.0031	0.0290204	yes
lbp-9	lbp-9	lbp-9	chrV:1743375-2713617	ref.DSN	NSM.DSN	OK	27.8912	973.313	5.12502	0.455963	0.0002	0.00297741	yes
Y17G7B.20	Y17G7B.20	Y17G7B.20	chrII:11948521-12404254	ref.DSN	NSM.DSN	OK	126.829	4446.57	5.13174	1.45554	0.0001	0.00167828	yes
snrp-27	snrp-27	snrp-27	chrI:8601363-8601899	ref.DSN	NSM.DSN	OK	2.54494	89.8773	5.14225	2.83431	0.0015	0.0163806	yes
unc-44	unc-44	unc-44	chrIV:5975563-6004021	ref.DSN	NSM.DSN	OK	47.1109	1667.04	5.14508	1.96279	0.0007	0.008705	yes
hex-3	hex-3	hex-3	chrIII:10735698-12052193	ref.DSN	NSM.DSN	OK	3.4576	123.283	5.15606	0.198864	0.0063	0.0492103	yes
icd-1	icd-1	icd-1	chrII:6587934-6588608	ref.DSN	NSM.DSN	OK	334.791	11961.8	5.15903	2.99283	0.0004	0.00527694	yes
unc-32	unc-32	unc-32	chrIII:8905548-8911135	ref.DSN	NSM.DSN	OK	18.1904	655.06	5.17038	2.7404	0.00175	0.0185238	yes
rnp-5	rnp-5	rnp-5	chrIII:852929-853898	ref.DSN	NSM.DSN	OK	3.19634	116.429	5.18689	2.93991	0.0006	0.00756642	yes
Y71H2AR.1	Y71H2AR.1	Y71H2AR.1	chrIII:2834654-2836110	ref.DSN	NSM.DSN	OK	4.1743	152.754	5.19353	2.91081	0.0005	0.00639534	yes
drn-1	drn-1	drn-1	chrII:5270468-5271258	ref.DSN	NSM.DSN	OK	4.12171	151.547	5.20038	2.85519	0.0016	0.0172484	yes
snb-1	snb-1	snb-1	chrV:6655991-6656454	ref.DSN	NSM.DSN	OK	64.9865	2398.5	5.20585	3.11755	0.00105	0.0124582	yes
T14B4.8	T14B4.8	T14B4.8	chrII:6720390-6721583	ref.DSN	NSM.DSN	OK	3.78974	139.889	5.20604	3.00083	0.00125	0.0143011	yes
nurf-1	nurf-1	nurf-1	chrII:14390643-14407682	ref.DSN	NSM.DSN	OK	31.1007	1149.92	5.20844	2.73922	0.0014	0.0155539	yes
F35H12.1	F35H12.1	F35H12.1	chrX:935456-937701	ref.DSN	NSM.DSN	OK	2.43684	90.6799	5.2177	2.76728	0.00045	0.00585044	yes
hst-3.1	hst-3.1	hst-3.1	chrII:6165707-6169202	ref.DSN	NSM.DSN	OK	0.850671	31.8948	5.22858	2.73117	0.00055	0.00698833	yes
nlp-20	nlp-20	nlp-20	chrIV:7642207-7643048	ref.DSN	NSM.DSN	OK	11.1564	418.427	5.22903	3.04	0.00035	0.00471448	yes
dpy-18	dpy-18	dpy-18	chrIII:10735698-12052193	ref.DSN	NSM.DSN	OK	2.23149	83.8369	5.2315	0.157805	0.00605	0.0478131	yes
R166.6	R166.6	R166.6	chrII:10542364-10544155	ref.DSN	NSM.DSN	OK	114.183	4326.66	5.24384	2.86665	0.00045	0.00585044	yes
Y51H7C.7	Y51H7C.7	Y51H7C.7	chrII:1402577-1403084	ref.DSN	NSM.DSN	OK	4.63333	176.615	5.25241	2.93207	0.0008	0.00987548	yes
K11D2.4	K11D2.4	K11D2.4	chrI:12519183-12527543	ref.DSN	NSM.DSN	OK	9.60103	368.051	5.26057	2.75824	0.0039	0.0340219	yes
F28B3.4	F28B3.4	F28B3.4	chrI:4573661-5262993	ref.DSN	NSM.DSN	OK	1.74482	66.9792	5.26256	0.132723	0.0051	0.0423467	yes
sup-26	sup-26	sup-26	chrIII:4277114-4279432	ref.DSN	NSM.DSN	OK	204.304	7871.5	5.26785	2.15421	5e-05	0.000976962	yes
Y37H9A.3	Y37H9A.3	Y37H9A.3	chrI:13143189-14566044	ref.DSN	NSM.DSN	OK	1.84213	71.0559	5.26951	0.209485	0.0053	0.0434438	yes
C24D10.4	C24D10.4	C24D10.4	chrIV:5160514-5161327	ref.DSN	NSM.DSN	OK	2.96384	114.381	5.27023	2.8713	0.00055	0.00698833	yes
del-3	del-3	del-3	chrI:7670321-7672709	ref.DSN	NSM.DSN	OK	0.334087	13.054	5.28813	2.74877	0.00085	0.0104257	yes
Y40B1B.8	Y40B1B.8	Y40B1B.8	chrI:13143189-14566044	ref.DSN	NSM.DSN	OK	2.85493	111.827	5.29167	0.204327	0.0046	0.039039	yes
F46C5.2	F46C5.2	F46C5.2	chrII:8828212-8829172	ref.DSN	NSM.DSN	OK	0.776495	30.4346	5.29259	2.65965	0.00385	0.033783	yes
T24F1.4	T24F1.4	T24F1.4	chrII:10968325-11503888	ref.DSN	NSM.DSN	OK	3.51332	138.58	5.30174	0.0963247	0.0051	0.0423467	yes
F53C3.6	F53C3.6	F53C3.6	chrII:2443296-4279128	ref.DSN	NSM.DSN	OK	12.788	505.579	5.30507	0.214978	0.00015	0.00233656	yes
F29B9.5	F29B9.5	F29B9.5	chrIV:4652366-4653063	ref.DSN	NSM.DSN	OK	0.943388	37.3247	5.30614	2.75075	0.0014	0.0155539	yes
tsr-1	tsr-1	tsr-1	chrII:2443296-4279128	ref.DSN	NSM.DSN	OK	2.60042	103.162	5.31003	0.271912	0.00635	0.0495433	yes
lin-8	lin-8	lin-8	chrII:2443296-4279128	ref.DSN	NSM.DSN	OK	1.81271	71.9261	5.3103	0.13718	0.0052	0.0429383	yes
nhr-56	nhr-56	nhr-56	chrV:1743375-2713617	ref.DSN	NSM.DSN	OK	4.04799	161.293	5.31634	0.380232	0.0063	0.0492103	yes
nlp-42	nlp-42	nlp-42	chrV:18903747-18906064	ref.DSN	NSM.DSN	OK	4.52791	180.905	5.32024	3.05169	0.00145	0.0159643	yes
cogc-3	cogc-3	cogc-3	chrI:2571529-2967292	ref.DSN	NSM.DSN	OK	0.660012	26.9326	5.35072	0.173233	0.002	0.0206023	yes
hrpf-1	hrpf-1	hrpf-1	chrI:6554901-6936826	ref.DSN	NSM.DSN	OK	2.46231	100.551	5.35177	0.21349	0.00145	0.0159643	yes
C01G10.9	C01G10.9	C01G10.9	chrV:15082769-15084024	ref.DSN	NSM.DSN	OK	0.735581	30.1842	5.35877	2.73741	0.0006	0.00756642	yes
cyn-6	cyn-6	cyn-6	chrIII:773409-774061	ref.DSN	NSM.DSN	OK	2.54165	104.386	5.36001	3.00117	0.00045	0.00585044	yes
jac-1	jac-1	jac-1	chrIV:15896213-16675918	ref.DSN	NSM.DSN	OK	7.40146	304.495	5.36246	0.959467	5e-05	0.000976962	yes
Y57A10A.28	Y57A10A.28	Y57A10A.28	chrII:11948521-12404254	ref.DSN	NSM.DSN	OK	2.02686	83.4303	5.36325	0.212913	0.00605	0.0478131	yes
npp-16	npp-16	npp-16	chrIII:10735698-12052193	ref.DSN	NSM.DSN	OK	4.87416	201.872	5.37214	0.222341	0.00515	0.0426302	yes
C04H5.1	C04H5.1	C04H5.1	chrII:14534224-14535040	ref.DSN	NSM.DSN	OK	3.25223	135.646	5.38227	3.00044	0.0003	0.00413207	yes
ife-3	ife-3	ife-3	chrV:6935-7818	ref.DSN	NSM.DSN	OK	1.94348	81.2739	5.38608	3.06526	0.0004	0.00527694	yes
nhr-15	nhr-15	nhr-15	chrV:320357-323629	ref.DSN	NSM.DSN	OK	3.0215	126.955	5.3929	2.879	0.0005	0.00639534	yes
ret-1	ret-1	ret-1	chrV:14829580-14847297	ref.DSN	NSM.DSN	OK	211.704	8918.11	5.39662	2.38029	0.0005	0.00639534	yes
his-59	his-59	his-59	chrIV:7488237-7488648	ref.DSN	NSM.DSN	OK	5.52849	233.156	5.39827	3.08732	0.00075	0.00928384	yes
tag-218	tag-218	tag-218	chrII:2443296-4279128	ref.DSN	NSM.DSN	OK	4.36942	185.357	5.40672	0.382942	0.00495	0.0412797	yes
Y54G11A.7	Y54G11A.7	Y54G11A.7	chrII:14297231-14299459	ref.DSN	NSM.DSN	OK	16.4151	711.069	5.43689	2.80754	0.0007	0.008705	yes
hpo-20	hpo-20	hpo-20	chrII:2443296-4279128	ref.DSN	NSM.DSN	OK	1.93721	84.7038	5.45037	0.168603	0.00475	0.0400089	yes
Y54G11A.4	Y54G11A.4	Y54G11A.4	chrII:14292747-14295554	ref.DSN	NSM.DSN	OK	2.28825	101.127	5.46578	2.89921	0.0005	0.00639534	yes
clec-43	clec-43	clec-43	chrII:944072-946135	ref.DSN	NSM.DSN	OK	0.203185	8.98867	5.46724	2.80886	0.00105	0.0124582	yes
F30F8.9	F30F8.9	F30F8.9	chrI:7741935-8394405	ref.DSN	NSM.DSN	OK	2.82964	125.454	5.47039	0.159715	0.00055	0.00698833	yes
rsp-2	rsp-2	rsp-2	chrII:10968325-11503888	ref.DSN	NSM.DSN	OK	11.8795	528.653	5.47577	0.302625	0.0059	0.0470425	yes
ptp-3	ptp-3	ptp-3	chrII:10968325-11503888	ref.DSN	NSM.DSN	OK	21.2072	954.213	5.49169	1.01014	5e-05	0.000976962	yes
nab-1	nab-1	nab-1	chrI:4229915-4235661	ref.DSN	NSM.DSN	OK	11.6593	525.522	5.4942	1.76103	0.0037	0.0328962	yes
C33H5.8	C33H5.8	C33H5.8	chrIV:7778008-7778951	ref.DSN	NSM.DSN	OK	0.406503	18.3856	5.49917	2.78132	0.0011	0.0129373	yes
nlp-13	nlp-13	nlp-13	chrV:4236412-4237718	ref.DSN	NSM.DSN	OK	73.4401	3327.83	5.50187	3.05409	0.00085	0.0104257	yes
hpl-2	hpl-2	hpl-2	chrIII:10735698-12052193	ref.DSN	NSM.DSN	OK	12.8733	589.156	5.5162	0.201943	0.00335	0.0306563	yes
F08F3.1	F08F3.1	F08F3.1	chrV:5446137-5448637	ref.DSN	NSM.DSN	OK	1.22273	56.9581	5.54172	2.97161	0.0005	0.00639534	yes
tsp-3	tsp-3	tsp-3	chrIII:12784715-13555185	ref.DSN	NSM.DSN	OK	1.05601	49.3072	5.5451	0.0839528	0.00625	0.0489905	yes
rab-6.2	rab-6.2	rab-6.2	chrX:17176534-17562839	ref.DSN	NSM.DSN	OK	4.72434	222.307	5.5563	0.260904	0.00545	0.0443489	yes
gras-1	gras-1	gras-1	chrI:7741935-8394405	ref.DSN	NSM.DSN	OK	3.66317	174	5.56985	0.167521	0.00615	0.0484042	yes
C30C11.4	C30C11.4	C30C11.4	chrIII:8444186-8446815	ref.DSN	NSM.DSN	OK	19.6384	947.084	5.59174	3.11224	0.00045	0.00585044	yes
tcl-2	tcl-2	tcl-2	chrIV:179082-182914	ref.DSN	NSM.DSN	OK	2.80452	135.422	5.59357	3.09357	0.0004	0.00527694	yes
K08E7.6	K08E7.6	K08E7.6	chrIV:12579030-12581104	ref.DSN	NSM.DSN	OK	0.994035	48.1051	5.59675	2.94961	0.00025	0.00358289	yes
unc-53	unc-53	unc-53	chrII:10968325-11503888	ref.DSN	NSM.DSN	OK	14.7342	718.857	5.60846	0.895119	0.00015	0.00233656	yes
tag-120	tag-120	tag-120	chrV:9707831-9709781	ref.DSN	NSM.DSN	OK	1.70502	83.4065	5.6123	3.03204	0.00135	0.0151108	yes
ptl-1	ptl-1	ptl-1	chrIII:765195-771163	ref.DSN	NSM.DSN	OK	12.0611	591.837	5.61676	3.03243	5e-05	0.000976962	yes
C41H7.5	C41H7.5	C41H7.5	chrII:2443296-4279128	ref.DSN	NSM.DSN	OK	8.44948	415.698	5.62053	0.189602	5e-05	0.000976962	yes
his-24	his-24	his-24	chrX:14489935-14490798	ref.DSN	NSM.DSN	OK	27.1511	1335.94	5.6207	3.10316	0.0013	0.0147476	yes
frpr-20	frpr-20	frpr-20	chrII:6201585-6208157	ref.DSN	NSM.DSN	OK	0.84003	41.38	5.62235	3.09526	0.0007	0.008705	yes
F55F1.1	F55F1.1	F55F1.1	chrX:2777997-2779846	ref.DSN	NSM.DSN	OK	2.8028	138.281	5.62459	3.14194	0.00285	0.0273857	yes
F53B1.3	F53B1.3	F53B1.3	chrX:2014397-2276229	ref.DSN	NSM.DSN	OK	6.7786	336.716	5.6344	0.21303	0.0057	0.0459383	yes
set-23	set-23	set-23	chrIV:858931-1921342	ref.DSN	NSM.DSN	OK	1.6216	81.0388	5.64312	0.112405	0.00045	0.00585044	yes
kap-1	kap-1	kap-1	chrIII:7338936-7343509	ref.DSN	NSM.DSN	OK	0.374332	18.7507	5.64648	2.73136	0.0002	0.00297741	yes
C29F9.1	C29F9.1	C29F9.1	chrIII:56859-463717	ref.DSN	NSM.DSN	OK	2.11552	106.073	5.64791	0.266434	0.0059	0.0470425	yes
F44F1.4	F44F1.4	F44F1.4	chrI:13143189-14566044	ref.DSN	NSM.DSN	OK	1.81419	92.5408	5.6727	0.202458	0.00465	0.0394136	yes
ebp-2	ebp-2	ebp-2	chrII:10968325-11503888	ref.DSN	NSM.DSN	OK	2.18171	111.406	5.67423	0.141127	0.00365	0.0325594	yes
pbs-1	pbs-1	pbs-1	chrIV:858931-1921342	ref.DSN	NSM.DSN	OK	7.06068	362.03	5.68016	0.294005	0.00545	0.0443489	yes
C41H7.6	C41H7.6	C41H7.6	chrII:2443296-4279128	ref.DSN	NSM.DSN	OK	4.74432	245.057	5.69077	0.225194	0.00415	0.0358768	yes
rep-1	rep-1	rep-1	chrIII:1545026-2217085	ref.DSN	NSM.DSN	OK	1.70969	88.3122	5.69081	0.329154	0.0024	0.0236881	yes
W04A8.6	W04A8.6	W04A8.6	chrI:13143189-14566044	ref.DSN	NSM.DSN	OK	1.0904	56.6372	5.69882	0.132537	0.0013	0.0147476	yes
nhr-228	nhr-228	nhr-228	chrV:1743375-2713617	ref.DSN	NSM.DSN	OK	2.80805	146.712	5.70728	0.347614	0.00595	0.0473009	yes
unc-75	unc-75	unc-75	chrI:11592292-11601314	ref.DSN	NSM.DSN	OK	16.4621	862.756	5.71173	2.8915	0.00045	0.00585044	yes
ZC410.5	ZC410.5	ZC410.5	chrIV:9088595-9092010	ref.DSN	NSM.DSN	OK	109.536	5755.56	5.71548	0.746666	0.0007	0.008705	yes
K11C4.2	K11C4.2	K11C4.2	chrV:6895069-6896743	ref.DSN	NSM.DSN	OK	2.15454	113.651	5.72109	3.24809	0.00015	0.00233656	yes
T24B8.3	T24B8.3	T24B8.3	chrII:9059857-9061041	ref.DSN	NSM.DSN	OK	14.3376	763.202	5.73419	3.50321	0.0002	0.00297741	yes
unc-57	unc-57	unc-57	chrI:4573661-5262993	ref.DSN	NSM.DSN	OK	76.7263	4124.48	5.74835	0.446147	0.0003	0.00413207	yes
crh-1	crh-1	crh-1	chrIII:10735698-12052193	ref.DSN	NSM.DSN	OK	73.6004	4025.91	5.77346	0.601982	5e-05	0.000976962	yes
nhr-128	nhr-128	nhr-128	chrV:1743375-2713617	ref.DSN	NSM.DSN	OK	2.7397	152.866	5.8021	0.260537	0.0024	0.0236881	yes
hil-2	hil-2	hil-2	chrIV:6294264-6295062	ref.DSN	NSM.DSN	OK	13.4361	757.742	5.81752	3.28725	0.0006	0.00756642	yes
nrx-1	nrx-1	nrx-1	chrV:10825003-10846401	ref.DSN	NSM.DSN	OK	17.5503	992.376	5.82132	2.31649	5e-05	0.000976962	yes
R107.5	R107.5	R107.5	chrIII:9051678-9053706	ref.DSN	NSM.DSN	OK	10.9137	617.826	5.82298	3.22748	0.00025	0.00358289	yes
vha-10	vha-10	vha-10	chrI:5609590-5610257	ref.DSN	NSM.DSN	OK	389.153	22160.2	5.83149	3.52352	0.00025	0.00358289	yes
kcnl-1	kcnl-1	kcnl-1	chrV:19565360-19605858	ref.DSN	NSM.DSN	OK	7.05208	405.432	5.84527	3.2696	0.0029	0.0277274	yes
ntl-3	ntl-3	ntl-3	chrIII:10735698-12052193	ref.DSN	NSM.DSN	OK	16.7643	973.047	5.85904	0.315839	0.00045	0.00585044	yes
C56G2.4	C56G2.4	C56G2.4	chrIII:6331696-6335664	ref.DSN	NSM.DSN	OK	2.83224	165.924	5.87244	3.05246	0.00025	0.00358289	yes
apa-2	apa-2	apa-2	chrX:9338618-9342376	ref.DSN	NSM.DSN	OK	11.8755	696.291	5.87363	3.02054	0.0003	0.00413207	yes
rgs-2	rgs-2	rgs-2	chrX:12705552-12872405	ref.DSN	NSM.DSN	OK	43.9403	2589.24	5.88084	1.15438	0.0002	0.00297741	yes
W09G3.7	W09G3.7	W09G3.7	chrI:13143189-14566044	ref.DSN	NSM.DSN	OK	1.18512	70.9338	5.90337	0.135327	0.0031	0.0290204	yes
Y45G12B.2	Y45G12B.2	Y45G12B.2	chrV:1743375-2713617	ref.DSN	NSM.DSN	OK	1.48699	89.0828	5.90468	0.215491	0.0011	0.0129373	yes
F53C3.5	F53C3.5	F53C3.5	chrII:2443296-4279128	ref.DSN	NSM.DSN	OK	29.4244	1793.35	5.9295	0.414076	0.0059	0.0470425	yes
nhr-136	nhr-136	nhr-136	chrV:12107234-12109118	ref.DSN	NSM.DSN	OK	2.36247	144.335	5.93298	3.11909	0.0003	0.00413207	yes
ccf-1	ccf-1	ccf-1	chrIII:10735698-12052193	ref.DSN	NSM.DSN	OK	16.947	1039.34	5.9385	0.374623	0.0057	0.0459383	yes
unc-51	unc-51	unc-51	chrV:19996215-20004389	ref.DSN	NSM.DSN	OK	47.6792	2982.78	5.96715	3.25237	0.0003	0.00413207	yes
C17H12.10	C17H12.10	C17H12.10	chrIV:6806862-6809589	ref.DSN	NSM.DSN	OK	2.01777	127.12	5.97729	3.10857	0.0004	0.00527694	yes
fgt-1	fgt-1	fgt-1	chrII:1504574-1509694	ref.DSN	NSM.DSN	OK	10.7318	685.07	5.99629	3.25933	0.00045	0.00585044	yes
glc-2	glc-2	glc-2	chrI:4573661-5262993	ref.DSN	NSM.DSN	OK	6.39426	408.188	5.99631	0.309904	0.00465	0.0394136	yes
mdt-17	mdt-17	mdt-17	chrV:20251937-20267198	ref.DSN	NSM.DSN	OK	0.399935	25.7117	6.00651	3.00721	5e-05	0.000976962	yes
Y62E10A.17	Y62E10A.17	Y62E10A.17	chrIV:13413651-13415930	ref.DSN	NSM.DSN	OK	0.376222	24.1897	6.00667	3.48024	0.004	0.034714	yes
cutl-10	cutl-10	cutl-10	chrI:10954061-11481796	ref.DSN	NSM.DSN	OK	1.23221	79.2331	6.00678	0.303636	0.0046	0.039039	yes
Y116A8C.3	Y116A8C.3	Y116A8C.3	chrIV:16916083-16917442	ref.DSN	NSM.DSN	OK	1.33257	87.0397	6.02939	3.0626	0.00065	0.00815868	yes
Y71F9AL.1	Y71F9AL.1	Y71F9AL.1	chrI:2571529-2967292	ref.DSN	NSM.DSN	OK	0.56359	37.6406	6.0615	0.149163	0.00525	0.0432185	yes
fbxc-32	fbxc-32	fbxc-32	chrII:946566-948188	ref.DSN	NSM.DSN	OK	0.795188	53.1683	6.06313	3.33207	0.0001	0.00167828	yes
unc-11	unc-11	unc-11	chrI:3799173-3805707	ref.DSN	NSM.DSN	OK	35.5206	2378.05	6.06498	3.25075	0.00125	0.0143011	yes
R01E6.7	R01E6.7	R01E6.7	chrX:13567370-13569829	ref.DSN	NSM.DSN	OK	1.83373	124.563	6.08595	3.24988	5e-05	0.000976962	yes
act-4	act-4	act-4	chrX:4960630-4963953	ref.DSN	NSM.DSN	OK	177.373	12111.9	6.09349	3.51901	0.00015	0.00233656	yes
pfn-2	pfn-2	pfn-2	chrX:5353494-5354022	ref.DSN	NSM.DSN	OK	13.8358	960.881	6.11788	3.60716	0.0003	0.00413207	yes
sel-9	sel-9	sel-9	chrV:7731614-8316095	ref.DSN	NSM.DSN	OK	4.70952	330.103	6.1312	0.172186	0.0032	0.0297906	yes
Y39A3CR.3	Y39A3CR.3	Y39A3CR.3	chrIII:1545026-2217085	ref.DSN	NSM.DSN	OK	2.80923	210.355	6.22651	0.644527	0.0053	0.0434438	yes
Y22D7AL.7	Y22D7AL.7	Y22D7AL.7	chrIII:1545026-2217085	ref.DSN	NSM.DSN	OK	0.642343	48.8517	6.24892	0.196932	0.0046	0.039039	yes
T23B12.11	T23B12.11	T23B12.11	chrV:8456170-8457175	ref.DSN	NSM.DSN	OK	2.41844	184.764	6.25546	3.233	0.00045	0.00585044	yes
die-1	die-1	die-1	chrII:10062045-10067855	ref.DSN	NSM.DSN	OK	13.7648	1071.69	6.28276	3.18368	0.0002	0.00297741	yes
fbxa-13	fbxa-13	fbxa-13	chrIII:1545026-2217085	ref.DSN	NSM.DSN	OK	1.45019	113.256	6.2872	0.253944	0.00475	0.0400089	yes
F28C10.3	F28C10.3	F28C10.3	chrX:532286-535748	ref.DSN	NSM.DSN	OK	1.49039	118.342	6.31113	3.31286	5e-05	0.000976962	yes
ags-3	ags-3	ags-3	chrX:5290078-5297994	ref.DSN	NSM.DSN	OK	33.3583	2656.26	6.31521	3.3412	5e-05	0.000976962	yes
ZC443.2	ZC443.2	ZC443.2	chrV:12810334-12811141	ref.DSN	NSM.DSN	OK	3.32981	265.555	6.31743	3.35897	0.00015	0.00233656	yes
Y56A3A.16	Y56A3A.16	Y56A3A.16	chrIII:10735698-12052193	ref.DSN	NSM.DSN	OK	1.03351	82.8692	6.32521	0.148761	0.0028	0.0270211	yes
srab-4	srab-4	srab-4	chrV:7004132-7005749	ref.DSN	NSM.DSN	OK	2.04599	164.651	6.33047	3.38418	5e-05	0.000976962	yes
Y63D3A.8	Y63D3A.8	Y63D3A.8	chrI:13143189-14566044	ref.DSN	NSM.DSN	OK	4.64478	392.289	6.40016	0.270276	0.00295	0.0280063	yes
F54E4.3	F54E4.3	F54E4.3	chrX:14632662-14636338	ref.DSN	NSM.DSN	OK	31.8865	2732.39	6.42107	3.35318	0.00035	0.00471448	yes
Y71F9AL.8	Y71F9AL.8	Y71F9AL.8	chrI:2571529-2967292	ref.DSN	NSM.DSN	OK	1.49899	128.994	6.42717	0.229187	0.0025	0.0245849	yes
W05H12.2	W05H12.2	W05H12.2	chrI:13143189-14566044	ref.DSN	NSM.DSN	OK	1.2613	108.603	6.42801	0.145571	0.0019	0.0197998	yes
Y71F9B.2	Y71F9B.2	Y71F9B.2	chrI:2571529-2967292	ref.DSN	NSM.DSN	OK	1.05307	90.9421	6.43228	0.188669	0.0037	0.0328962	yes
ZK1010.8	ZK1010.8	ZK1010.8	chrIII:12784715-13555185	ref.DSN	NSM.DSN	OK	1.30251	113.662	6.44732	0.159056	0.00215	0.0217475	yes
F59B10.5	F59B10.5	F59B10.5	chrII:10521891-10523077	ref.DSN	NSM.DSN	OK	6.05289	535.765	6.46783	3.68469	5e-05	0.000976962	yes
cls-2	cls-2	cls-2	chrIII:9054973-9058548	ref.DSN	NSM.DSN	OK	5.91899	532.062	6.4901	3.32397	0.00035	0.00471448	yes
rsp-8	rsp-8	rsp-8	chrIII:10735698-12052193	ref.DSN	NSM.DSN	OK	4.44815	406.039	6.51227	0.12791	0.0001	0.00167828	yes
F38A5.7	F38A5.7	F38A5.7	chrIV:6601694-6602264	ref.DSN	NSM.DSN	OK	3.23651	305.995	6.56292	3.61334	0.0001	0.00167828	yes
slo-1	slo-1	slo-1	chrV:18492277-18507906	ref.DSN	NSM.DSN	OK	5.60864	531.824	6.56715	3.61294	0.0003	0.00413207	yes
ftt-2	ftt-2	ftt-2	chrX:11603985-11605313	ref.DSN	NSM.DSN	OK	359.937	34221.3	6.57101	3.94137	5e-05	0.000976962	yes
C08F1.8	C08F1.8	C08F1.8	chrII:1804214-1808300	ref.DSN	NSM.DSN	OK	1.18639	113.093	6.57479	3.50707	5e-05	0.000976962	yes
mpz-1	mpz-1	mpz-1	chrII:10739215-10775002	ref.DSN	NSM.DSN	OK	55.3885	5283.4	6.57574	3.15034	0.00025	0.00358289	yes
F40F8.1	F40F8.1	F40F8.1	chrII:10968325-11503888	ref.DSN	NSM.DSN	OK	2.47675	237.454	6.58306	0.135019	0.00205	0.0209887	yes
ZK899.7	ZK899.7	ZK899.7	chrX:9447801-9449340	ref.DSN	NSM.DSN	OK	1.69106	163.031	6.59107	3.44561	0.0003	0.00413207	yes
unc-86	unc-86	unc-86	chrIII:8213012-8216225	ref.DSN	NSM.DSN	OK	7.6448	740.189	6.59727	3.36602	0.0045	0.0384086	yes
abt-4	abt-4	abt-4	chrV:323910-330725	ref.DSN	NSM.DSN	OK	3.73816	369.702	6.62789	3.43198	0.00015	0.00233656	yes
lin-17	lin-17	lin-17	chrI:2571529-2967292	ref.DSN	NSM.DSN	OK	5.51111	563.888	6.67692	0.601516	0.0018	0.0189784	yes
C37C3.11	C37C3.11	C37C3.11	chrV:7731614-8316095	ref.DSN	NSM.DSN	OK	1.60679	164.814	6.68051	0.0912506	0.00485	0.0406982	yes
Y113G7B.24	Y113G7B.24	Y113G7B.24	chrV:20235242-20237695	ref.DSN	NSM.DSN	OK	3.27487	336.038	6.68105	3.07476	0.0021	0.0213381	yes
eya-1	eya-1	eya-1	chrI:13143189-14566044	ref.DSN	NSM.DSN	OK	2.54055	260.771	6.6815	0.266224	0.00335	0.0306563	yes
C41H7.3	C41H7.3	C41H7.3	chrII:2443296-4279128	ref.DSN	NSM.DSN	OK	0.943824	97.8647	6.69613	0.13942	0.00375	0.0331217	yes
C10E2.5	C10E2.5	C10E2.5	chrX:16751790-16753470	ref.DSN	NSM.DSN	OK	2.38786	254.911	6.73813	3.65595	0.0009	0.0109293	yes
cpx-1	cpx-1	cpx-1	chrI:942259-1655335	ref.DSN	NSM.DSN	OK	11.8146	1279.57	6.75895	0.414451	0.0042	0.0362159	yes
cnt-2	cnt-2	cnt-2	chrIII:10637079-10698692	ref.DSN	NSM.DSN	OK	6.57083	718.461	6.77269	2.18859	0.00165	0.01766	yes
C39F7.1	C39F7.1	C39F7.1	chrV:998446-1689685	ref.DSN	NSM.DSN	OK	1.90204	212.814	6.8059	0.269801	0.00295	0.0280062	yes
C10E2.4	C10E2.4	C10E2.4	chrX:16749681-16751037	ref.DSN	NSM.DSN	OK	1.68574	191.063	6.82453	3.69346	0.0003	0.00413207	yes
srt-42	srt-42	srt-42	chrV:1743375-2713617	ref.DSN	NSM.DSN	OK	1.10111	126.966	6.84935	0.25519	0.0008	0.00987548	yes
ckr-1	ckr-1	ckr-1	chrI:6554901-6936826	ref.DSN	NSM.DSN	OK	2.80156	326.568	6.86501	0.307052	0.00615	0.0484042	yes
gst-40	gst-40	gst-40	chrIV:760617-762295	ref.DSN	NSM.DSN	OK	4.40527	522.497	6.89005	3.81947	5e-05	0.000976962	yes
bcmo-2	bcmo-2	bcmo-2	chrII:2443296-4279128	ref.DSN	NSM.DSN	OK	3.34045	397.722	6.89558	0.337456	0.00265	0.0257958	yes
hpo-10	hpo-10	hpo-10	chrIII:5879798-5882127	ref.DSN	NSM.DSN	OK	4.6245	552.954	6.90172	1.96618	0.00075	0.00928384	yes
F53C3.3	F53C3.3	F53C3.3	chrII:2443296-4279128	ref.DSN	NSM.DSN	OK	3.49828	427.809	6.93418	0.212059	0.00225	0.0226059	yes
lst-4	lst-4	lst-4	chrIV:14061343-14069825	ref.DSN	NSM.DSN	OK	17.5286	2163.72	6.94766	0.663276	5e-05	0.000976962	yes
clpf-1	clpf-1	clpf-1	chrIII:3200941-3648757	ref.DSN	NSM.DSN	OK	2.95957	367.904	6.9578	0.143031	0.00115	0.0133501	yes
C48B6.9	C48B6.9	C48B6.9	chrI:6554901-6936826	ref.DSN	NSM.DSN	OK	1.26067	162.257	7.00795	0.156187	0.00515	0.0426302	yes
glb-9	glb-9	glb-9	chrII:7507405-7513927	ref.DSN	NSM.DSN	OK	2.51347	350.076	7.12185	3.90322	0.0001	0.00167828	yes
F26F2.8	F26F2.8	F26F2.8	chrV:20579543-20580606	ref.DSN	NSM.DSN	OK	1.47069	205.197	7.12437	3.66799	0.0002	0.00297741	yes
Y110A2AM.1	Y110A2AM.1	Y110A2AM.1	chrII:2443296-4279128	ref.DSN	NSM.DSN	OK	0.94463	134.485	7.15348	0.140181	0.00195	0.0201645	yes
hmg-1.1	hmg-1.1	hmg-1.1	chrII:14250642-14250992	ref.DSN	NSM.DSN	OK	469.415	73296.9	7.28674	4.84096	5e-05	0.000976962	yes
C01A2.4	C01A2.4	C01A2.4	chrI:13143189-14566044	ref.DSN	NSM.DSN	OK	3.06068	486.383	7.3121	0.199524	0.0021	0.0213381	yes
C16E9.2	C16E9.2	C16E9.2	chrX:6935723-6938698	ref.DSN	NSM.DSN	OK	6.6251	1053.81	7.31345	1.2078	0.0014	0.0155539	yes
jip-1	jip-1	jip-1	chrII:1197387-1391574	ref.DSN	NSM.DSN	OK	6.35418	1038.91	7.35315	1.66664	0.00325	0.029904	yes
D1014.2	D1014.2	D1014.2	chrV:7731614-8316095	ref.DSN	NSM.DSN	OK	0.871639	148.62	7.41368	0.153235	0.00125	0.0143011	yes
arx-5	arx-5	arx-5	chrIII:12784715-13555185	ref.DSN	NSM.DSN	OK	3.16388	560.709	7.46941	0.178783	0.0029	0.0277274	yes
F36G3.3	F36G3.3	F36G3.3	chrX:9798891-9800980	ref.DSN	NSM.DSN	OK	2.04797	373.638	7.51131	4.05667	0.00025	0.00358289	yes
ins-1	ins-1	ins-1	chrIV:10436733-10437972	ref.DSN	NSM.DSN	OK	4.43725	838.213	7.56151	4.12728	0.0001	0.00167828	yes
upp-1	upp-1	upp-1	chrIII:7641161-7643026	ref.DSN	NSM.DSN	OK	63.7215	12213.3	7.58246	4.16504	5e-05	0.000976962	yes
gnrr-1	gnrr-1	gnrr-1	chrI:4573661-5262993	ref.DSN	NSM.DSN	OK	0.789998	157.672	7.64087	0.137149	0.0002	0.00297741	yes
flp-19	flp-19	flp-19	chrX:10604762-10605508	ref.DSN	NSM.DSN	OK	254.89	50884.9	7.64122	4.73024	5e-05	0.000976962	yes
C16D6.1	C16D6.1	C16D6.1	chrX:12525316-12525652	ref.DSN	NSM.DSN	OK	4.65757	936.948	7.65225	4.47772	0.00065	0.00815868	yes
F57C9.6	F57C9.6	F57C9.6	chrI:4573661-5262993	ref.DSN	NSM.DSN	OK	0.441345	88.8297	7.65299	0.104378	0.00325	0.029904	yes
ttx-3	ttx-3	ttx-3	chrX:11764599-11769311	ref.DSN	NSM.DSN	OK	4.45476	972.955	7.77088	4.11648	0.0063	0.0492103	yes
Y43F8B.3	Y43F8B.3	Y43F8B.3	chrV:19503081-19519696	ref.DSN	NSM.DSN	OK	0.279347	64.3693	7.84817	3.83267	0.00055	0.00698833	yes
T05B11.7	T05B11.7	T05B11.7	chrV:7731614-8316095	ref.DSN	NSM.DSN	OK	0.562616	134.318	7.89929	0.101663	0.00545	0.0443489	yes
ncbp-2	ncbp-2	ncbp-2	chrI:7642470-7643237	ref.DSN	NSM.DSN	OK	10.6189	2578.72	7.92387	1.4983	0.00195	0.0201645	yes
C35E7.11	C35E7.11	C35E7.11	chrI:10844776-10845609	ref.DSN	NSM.DSN	OK	9.403	2385.1	7.98672	4.67145	5e-05	0.000976962	yes
shw-3	shw-3	shw-3	chrV:12973395-12976315	ref.DSN	NSM.DSN	OK	2.90834	746.13	8.00309	4.12864	0.00015	0.00233656	yes
K03E5.2	K03E5.2	K03E5.2	chrI:3233392-3600680	ref.DSN	NSM.DSN	OK	22.5165	6088.62	8.07899	0.355797	0.0005	0.00639534	yes
npr-19	npr-19	npr-19	chrX:542110-810722	ref.DSN	NSM.DSN	OK	1.23385	364.945	8.20837	0.361465	0.00605	0.0478131	yes
nlp-11	nlp-11	nlp-11	chrII:9689785-9691827	ref.DSN	NSM.DSN	OK	59.9708	26742.1	8.80063	5.00324	5e-05	0.000976962	yes
rgs-7	rgs-7	rgs-7	chrX:3542617-3557147	ref.DSN	NSM.DSN	OK	5.49608	2646.47	8.91145	4.5466	0.0003	0.00413207	yes
ceh-2	ceh-2	ceh-2	chrI:6046951-6050389	ref.DSN	NSM.DSN	OK	0.488852	280.513	9.16446	4.50517	0.00275	0.0266342	yes
mod-5	mod-5	mod-5	chrI:3035239-3047796	ref.DSN	NSM.DSN	OK	3.0791	5262.2	10.7389	5.78739	5e-05	0.000976962	yes
Y6B3B.9	Y6B3B.9	Y6B3B.9	chrI:13143189-14566044	ref.DSN	NSM.DSN	OK	3.31468	14895.9	12.1338	0.0194533	0.00015	0.00233656	yes
C41G11.18	C41G11.18	C41G11.18	chrX:5729564-5729685	ref.DSN	NSM.DSN	OK	0	6886.84	inf	#NAME?	5e-05	0.000976962	yes
F40H3.7	F40H3.7	F40H3.7	chrII:6170030-6170169	ref.DSN	NSM.DSN	OK	0	594.268	inf	#NAME?	5e-05	0.000976962	yes
sls-2.2	sls-2.2	sls-2.2	chrII:5543563-5543689	ref.DSN	NSM.DSN	OK	0	57014.9	inf	#NAME?	5e-05	0.000976962	yes
sls-2.4	sls-2.4	sls-2.4	chrI:4172205-4172316	ref.DSN	NSM.DSN	OK	0	38099.5	inf	#NAME?	5e-05	0.000976962	yes
Y53G8AM.2	Y53G8AM.2	Y53G8AM.2	chrIII:3200941-3648757	ref.DSN	NSM.DSN	OK	0	55.1977	inf	#NAME?	0.00035	0.00471448	yes
C09D8.4	C09D8.4	C09D8.4	chrII:10968325-11503888	ref.DSN	NSM.DSN	OK	0	1231.45	inf	#NAME?	0.00045	0.00585044	yes
F25H2.14	F25H2.14	F25H2.14	chrI:10569074-10569923	ref.DSN	NSM.DSN	OK	0	124.108	inf	#NAME?	0.0005	0.00639534	yes
B0350.76	B0350.76	B0350.76	chrIV:5975563-6004021	ref.DSN	NSM.DSN	OK	0	30378	inf	#NAME?	0.00055	0.00698833	yes
M01E5.1	M01E5.1	M01E5.1	chrI:13143189-14566044	ref.DSN	NSM.DSN	OK	0	10.2564	inf	#NAME?	0.0007	0.008705	yes
C18D11.8	C18D11.8	C18D11.8	chrIII:10735698-12052193	ref.DSN	NSM.DSN	OK	0	15.9519	inf	#NAME?	0.00135	0.0151108	yes
W08F4.11	W08F4.11	W08F4.11	chrII:203458-732072	ref.DSN	NSM.DSN	OK	0	9.14006	inf	#NAME?	0.00165	0.01766	yes
B0024.3	B0024.3	B0024.3	chrV:10287550-10289149	ref.DSN	NSM.DSN	OK	1.01796	0	#NAME?	#NAME?	5e-05	0.000976962	yes
B0024.4	B0024.4	B0024.4	chrV:10297406-10298813	ref.DSN	NSM.DSN	OK	2.13309	0	#NAME?	#NAME?	5e-05	0.000976962	yes
B0222.11	B0222.11	B0222.11	chrV:9165907-9168018	ref.DSN	NSM.DSN	OK	1.85982	0	#NAME?	#NAME?	5e-05	0.000976962	yes
B0222.3	B0222.3	B0222.3	chrV:9139058-9141373	ref.DSN	NSM.DSN	OK	0.647498	0	#NAME?	#NAME?	5e-05	0.000976962	yes
B0222.5	B0222.5	B0222.5	chrV:9152707-9154847	ref.DSN	NSM.DSN	OK	6.31405	0	#NAME?	#NAME?	5e-05	0.000976962	yes
B0244.10	B0244.10	B0244.10	chrIII:5733950-5737253	ref.DSN	NSM.DSN	OK	2.22381	0	#NAME?	#NAME?	5e-05	0.000976962	yes
B0244.6	B0244.6	B0244.6	chrIII:5737961-5740425	ref.DSN	NSM.DSN	OK	0.928902	0	#NAME?	#NAME?	5e-05	0.000976962	yes
B0272.4	B0272.4	B0272.4	chrX:9428378-9430171	ref.DSN	NSM.DSN	OK	2.04226	0	#NAME?	#NAME?	5e-05	0.000976962	yes
B0403.5	B0403.5	B0403.5	chrX:7057763-7061024	ref.DSN	NSM.DSN	OK	1.39109	0	#NAME?	#NAME?	5e-05	0.000976962	yes
B0403.6	B0403.6	B0403.6	chrX:7071483-7075170	ref.DSN	NSM.DSN	OK	2.70942	0	#NAME?	#NAME?	5e-05	0.000976962	yes
C01B7.5	C01B7.5	C01B7.5	chrV:8800128-8800974	ref.DSN	NSM.DSN	OK	2.99817	0	#NAME?	#NAME?	5e-05	0.000976962	yes
C01G5.5	C01G5.5	C01G5.5	chrIV:6524628-6526397	ref.DSN	NSM.DSN	OK	1.28087	0	#NAME?	#NAME?	5e-05	0.000976962	yes
C03B1.13	C03B1.13	C03B1.13	chrX:6335305-6337999	ref.DSN	NSM.DSN	OK	1.97565	0	#NAME?	#NAME?	5e-05	0.000976962	yes
C05D11.5	C05D11.5	C05D11.5	chrIII:6410047-6411436	ref.DSN	NSM.DSN	OK	3.03228	0	#NAME?	#NAME?	5e-05	0.000976962	yes
C05D2.8	C05D2.8	C05D2.8	chrIII:5607531-5610302	ref.DSN	NSM.DSN	OK	4.2135	0	#NAME?	#NAME?	5e-05	0.000976962	yes
C09F12.3	C09F12.3	C09F12.3	chrX:11041033-11042791	ref.DSN	NSM.DSN	OK	0.724594	0	#NAME?	#NAME?	5e-05	0.000976962	yes
C09F5.3	C09F5.3	C09F5.3	chrIII:662843-666261	ref.DSN	NSM.DSN	OK	0.723752	0	#NAME?	#NAME?	5e-05	0.000976962	yes
C10A4.10	C10A4.10	C10A4.10	chrX:7398951-7400812	ref.DSN	NSM.DSN	OK	1.86499	0	#NAME?	#NAME?	5e-05	0.000976962	yes
C11D2.3	C11D2.3	C11D2.3	chrIV:6154094-6154612	ref.DSN	NSM.DSN	OK	4.75965	0	#NAME?	#NAME?	5e-05	0.000976962	yes
C13C4.6	C13C4.6	C13C4.6	chrV:12121649-12124838	ref.DSN	NSM.DSN	OK	1.28807	0	#NAME?	#NAME?	5e-05	0.000976962	yes
C14A4.6	C14A4.6	C14A4.6	chrII:10593591-10594697	ref.DSN	NSM.DSN	OK	7.796	0	#NAME?	#NAME?	5e-05	0.000976962	yes
C14C11.4	C14C11.4	C14C11.4	chrV:5647634-5650859	ref.DSN	NSM.DSN	OK	2.72529	0	#NAME?	#NAME?	5e-05	0.000976962	yes
C15A7.2	C15A7.2	C15A7.2	chrX:12070808-12073771	ref.DSN	NSM.DSN	OK	2.00221	0	#NAME?	#NAME?	5e-05	0.000976962	yes
C15B12.1	C15B12.1	C15B12.1	chrX:6476812-6478992	ref.DSN	NSM.DSN	OK	0.854099	0	#NAME?	#NAME?	5e-05	0.000976962	yes
C15C8.4	C15C8.4	C15C8.4	chrV:12745527-12747446	ref.DSN	NSM.DSN	OK	1.82026	0	#NAME?	#NAME?	5e-05	0.000976962	yes
C15H9.2	C15H9.2	C15H9.2	chrX:6118740-6120401	ref.DSN	NSM.DSN	OK	2.71832	0	#NAME?	#NAME?	5e-05	0.000976962	yes
C15H9.3	C15H9.3	C15H9.3	chrX:6115768-6118016	ref.DSN	NSM.DSN	OK	3.80442	0	#NAME?	#NAME?	5e-05	0.000976962	yes
C18A11.3	C18A11.3	C18A11.3	chrX:8061080-8065544	ref.DSN	NSM.DSN	OK	3.34741	0	#NAME?	#NAME?	5e-05	0.000976962	yes
C18H7.11	C18H7.11	C18H7.11	chrIV:596904-598732	ref.DSN	NSM.DSN	OK	0.683889	0	#NAME?	#NAME?	5e-05	0.000976962	yes
C18H9.5	C18H9.5	C18H9.5	chrII:6692724-6695271	ref.DSN	NSM.DSN	OK	0.612187	0	#NAME?	#NAME?	5e-05	0.000976962	yes
C23H4.2	C23H4.2	C23H4.2	chrX:12219641-12222623	ref.DSN	NSM.DSN	OK	0.927738	0	#NAME?	#NAME?	5e-05	0.000976962	yes
C23H4.3	C23H4.3	C23H4.3	chrX:12226164-12229772	ref.DSN	NSM.DSN	OK	1.99396	0	#NAME?	#NAME?	5e-05	0.000976962	yes
C23H4.7	C23H4.7	C23H4.7	chrX:12222933-12225878	ref.DSN	NSM.DSN	OK	1.33954	0	#NAME?	#NAME?	5e-05	0.000976962	yes
C24H10.2	C24H10.2	C24H10.2	chrX:5064612-5066264	ref.DSN	NSM.DSN	OK	3.76807	0	#NAME?	#NAME?	5e-05	0.000976962	yes
C25F9.10	C25F9.10	C25F9.10	chrV:19405771-19406364	ref.DSN	NSM.DSN	OK	3.23699	0	#NAME?	#NAME?	5e-05	0.000976962	yes
C25F9.11	C25F9.11	C25F9.11	chrV:19432707-19433030	ref.DSN	NSM.DSN	OK	55.4443	0	#NAME?	#NAME?	5e-05	0.000976962	yes
C25F9.14	C25F9.14	C25F9.14	chrV:19436569-19437167	ref.DSN	NSM.DSN	OK	11.6981	0	#NAME?	#NAME?	5e-05	0.000976962	yes
C25F9.5	C25F9.5	C25F9.5	chrV:19407709-19410570	ref.DSN	NSM.DSN	OK	0.677299	0	#NAME?	#NAME?	5e-05	0.000976962	yes
C26B9.5	C26B9.5	C26B9.5	chrX:5329506-5332237	ref.DSN	NSM.DSN	OK	22.169	0	#NAME?	#NAME?	5e-05	0.000976962	yes
C26C6.9	C26C6.9	C26C6.9	chrI:7514142-7515065	ref.DSN	NSM.DSN	OK	4.77264	0	#NAME?	#NAME?	5e-05	0.000976962	yes
C26D10.7	C26D10.7	C26D10.7	chrII:8334043-8336453	ref.DSN	NSM.DSN	OK	0.462379	0	#NAME?	#NAME?	5e-05	0.000976962	yes
C26E1.2	C26E1.2	C26E1.2	chrV:13305154-13307191	ref.DSN	NSM.DSN	OK	5.72184	0	#NAME?	#NAME?	5e-05	0.000976962	yes
C27H5.4	C27H5.4	C27H5.4	chrII:7162489-7165796	ref.DSN	NSM.DSN	OK	0.851122	0	#NAME?	#NAME?	5e-05	0.000976962	yes
C28G1.6	C28G1.6	C28G1.6	chrX:8829942-8831141	ref.DSN	NSM.DSN	OK	2.43218	0	#NAME?	#NAME?	5e-05	0.000976962	yes
C28H8.2	C28H8.2	C28H8.2	chrIII:5923304-5924352	ref.DSN	NSM.DSN	OK	2.19775	0	#NAME?	#NAME?	5e-05	0.000976962	yes
C29F5.1	C29F5.1	C29F5.1	chrII:6303523-6306178	ref.DSN	NSM.DSN	OK	1.501	0	#NAME?	#NAME?	5e-05	0.000976962	yes
C30E1.6	C30E1.6	C30E1.6	chrX:16915813-16916727	ref.DSN	NSM.DSN	OK	0.760515	0	#NAME?	#NAME?	5e-05	0.000976962	yes
C30F12.3	C30F12.3	C30F12.3	chrI:6970445-6971797	ref.DSN	NSM.DSN	OK	1.77179	0	#NAME?	#NAME?	5e-05	0.000976962	yes
C31H1.8	C31H1.8	C31H1.8	chrIV:5811929-5814123	ref.DSN	NSM.DSN	OK	0.37441	0	#NAME?	#NAME?	5e-05	0.000976962	yes
C31H2.3	C31H2.3	C31H2.3	chrX:5151515-5154368	ref.DSN	NSM.DSN	OK	2.05176	0	#NAME?	#NAME?	5e-05	0.000976962	yes
C32A9.1	C32A9.1	C32A9.1	chrX:10258672-10260075	ref.DSN	NSM.DSN	OK	1.85041	0	#NAME?	#NAME?	5e-05	0.000976962	yes
C33G3.4	C33G3.4	C33G3.4	chrX:14071129-14076127	ref.DSN	NSM.DSN	OK	0.860705	0	#NAME?	#NAME?	5e-05	0.000976962	yes
C33H5.13	C33H5.13	C33H5.13	chrIV:7791801-7792180	ref.DSN	NSM.DSN	OK	6.95671	0	#NAME?	#NAME?	5e-05	0.000976962	yes
C34F6.11	C34F6.11	C34F6.11	chrX:11202513-11203863	ref.DSN	NSM.DSN	OK	1.50442	0	#NAME?	#NAME?	5e-05	0.000976962	yes
C35E7.8	C35E7.8	C35E7.8	chrI:10808595-10810373	ref.DSN	NSM.DSN	OK	0.767814	0	#NAME?	#NAME?	5e-05	0.000976962	yes
C36B7.2	C36B7.2	C36B7.2	chrX:7106398-7108393	ref.DSN	NSM.DSN	OK	1.13155	0	#NAME?	#NAME?	5e-05	0.000976962	yes
C39D10.5	C39D10.5	C39D10.5	chrX:7890588-7892343	ref.DSN	NSM.DSN	OK	4.97085	0	#NAME?	#NAME?	5e-05	0.000976962	yes
C39D10.7	C39D10.7	C39D10.7	chrX:7907973-7913882	ref.DSN	NSM.DSN	OK	0.957277	0	#NAME?	#NAME?	5e-05	0.000976962	yes
C40H1.8	C40H1.8	C40H1.8	chrIII:9314651-9316962	ref.DSN	NSM.DSN	OK	0.628834	0	#NAME?	#NAME?	5e-05	0.000976962	yes
C42D8.1	C42D8.1	C42D8.1	chrX:5109478-5112299	ref.DSN	NSM.DSN	OK	5.06419	0	#NAME?	#NAME?	5e-05	0.000976962	yes
C43F9.5	C43F9.5	C43F9.5	chrIV:10589403-10590701	ref.DSN	NSM.DSN	OK	1.86563	0	#NAME?	#NAME?	5e-05	0.000976962	yes
C44B7.11	C44B7.11	C44B7.11	chrII:6894272-6897487	ref.DSN	NSM.DSN	OK	1.88939	0	#NAME?	#NAME?	5e-05	0.000976962	yes
C44F1.1	C44F1.1	C44F1.1	chrIII:3760570-3765529	ref.DSN	NSM.DSN	OK	0.536937	0	#NAME?	#NAME?	5e-05	0.000976962	yes
C46E1.3	C46E1.3	C46E1.3	chrX:15470726-15477334	ref.DSN	NSM.DSN	OK	0.584074	0	#NAME?	#NAME?	5e-05	0.000976962	yes
C46G7.1	C46G7.1	C46G7.1	chrIV:6018005-6019582	ref.DSN	NSM.DSN	OK	11.6797	0	#NAME?	#NAME?	5e-05	0.000976962	yes
C48B4.10	C48B4.10	C48B4.10	chrIII:9563504-9564416	ref.DSN	NSM.DSN	OK	1.85029	0	#NAME?	#NAME?	5e-05	0.000976962	yes
C49A9.4	C49A9.4	C49A9.4	chrIV:6219714-6221837	ref.DSN	NSM.DSN	OK	3.18812	0	#NAME?	#NAME?	5e-05	0.000976962	yes
C49A9.5	C49A9.5	C49A9.5	chrIV:6213872-6216133	ref.DSN	NSM.DSN	OK	2.97645	0	#NAME?	#NAME?	5e-05	0.000976962	yes
C49A9.6	C49A9.6	C49A9.6	chrIV:6210988-6212885	ref.DSN	NSM.DSN	OK	15.609	0	#NAME?	#NAME?	5e-05	0.000976962	yes
C49A9.7	C49A9.7	C49A9.7	chrIV:6202068-6205692	ref.DSN	NSM.DSN	OK	0.793784	0	#NAME?	#NAME?	5e-05	0.000976962	yes
C50B8.5	C50B8.5	C50B8.5	chrV:13581033-13584591	ref.DSN	NSM.DSN	OK	4.09333	0	#NAME?	#NAME?	5e-05	0.000976962	yes
C50C3.5	C50C3.5	C50C3.5	chrIII:8179189-8180231	ref.DSN	NSM.DSN	OK	3.13486	0	#NAME?	#NAME?	5e-05	0.000976962	yes
C50F7.1	C50F7.1	C50F7.1	chrIV:7743893-7745704	ref.DSN	NSM.DSN	OK	0.534549	0	#NAME?	#NAME?	5e-05	0.000976962	yes
C50F7.6	C50F7.6	C50F7.6	chrIV:7720621-7723186	ref.DSN	NSM.DSN	OK	2.48048	0	#NAME?	#NAME?	5e-05	0.000976962	yes
C50H2.4	C50H2.4	C50H2.4	chrV:9916950-9917921	ref.DSN	NSM.DSN	OK	0.991026	0	#NAME?	#NAME?	5e-05	0.000976962	yes
C53A5.16	C53A5.16	C53A5.16	chrV:14521197-14522599	ref.DSN	NSM.DSN	OK	0.59855	0	#NAME?	#NAME?	5e-05	0.000976962	yes
C53D5.5	C53D5.5	C53D5.5	chrI:305900-310788	ref.DSN	NSM.DSN	OK	0.808797	0	#NAME?	#NAME?	5e-05	0.000976962	yes
C54H2.4	C54H2.4	C54H2.4	chrX:5766446-5770920	ref.DSN	NSM.DSN	OK	0.871705	0	#NAME?	#NAME?	5e-05	0.000976962	yes
C55B7.11	C55B7.11	C55B7.11	chrI:6511822-6513649	ref.DSN	NSM.DSN	OK	1.21893	0	#NAME?	#NAME?	5e-05	0.000976962	yes
C56E6.2	C56E6.2	C56E6.2	chrII:6524902-6525973	ref.DSN	NSM.DSN	OK	7.41629	0	#NAME?	#NAME?	5e-05	0.000976962	yes
C56G2.9	C56G2.9	C56G2.9	chrIII:6342478-6343235	ref.DSN	NSM.DSN	OK	1.7812	0	#NAME?	#NAME?	5e-05	0.000976962	yes
AC3.5	AC3.5	AC3.5	chrV:10388503-10393333	ref.DSN	NSM.DSN	OK	2.30151	0	#NAME?	#NAME?	5e-05	0.000976962	yes
B0281.3	B0281.3	B0281.3	chrII:2307083-2308317	ref.DSN	NSM.DSN	OK	8.25742	0	#NAME?	#NAME?	5e-05	0.000976962	yes
C01B10.10	C01B10.10	C01B10.10	chrIV:6623806-6627908	ref.DSN	NSM.DSN	OK	0.509274	0	#NAME?	#NAME?	5e-05	0.000976962	yes
C04E12.2	C04E12.2	C04E12.2	chrV:3369159-3369835	ref.DSN	NSM.DSN	OK	3.63138	0	#NAME?	#NAME?	5e-05	0.000976962	yes
C07G3.8	C07G3.8	C07G3.8	chrV:3493675-3501760	ref.DSN	NSM.DSN	OK	0.622852	0	#NAME?	#NAME?	5e-05	0.000976962	yes
C08B6.3	C08B6.3	C08B6.3	chrV:10110010-10112262	ref.DSN	NSM.DSN	OK	0.819849	0	#NAME?	#NAME?	5e-05	0.000976962	yes
C08F11.3	C08F11.3	C08F11.3	chrIV:13619489-13621489	ref.DSN	NSM.DSN	OK	0.755137	0	#NAME?	#NAME?	5e-05	0.000976962	yes
C08H9.16	C08H9.16	C08H9.16	chrII:9892729-9894279	ref.DSN	NSM.DSN	OK	3.38511	0	#NAME?	#NAME?	5e-05	0.000976962	yes
C08H9.7	C08H9.7	C08H9.7	chrII:9859808-9861408	ref.DSN	NSM.DSN	OK	1.42822	0	#NAME?	#NAME?	5e-05	0.000976962	yes
C17E4.11	C17E4.11	C17E4.11	chrI:9420053-9420798	ref.DSN	NSM.DSN	OK	1.4611	0	#NAME?	#NAME?	5e-05	0.000976962	yes
C17H12.4	C17H12.4	C17H12.4	chrIV:6798965-6802248	ref.DSN	NSM.DSN	OK	1.14155	0	#NAME?	#NAME?	5e-05	0.000976962	yes
C18D4.8	C18D4.8	C18D4.8	chrV:17544148-17546948	ref.DSN	NSM.DSN	OK	2.13469	0	#NAME?	#NAME?	5e-05	0.000976962	yes
C27D8.2	C27D8.2	C27D8.2	chrIV:12712809-12714723	ref.DSN	NSM.DSN	OK	1.44585	0	#NAME?	#NAME?	5e-05	0.000976962	yes
C29A12.1	C29A12.1	C29A12.1	chrV:10812423-10813369	ref.DSN	NSM.DSN	OK	1.59323	0	#NAME?	#NAME?	5e-05	0.000976962	yes
C29F4.3	C29F4.3	C29F4.3	chrIV:11222025-11223914	ref.DSN	NSM.DSN	OK	0.814543	0	#NAME?	#NAME?	5e-05	0.000976962	yes
C29F7.1	C29F7.1	C29F7.1	chrX:13412559-13414474	ref.DSN	NSM.DSN	OK	1.94366	0	#NAME?	#NAME?	5e-05	0.000976962	yes
C29F7.2	C29F7.2	C29F7.2	chrX:13416015-13418033	ref.DSN	NSM.DSN	OK	10.2279	0	#NAME?	#NAME?	5e-05	0.000976962	yes
C34D4.1	C34D4.1	C34D4.1	chrIV:7156891-7160097	ref.DSN	NSM.DSN	OK	0.907418	0	#NAME?	#NAME?	5e-05	0.000976962	yes
C49C3.10	C49C3.10	C49C3.10	chrIV:17336889-17338925	ref.DSN	NSM.DSN	OK	2.02871	0	#NAME?	#NAME?	5e-05	0.000976962	yes
C49C3.9	C49C3.9	C49C3.9	chrIV:17339669-17342196	ref.DSN	NSM.DSN	OK	1.77865	0	#NAME?	#NAME?	5e-05	0.000976962	yes
C50B6.7	C50B6.7	C50B6.7	chrV:13322410-13324957	ref.DSN	NSM.DSN	OK	0.592679	0	#NAME?	#NAME?	5e-05	0.000976962	yes
C53D6.11	C53D6.11	C53D6.11	chrIV:9010618-9012181	ref.DSN	NSM.DSN	OK	1.09189	0	#NAME?	#NAME?	5e-05	0.000976962	yes
C55A6.3	C55A6.3	C55A6.3	chrV:11512355-11513403	ref.DSN	NSM.DSN	OK	1.43378	0	#NAME?	#NAME?	5e-05	0.000976962	yes
C55A6.6	C55A6.6	C55A6.6	chrV:11513814-11514712	ref.DSN	NSM.DSN	OK	4.45874	0	#NAME?	#NAME?	5e-05	0.000976962	yes
C55A6.7	C55A6.7	C55A6.7	chrV:11519465-11520415	ref.DSN	NSM.DSN	OK	1.67268	0	#NAME?	#NAME?	5e-05	0.000976962	yes
D1046.4	D1046.4	D1046.4	chrIV:8933983-8937387	ref.DSN	NSM.DSN	OK	0.786497	0	#NAME?	#NAME?	5e-05	0.000976962	yes
D1054.5	D1054.5	D1054.5	chrV:10772832-10776558	ref.DSN	NSM.DSN	OK	1.93222	0	#NAME?	#NAME?	5e-05	0.000976962	yes
D1086.9	D1086.9	D1086.9	chrV:14104254-14106315	ref.DSN	NSM.DSN	OK	0.368999	0	#NAME?	#NAME?	5e-05	0.000976962	yes
D2023.6	D2023.6	D2023.6	chrV:11827348-11829195	ref.DSN	NSM.DSN	OK	1.06028	0	#NAME?	#NAME?	5e-05	0.000976962	yes
F01D4.8	F01D4.8	F01D4.8	chrIV:10450787-10453078	ref.DSN	NSM.DSN	OK	4.02627	0	#NAME?	#NAME?	5e-05	0.000976962	yes
F01D5.5	F01D5.5	F01D5.5	chrII:14001671-14002217	ref.DSN	NSM.DSN	OK	3.95765	0	#NAME?	#NAME?	5e-05	0.000976962	yes
F01G10.6	F01G10.6	F01G10.6	chrIV:10226376-10227593	ref.DSN	NSM.DSN	OK	2.48638	0	#NAME?	#NAME?	5e-05	0.000976962	yes
F13E9.13	F13E9.13	F13E9.13	chrIV:10881534-10882431	ref.DSN	NSM.DSN	OK	1.17103	0	#NAME?	#NAME?	5e-05	0.000976962	yes
F13E9.14	F13E9.14	F13E9.14	chrIV:10891311-10892072	ref.DSN	NSM.DSN	OK	1.02523	0	#NAME?	#NAME?	5e-05	0.000976962	yes
F14D7.8	F14D7.8	F14D7.8	chrV:14311947-14312773	ref.DSN	NSM.DSN	OK	2.21221	0	#NAME?	#NAME?	5e-05	0.000976962	yes
F19B2.6	F19B2.6	F19B2.6	chrV:20158494-20161469	ref.DSN	NSM.DSN	OK	0.549167	0	#NAME?	#NAME?	5e-05	0.000976962	yes
F23A7.5	F23A7.5	F23A7.5	chrX:16229389-16236753	ref.DSN	NSM.DSN	OK	0.593503	0	#NAME?	#NAME?	5e-05	0.000976962	yes
F23F12.13	F23F12.13	F23F12.13	chrIII:6495627-6498124	ref.DSN	NSM.DSN	OK	0.578357	0	#NAME?	#NAME?	5e-05	0.000976962	yes
F25E5.16	F25E5.16	F25E5.16	chrV:7438302-7439856	ref.DSN	NSM.DSN	OK	1.15721	0	#NAME?	#NAME?	5e-05	0.000976962	yes
F33E2.10	F33E2.10	F33E2.10	chrI:12578097-12579195	ref.DSN	NSM.DSN	OK	1.08906	0	#NAME?	#NAME?	5e-05	0.000976962	yes
F35E12.8	F35E12.8	F35E12.8	chrV:13749224-13751878	ref.DSN	NSM.DSN	OK	2.26455	0	#NAME?	#NAME?	5e-05	0.000976962	yes
F36H5.10	F36H5.10	F36H5.10	chrII:1757338-1757767	ref.DSN	NSM.DSN	OK	8.31161	0	#NAME?	#NAME?	5e-05	0.000976962	yes
F38B7.2	F38B7.2	F38B7.2	chrV:11543999-11545101	ref.DSN	NSM.DSN	OK	3.09615	0	#NAME?	#NAME?	5e-05	0.000976962	yes
F53C11.1	F53C11.1	F53C11.1	chrV:13775789-13777720	ref.DSN	NSM.DSN	OK	2.11982	0	#NAME?	#NAME?	5e-05	0.000976962	yes
F56D5.3	F56D5.3	F56D5.3	chrIV:9399680-9401232	ref.DSN	NSM.DSN	OK	0.915342	0	#NAME?	#NAME?	5e-05	0.000976962	yes
F56D5.6	F56D5.6	F56D5.6	chrIV:9402045-9412411	ref.DSN	NSM.DSN	OK	7.43501	0	#NAME?	#NAME?	5e-05	0.000976962	yes
F58D12.3	F58D12.3	F58D12.3	chrV:14058199-14066220	ref.DSN	NSM.DSN	OK	0.410076	0	#NAME?	#NAME?	5e-05	0.000976962	yes
F59C6.11	F59C6.11	F59C6.11	chrI:10532787-10534289	ref.DSN	NSM.DSN	OK	2.65739	0	#NAME?	#NAME?	5e-05	0.000976962	yes
K02E2.1	K02E2.1	K02E2.1	chrV:20351468-20354874	ref.DSN	NSM.DSN	OK	2.94493	0	#NAME?	#NAME?	5e-05	0.000976962	yes
K03H1.10	K03H1.10	K03H1.10	chrIII:9923136-9924379	ref.DSN	NSM.DSN	OK	2.81389	0	#NAME?	#NAME?	5e-05	0.000976962	yes
M01B2.13	M01B2.13	M01B2.13	chrV:15264635-15265769	ref.DSN	NSM.DSN	OK	0.865887	0	#NAME?	#NAME?	5e-05	0.000976962	yes
M01B2.6	M01B2.6	M01B2.6	chrV:15241566-15243926	ref.DSN	NSM.DSN	OK	0.409838	0	#NAME?	#NAME?	5e-05	0.000976962	yes
R04B5.5	R04B5.5	R04B5.5	chrV:10087463-10088893	ref.DSN	NSM.DSN	OK	1.68549	0	#NAME?	#NAME?	5e-05	0.000976962	yes
R05A10.2	R05A10.2	R05A10.2	chrIV:14177258-14178794	ref.DSN	NSM.DSN	OK	1.68277	0	#NAME?	#NAME?	5e-05	0.000976962	yes
R09D1.10	R09D1.10	R09D1.10	chrII:9464525-9466125	ref.DSN	NSM.DSN	OK	2.27766	0	#NAME?	#NAME?	5e-05	0.000976962	yes
R09D1.2	R09D1.2	R09D1.2	chrII:9440379-9441877	ref.DSN	NSM.DSN	OK	0.717694	0	#NAME?	#NAME?	5e-05	0.000976962	yes
R09F10.1	R09F10.1	R09F10.1	chrX:8323591-8324943	ref.DSN	NSM.DSN	OK	5.11938	0	#NAME?	#NAME?	5e-05	0.000976962	yes
R102.6	R102.6	R102.6	chrIV:10699878-10701343	ref.DSN	NSM.DSN	OK	3.48196	0	#NAME?	#NAME?	5e-05	0.000976962	yes
R10E8.3	R10E8.3	R10E8.3	chrV:18234536-18236455	ref.DSN	NSM.DSN	OK	0.563876	0	#NAME?	#NAME?	5e-05	0.000976962	yes
R10E8.8	R10E8.8	R10E8.8	chrV:18238296-18240701	ref.DSN	NSM.DSN	OK	5.49375	0	#NAME?	#NAME?	5e-05	0.000976962	yes
T01B11.2	T01B11.2	T01B11.2	chrIV:8449444-8451739	ref.DSN	NSM.DSN	OK	1.68952	0	#NAME?	#NAME?	5e-05	0.000976962	yes
T02C1.2	T02C1.2	T02C1.2	chrIII:9250964-9252771	ref.DSN	NSM.DSN	OK	0.707706	0	#NAME?	#NAME?	5e-05	0.000976962	yes
T02D1.4	T02D1.4	T02D1.4	chrIV:17399738-17402299	ref.DSN	NSM.DSN	OK	2.81457	0	#NAME?	#NAME?	5e-05	0.000976962	yes
T02G6.1	T02G6.1	T02G6.1	chrI:11795893-11797923	ref.DSN	NSM.DSN	OK	1.34726	0	#NAME?	#NAME?	5e-05	0.000976962	yes
T06E4.7	T06E4.7	T06E4.7	chrV:9626379-9628119	ref.DSN	NSM.DSN	OK	2.2628	0	#NAME?	#NAME?	5e-05	0.000976962	yes
T06E6.10	T06E6.10	T06E6.10	chrV:15418136-15419316	ref.DSN	NSM.DSN	OK	3.59279	0	#NAME?	#NAME?	5e-05	0.000976962	yes
T08G5.15	T08G5.15	T08G5.15	chrV:14022266-14023128	ref.DSN	NSM.DSN	OK	0.965114	0	#NAME?	#NAME?	5e-05	0.000976962	yes
T24A6.20	T24A6.20	T24A6.20	chrV:3553213-3554525	ref.DSN	NSM.DSN	OK	1.35618	0	#NAME?	#NAME?	5e-05	0.000976962	yes
T26A8.2	T26A8.2	T26A8.2	chrIV:8427047-8428499	ref.DSN	NSM.DSN	OK	1.07304	0	#NAME?	#NAME?	5e-05	0.000976962	yes
T26F2.3	T26F2.3	T26F2.3	chrV:13979555-13980697	ref.DSN	NSM.DSN	OK	2.35018	0	#NAME?	#NAME?	5e-05	0.000976962	yes
T26H5.8	T26H5.8	T26H5.8	chrV:15427287-15432549	ref.DSN	NSM.DSN	OK	3.16686	0	#NAME?	#NAME?	5e-05	0.000976962	yes
W01A8.6	W01A8.6	W01A8.6	chrI:7070754-7074708	ref.DSN	NSM.DSN	OK	0.941997	0	#NAME?	#NAME?	5e-05	0.000976962	yes
Y106G6D.4	Y106G6D.4	Y106G6D.4	chrI:10114781-10116547	ref.DSN	NSM.DSN	OK	0.825682	0	#NAME?	#NAME?	5e-05	0.000976962	yes
Y106G6D.6	Y106G6D.6	Y106G6D.6	chrI:10118131-10119301	ref.DSN	NSM.DSN	OK	5.83711	0	#NAME?	#NAME?	5e-05	0.000976962	yes
Y106G6H.1	Y106G6H.1	Y106G6H.1	chrI:10429731-10432274	ref.DSN	NSM.DSN	OK	1.48537	0	#NAME?	#NAME?	5e-05	0.000976962	yes
Y113G7A.13	Y113G7A.13	Y113G7A.13	chrV:20148168-20150326	ref.DSN	NSM.DSN	OK	2.43883	0	#NAME?	#NAME?	5e-05	0.000976962	yes
Y18D10A.23	Y18D10A.23	Y18D10A.23	chrI:12867084-12869546	ref.DSN	NSM.DSN	OK	1.13473	0	#NAME?	#NAME?	5e-05	0.000976962	yes
Y37H2A.14	Y37H2A.14	Y37H2A.14	chrV:18141034-18144592	ref.DSN	NSM.DSN	OK	4.48083	0	#NAME?	#NAME?	5e-05	0.000976962	yes
Y39B6A.16	Y39B6A.16	Y39B6A.16	chrV:19099132-19101079	ref.DSN	NSM.DSN	OK	0.706297	0	#NAME?	#NAME?	5e-05	0.000976962	yes
Y43F8C.13	Y43F8C.13	Y43F8C.13	chrV:19693957-19697356	ref.DSN	NSM.DSN	OK	1.847	0	#NAME?	#NAME?	5e-05	0.000976962	yes
Y47H10A.3	Y47H10A.3	Y47H10A.3	chrI:12088151-12089960	ref.DSN	NSM.DSN	OK	2.75016	0	#NAME?	#NAME?	5e-05	0.000976962	yes
Y47H10A.5	Y47H10A.5	Y47H10A.5	chrI:12095794-12097930	ref.DSN	NSM.DSN	OK	4.32949	0	#NAME?	#NAME?	5e-05	0.000976962	yes
Y47H9C.1	Y47H9C.1	Y47H9C.1	chrI:11831015-11833157	ref.DSN	NSM.DSN	OK	1.45944	0	#NAME?	#NAME?	5e-05	0.000976962	yes
Y51B9A.9	Y51B9A.9	Y51B9A.9	chrII:9395505-9397475	ref.DSN	NSM.DSN	OK	3.7744	0	#NAME?	#NAME?	5e-05	0.000976962	yes
Y54G11A.1	Y54G11A.1	Y54G11A.1	chrII:14256274-14269077	ref.DSN	NSM.DSN	OK	0.769806	0	#NAME?	#NAME?	5e-05	0.000976962	yes
Y59H11AR.4	Y59H11AR.4	Y59H11AR.4	chrIV:8598892-8600729	ref.DSN	NSM.DSN	OK	0.466227	0	#NAME?	#NAME?	5e-05	0.000976962	yes
Y69H2.15	Y69H2.15	Y69H2.15	chrV:18623204-18626824	ref.DSN	NSM.DSN	OK	1.43044	0	#NAME?	#NAME?	5e-05	0.000976962	yes
Y75B8A.4	Y75B8A.4	Y75B8A.4	chrIII:12107683-12113339	ref.DSN	NSM.DSN	OK	0.803737	0	#NAME?	#NAME?	5e-05	0.000976962	yes
Y9C9A.1	Y9C9A.1	Y9C9A.1	chrIV:4963920-4965361	ref.DSN	NSM.DSN	OK	1.80305	0	#NAME?	#NAME?	5e-05	0.000976962	yes
Y9C9A.16	Y9C9A.16	Y9C9A.16	chrIV:4973613-4975496	ref.DSN	NSM.DSN	OK	1.71807	0	#NAME?	#NAME?	5e-05	0.000976962	yes
Y9C9A.8	Y9C9A.8	Y9C9A.8	chrIV:4920346-4932209	ref.DSN	NSM.DSN	OK	0.616897	0	#NAME?	#NAME?	5e-05	0.000976962	yes
ZK1037.6	ZK1037.6	ZK1037.6	chrV:15325814-15327685	ref.DSN	NSM.DSN	OK	0.627441	0	#NAME?	#NAME?	5e-05	0.000976962	yes
ZK1240.2	ZK1240.2	ZK1240.2	chrII:2323416-2325124	ref.DSN	NSM.DSN	OK	5.23174	0	#NAME?	#NAME?	5e-05	0.000976962	yes
ZK550.2	ZK550.2	ZK550.2	chrIV:17245560-17249535	ref.DSN	NSM.DSN	OK	5.54509	0	#NAME?	#NAME?	5e-05	0.000976962	yes
ZK550.6	ZK550.6	ZK550.6	chrIV:17260351-17262439	ref.DSN	NSM.DSN	OK	7.21177	0	#NAME?	#NAME?	5e-05	0.000976962	yes
ZK682.7	ZK682.7	ZK682.7	chrV:9290658-9292094	ref.DSN	NSM.DSN	OK	1.50809	0	#NAME?	#NAME?	5e-05	0.000976962	yes
D2021.4	D2021.4	D2021.4	chrX:8546444-8548921	ref.DSN	NSM.DSN	OK	2.19562	0	#NAME?	#NAME?	5e-05	0.000976962	yes
D2030.7	D2030.7	D2030.7	chrI:7588717-7590449	ref.DSN	NSM.DSN	OK	2.05781	0	#NAME?	#NAME?	5e-05	0.000976962	yes
D2045.7	D2045.7	D2045.7	chrIII:10479786-10482047	ref.DSN	NSM.DSN	OK	1.06136	0	#NAME?	#NAME?	5e-05	0.000976962	yes
D2045.8	D2045.8	D2045.8	chrIII:10482253-10483751	ref.DSN	NSM.DSN	OK	2.01503	0	#NAME?	#NAME?	5e-05	0.000976962	yes
D2089.3	D2089.3	D2089.3	chrII:10662248-10664827	ref.DSN	NSM.DSN	OK	1.70469	0	#NAME?	#NAME?	5e-05	0.000976962	yes
E02H4.4	E02H4.4	E02H4.4	chrX:14257899-14262366	ref.DSN	NSM.DSN	OK	1.81215	0	#NAME?	#NAME?	5e-05	0.000976962	yes
E04D5.2	E04D5.2	E04D5.2	chrII:10419169-10421966	ref.DSN	NSM.DSN	OK	1.24785	0	#NAME?	#NAME?	5e-05	0.000976962	yes
E04D5.4	E04D5.4	E04D5.4	chrII:10440225-10442384	ref.DSN	NSM.DSN	OK	1.82806	0	#NAME?	#NAME?	5e-05	0.000976962	yes
E04F6.4	E04F6.4	E04F6.4	chrII:7189394-7192378	ref.DSN	NSM.DSN	OK	1.09889	0	#NAME?	#NAME?	5e-05	0.000976962	yes
F02C12.1	F02C12.1	F02C12.1	chrX:13402023-13406223	ref.DSN	NSM.DSN	OK	1.94633	0	#NAME?	#NAME?	5e-05	0.000976962	yes
F08F1.3	F08F1.3	F08F1.3	chrX:8428830-8430148	ref.DSN	NSM.DSN	OK	10.0869	0	#NAME?	#NAME?	5e-05	0.000976962	yes
F09A5.2	F09A5.2	F09A5.2	chrX:13135036-13139462	ref.DSN	NSM.DSN	OK	1.11539	0	#NAME?	#NAME?	5e-05	0.000976962	yes
F09G2.3	F09G2.3	F09G2.3	chrV:7185115-7188279	ref.DSN	NSM.DSN	OK	0.676966	0	#NAME?	#NAME?	5e-05	0.000976962	yes
F10B5.8	F10B5.8	F10B5.8	chrII:8141233-8143245	ref.DSN	NSM.DSN	OK	0.795297	0	#NAME?	#NAME?	5e-05	0.000976962	yes
F10C1.8	F10C1.8	F10C1.8	chrII:5754459-5756528	ref.DSN	NSM.DSN	OK	3.89764	0	#NAME?	#NAME?	5e-05	0.000976962	yes
F10E9.5	F10E9.5	F10E9.5	chrIII:8307586-8308338	ref.DSN	NSM.DSN	OK	1.11116	0	#NAME?	#NAME?	5e-05	0.000976962	yes
F10E9.7	F10E9.7	F10E9.7	chrIII:8305767-8306215	ref.DSN	NSM.DSN	OK	7.33389	0	#NAME?	#NAME?	5e-05	0.000976962	yes
F12F6.7	F12F6.7	F12F6.7	chrIV:11558874-11561809	ref.DSN	NSM.DSN	OK	0.520242	0	#NAME?	#NAME?	5e-05	0.000976962	yes
F13B12.2	F13B12.2	F13B12.2	chrIV:10426275-10428989	ref.DSN	NSM.DSN	OK	0.626123	0	#NAME?	#NAME?	5e-05	0.000976962	yes
F13B6.3	F13B6.3	F13B6.3	chrIV:7462001-7465945	ref.DSN	NSM.DSN	OK	20.839	0	#NAME?	#NAME?	5e-05	0.000976962	yes
F13E6.2	F13E6.2	F13E6.2	chrX:10668216-10674152	ref.DSN	NSM.DSN	OK	1.02555	0	#NAME?	#NAME?	5e-05	0.000976962	yes
F13G3.12	F13G3.12	F13G3.12	chrI:7295782-7296827	ref.DSN	NSM.DSN	OK	1.79095	0	#NAME?	#NAME?	5e-05	0.000976962	yes
F13H8.11	F13H8.11	F13H8.11	chrII:6257866-6259924	ref.DSN	NSM.DSN	OK	1.97396	0	#NAME?	#NAME?	5e-05	0.000976962	yes
F15D4.5	F15D4.5	F15D4.5	chrII:13245359-13247574	ref.DSN	NSM.DSN	OK	1.89483	0	#NAME?	#NAME?	5e-05	0.000976962	yes
F18F11.5	F18F11.5	F18F11.5	chrIV:328074-330449	ref.DSN	NSM.DSN	OK	1.13221	0	#NAME?	#NAME?	5e-05	0.000976962	yes
F19C6.5	F19C6.5	F19C6.5	chrX:9982496-9984816	ref.DSN	NSM.DSN	OK	2.84123	0	#NAME?	#NAME?	5e-05	0.000976962	yes
F20A1.4	F20A1.4	F20A1.4	chrV:7018882-7021751	ref.DSN	NSM.DSN	OK	1.13405	0	#NAME?	#NAME?	5e-05	0.000976962	yes
F22H10.6	F22H10.6	F22H10.6	chrX:16689544-16690787	ref.DSN	NSM.DSN	OK	5.30795	0	#NAME?	#NAME?	5e-05	0.000976962	yes
F27D9.7	F27D9.7	F27D9.7	chrX:7665710-7670663	ref.DSN	NSM.DSN	OK	0.461527	0	#NAME?	#NAME?	5e-05	0.000976962	yes
F27E11.1	F27E11.1	F27E11.1	chrV:3463830-3466136	ref.DSN	NSM.DSN	OK	1.46391	0	#NAME?	#NAME?	5e-05	0.000976962	yes
F28H7.6	F28H7.6	F28H7.6	chrV:10754475-10756608	ref.DSN	NSM.DSN	OK	0.537928	0	#NAME?	#NAME?	5e-05	0.000976962	yes
F32H5.4	F32H5.4	F32H5.4	chrV:13361190-13363276	ref.DSN	NSM.DSN	OK	1.23077	0	#NAME?	#NAME?	5e-05	0.000976962	yes
F33H2.6	F33H2.6	F33H2.6	chrI:15014910-15016568	ref.DSN	NSM.DSN	OK	2.47122	0	#NAME?	#NAME?	5e-05	0.000976962	yes
F36F2.7	F36F2.7	F36F2.7	chrI:9000448-9001573	ref.DSN	NSM.DSN	OK	2.502	0	#NAME?	#NAME?	5e-05	0.000976962	yes
F36G3.1	F36G3.1	F36G3.1	chrX:9780667-9789134	ref.DSN	NSM.DSN	OK	0.906177	0	#NAME?	#NAME?	5e-05	0.000976962	yes
F38A6.5	F38A6.5	F38A6.5	chrV:20772564-20773688	ref.DSN	NSM.DSN	OK	2.58504	0	#NAME?	#NAME?	5e-05	0.000976962	yes
F38B6.4	F38B6.4	F38B6.4	chrX:6674838-6679747	ref.DSN	NSM.DSN	OK	0.410641	0	#NAME?	#NAME?	5e-05	0.000976962	yes
F38G1.3	F38G1.3	F38G1.3	chrX:476561-478012	ref.DSN	NSM.DSN	OK	5.64253	0	#NAME?	#NAME?	5e-05	0.000976962	yes
F40G12.5	F40G12.5	F40G12.5	chrV:14269254-14270621	ref.DSN	NSM.DSN	OK	5.59371	0	#NAME?	#NAME?	5e-05	0.000976962	yes
F41C3.6	F41C3.6	F41C3.6	chrII:4735109-4736681	ref.DSN	NSM.DSN	OK	1.92971	0	#NAME?	#NAME?	5e-05	0.000976962	yes
F41E6.7	F41E6.7	F41E6.7	chrV:8597828-8599231	ref.DSN	NSM.DSN	OK	1.57481	0	#NAME?	#NAME?	5e-05	0.000976962	yes
F42A10.3	F42A10.3	F42A10.3	chrIII:6155050-6157676	ref.DSN	NSM.DSN	OK	3.28799	0	#NAME?	#NAME?	5e-05	0.000976962	yes
F42C5.4	F42C5.4	F42C5.4	chrIV:7288168-7292116	ref.DSN	NSM.DSN	OK	0.649352	0	#NAME?	#NAME?	5e-05	0.000976962	yes
F42G10.1	F42G10.1	F42G10.1	chrX:10018169-10021847	ref.DSN	NSM.DSN	OK	0.50802	0	#NAME?	#NAME?	5e-05	0.000976962	yes
F42G2.2	F42G2.2	F42G2.2	chrII:2422217-2425338	ref.DSN	NSM.DSN	OK	1.51104	0	#NAME?	#NAME?	5e-05	0.000976962	yes
F42G8.7	F42G8.7	F42G8.7	chrIV:8125639-8128895	ref.DSN	NSM.DSN	OK	0.498737	0	#NAME?	#NAME?	5e-05	0.000976962	yes
F44E2.10	F44E2.10	F44E2.10	chrIII:8829609-8831028	ref.DSN	NSM.DSN	OK	0.951707	0	#NAME?	#NAME?	5e-05	0.000976962	yes
F45E1.5	F45E1.5	F45E1.5	chrX:7976651-7980177	ref.DSN	NSM.DSN	OK	1.66915	0	#NAME?	#NAME?	5e-05	0.000976962	yes
F46G10.4	F46G10.4	F46G10.4	chrX:13334041-13336215	ref.DSN	NSM.DSN	OK	1.56853	0	#NAME?	#NAME?	5e-05	0.000976962	yes
F47B10.9	F47B10.9	F47B10.9	chrX:10912362-10914010	ref.DSN	NSM.DSN	OK	8.84318	0	#NAME?	#NAME?	5e-05	0.000976962	yes
F53F1.3	F53F1.3	F53F1.3	chrV:13408228-13409766	ref.DSN	NSM.DSN	OK	1.87786	0	#NAME?	#NAME?	5e-05	0.000976962	yes
F53H4.4	F53H4.4	F53H4.4	chrX:15866536-15868241	ref.DSN	NSM.DSN	OK	1.25076	0	#NAME?	#NAME?	5e-05	0.000976962	yes
F54B11.9	F54B11.9	F54B11.9	chrX:13606824-13608172	ref.DSN	NSM.DSN	OK	3.38572	0	#NAME?	#NAME?	5e-05	0.000976962	yes
F54C9.3	F54C9.3	F54C9.3	chrII:8566559-8566805	ref.DSN	NSM.DSN	OK	41.6436	0	#NAME?	#NAME?	5e-05	0.000976962	yes
F54C9.9	F54C9.9	F54C9.9	chrII:8578004-8581343	ref.DSN	NSM.DSN	OK	2.62086	0	#NAME?	#NAME?	5e-05	0.000976962	yes
F54E4.4	F54E4.4	F54E4.4	chrX:14641321-14645417	ref.DSN	NSM.DSN	OK	1.6906	0	#NAME?	#NAME?	5e-05	0.000976962	yes
F55A11.8	F55A11.8	F55A11.8	chrV:11788168-11789020	ref.DSN	NSM.DSN	OK	1.10125	0	#NAME?	#NAME?	5e-05	0.000976962	yes
F55E10.6	F55E10.6	F55E10.6	chrX:8344823-8346290	ref.DSN	NSM.DSN	OK	1.42617	0	#NAME?	#NAME?	5e-05	0.000976962	yes
F55G1.15	F55G1.15	F55G1.15	chrIV:7498117-7501254	ref.DSN	NSM.DSN	OK	0.600783	0	#NAME?	#NAME?	5e-05	0.000976962	yes
F55G7.3	F55G7.3	F55G7.3	chrX:11940267-11941983	ref.DSN	NSM.DSN	OK	1.76473	0	#NAME?	#NAME?	5e-05	0.000976962	yes
F56C9.7	F56C9.7	F56C9.7	chrIII:7313144-7314911	ref.DSN	NSM.DSN	OK	5.27421	0	#NAME?	#NAME?	5e-05	0.000976962	yes
F57B9.3	F57B9.3	F57B9.3	chrIII:6940121-6941681	ref.DSN	NSM.DSN	OK	1.72648	0	#NAME?	#NAME?	5e-05	0.000976962	yes
F58B3.4	F58B3.4	F58B3.4	chrIV:11628798-11631815	ref.DSN	NSM.DSN	OK	2.20263	0	#NAME?	#NAME?	5e-05	0.000976962	yes
F58F9.4	F58F9.4	F58F9.4	chrIV:6231032-6232409	ref.DSN	NSM.DSN	OK	2.09585	0	#NAME?	#NAME?	5e-05	0.000976962	yes
F59F4.1	F59F4.1	F59F4.1	chrX:15834052-15838456	ref.DSN	NSM.DSN	OK	3.71719	0	#NAME?	#NAME?	5e-05	0.000976962	yes
H14E04.1	H14E04.1	H14E04.1	chrIII:2402088-2406246	ref.DSN	NSM.DSN	OK	1.23171	0	#NAME?	#NAME?	5e-05	0.000976962	yes
H22K11.2	H22K11.2	H22K11.2	chrX:6784394-6787225	ref.DSN	NSM.DSN	OK	2.40653	0	#NAME?	#NAME?	5e-05	0.000976962	yes
H32K16.1	H32K16.1	H32K16.1	chrI:9149709-9153068	ref.DSN	NSM.DSN	OK	1.93783	0	#NAME?	#NAME?	5e-05	0.000976962	yes
H34I24.3	H34I24.3	H34I24.3	chrIII:2849057-2850832	ref.DSN	NSM.DSN	OK	1.89947	0	#NAME?	#NAME?	5e-05	0.000976962	yes
H40L08.3	H40L08.3	H40L08.3	chrX:15069672-15076410	ref.DSN	NSM.DSN	OK	0.681916	0	#NAME?	#NAME?	5e-05	0.000976962	yes
H41C03.1	H41C03.1	H41C03.1	chrII:5854529-5857046	ref.DSN	NSM.DSN	OK	1.36976	0	#NAME?	#NAME?	5e-05	0.000976962	yes
H43E16.1	H43E16.1	H43E16.1	chrII:6674282-6679257	ref.DSN	NSM.DSN	OK	1.10169	0	#NAME?	#NAME?	5e-05	0.000976962	yes
K01B6.3	K01B6.3	K01B6.3	chrIII:9300195-9303630	ref.DSN	NSM.DSN	OK	3.4903	0	#NAME?	#NAME?	5e-05	0.000976962	yes
K04A8.1	K04A8.1	K04A8.1	chrV:6566558-6568586	ref.DSN	NSM.DSN	OK	0.794811	0	#NAME?	#NAME?	5e-05	0.000976962	yes
K04F10.2	K04F10.2	K04F10.2	chrI:6360845-6364062	ref.DSN	NSM.DSN	OK	0.982644	0	#NAME?	#NAME?	5e-05	0.000976962	yes
K05F1.10	K05F1.10	K05F1.10	chrII:5804696-5805442	ref.DSN	NSM.DSN	OK	5.6486	0	#NAME?	#NAME?	5e-05	0.000976962	yes
K05F6.10	K05F6.10	K05F6.10	chrII:1574563-1576122	ref.DSN	NSM.DSN	OK	1.22515	0	#NAME?	#NAME?	5e-05	0.000976962	yes
K07G5.4	K07G5.4	K07G5.4	chrI:7167010-7168682	ref.DSN	NSM.DSN	OK	2.10549	0	#NAME?	#NAME?	5e-05	0.000976962	yes
K07G5.5	K07G5.5	K07G5.5	chrI:7170023-7172101	ref.DSN	NSM.DSN	OK	1.0191	0	#NAME?	#NAME?	5e-05	0.000976962	yes
K08C7.1	K08C7.1	K08C7.1	chrIV:10656982-10660613	ref.DSN	NSM.DSN	OK	1.19873	0	#NAME?	#NAME?	5e-05	0.000976962	yes
K08C7.7	K08C7.7	K08C7.7	chrIV:10664415-10665627	ref.DSN	NSM.DSN	OK	1.89053	0	#NAME?	#NAME?	5e-05	0.000976962	yes
K08F9.1	K08F9.1	K08F9.1	chrV:15137255-15139557	ref.DSN	NSM.DSN	OK	2.01629	0	#NAME?	#NAME?	5e-05	0.000976962	yes
K08F9.3	K08F9.3	K08F9.3	chrV:15142690-15143733	ref.DSN	NSM.DSN	OK	1.31841	0	#NAME?	#NAME?	5e-05	0.000976962	yes
K10H10.10	K10H10.10	K10H10.10	chrII:14508020-14510087	ref.DSN	NSM.DSN	OK	1.20913	0	#NAME?	#NAME?	5e-05	0.000976962	yes
K11G9.2	K11G9.2	K11G9.2	chrV:6674250-6676309	ref.DSN	NSM.DSN	OK	1.06101	0	#NAME?	#NAME?	5e-05	0.000976962	yes
K11H12.4	K11H12.4	K11H12.4	chrIV:674093-675873	ref.DSN	NSM.DSN	OK	1.92215	0	#NAME?	#NAME?	5e-05	0.000976962	yes
K12B6.9	K12B6.9	K12B6.9	chrV:6291543-6292503	ref.DSN	NSM.DSN	OK	9.35007	0	#NAME?	#NAME?	5e-05	0.000976962	yes
M01G5.1	M01G5.1	M01G5.1	chrIII:1496397-1508531	ref.DSN	NSM.DSN	OK	0.64306	0	#NAME?	#NAME?	5e-05	0.000976962	yes
M02D8.1	M02D8.1	M02D8.1	chrX:8763856-8765998	ref.DSN	NSM.DSN	OK	4.5999	0	#NAME?	#NAME?	5e-05	0.000976962	yes
M03E7.4	M03E7.4	M03E7.4	chrV:5609397-5613135	ref.DSN	NSM.DSN	OK	0.779377	0	#NAME?	#NAME?	5e-05	0.000976962	yes
M03F8.5	M03F8.5	M03F8.5	chrV:5934692-5936752	ref.DSN	NSM.DSN	OK	0.571243	0	#NAME?	#NAME?	5e-05	0.000976962	yes
M05B5.3	M05B5.3	M05B5.3	chrI:7186624-7188157	ref.DSN	NSM.DSN	OK	2.12026	0	#NAME?	#NAME?	5e-05	0.000976962	yes
M05B5.4	M05B5.4	M05B5.4	chrI:7188536-7190488	ref.DSN	NSM.DSN	OK	3.32509	0	#NAME?	#NAME?	5e-05	0.000976962	yes
M163.5	M163.5	M163.5	chrX:14473969-14476083	ref.DSN	NSM.DSN	OK	0.542957	0	#NAME?	#NAME?	5e-05	0.000976962	yes
M199.2	M199.2	M199.2	chrIV:15108742-15110746	ref.DSN	NSM.DSN	OK	0.397762	0	#NAME?	#NAME?	5e-05	0.000976962	yes
M28.8	M28.8	M28.8	chrII:10628209-10633010	ref.DSN	NSM.DSN	OK	0.954092	0	#NAME?	#NAME?	5e-05	0.000976962	yes
PDB1.1	PDB1.1	PDB1.1	chrX:7556820-7558932	ref.DSN	NSM.DSN	OK	1.8975	0	#NAME?	#NAME?	5e-05	0.000976962	yes
R02E4.2	R02E4.2	R02E4.2	chrX:4107463-4110388	ref.DSN	NSM.DSN	OK	4.3785	0	#NAME?	#NAME?	5e-05	0.000976962	yes
R03G8.3	R03G8.3	R03G8.3	chrX:13091061-13094157	ref.DSN	NSM.DSN	OK	0.411418	0	#NAME?	#NAME?	5e-05	0.000976962	yes
R05G6.1	R05G6.1	R05G6.1	chrIV:7537964-7541885	ref.DSN	NSM.DSN	OK	0.816367	0	#NAME?	#NAME?	5e-05	0.000976962	yes
R05H11.1	R05H11.1	R05H11.1	chrIII:6795583-6797566	ref.DSN	NSM.DSN	OK	1.20936	0	#NAME?	#NAME?	5e-05	0.000976962	yes
R07A4.2	R07A4.2	R07A4.2	chrX:10744497-10746350	ref.DSN	NSM.DSN	OK	9.00136	0	#NAME?	#NAME?	5e-05	0.000976962	yes
R07B1.9	R07B1.9	R07B1.9	chrX:9872851-9882148	ref.DSN	NSM.DSN	OK	1.4315	0	#NAME?	#NAME?	5e-05	0.000976962	yes
R07B7.10	R07B7.10	R07B7.10	chrV:12084406-12086281	ref.DSN	NSM.DSN	OK	0.862277	0	#NAME?	#NAME?	5e-05	0.000976962	yes
R07E3.4	R07E3.4	R07E3.4	chrX:10330657-10331813	ref.DSN	NSM.DSN	OK	3.10483	0	#NAME?	#NAME?	5e-05	0.000976962	yes
R07E5.17	R07E5.17	R07E5.17	chrIII:4402577-4404383	ref.DSN	NSM.DSN	OK	1.01206	0	#NAME?	#NAME?	5e-05	0.000976962	yes
R08D7.1	R08D7.1	R08D7.1	chrIII:8966052-8967638	ref.DSN	NSM.DSN	OK	0.571023	0	#NAME?	#NAME?	5e-05	0.000976962	yes
R10H1.1	R10H1.1	R10H1.1	chrII:7494664-7496050	ref.DSN	NSM.DSN	OK	10.9918	0	#NAME?	#NAME?	5e-05	0.000976962	yes
R12C12.1	R12C12.1	R12C12.1	chrII:6050412-6054200	ref.DSN	NSM.DSN	OK	3.48212	0	#NAME?	#NAME?	5e-05	0.000976962	yes
R12H7.4	R12H7.4	R12H7.4	chrX:13217067-13218862	ref.DSN	NSM.DSN	OK	0.549121	0	#NAME?	#NAME?	5e-05	0.000976962	yes
R13A1.5	R13A1.5	R13A1.5	chrIV:7191162-7191797	ref.DSN	NSM.DSN	OK	2.19986	0	#NAME?	#NAME?	5e-05	0.000976962	yes
R151.1	R151.1	R151.1	chrIII:7216463-7219554	ref.DSN	NSM.DSN	OK	1.7458	0	#NAME?	#NAME?	5e-05	0.000976962	yes
R151.4	R151.4	R151.4	chrIII:7219911-7221004	ref.DSN	NSM.DSN	OK	1.04482	0	#NAME?	#NAME?	5e-05	0.000976962	yes
R186.7	R186.7	R186.7	chrV:12971100-12972993	ref.DSN	NSM.DSN	OK	2.34306	0	#NAME?	#NAME?	5e-05	0.000976962	yes
R193.2	R193.2	R193.2	chrX:1133103-1148340	ref.DSN	NSM.DSN	OK	0.735596	0	#NAME?	#NAME?	5e-05	0.000976962	yes
T01D1.4	T01D1.4	T01D1.4	chrII:177243-179051	ref.DSN	NSM.DSN	OK	2.58435	0	#NAME?	#NAME?	5e-05	0.000976962	yes
T01G5.1	T01G5.1	T01G5.1	chrV:15116890-15119583	ref.DSN	NSM.DSN	OK	0.714939	0	#NAME?	#NAME?	5e-05	0.000976962	yes
T02B5.3	T02B5.3	T02B5.3	chrV:14157769-14160785	ref.DSN	NSM.DSN	OK	1.2202	0	#NAME?	#NAME?	5e-05	0.000976962	yes
T04C12.7	T04C12.7	T04C12.7	chrV:11054118-11055063	ref.DSN	NSM.DSN	OK	1.75171	0	#NAME?	#NAME?	5e-05	0.000976962	yes
T04F8.9	T04F8.9	T04F8.9	chrX:11674394-11676955	ref.DSN	NSM.DSN	OK	3.31026	0	#NAME?	#NAME?	5e-05	0.000976962	yes
T05C3.6	T05C3.6	T05C3.6	chrV:5490445-5493574	ref.DSN	NSM.DSN	OK	2.25291	0	#NAME?	#NAME?	5e-05	0.000976962	yes
T05E7.1	T05E7.1	T05E7.1	chrI:6203898-6206886	ref.DSN	NSM.DSN	OK	0.691321	0	#NAME?	#NAME?	5e-05	0.000976962	yes
T05E8.3	T05E8.3	T05E8.3	chrI:5472639-5479441	ref.DSN	NSM.DSN	OK	1.35887	0	#NAME?	#NAME?	5e-05	0.000976962	yes
T08E11.1	T08E11.1	T08E11.1	chrII:1836517-1840216	ref.DSN	NSM.DSN	OK	0.392841	0	#NAME?	#NAME?	5e-05	0.000976962	yes
T09B4.4	T09B4.4	T09B4.4	chrI:6168018-6168604	ref.DSN	NSM.DSN	OK	5.08374	0	#NAME?	#NAME?	5e-05	0.000976962	yes
T09F3.4	T09F3.4	T09F3.4	chrII:10395677-10396678	ref.DSN	NSM.DSN	OK	1.09857	0	#NAME?	#NAME?	5e-05	0.000976962	yes
T10B10.8	T10B10.8	T10B10.8	chrX:15161277-15166147	ref.DSN	NSM.DSN	OK	8.12151	0	#NAME?	#NAME?	5e-05	0.000976962	yes
T10E10.3	T10E10.3	T10E10.3	chrX:6311705-6314552	ref.DSN	NSM.DSN	OK	1.32865	0	#NAME?	#NAME?	5e-05	0.000976962	yes
T10G3.4	T10G3.4	T10G3.4	chrV:13482060-13484415	ref.DSN	NSM.DSN	OK	0.536539	0	#NAME?	#NAME?	5e-05	0.000976962	yes
T12B3.2	T12B3.2	T12B3.2	chrIV:7376893-7378820	ref.DSN	NSM.DSN	OK	0.940362	0	#NAME?	#NAME?	5e-05	0.000976962	yes
T13C2.7	T13C2.7	T13C2.7	chrII:6779420-6781533	ref.DSN	NSM.DSN	OK	1.97976	0	#NAME?	#NAME?	5e-05	0.000976962	yes
T13G4.7	T13G4.7	T13G4.7	chrX:1202375-1203758	ref.DSN	NSM.DSN	OK	2.40596	0	#NAME?	#NAME?	5e-05	0.000976962	yes
T15B7.1	T15B7.1	T15B7.1	chrV:6840268-6846368	ref.DSN	NSM.DSN	OK	15.9033	0	#NAME?	#NAME?	5e-05	0.000976962	yes
T15B7.10	T15B7.10	T15B7.10	chrV:6810403-6812990	ref.DSN	NSM.DSN	OK	0.555933	0	#NAME?	#NAME?	5e-05	0.000976962	yes
T16G1.4	T16G1.4	T16G1.4	chrV:12940021-12941768	ref.DSN	NSM.DSN	OK	0.851428	0	#NAME?	#NAME?	5e-05	0.000976962	yes
T16G12.4	T16G12.4	T16G12.4	chrIII:10056980-10063151	ref.DSN	NSM.DSN	OK	2.20944	0	#NAME?	#NAME?	5e-05	0.000976962	yes
T19B10.5	T19B10.5	T19B10.5	chrV:11234325-11237205	ref.DSN	NSM.DSN	OK	0.810739	0	#NAME?	#NAME?	5e-05	0.000976962	yes
T19E7.6	T19E7.6	T19E7.6	chrIV:5667656-5669484	ref.DSN	NSM.DSN	OK	7.818	0	#NAME?	#NAME?	5e-05	0.000976962	yes
T22C8.6	T22C8.6	T22C8.6	chrII:8627812-8630020	ref.DSN	NSM.DSN	OK	1.02336	0	#NAME?	#NAME?	5e-05	0.000976962	yes
T22D1.5	T22D1.5	T22D1.5	chrIV:6903966-6905388	ref.DSN	NSM.DSN	OK	0.559802	0	#NAME?	#NAME?	5e-05	0.000976962	yes
T22F3.10	T22F3.10	T22F3.10	chrV:3606804-3610662	ref.DSN	NSM.DSN	OK	0.686706	0	#NAME?	#NAME?	5e-05	0.000976962	yes
T22F3.8	T22F3.8	T22F3.8	chrV:3602082-3605412	ref.DSN	NSM.DSN	OK	2.14795	0	#NAME?	#NAME?	5e-05	0.000976962	yes
T23B12.5	T23B12.5	T23B12.5	chrV:8446674-8447882	ref.DSN	NSM.DSN	OK	1.66421	0	#NAME?	#NAME?	5e-05	0.000976962	yes
T23F4.3	T23F4.3	T23F4.3	chrII:1169846-1172091	ref.DSN	NSM.DSN	OK	7.59561	0	#NAME?	#NAME?	5e-05	0.000976962	yes
T24C4.4	T24C4.4	T24C4.4	chrIII:872654-873465	ref.DSN	NSM.DSN	OK	6.85509	0	#NAME?	#NAME?	5e-05	0.000976962	yes
T25D10.1	T25D10.1	T25D10.1	chrII:6403658-6404946	ref.DSN	NSM.DSN	OK	2.07864	0	#NAME?	#NAME?	5e-05	0.000976962	yes
T26C5.4	T26C5.4	T26C5.4	chrII:9249072-9250372	ref.DSN	NSM.DSN	OK	2.57206	0	#NAME?	#NAME?	5e-05	0.000976962	yes
T28H10.2	T28H10.2	T28H10.2	chrV:12510692-12511980	ref.DSN	NSM.DSN	OK	9.93309	0	#NAME?	#NAME?	5e-05	0.000976962	yes
Y119D3B.10	Y119D3B.10	Y119D3B.10	chrIII:1225450-1226057	ref.DSN	NSM.DSN	OK	2.00078	0	#NAME?	#NAME?	5e-05	0.000976962	yes
Y18H1A.11	Y18H1A.11	Y18H1A.11	chrI:680432-683430	ref.DSN	NSM.DSN	OK	2.04797	0	#NAME?	#NAME?	5e-05	0.000976962	yes
Y26E6A.2	Y26E6A.2	Y26E6A.2	chrX:13911156-13912901	ref.DSN	NSM.DSN	OK	2.03126	0	#NAME?	#NAME?	5e-05	0.000976962	yes
Y34B4A.5	Y34B4A.5	Y34B4A.5	chrX:5257276-5258280	ref.DSN	NSM.DSN	OK	2.2401	0	#NAME?	#NAME?	5e-05	0.000976962	yes
Y38C1AA.6	Y38C1AA.6	Y38C1AA.6	chrIV:162851-164592	ref.DSN	NSM.DSN	OK	1.29652	0	#NAME?	#NAME?	5e-05	0.000976962	yes
Y39H10B.2	Y39H10B.2	Y39H10B.2	chrV:3668765-3670487	ref.DSN	NSM.DSN	OK	1.07886	0	#NAME?	#NAME?	5e-05	0.000976962	yes
Y43F8A.3	Y43F8A.3	Y43F8A.3	chrV:19377420-19380951	ref.DSN	NSM.DSN	OK	3.38422	0	#NAME?	#NAME?	5e-05	0.000976962	yes
Y45F10D.6	Y45F10D.6	Y45F10D.6	chrIV:13796229-13797870	ref.DSN	NSM.DSN	OK	3.29307	0	#NAME?	#NAME?	5e-05	0.000976962	yes
Y47D7A.16	Y47D7A.16	Y47D7A.16	chrV:4439147-4443075	ref.DSN	NSM.DSN	OK	0.93923	0	#NAME?	#NAME?	5e-05	0.000976962	yes
Y4C6B.3	Y4C6B.3	Y4C6B.3	chrIV:5333989-5336103	ref.DSN	NSM.DSN	OK	5.77148	0	#NAME?	#NAME?	5e-05	0.000976962	yes
Y4C6B.4	Y4C6B.4	Y4C6B.4	chrIV:5326439-5329198	ref.DSN	NSM.DSN	OK	0.412772	0	#NAME?	#NAME?	5e-05	0.000976962	yes
Y54E5A.2	Y54E5A.2	Y54E5A.2	chrI:14694158-14700289	ref.DSN	NSM.DSN	OK	0.648895	0	#NAME?	#NAME?	5e-05	0.000976962	yes
Y59E9AL.36	Y59E9AL.36	Y59E9AL.36	chrIV:5207263-5209463	ref.DSN	NSM.DSN	OK	2.19771	0	#NAME?	#NAME?	5e-05	0.000976962	yes
Y62H9A.1	Y62H9A.1	Y62H9A.1	chrX:11875585-11877174	ref.DSN	NSM.DSN	OK	0.510822	0	#NAME?	#NAME?	5e-05	0.000976962	yes
Y69E1A.5	Y69E1A.5	Y69E1A.5	chrIV:10956937-10957622	ref.DSN	NSM.DSN	OK	3.50661	0	#NAME?	#NAME?	5e-05	0.000976962	yes
Y73B6BL.44	Y73B6BL.44	Y73B6BL.44	chrIV:6493699-6497149	ref.DSN	NSM.DSN	OK	1.16318	0	#NAME?	#NAME?	5e-05	0.000976962	yes
Y82E9BR.21	Y82E9BR.21	Y82E9BR.21	chrIII:1404894-1406165	ref.DSN	NSM.DSN	OK	7.47964	0	#NAME?	#NAME?	5e-05	0.000976962	yes
Y82E9BR.23	Y82E9BR.23	Y82E9BR.23	chrIII:1401957-1403311	ref.DSN	NSM.DSN	OK	2.00007	0	#NAME?	#NAME?	5e-05	0.000976962	yes
Y82E9BR.4	Y82E9BR.4	Y82E9BR.4	chrIII:1398203-1401297	ref.DSN	NSM.DSN	OK	0.861969	0	#NAME?	#NAME?	5e-05	0.000976962	yes
Y95B8A.2	Y95B8A.2	Y95B8A.2	chrI:938627-941411	ref.DSN	NSM.DSN	OK	4.39497	0	#NAME?	#NAME?	5e-05	0.000976962	yes
ZC123.1	ZC123.1	ZC123.1	chrI:838104-841659	ref.DSN	NSM.DSN	OK	0.71893	0	#NAME?	#NAME?	5e-05	0.000976962	yes
ZC155.2	ZC155.2	ZC155.2	chrIII:5219265-5220009	ref.DSN	NSM.DSN	OK	1.99322	0	#NAME?	#NAME?	5e-05	0.000976962	yes
ZC168.2	ZC168.2	ZC168.2	chrIV:10728551-10728983	ref.DSN	NSM.DSN	OK	10.7241	0	#NAME?	#NAME?	5e-05	0.000976962	yes
ZC196.5	ZC196.5	ZC196.5	chrV:8729435-8732755	ref.DSN	NSM.DSN	OK	0.563729	0	#NAME?	#NAME?	5e-05	0.000976962	yes
ZC373.4	ZC373.4	ZC373.4	chrX:10062727-10069725	ref.DSN	NSM.DSN	OK	2.1679	0	#NAME?	#NAME?	5e-05	0.000976962	yes
ZC376.3	ZC376.3	ZC376.3	chrV:14168432-14171362	ref.DSN	NSM.DSN	OK	0.491163	0	#NAME?	#NAME?	5e-05	0.000976962	yes
ZC412.4	ZC412.4	ZC412.4	chrV:14868634-14869644	ref.DSN	NSM.DSN	OK	2.73457	0	#NAME?	#NAME?	5e-05	0.000976962	yes
ZC449.7	ZC449.7	ZC449.7	chrX:5014088-5015195	ref.DSN	NSM.DSN	OK	3.28987	0	#NAME?	#NAME?	5e-05	0.000976962	yes
ZC477.3	ZC477.3	ZC477.3	chrIV:7103550-7104864	ref.DSN	NSM.DSN	OK	2.22105	0	#NAME?	#NAME?	5e-05	0.000976962	yes
ZK177.8	ZK177.8	ZK177.8	chrII:5509219-5513717	ref.DSN	NSM.DSN	OK	2.23187	0	#NAME?	#NAME?	5e-05	0.000976962	yes
ZK455.5	ZK455.5	ZK455.5	chrX:11324452-11326686	ref.DSN	NSM.DSN	OK	0.499211	0	#NAME?	#NAME?	5e-05	0.000976962	yes
ZK6.8	ZK6.8	ZK6.8	chrV:381920-384524	ref.DSN	NSM.DSN	OK	6.04644	0	#NAME?	#NAME?	5e-05	0.000976962	yes
ZK616.5	ZK616.5	ZK616.5	chrIV:5392163-5393034	ref.DSN	NSM.DSN	OK	4.4106	0	#NAME?	#NAME?	5e-05	0.000976962	yes
ZK669.2	ZK669.2	ZK669.2	chrII:7936664-7938532	ref.DSN	NSM.DSN	OK	1.09821	0	#NAME?	#NAME?	5e-05	0.000976962	yes
ZK686.4	ZK686.4	ZK686.4	chrIII:7769149-7769901	ref.DSN	NSM.DSN	OK	1.38778	0	#NAME?	#NAME?	5e-05	0.000976962	yes
ZK822.2	ZK822.2	ZK822.2	chrIV:11922390-11923150	ref.DSN	NSM.DSN	OK	2.8001	0	#NAME?	#NAME?	5e-05	0.000976962	yes
ZK856.6	ZK856.6	ZK856.6	chrV:10198677-10199687	ref.DSN	NSM.DSN	OK	2.30153	0	#NAME?	#NAME?	5e-05	0.000976962	yes
ZK973.1	ZK973.1	ZK973.1	chrI:4382565-4385098	ref.DSN	NSM.DSN	OK	0.566347	0	#NAME?	#NAME?	5e-05	0.000976962	yes
abts-2	abts-2	abts-2	chrX:11585612-11589590	ref.DSN	NSM.DSN	OK	2.35296	0	#NAME?	#NAME?	5e-05	0.000976962	yes
acc-3	acc-3	acc-3	chrX:4722980-4726821	ref.DSN	NSM.DSN	OK	1.6336	0	#NAME?	#NAME?	5e-05	0.000976962	yes
acdh-13	acdh-13	acdh-13	chrIV:8496626-8498810	ref.DSN	NSM.DSN	OK	0.84275	0	#NAME?	#NAME?	5e-05	0.000976962	yes
acp-5	acp-5	acp-5	chrX:5829422-5831871	ref.DSN	NSM.DSN	OK	7.74025	0	#NAME?	#NAME?	5e-05	0.000976962	yes
acr-23	acr-23	acr-23	chrV:3651726-3659486	ref.DSN	NSM.DSN	OK	0.575533	0	#NAME?	#NAME?	5e-05	0.000976962	yes
acs-7	acs-7	acs-7	chrII:9291958-9293919	ref.DSN	NSM.DSN	OK	1.45285	0	#NAME?	#NAME?	5e-05	0.000976962	yes
aex-1	aex-1	aex-1	chrI:7602319-7608002	ref.DSN	NSM.DSN	OK	0.634545	0	#NAME?	#NAME?	5e-05	0.000976962	yes
aex-4	aex-4	aex-4	chrX:3729376-3731805	ref.DSN	NSM.DSN	OK	3.69731	0	#NAME?	#NAME?	5e-05	0.000976962	yes
amt-4	amt-4	amt-4	chrX:4565282-4569225	ref.DSN	NSM.DSN	OK	2.24437	0	#NAME?	#NAME?	5e-05	0.000976962	yes
amx-3	amx-3	amx-3	chrV:20898938-20903410	ref.DSN	NSM.DSN	OK	0.996868	0	#NAME?	#NAME?	5e-05	0.000976962	yes
apn-1	apn-1	apn-1	chrII:8047511-8048965	ref.DSN	NSM.DSN	OK	1.45734	0	#NAME?	#NAME?	5e-05	0.000976962	yes
aqp-9	aqp-9	aqp-9	chrI:9606253-9608929	ref.DSN	NSM.DSN	OK	3.66276	0	#NAME?	#NAME?	5e-05	0.000976962	yes
asic-1	asic-1	asic-1	chrI:3769683-3773879	ref.DSN	NSM.DSN	OK	0.996063	0	#NAME?	#NAME?	5e-05	0.000976962	yes
atf-2	atf-2	atf-2	chrII:8751932-8753685	ref.DSN	NSM.DSN	OK	0.878028	0	#NAME?	#NAME?	5e-05	0.000976962	yes
bath-26	bath-26	bath-26	chrII:1599584-1600704	ref.DSN	NSM.DSN	OK	4.031	0	#NAME?	#NAME?	5e-05	0.000976962	yes
bcc-1	bcc-1	bcc-1	chrIV:11086169-11092527	ref.DSN	NSM.DSN	OK	0.826885	0	#NAME?	#NAME?	5e-05	0.000976962	yes
best-4	best-4	best-4	chrII:9807-11826	ref.DSN	NSM.DSN	OK	1.97667	0	#NAME?	#NAME?	5e-05	0.000976962	yes
best-5	best-5	best-5	chrIII:9686945-9690135	ref.DSN	NSM.DSN	OK	1.11792	0	#NAME?	#NAME?	5e-05	0.000976962	yes
btb-21	btb-21	btb-21	chrV:3850111-3850713	ref.DSN	NSM.DSN	OK	3.46744	0	#NAME?	#NAME?	5e-05	0.000976962	yes
bus-1	bus-1	bus-1	chrV:9022458-9025006	ref.DSN	NSM.DSN	OK	0.320494	0	#NAME?	#NAME?	5e-05	0.000976962	yes
cbl-1	cbl-1	cbl-1	chrI:9327848-9330716	ref.DSN	NSM.DSN	OK	1.00447	0	#NAME?	#NAME?	5e-05	0.000976962	yes
ccch-3	ccch-3	ccch-3	chrV:12658720-12659464	ref.DSN	NSM.DSN	OK	3.46722	0	#NAME?	#NAME?	5e-05	0.000976962	yes
cdf-2	cdf-2	cdf-2	chrX:12464700-12466709	ref.DSN	NSM.DSN	OK	2.30477	0	#NAME?	#NAME?	5e-05	0.000976962	yes
cdr-2	cdr-2	cdr-2	chrV:12414664-12415685	ref.DSN	NSM.DSN	OK	1.71277	0	#NAME?	#NAME?	5e-05	0.000976962	yes
cdt-2	cdt-2	cdt-2	chrV:14987729-14990895	ref.DSN	NSM.DSN	OK	1.10702	0	#NAME?	#NAME?	5e-05	0.000976962	yes
ced-11	ced-11	ced-11	chrIII:9119387-9124975	ref.DSN	NSM.DSN	OK	0.377107	0	#NAME?	#NAME?	5e-05	0.000976962	yes
ceh-16	ceh-16	ceh-16	chrIII:8622807-8625920	ref.DSN	NSM.DSN	OK	4.86454	0	#NAME?	#NAME?	5e-05	0.000976962	yes
ceh-36	ceh-36	ceh-36	chrX:14183379-14185466	ref.DSN	NSM.DSN	OK	6.34574	0	#NAME?	#NAME?	5e-05	0.000976962	yes
ceh-57	ceh-57	ceh-57	chrII:10363645-10365567	ref.DSN	NSM.DSN	OK	3.34606	0	#NAME?	#NAME?	5e-05	0.000976962	yes
ceh-93	ceh-93	ceh-93	chrX:384522-388792	ref.DSN	NSM.DSN	OK	1.18916	0	#NAME?	#NAME?	5e-05	0.000976962	yes
cft-1	cft-1	cft-1	chrV:5538783-5545636	ref.DSN	NSM.DSN	OK	0.581436	0	#NAME?	#NAME?	5e-05	0.000976962	yes
cgr-1	cgr-1	cgr-1	chrX:3597407-3600442	ref.DSN	NSM.DSN	OK	2.85726	0	#NAME?	#NAME?	5e-05	0.000976962	yes
cgt-2	cgt-2	cgt-2	chrX:17696398-17701348	ref.DSN	NSM.DSN	OK	1.09939	0	#NAME?	#NAME?	5e-05	0.000976962	yes
che-14	che-14	che-14	chrI:5746727-5754122	ref.DSN	NSM.DSN	OK	0.366232	0	#NAME?	#NAME?	5e-05	0.000976962	yes
cku-80	cku-80	cku-80	chrIII:4419827-4423228	ref.DSN	NSM.DSN	OK	1.03752	0	#NAME?	#NAME?	5e-05	0.000976962	yes
clc-1	clc-1	clc-1	chrX:11048176-11049104	ref.DSN	NSM.DSN	OK	11.2513	0	#NAME?	#NAME?	5e-05	0.000976962	yes
clc-2	clc-2	clc-2	chrX:7431428-7433295	ref.DSN	NSM.DSN	OK	1.39714	0	#NAME?	#NAME?	5e-05	0.000976962	yes
clec-184	clec-184	clec-184	chrIV:12432627-12434978	ref.DSN	NSM.DSN	OK	0.668599	0	#NAME?	#NAME?	5e-05	0.000976962	yes
clec-198	clec-198	clec-198	chrIV:17347143-17350954	ref.DSN	NSM.DSN	OK	2.27688	0	#NAME?	#NAME?	5e-05	0.000976962	yes
clec-24	clec-24	clec-24	chrV:16862227-16863868	ref.DSN	NSM.DSN	OK	0.62804	0	#NAME?	#NAME?	5e-05	0.000976962	yes
clec-28	clec-28	clec-28	chrV:16865718-16867204	ref.DSN	NSM.DSN	OK	0.470973	0	#NAME?	#NAME?	5e-05	0.000976962	yes
clec-31	clec-31	clec-31	chrV:16856435-16857933	ref.DSN	NSM.DSN	OK	1.26992	0	#NAME?	#NAME?	5e-05	0.000976962	yes
clec-36	clec-36	clec-36	chrV:16846844-16848431	ref.DSN	NSM.DSN	OK	0.972063	0	#NAME?	#NAME?	5e-05	0.000976962	yes
clec-37	clec-37	clec-37	chrV:16850406-16852057	ref.DSN	NSM.DSN	OK	1.15033	0	#NAME?	#NAME?	5e-05	0.000976962	yes
clec-5	clec-5	clec-5	chrIII:4881915-4883530	ref.DSN	NSM.DSN	OK	0.893977	0	#NAME?	#NAME?	5e-05	0.000976962	yes
clec-51	clec-51	clec-51	chrIV:8162008-8163762	ref.DSN	NSM.DSN	OK	3.90277	0	#NAME?	#NAME?	5e-05	0.000976962	yes
clec-52	clec-52	clec-52	chrIV:8167189-8168739	ref.DSN	NSM.DSN	OK	3.46537	0	#NAME?	#NAME?	5e-05	0.000976962	yes
clec-53	clec-53	clec-53	chrI:3871505-3873399	ref.DSN	NSM.DSN	OK	0.990251	0	#NAME?	#NAME?	5e-05	0.000976962	yes
clec-55	clec-55	clec-55	chrV:14479268-14482180	ref.DSN	NSM.DSN	OK	0.928379	0	#NAME?	#NAME?	5e-05	0.000976962	yes
clec-56	clec-56	clec-56	chrV:14474503-14476765	ref.DSN	NSM.DSN	OK	2.73164	0	#NAME?	#NAME?	5e-05	0.000976962	yes
clec-57	clec-57	clec-57	chrV:14469225-14472290	ref.DSN	NSM.DSN	OK	1.36364	0	#NAME?	#NAME?	5e-05	0.000976962	yes
clec-61	clec-61	clec-61	chrII:10488698-10490431	ref.DSN	NSM.DSN	OK	8.26749	0	#NAME?	#NAME?	5e-05	0.000976962	yes
clec-66	clec-66	clec-66	chrII:12904349-12906476	ref.DSN	NSM.DSN	OK	4.17169	0	#NAME?	#NAME?	5e-05	0.000976962	yes
clec-7	clec-7	clec-7	chrV:7328396-7329799	ref.DSN	NSM.DSN	OK	3.51389	0	#NAME?	#NAME?	5e-05	0.000976962	yes
clec-8	clec-8	clec-8	chrII:12575643-12577657	ref.DSN	NSM.DSN	OK	1.24069	0	#NAME?	#NAME?	5e-05	0.000976962	yes
clh-3	clh-3	clh-3	chrII:7218370-7225607	ref.DSN	NSM.DSN	OK	1.91334	0	#NAME?	#NAME?	5e-05	0.000976962	yes
clhm-1	clhm-1	clhm-1	chrII:6869050-6870796	ref.DSN	NSM.DSN	OK	1.57036	0	#NAME?	#NAME?	5e-05	0.000976962	yes
cpi-1	cpi-1	cpi-1	chrIV:6092663-6093605	ref.DSN	NSM.DSN	OK	13.3877	0	#NAME?	#NAME?	5e-05	0.000976962	yes
cutl-16	cutl-16	cutl-16	chrII:6441396-6443566	ref.DSN	NSM.DSN	OK	0.840588	0	#NAME?	#NAME?	5e-05	0.000976962	yes
cutl-29	cutl-29	cutl-29	chrX:8262509-8270872	ref.DSN	NSM.DSN	OK	1.23474	0	#NAME?	#NAME?	5e-05	0.000976962	yes
cwn-1	cwn-1	cwn-1	chrII:131164-133577	ref.DSN	NSM.DSN	OK	1.5349	0	#NAME?	#NAME?	5e-05	0.000976962	yes
cyk-7	cyk-7	cyk-7	chrIII:7793591-7795273	ref.DSN	NSM.DSN	OK	1.526	0	#NAME?	#NAME?	5e-05	0.000976962	yes
cyp-13A10	cyp-13A10	cyp-13A10	chrII:9660855-9662781	ref.DSN	NSM.DSN	OK	0.501892	0	#NAME?	#NAME?	5e-05	0.000976962	yes
cyp-13A3	cyp-13A3	cyp-13A3	chrII:9788838-9793225	ref.DSN	NSM.DSN	OK	0.410399	0	#NAME?	#NAME?	5e-05	0.000976962	yes
cyp-13A6	cyp-13A6	cyp-13A6	chrII:9800800-9802662	ref.DSN	NSM.DSN	OK	1.14116	0	#NAME?	#NAME?	5e-05	0.000976962	yes
cyp-13B1	cyp-13B1	cyp-13B1	chrX:13406699-13409550	ref.DSN	NSM.DSN	OK	1.22068	0	#NAME?	#NAME?	5e-05	0.000976962	yes
cyp-14A5	cyp-14A5	cyp-14A5	chrV:5421065-5423248	ref.DSN	NSM.DSN	OK	2.85833	0	#NAME?	#NAME?	5e-05	0.000976962	yes
cyp-25A2	cyp-25A2	cyp-25A2	chrIII:3835201-3837131	ref.DSN	NSM.DSN	OK	0.622048	0	#NAME?	#NAME?	5e-05	0.000976962	yes
cyp-25A3	cyp-25A3	cyp-25A3	chrIII:3837580-3839459	ref.DSN	NSM.DSN	OK	0.893972	0	#NAME?	#NAME?	5e-05	0.000976962	yes
cyp-34A10	cyp-34A10	cyp-34A10	chrV:3970756-3972975	ref.DSN	NSM.DSN	OK	4.97234	0	#NAME?	#NAME?	5e-05	0.000976962	yes
cyp-34A2	cyp-34A2	cyp-34A2	chrV:15289007-15291069	ref.DSN	NSM.DSN	OK	1.3749	0	#NAME?	#NAME?	5e-05	0.000976962	yes
cyp-34A4	cyp-34A4	cyp-34A4	chrV:3950050-3951948	ref.DSN	NSM.DSN	OK	2.13503	0	#NAME?	#NAME?	5e-05	0.000976962	yes
cyp-34A7	cyp-34A7	cyp-34A7	chrV:3961744-3963800	ref.DSN	NSM.DSN	OK	0.595127	0	#NAME?	#NAME?	5e-05	0.000976962	yes
daf-22	daf-22	daf-22	chrII:12423543-12425626	ref.DSN	NSM.DSN	OK	2.1489	0	#NAME?	#NAME?	5e-05	0.000976962	yes
ddo-1	ddo-1	ddo-1	chrV:17774268-17777188	ref.DSN	NSM.DSN	OK	1.48801	0	#NAME?	#NAME?	5e-05	0.000976962	yes
dgk-3	dgk-3	dgk-3	chrIII:9162998-9167949	ref.DSN	NSM.DSN	OK	1.6911	0	#NAME?	#NAME?	5e-05	0.000976962	yes
dhp-1	dhp-1	dhp-1	chrI:7239081-7243751	ref.DSN	NSM.DSN	OK	7.03568	0	#NAME?	#NAME?	5e-05	0.000976962	yes
dhs-19	dhs-19	dhs-19	chrV:11489154-11490307	ref.DSN	NSM.DSN	OK	1.86133	0	#NAME?	#NAME?	5e-05	0.000976962	yes
dhs-20	dhs-20	dhs-20	chrV:11602348-11604189	ref.DSN	NSM.DSN	OK	7.57906	0	#NAME?	#NAME?	5e-05	0.000976962	yes
dmsr-7	dmsr-7	dmsr-7	chrV:5405353-5408182	ref.DSN	NSM.DSN	OK	1.55293	0	#NAME?	#NAME?	5e-05	0.000976962	yes
dod-19	dod-19	dod-19	chrV:411914-414717	ref.DSN	NSM.DSN	OK	8.5787	0	#NAME?	#NAME?	5e-05	0.000976962	yes
dod-3	dod-3	dod-3	chrV:2730700-2731078	ref.DSN	NSM.DSN	OK	22.3853	0	#NAME?	#NAME?	5e-05	0.000976962	yes
drag-1	drag-1	drag-1	chrI:1680511-1685065	ref.DSN	NSM.DSN	OK	1.68651	0	#NAME?	#NAME?	5e-05	0.000976962	yes
dsc-1	dsc-1	dsc-1	chrX:15031393-15034471	ref.DSN	NSM.DSN	OK	1.16164	0	#NAME?	#NAME?	5e-05	0.000976962	yes
dsc-4	dsc-4	dsc-4	chrIV:315118-320470	ref.DSN	NSM.DSN	OK	9.05307	0	#NAME?	#NAME?	5e-05	0.000976962	yes
dyf-7	dyf-7	dyf-7	chrX:9698621-9701118	ref.DSN	NSM.DSN	OK	0.661414	0	#NAME?	#NAME?	5e-05	0.000976962	yes
ech-8	ech-8	ech-8	chrIV:10236676-10239092	ref.DSN	NSM.DSN	OK	1.23462	0	#NAME?	#NAME?	5e-05	0.000976962	yes
egl-20	egl-20	egl-20	chrIV:9813162-9815501	ref.DSN	NSM.DSN	OK	8.29431	0	#NAME?	#NAME?	5e-05	0.000976962	yes
elt-2	elt-2	elt-2	chrX:10481179-10483125	ref.DSN	NSM.DSN	OK	7.19653	0	#NAME?	#NAME?	5e-05	0.000976962	yes
elt-7	elt-7	elt-7	chrV:4770699-4772872	ref.DSN	NSM.DSN	OK	11.0394	0	#NAME?	#NAME?	5e-05	0.000976962	yes
enu-3	enu-3	enu-3	chrIII:10436674-10437461	ref.DSN	NSM.DSN	OK	1.91312	0	#NAME?	#NAME?	5e-05	0.000976962	yes
ets-9	ets-9	ets-9	chrX:4281051-4283832	ref.DSN	NSM.DSN	OK	2.36696	0	#NAME?	#NAME?	5e-05	0.000976962	yes
fbxa-127	fbxa-127	fbxa-127	chrV:16728708-16729938	ref.DSN	NSM.DSN	OK	0.977234	0	#NAME?	#NAME?	5e-05	0.000976962	yes
fbxa-14	fbxa-14	fbxa-14	chrIII:1322139-1323623	ref.DSN	NSM.DSN	OK	0.911042	0	#NAME?	#NAME?	5e-05	0.000976962	yes
fbxa-162	fbxa-162	fbxa-162	chrII:1608212-1609008	ref.DSN	NSM.DSN	OK	1.10794	0	#NAME?	#NAME?	5e-05	0.000976962	yes
fbxa-164	fbxa-164	fbxa-164	chrII:1612840-1614009	ref.DSN	NSM.DSN	OK	1.05547	0	#NAME?	#NAME?	5e-05	0.000976962	yes
fbxa-176	fbxa-176	fbxa-176	chrV:17549694-17551170	ref.DSN	NSM.DSN	OK	1.43842	0	#NAME?	#NAME?	5e-05	0.000976962	yes
fbxa-188	fbxa-188	fbxa-188	chrV:17343286-17344877	ref.DSN	NSM.DSN	OK	1.83204	0	#NAME?	#NAME?	5e-05	0.000976962	yes
fbxa-189	fbxa-189	fbxa-189	chrV:17345202-17347684	ref.DSN	NSM.DSN	OK	0.642998	0	#NAME?	#NAME?	5e-05	0.000976962	yes
fbxa-199	fbxa-199	fbxa-199	chrV:15397367-15398811	ref.DSN	NSM.DSN	OK	1.97535	0	#NAME?	#NAME?	5e-05	0.000976962	yes
fbxa-26	fbxa-26	fbxa-26	chrIII:1340607-1342486	ref.DSN	NSM.DSN	OK	1.67418	0	#NAME?	#NAME?	5e-05	0.000976962	yes
fbxa-53	fbxa-53	fbxa-53	chrX:1716491-1718563	ref.DSN	NSM.DSN	OK	1.24504	0	#NAME?	#NAME?	5e-05	0.000976962	yes
fbxa-54	fbxa-54	fbxa-54	chrIII:956345-957784	ref.DSN	NSM.DSN	OK	0.67371	0	#NAME?	#NAME?	5e-05	0.000976962	yes
fbxa-59	fbxa-59	fbxa-59	chrIII:940867-943447	ref.DSN	NSM.DSN	OK	0.871089	0	#NAME?	#NAME?	5e-05	0.000976962	yes
fbxa-60	fbxa-60	fbxa-60	chrIII:944861-946267	ref.DSN	NSM.DSN	OK	4.14816	0	#NAME?	#NAME?	5e-05	0.000976962	yes
fbxb-115	fbxb-115	fbxb-115	chrV:19238391-19239820	ref.DSN	NSM.DSN	OK	0.985683	0	#NAME?	#NAME?	5e-05	0.000976962	yes
flr-1	flr-1	flr-1	chrX:13452637-13456465	ref.DSN	NSM.DSN	OK	1.96258	0	#NAME?	#NAME?	5e-05	0.000976962	yes
folt-2	folt-2	folt-2	chrV:2872712-2875476	ref.DSN	NSM.DSN	OK	0.811605	0	#NAME?	#NAME?	5e-05	0.000976962	yes
frpr-11	frpr-11	frpr-11	chrV:8907606-8909371	ref.DSN	NSM.DSN	OK	1.77998	0	#NAME?	#NAME?	5e-05	0.000976962	yes
frpr-12	frpr-12	frpr-12	chrV:8902316-8905342	ref.DSN	NSM.DSN	OK	0.457909	0	#NAME?	#NAME?	5e-05	0.000976962	yes
frpr-13	frpr-13	frpr-13	chrV:8899276-8901898	ref.DSN	NSM.DSN	OK	1.42198	0	#NAME?	#NAME?	5e-05	0.000976962	yes
fut-1	fut-1	fut-1	chrII:8756522-8758562	ref.DSN	NSM.DSN	OK	2.82947	0	#NAME?	#NAME?	5e-05	0.000976962	yes
gbh-2	gbh-2	gbh-2	chrII:8485886-8487458	ref.DSN	NSM.DSN	OK	3.02656	0	#NAME?	#NAME?	5e-05	0.000976962	yes
gcy-17	gcy-17	gcy-17	chrI:2223354-2233193	ref.DSN	NSM.DSN	OK	0.417889	0	#NAME?	#NAME?	5e-05	0.000976962	yes
gcy-36	gcy-36	gcy-36	chrX:15479223-15485548	ref.DSN	NSM.DSN	OK	0.6894	0	#NAME?	#NAME?	5e-05	0.000976962	yes
gcy-9	gcy-9	gcy-9	chrX:11332523-11337805	ref.DSN	NSM.DSN	OK	0.890193	0	#NAME?	#NAME?	5e-05	0.000976962	yes
gei-14	gei-14	gei-14	chrII:8273613-8275969	ref.DSN	NSM.DSN	OK	0.838035	0	#NAME?	#NAME?	5e-05	0.000976962	yes
gld-1	gld-1	gld-1	chrI:7695691-7697406	ref.DSN	NSM.DSN	OK	1.27612	0	#NAME?	#NAME?	5e-05	0.000976962	yes
glr-3	glr-3	glr-3	chrI:7117806-7121544	ref.DSN	NSM.DSN	OK	0.424841	0	#NAME?	#NAME?	5e-05	0.000976962	yes
gly-19	gly-19	gly-19	chrI:7113015-7114849	ref.DSN	NSM.DSN	OK	1.31263	0	#NAME?	#NAME?	5e-05	0.000976962	yes
gpn-1	gpn-1	gpn-1	chrX:15681749-15687331	ref.DSN	NSM.DSN	OK	0.421307	0	#NAME?	#NAME?	5e-05	0.000976962	yes
gst-23	gst-23	gst-23	chrV:3243292-3244438	ref.DSN	NSM.DSN	OK	1.92709	0	#NAME?	#NAME?	5e-05	0.000976962	yes
gst-4	gst-4	gst-4	chrIV:10142217-10142985	ref.DSN	NSM.DSN	OK	4.13978	0	#NAME?	#NAME?	5e-05	0.000976962	yes
gst-6	gst-6	gst-6	chrII:4879910-4880980	ref.DSN	NSM.DSN	OK	2.82935	0	#NAME?	#NAME?	5e-05	0.000976962	yes
gsto-1	gsto-1	gsto-1	chrIII:7945529-7946953	ref.DSN	NSM.DSN	OK	1.00955	0	#NAME?	#NAME?	5e-05	0.000976962	yes
gur-3	gur-3	gur-3	chrX:10402593-10406155	ref.DSN	NSM.DSN	OK	0.527049	0	#NAME?	#NAME?	5e-05	0.000976962	yes
hcp-1	hcp-1	hcp-1	chrV:6594208-6598985	ref.DSN	NSM.DSN	OK	0.325753	0	#NAME?	#NAME?	5e-05	0.000976962	yes
hil-5	hil-5	hil-5	chrI:5774623-5775460	ref.DSN	NSM.DSN	OK	1.45258	0	#NAME?	#NAME?	5e-05	0.000976962	yes
hpo-17	hpo-17	hpo-17	chrV:13961308-13961940	ref.DSN	NSM.DSN	OK	1.78888	0	#NAME?	#NAME?	5e-05	0.000976962	yes
hpo-26	hpo-26	hpo-26	chrV:6532070-6533036	ref.DSN	NSM.DSN	OK	5.40183	0	#NAME?	#NAME?	5e-05	0.000976962	yes
hpo-32	hpo-32	hpo-32	chrI:5298974-5300309	ref.DSN	NSM.DSN	OK	1.00775	0	#NAME?	#NAME?	5e-05	0.000976962	yes
hrg-1	hrg-1	hrg-1	chrX:4008213-4008951	ref.DSN	NSM.DSN	OK	3.50255	0	#NAME?	#NAME?	5e-05	0.000976962	yes
hsd-2	hsd-2	hsd-2	chrX:5005252-5006964	ref.DSN	NSM.DSN	OK	0.812463	0	#NAME?	#NAME?	5e-05	0.000976962	yes
hst-3.2	hst-3.2	hst-3.2	chrX:2918794-2923971	ref.DSN	NSM.DSN	OK	2.92527	0	#NAME?	#NAME?	5e-05	0.000976962	yes
hyl-1	hyl-1	hyl-1	chrIV:8540649-8544042	ref.DSN	NSM.DSN	OK	3.85336	0	#NAME?	#NAME?	5e-05	0.000976962	yes
ifd-2	ifd-2	ifd-2	chrX:814021-815916	ref.DSN	NSM.DSN	OK	3.84812	0	#NAME?	#NAME?	5e-05	0.000976962	yes
ift-74	ift-74	ift-74	chrII:6679842-6682912	ref.DSN	NSM.DSN	OK	1.57257	0	#NAME?	#NAME?	5e-05	0.000976962	yes
igeg-2	igeg-2	igeg-2	chrX:11444580-11446555	ref.DSN	NSM.DSN	OK	9.05771	0	#NAME?	#NAME?	5e-05	0.000976962	yes
inx-15	inx-15	inx-15	chrI:4159098-4161112	ref.DSN	NSM.DSN	OK	8.43983	0	#NAME?	#NAME?	5e-05	0.000976962	yes
inx-17	inx-17	inx-17	chrI:4165136-4166964	ref.DSN	NSM.DSN	OK	2.74645	0	#NAME?	#NAME?	5e-05	0.000976962	yes
jbts-14	jbts-14	jbts-14	chrX:8704256-8707078	ref.DSN	NSM.DSN	OK	0.585091	0	#NAME?	#NAME?	5e-05	0.000976962	yes
lec-11	lec-11	lec-11	chrIV:6588223-6590125	ref.DSN	NSM.DSN	OK	7.39268	0	#NAME?	#NAME?	5e-05	0.000976962	yes
lgc-11	lgc-11	lgc-11	chrX:7503777-7506458	ref.DSN	NSM.DSN	OK	1.74727	0	#NAME?	#NAME?	5e-05	0.000976962	yes
lgc-53	lgc-53	lgc-53	chrX:16711724-16720400	ref.DSN	NSM.DSN	OK	0.957191	0	#NAME?	#NAME?	5e-05	0.000976962	yes
lin-56	lin-56	lin-56	chrII:10450709-10451882	ref.DSN	NSM.DSN	OK	1.26553	0	#NAME?	#NAME?	5e-05	0.000976962	yes
lmp-2	lmp-2	lmp-2	chrX:1125759-1128217	ref.DSN	NSM.DSN	OK	2.81788	0	#NAME?	#NAME?	5e-05	0.000976962	yes
lron-2	lron-2	lron-2	chrV:9284477-9287532	ref.DSN	NSM.DSN	OK	0.685252	0	#NAME?	#NAME?	5e-05	0.000976962	yes
lron-4	lron-4	lron-4	chrII:8108933-8112111	ref.DSN	NSM.DSN	OK	1.00138	0	#NAME?	#NAME?	5e-05	0.000976962	yes
lron-6	lron-6	lron-6	chrI:6425794-6428944	ref.DSN	NSM.DSN	OK	1.13991	0	#NAME?	#NAME?	5e-05	0.000976962	yes
lrr-1	lrr-1	lrr-1	chrII:5034286-5036418	ref.DSN	NSM.DSN	OK	1.28168	0	#NAME?	#NAME?	5e-05	0.000976962	yes
lys-2	lys-2	lys-2	chrV:10280342-10281419	ref.DSN	NSM.DSN	OK	6.99661	0	#NAME?	#NAME?	5e-05	0.000976962	yes
lys-3	lys-3	lys-3	chrV:10282189-10283419	ref.DSN	NSM.DSN	OK	1.01595	0	#NAME?	#NAME?	5e-05	0.000976962	yes
math-20	math-20	math-20	chrII:1996560-1998477	ref.DSN	NSM.DSN	OK	0.953115	0	#NAME?	#NAME?	5e-05	0.000976962	yes
math-34	math-34	math-34	chrII:1026976-1033604	ref.DSN	NSM.DSN	OK	0.354272	0	#NAME?	#NAME?	5e-05	0.000976962	yes
math-35	math-35	math-35	chrII:2104528-2106871	ref.DSN	NSM.DSN	OK	1.40538	0	#NAME?	#NAME?	5e-05	0.000976962	yes
math-4	math-4	math-4	chrII:1778906-1782313	ref.DSN	NSM.DSN	OK	0.894584	0	#NAME?	#NAME?	5e-05	0.000976962	yes
math-47	math-47	math-47	chrII:1937139-1941675	ref.DSN	NSM.DSN	OK	1.26839	0	#NAME?	#NAME?	5e-05	0.000976962	yes
mdt-18	mdt-18	mdt-18	chrI:6492886-6493833	ref.DSN	NSM.DSN	OK	0.930245	0	#NAME?	#NAME?	5e-05	0.000976962	yes
mec-10	mec-10	mec-10	chrX:8465952-8470187	ref.DSN	NSM.DSN	OK	0.605983	0	#NAME?	#NAME?	5e-05	0.000976962	yes
mex-6	mex-6	mex-6	chrII:9524121-9525816	ref.DSN	NSM.DSN	OK	0.657231	0	#NAME?	#NAME?	5e-05	0.000976962	yes
mltn-1	mltn-1	mltn-1	chrII:13139408-13145240	ref.DSN	NSM.DSN	OK	0.432852	0	#NAME?	#NAME?	5e-05	0.000976962	yes
mrp-4	mrp-4	mrp-4	chrX:9884264-9889357	ref.DSN	NSM.DSN	OK	1.00151	0	#NAME?	#NAME?	5e-05	0.000976962	yes
mrt-1	mrt-1	mrt-1	chrI:8660830-8663053	ref.DSN	NSM.DSN	OK	0.654977	0	#NAME?	#NAME?	5e-05	0.000976962	yes
nas-29	nas-29	nas-29	chrII:5138686-5141800	ref.DSN	NSM.DSN	OK	0.929279	0	#NAME?	#NAME?	5e-05	0.000976962	yes
nas-33	nas-33	nas-33	chrX:6451773-6455097	ref.DSN	NSM.DSN	OK	0.465504	0	#NAME?	#NAME?	5e-05	0.000976962	yes
nas-6	nas-6	nas-6	chrIV:17486945-17490461	ref.DSN	NSM.DSN	OK	1.86381	0	#NAME?	#NAME?	5e-05	0.000976962	yes
ncx-7	ncx-7	ncx-7	chrIII:9715971-9720198	ref.DSN	NSM.DSN	OK	0.591401	0	#NAME?	#NAME?	5e-05	0.000976962	yes
nduf-2.2	nduf-2.2	nduf-2.2	chrIII:6465171-6467091	ref.DSN	NSM.DSN	OK	1.19497	0	#NAME?	#NAME?	5e-05	0.000976962	yes
nhr-106	nhr-106	nhr-106	chrV:489702-491408	ref.DSN	NSM.DSN	OK	1.53107	0	#NAME?	#NAME?	5e-05	0.000976962	yes
nhr-112	nhr-112	nhr-112	chrV:16722130-16723805	ref.DSN	NSM.DSN	OK	2.04824	0	#NAME?	#NAME?	5e-05	0.000976962	yes
nhr-129	nhr-129	nhr-129	chrV:13329269-13330998	ref.DSN	NSM.DSN	OK	1.84934	0	#NAME?	#NAME?	5e-05	0.000976962	yes
nhr-152	nhr-152	nhr-152	chrV:7686486-7688140	ref.DSN	NSM.DSN	OK	1.10504	0	#NAME?	#NAME?	5e-05	0.000976962	yes
nhr-161	nhr-161	nhr-161	chrV:6980628-6982135	ref.DSN	NSM.DSN	OK	1.44687	0	#NAME?	#NAME?	5e-05	0.000976962	yes
nhr-163	nhr-163	nhr-163	chrV:6983392-6986025	ref.DSN	NSM.DSN	OK	1.0228	0	#NAME?	#NAME?	5e-05	0.000976962	yes
nhr-186	nhr-186	nhr-186	chrV:3852282-3854932	ref.DSN	NSM.DSN	OK	1.26564	0	#NAME?	#NAME?	5e-05	0.000976962	yes
nhr-203	nhr-203	nhr-203	chrV:459797-461779	ref.DSN	NSM.DSN	OK	2.56819	0	#NAME?	#NAME?	5e-05	0.000976962	yes
nhr-221	nhr-221	nhr-221	chrV:3533022-3535232	ref.DSN	NSM.DSN	OK	1.35084	0	#NAME?	#NAME?	5e-05	0.000976962	yes
nhr-231	nhr-231	nhr-231	chrV:18791034-18794710	ref.DSN	NSM.DSN	OK	0.943047	0	#NAME?	#NAME?	5e-05	0.000976962	yes
nhr-232	nhr-232	nhr-232	chrV:10256334-10258629	ref.DSN	NSM.DSN	OK	0.638533	0	#NAME?	#NAME?	5e-05	0.000976962	yes
nhr-33	nhr-33	nhr-33	chrX:11318302-11320948	ref.DSN	NSM.DSN	OK	0.437069	0	#NAME?	#NAME?	5e-05	0.000976962	yes
nhr-43	nhr-43	nhr-43	chrIV:11899705-11902636	ref.DSN	NSM.DSN	OK	1.83717	0	#NAME?	#NAME?	5e-05	0.000976962	yes
nhr-51	nhr-51	nhr-51	chrV:15674006-15675601	ref.DSN	NSM.DSN	OK	0.694933	0	#NAME?	#NAME?	5e-05	0.000976962	yes
nhr-67	nhr-67	nhr-67	chrIV:11169812-11174521	ref.DSN	NSM.DSN	OK	1.90412	0	#NAME?	#NAME?	5e-05	0.000976962	yes
nhr-99	nhr-99	nhr-99	chrV:474809-477104	ref.DSN	NSM.DSN	OK	2.77617	0	#NAME?	#NAME?	5e-05	0.000976962	yes
nmr-2	nmr-2	nmr-2	chrV:15006394-15011619	ref.DSN	NSM.DSN	OK	0.429558	0	#NAME?	#NAME?	5e-05	0.000976962	yes
npr-12	npr-12	npr-12	chrIV:6929076-6931107	ref.DSN	NSM.DSN	OK	1.43343	0	#NAME?	#NAME?	5e-05	0.000976962	yes
npr-14	npr-14	npr-14	chrI:13050449-13056023	ref.DSN	NSM.DSN	OK	0.929498	0	#NAME?	#NAME?	5e-05	0.000976962	yes
npr-20	npr-20	npr-20	chrII:8860852-8865111	ref.DSN	NSM.DSN	OK	2.73307	0	#NAME?	#NAME?	5e-05	0.000976962	yes
npr-3	npr-3	npr-3	chrIV:11459969-11463087	ref.DSN	NSM.DSN	OK	2.91025	0	#NAME?	#NAME?	5e-05	0.000976962	yes
npr-31	npr-31	npr-31	chrII:7144577-7147212	ref.DSN	NSM.DSN	OK	2.3767	0	#NAME?	#NAME?	5e-05	0.000976962	yes
nrf-6	nrf-6	nrf-6	chrII:8029000-8032651	ref.DSN	NSM.DSN	OK	0.477872	0	#NAME?	#NAME?	5e-05	0.000976962	yes
ntp-1	ntp-1	ntp-1	chrIV:7792411-7794567	ref.DSN	NSM.DSN	OK	0.662344	0	#NAME?	#NAME?	5e-05	0.000976962	yes
oac-14	oac-14	oac-14	chrX:10139412-10141945	ref.DSN	NSM.DSN	OK	0.586392	0	#NAME?	#NAME?	5e-05	0.000976962	yes
oac-50	oac-50	oac-50	chrV:9069880-9073606	ref.DSN	NSM.DSN	OK	1.96661	0	#NAME?	#NAME?	5e-05	0.000976962	yes
oac-59	oac-59	oac-59	chrIV:12293335-12301235	ref.DSN	NSM.DSN	OK	0.543923	0	#NAME?	#NAME?	5e-05	0.000976962	yes
ocr-2	ocr-2	ocr-2	chrIV:8213890-8220022	ref.DSN	NSM.DSN	OK	0.860394	0	#NAME?	#NAME?	5e-05	0.000976962	yes
odd-2	odd-2	odd-2	chrX:6159609-6160450	ref.DSN	NSM.DSN	OK	5.28866	0	#NAME?	#NAME?	5e-05	0.000976962	yes
pbo-4	pbo-4	pbo-4	chrX:10954067-10957993	ref.DSN	NSM.DSN	OK	5.73265	0	#NAME?	#NAME?	5e-05	0.000976962	yes
pcp-2	pcp-2	pcp-2	chrIV:9160880-9165107	ref.DSN	NSM.DSN	OK	0.558529	0	#NAME?	#NAME?	5e-05	0.000976962	yes
phf-32	phf-32	phf-32	chrX:12306926-12309414	ref.DSN	NSM.DSN	OK	1.88946	0	#NAME?	#NAME?	5e-05	0.000976962	yes
pho-1	pho-1	pho-1	chrII:5233289-5235819	ref.DSN	NSM.DSN	OK	3.48582	0	#NAME?	#NAME?	5e-05	0.000976962	yes
pho-10	pho-10	pho-10	chrII:9918065-9920509	ref.DSN	NSM.DSN	OK	0.494458	0	#NAME?	#NAME?	5e-05	0.000976962	yes
pho-7	pho-7	pho-7	chrX:10938275-10941288	ref.DSN	NSM.DSN	OK	1.72778	0	#NAME?	#NAME?	5e-05	0.000976962	yes
php-3	php-3	php-3	chrIII:12074505-12077402	ref.DSN	NSM.DSN	OK	5.90807	0	#NAME?	#NAME?	5e-05	0.000976962	yes
pin-2	pin-2	pin-2	chrIV:12793908-12796084	ref.DSN	NSM.DSN	OK	1.19969	0	#NAME?	#NAME?	5e-05	0.000976962	yes
pkd-2	pkd-2	pkd-2	chrIV:15227909-15234941	ref.DSN	NSM.DSN	OK	0.372606	0	#NAME?	#NAME?	5e-05	0.000976962	yes
plk-3	plk-3	plk-3	chrIV:7471051-7473198	ref.DSN	NSM.DSN	OK	0.664258	0	#NAME?	#NAME?	5e-05	0.000976962	yes
pmp-1	pmp-1	pmp-1	chrII:6880730-6883693	ref.DSN	NSM.DSN	OK	0.877066	0	#NAME?	#NAME?	5e-05	0.000976962	yes
pmp-2	pmp-2	pmp-2	chrII:6884072-6887662	ref.DSN	NSM.DSN	OK	0.583719	0	#NAME?	#NAME?	5e-05	0.000976962	yes
pmp-5	pmp-5	pmp-5	chrV:6662241-6665791	ref.DSN	NSM.DSN	OK	0.83859	0	#NAME?	#NAME?	5e-05	0.000976962	yes
poml-2	poml-2	poml-2	chrI:4142344-4144569	ref.DSN	NSM.DSN	OK	0.98806	0	#NAME?	#NAME?	5e-05	0.000976962	yes
ppt-1	ppt-1	ppt-1	chrV:6624759-6626288	ref.DSN	NSM.DSN	OK	1.66077	0	#NAME?	#NAME?	5e-05	0.000976962	yes
pqn-37	pqn-37	pqn-37	chrX:3247204-3250480	ref.DSN	NSM.DSN	OK	3.14483	0	#NAME?	#NAME?	5e-05	0.000976962	yes
pqn-8	pqn-8	pqn-8	chrIII:9996173-9997831	ref.DSN	NSM.DSN	OK	3.67565	0	#NAME?	#NAME?	5e-05	0.000976962	yes
pqn-97	pqn-97	pqn-97	chrV:609202-609727	ref.DSN	NSM.DSN	OK	5.52248	0	#NAME?	#NAME?	5e-05	0.000976962	yes
prx-3	prx-3	prx-3	chrX:6110967-6112881	ref.DSN	NSM.DSN	OK	2.25951	0	#NAME?	#NAME?	5e-05	0.000976962	yes
ptr-20	ptr-20	ptr-20	chrII:15158106-15163396	ref.DSN	NSM.DSN	OK	1.81704	0	#NAME?	#NAME?	5e-05	0.000976962	yes
pup-3	pup-3	pup-3	chrI:5530763-5533713	ref.DSN	NSM.DSN	OK	0.73671	0	#NAME?	#NAME?	5e-05	0.000976962	yes
qua-1	qua-1	qua-1	chrII:8198751-8203610	ref.DSN	NSM.DSN	OK	0.41987	0	#NAME?	#NAME?	5e-05	0.000976962	yes
rab-6.1	rab-6.1	rab-6.1	chrIII:9004951-9005872	ref.DSN	NSM.DSN	OK	12.6402	0	#NAME?	#NAME?	5e-05	0.000976962	yes
rom-2	rom-2	rom-2	chrIII:9592197-9595490	ref.DSN	NSM.DSN	OK	0.690137	0	#NAME?	#NAME?	5e-05	0.000976962	yes
scav-4	scav-4	scav-4	chrX:12981790-12985684	ref.DSN	NSM.DSN	OK	1.58423	0	#NAME?	#NAME?	5e-05	0.000976962	yes
scav-5	scav-5	scav-5	chrX:9858334-9861591	ref.DSN	NSM.DSN	OK	0.799753	0	#NAME?	#NAME?	5e-05	0.000976962	yes
set-15	set-15	set-15	chrIV:4775233-4780075	ref.DSN	NSM.DSN	OK	0.502341	0	#NAME?	#NAME?	5e-05	0.000976962	yes
smf-1	smf-1	smf-1	chrX:6719760-6723004	ref.DSN	NSM.DSN	OK	0.806018	0	#NAME?	#NAME?	5e-05	0.000976962	yes
sod-3	sod-3	sod-3	chrX:17087807-17094023	ref.DSN	NSM.DSN	OK	2.1443	0	#NAME?	#NAME?	5e-05	0.000976962	yes
sod-5	sod-5	sod-5	chrII:4417684-4419013	ref.DSN	NSM.DSN	OK	3.12724	0	#NAME?	#NAME?	5e-05	0.000976962	yes
spdl-1	spdl-1	spdl-1	chrII:7781534-7783161	ref.DSN	NSM.DSN	OK	2.23187	0	#NAME?	#NAME?	5e-05	0.000976962	yes
spon-1	spon-1	spon-1	chrII:7116594-7120464	ref.DSN	NSM.DSN	OK	2.9382	0	#NAME?	#NAME?	5e-05	0.000976962	yes
spp-16	spp-16	spp-16	chrV:10900714-10901197	ref.DSN	NSM.DSN	OK	13.9219	0	#NAME?	#NAME?	5e-05	0.000976962	yes
spp-2	spp-2	spp-2	chrX:7316050-7316697	ref.DSN	NSM.DSN	OK	8.93297	0	#NAME?	#NAME?	5e-05	0.000976962	yes
sptf-1	sptf-1	sptf-1	chrI:10366611-10371518	ref.DSN	NSM.DSN	OK	1.57114	0	#NAME?	#NAME?	5e-05	0.000976962	yes
srab-24	srab-24	srab-24	chrIV:14245413-14250188	ref.DSN	NSM.DSN	OK	1.28373	0	#NAME?	#NAME?	5e-05	0.000976962	yes
srh-212	srh-212	srh-212	chrV:3595177-3597132	ref.DSN	NSM.DSN	OK	1.76718	0	#NAME?	#NAME?	5e-05	0.000976962	yes
srh-30	srh-30	srh-30	chrV:6769751-6771671	ref.DSN	NSM.DSN	OK	1.01045	0	#NAME?	#NAME?	5e-05	0.000976962	yes
sri-21	sri-21	sri-21	chrV:3549893-3551266	ref.DSN	NSM.DSN	OK	1.42053	0	#NAME?	#NAME?	5e-05	0.000976962	yes
srj-14	srj-14	srj-14	chrV:7370814-7372066	ref.DSN	NSM.DSN	OK	5.62947	0	#NAME?	#NAME?	5e-05	0.000976962	yes
srp-1	srp-1	srp-1	chrV:753358-754984	ref.DSN	NSM.DSN	OK	0.748419	0	#NAME?	#NAME?	5e-05	0.000976962	yes
srr-2	srr-2	srr-2	chrV:19213655-19217021	ref.DSN	NSM.DSN	OK	0.91416	0	#NAME?	#NAME?	5e-05	0.000976962	yes
srsx-27	srsx-27	srsx-27	chrV:10150704-10152134	ref.DSN	NSM.DSN	OK	0.5781	0	#NAME?	#NAME?	5e-05	0.000976962	yes
srsx-32	srsx-32	srsx-32	chrV:7017340-7018833	ref.DSN	NSM.DSN	OK	1.17649	0	#NAME?	#NAME?	5e-05	0.000976962	yes
srv-1	srv-1	srv-1	chrIII:6851255-6852895	ref.DSN	NSM.DSN	OK	5.02789	0	#NAME?	#NAME?	5e-05	0.000976962	yes
srv-7	srv-7	srv-7	chrX:5642881-5644905	ref.DSN	NSM.DSN	OK	0.718316	0	#NAME?	#NAME?	5e-05	0.000976962	yes
srx-2	srx-2	srx-2	chrV:9009453-9010737	ref.DSN	NSM.DSN	OK	0.97114	0	#NAME?	#NAME?	5e-05	0.000976962	yes
srx-67	srx-67	srx-67	chrV:3916823-3918431	ref.DSN	NSM.DSN	OK	1.40246	0	#NAME?	#NAME?	5e-05	0.000976962	yes
srz-99	srz-99	srz-99	chrV:16730238-16731442	ref.DSN	NSM.DSN	OK	1.34447	0	#NAME?	#NAME?	5e-05	0.000976962	yes
sto-1	sto-1	sto-1	chrX:7562843-7564476	ref.DSN	NSM.DSN	OK	8.97964	0	#NAME?	#NAME?	5e-05	0.000976962	yes
sulp-4	sulp-4	sulp-4	chrV:11875348-11878995	ref.DSN	NSM.DSN	OK	0.550308	0	#NAME?	#NAME?	5e-05	0.000976962	yes
swt-6	swt-6	swt-6	chrV:13954350-13956083	ref.DSN	NSM.DSN	OK	2.63975	0	#NAME?	#NAME?	5e-05	0.000976962	yes
tag-140	tag-140	tag-140	chrV:11463088-11466715	ref.DSN	NSM.DSN	OK	2.40413	0	#NAME?	#NAME?	5e-05	0.000976962	yes
tag-273	tag-273	tag-273	chrIV:14487192-14505112	ref.DSN	NSM.DSN	OK	3.62122	0	#NAME?	#NAME?	5e-05	0.000976962	yes
tag-342	tag-342	tag-342	chrIII:9468072-9469739	ref.DSN	NSM.DSN	OK	0.881983	0	#NAME?	#NAME?	5e-05	0.000976962	yes
tag-89	tag-89	tag-89	chrIV:11394531-11396607	ref.DSN	NSM.DSN	OK	1.35766	0	#NAME?	#NAME?	5e-05	0.000976962	yes
tag-96	tag-96	tag-96	chrI:1845222-1850404	ref.DSN	NSM.DSN	OK	0.482974	0	#NAME?	#NAME?	5e-05	0.000976962	yes
tat-6	tat-6	tat-6	chrV:3129122-3133247	ref.DSN	NSM.DSN	OK	0.659796	0	#NAME?	#NAME?	5e-05	0.000976962	yes
tax-4	tax-4	tax-4	chrIII:9181471-9185487	ref.DSN	NSM.DSN	OK	0.317683	0	#NAME?	#NAME?	5e-05	0.000976962	yes
tbh-1	tbh-1	tbh-1	chrX:15500285-15505305	ref.DSN	NSM.DSN	OK	0.749462	0	#NAME?	#NAME?	5e-05	0.000976962	yes
tiar-2	tiar-2	tiar-2	chrII:12768672-12773153	ref.DSN	NSM.DSN	OK	0.614104	0	#NAME?	#NAME?	5e-05	0.000976962	yes
tmem-135	tmem-135	tmem-135	chrX:4673779-4677170	ref.DSN	NSM.DSN	OK	0.515051	0	#NAME?	#NAME?	5e-05	0.000976962	yes
tre-4	tre-4	tre-4	chrX:13472086-13475786	ref.DSN	NSM.DSN	OK	1.04578	0	#NAME?	#NAME?	5e-05	0.000976962	yes
trx-1	trx-1	trx-1	chrII:7752763-7753486	ref.DSN	NSM.DSN	OK	6.46157	0	#NAME?	#NAME?	5e-05	0.000976962	yes
try-3	try-3	try-3	chrIV:6557218-6560870	ref.DSN	NSM.DSN	OK	0.699475	0	#NAME?	#NAME?	5e-05	0.000976962	yes
tsp-16	tsp-16	tsp-16	chrX:6994741-6995926	ref.DSN	NSM.DSN	OK	2.91512	0	#NAME?	#NAME?	5e-05	0.000976962	yes
tsp-20	tsp-20	tsp-20	chrX:12032084-12033955	ref.DSN	NSM.DSN	OK	6.1186	0	#NAME?	#NAME?	5e-05	0.000976962	yes
ttm-5	ttm-5	ttm-5	chrI:14688786-14691703	ref.DSN	NSM.DSN	OK	2.58681	0	#NAME?	#NAME?	5e-05	0.000976962	yes
ttr-49	ttr-49	ttr-49	chrV:9355607-9356481	ref.DSN	NSM.DSN	OK	6.45179	0	#NAME?	#NAME?	5e-05	0.000976962	yes
twk-22	twk-22	twk-22	chrX:16306513-16314556	ref.DSN	NSM.DSN	OK	0.288256	0	#NAME?	#NAME?	5e-05	0.000976962	yes
twk-25	twk-25	twk-25	chrIV:11504753-11509550	ref.DSN	NSM.DSN	OK	0.516532	0	#NAME?	#NAME?	5e-05	0.000976962	yes
twk-28	twk-28	twk-28	chrX:4274761-4279188	ref.DSN	NSM.DSN	OK	0.371821	0	#NAME?	#NAME?	5e-05	0.000976962	yes
ugt-1	ugt-1	ugt-1	chrV:10395691-10397711	ref.DSN	NSM.DSN	OK	1.54466	0	#NAME?	#NAME?	5e-05	0.000976962	yes
ugt-13	ugt-13	ugt-13	chrV:4908872-4911365	ref.DSN	NSM.DSN	OK	1.51127	0	#NAME?	#NAME?	5e-05	0.000976962	yes
ugt-17	ugt-17	ugt-17	chrV:10102603-10104873	ref.DSN	NSM.DSN	OK	1.14522	0	#NAME?	#NAME?	5e-05	0.000976962	yes
ugt-18	ugt-18	ugt-18	chrV:12820315-12822737	ref.DSN	NSM.DSN	OK	8.41095	0	#NAME?	#NAME?	5e-05	0.000976962	yes
ugt-2	ugt-2	ugt-2	chrV:10398786-10401199	ref.DSN	NSM.DSN	OK	0.848393	0	#NAME?	#NAME?	5e-05	0.000976962	yes
ugt-22	ugt-22	ugt-22	chrIV:13639325-13644018	ref.DSN	NSM.DSN	OK	1.57841	0	#NAME?	#NAME?	5e-05	0.000976962	yes
ugt-49	ugt-49	ugt-49	chrV:10372316-10374184	ref.DSN	NSM.DSN	OK	1.36241	0	#NAME?	#NAME?	5e-05	0.000976962	yes
ugt-5	ugt-5	ugt-5	chrV:12790696-12792906	ref.DSN	NSM.DSN	OK	3.19764	0	#NAME?	#NAME?	5e-05	0.000976962	yes
ugt-51	ugt-51	ugt-51	chrV:5175091-5177240	ref.DSN	NSM.DSN	OK	0.683139	0	#NAME?	#NAME?	5e-05	0.000976962	yes
ugt-52	ugt-52	ugt-52	chrIV:778783-784121	ref.DSN	NSM.DSN	OK	1.84408	0	#NAME?	#NAME?	5e-05	0.000976962	yes
ugt-56	ugt-56	ugt-56	chrV:12258978-12261091	ref.DSN	NSM.DSN	OK	1.51358	0	#NAME?	#NAME?	5e-05	0.000976962	yes
ugt-6	ugt-6	ugt-6	chrV:12795472-12798060	ref.DSN	NSM.DSN	OK	0.987448	0	#NAME?	#NAME?	5e-05	0.000976962	yes
ugt-62	ugt-62	ugt-62	chrIII:4537341-4540589	ref.DSN	NSM.DSN	OK	2.05462	0	#NAME?	#NAME?	5e-05	0.000976962	yes
ugt-64	ugt-64	ugt-64	chrV:3503202-3505680	ref.DSN	NSM.DSN	OK	2.1429	0	#NAME?	#NAME?	5e-05	0.000976962	yes
ugt-9	ugt-9	ugt-9	chrV:4896041-4897894	ref.DSN	NSM.DSN	OK	0.736335	0	#NAME?	#NAME?	5e-05	0.000976962	yes
vab-15	vab-15	vab-15	chrX:9847232-9849055	ref.DSN	NSM.DSN	OK	3.9099	0	#NAME?	#NAME?	5e-05	0.000976962	yes
vamp-8	vamp-8	vamp-8	chrIV:13860423-13861363	ref.DSN	NSM.DSN	OK	5.96307	0	#NAME?	#NAME?	5e-05	0.000976962	yes
wago-4	wago-4	wago-4	chrII:12919507-12922863	ref.DSN	NSM.DSN	OK	0.500556	0	#NAME?	#NAME?	5e-05	0.000976962	yes
wht-1	wht-1	wht-1	chrIII:6084706-6087404	ref.DSN	NSM.DSN	OK	0.514806	0	#NAME?	#NAME?	5e-05	0.000976962	yes
xtr-2	xtr-2	xtr-2	chrX:12315471-12317605	ref.DSN	NSM.DSN	OK	1.17545	0	#NAME?	#NAME?	5e-05	0.000976962	yes
zhit-1	zhit-1	zhit-1	chrV:5595729-5596460	ref.DSN	NSM.DSN	OK	1.97308	0	#NAME?	#NAME?	5e-05	0.000976962	yes
B0393.3	B0393.3	B0393.3	chrIII:4757269-4759509	ref.DSN	NSM.DSN	OK	0.555933	0	#NAME?	#NAME?	0.0001	0.00167828	yes
B0403.3	B0403.3	B0403.3	chrX:7061804-7063281	ref.DSN	NSM.DSN	OK	1.50079	0	#NAME?	#NAME?	0.0001	0.00167828	yes
C01H6.4	C01H6.4	C01H6.4	chrI:7210590-7212438	ref.DSN	NSM.DSN	OK	0.707772	0	#NAME?	#NAME?	0.0001	0.00167828	yes
C16B8.2	C16B8.2	C16B8.2	chrX:3961909-3966374	ref.DSN	NSM.DSN	OK	0.294119	0	#NAME?	#NAME?	0.0001	0.00167828	yes
C25E10.11	C25E10.11	C25E10.11	chrV:9057626-9058310	ref.DSN	NSM.DSN	OK	2.69706	0	#NAME?	#NAME?	0.0001	0.00167828	yes
C26B9.3	C26B9.3	C26B9.3	chrX:5338311-5340031	ref.DSN	NSM.DSN	OK	1.07143	0	#NAME?	#NAME?	0.0001	0.00167828	yes
C27H5.6	C27H5.6	C27H5.6	chrII:7185325-7187169	ref.DSN	NSM.DSN	OK	1.05905	0	#NAME?	#NAME?	0.0001	0.00167828	yes
C29F5.3	C29F5.3	C29F5.3	chrII:6290620-6292493	ref.DSN	NSM.DSN	OK	0.440212	0	#NAME?	#NAME?	0.0001	0.00167828	yes
C34E7.3	C34E7.3	C34E7.3	chrX:12930265-12931955	ref.DSN	NSM.DSN	OK	0.653472	0	#NAME?	#NAME?	0.0001	0.00167828	yes
C44H4.6	C44H4.6	C44H4.6	chrX:14596407-14599090	ref.DSN	NSM.DSN	OK	0.890799	0	#NAME?	#NAME?	0.0001	0.00167828	yes
C45G9.11	C45G9.11	C45G9.11	chrIII:5063955-5068687	ref.DSN	NSM.DSN	OK	0.606916	0	#NAME?	#NAME?	0.0001	0.00167828	yes
C50F4.10	C50F4.10	C50F4.10	chrV:9530025-9531476	ref.DSN	NSM.DSN	OK	0.502359	0	#NAME?	#NAME?	0.0001	0.00167828	yes
D1086.1	D1086.1	D1086.1	chrV:14098894-14100274	ref.DSN	NSM.DSN	OK	4.51275	0	#NAME?	#NAME?	0.0001	0.00167828	yes
F01D5.1	F01D5.1	F01D5.1	chrII:13996900-13997497	ref.DSN	NSM.DSN	OK	5.28962	0	#NAME?	#NAME?	0.0001	0.00167828	yes
F11D11.3	F11D11.3	F11D11.3	chrV:18757953-18760241	ref.DSN	NSM.DSN	OK	0.63448	0	#NAME?	#NAME?	0.0001	0.00167828	yes
F26G1.10	F26G1.10	F26G1.10	chrII:4774379-4774879	ref.DSN	NSM.DSN	OK	3.86866	0	#NAME?	#NAME?	0.0001	0.00167828	yes
F45D11.1	F45D11.1	F45D11.1	chrII:1022078-1022864	ref.DSN	NSM.DSN	OK	1.20702	0	#NAME?	#NAME?	0.0001	0.00167828	yes
K02E7.6	K02E7.6	K02E7.6	chrII:1057218-1058659	ref.DSN	NSM.DSN	OK	1.18737	0	#NAME?	#NAME?	0.0001	0.00167828	yes
K04D7.6	K04D7.6	K04D7.6	chrIV:10204205-10205953	ref.DSN	NSM.DSN	OK	0.923344	0	#NAME?	#NAME?	0.0001	0.00167828	yes
K08F4.3	K08F4.3	K08F4.3	chrIV:10129371-10130112	ref.DSN	NSM.DSN	OK	1.27439	0	#NAME?	#NAME?	0.0001	0.00167828	yes
R08A2.2	R08A2.2	R08A2.2	chrV:14714230-14715664	ref.DSN	NSM.DSN	OK	0.406745	0	#NAME?	#NAME?	0.0001	0.00167828	yes
R08A2.7	R08A2.7	R08A2.7	chrV:14723326-14724560	ref.DSN	NSM.DSN	OK	2.51255	0	#NAME?	#NAME?	0.0001	0.00167828	yes
T02C12.2	T02C12.2	T02C12.2	chrIII:4020136-4021754	ref.DSN	NSM.DSN	OK	0.706023	0	#NAME?	#NAME?	0.0001	0.00167828	yes
T06E6.15	T06E6.15	T06E6.15	chrV:15398921-15399774	ref.DSN	NSM.DSN	OK	0.59385	0	#NAME?	#NAME?	0.0001	0.00167828	yes
T07D10.3	T07D10.3	T07D10.3	chrI:12626731-12628987	ref.DSN	NSM.DSN	OK	1.94584	0	#NAME?	#NAME?	0.0001	0.00167828	yes
T07G12.5	T07G12.5	T07G12.5	chrIV:10541517-10544989	ref.DSN	NSM.DSN	OK	1.51239	0	#NAME?	#NAME?	0.0001	0.00167828	yes
Y43F8C.4	Y43F8C.4	Y43F8C.4	chrV:19625031-19630594	ref.DSN	NSM.DSN	OK	0.682998	0	#NAME?	#NAME?	0.0001	0.00167828	yes
Y53F4B.20	Y53F4B.20	Y53F4B.20	chrII:15084399-15089576	ref.DSN	NSM.DSN	OK	0.490486	0	#NAME?	#NAME?	0.0001	0.00167828	yes
ZK1240.9	ZK1240.9	ZK1240.9	chrII:2318225-2319749	ref.DSN	NSM.DSN	OK	1.09017	0	#NAME?	#NAME?	0.0001	0.00167828	yes
E01G6.3	E01G6.3	E01G6.3	chrX:12241664-12244407	ref.DSN	NSM.DSN	OK	0.339635	0	#NAME?	#NAME?	0.0001	0.00167828	yes
E04F6.2	E04F6.2	E04F6.2	chrII:7200569-7201812	ref.DSN	NSM.DSN	OK	1.45281	0	#NAME?	#NAME?	0.0001	0.00167828	yes
F08A8.4	F08A8.4	F08A8.4	chrI:12951128-12953917	ref.DSN	NSM.DSN	OK	0.334366	0	#NAME?	#NAME?	0.0001	0.00167828	yes
F08C6.5	F08C6.5	F08C6.5	chrX:7560082-7561904	ref.DSN	NSM.DSN	OK	1.43827	0	#NAME?	#NAME?	0.0001	0.00167828	yes
F10C1.9	F10C1.9	F10C1.9	chrII:5743105-5744380	ref.DSN	NSM.DSN	OK	2.04608	0	#NAME?	#NAME?	0.0001	0.00167828	yes
F11E6.7	F11E6.7	F11E6.7	chrIV:17457938-17461233	ref.DSN	NSM.DSN	OK	0.339463	0	#NAME?	#NAME?	0.0001	0.00167828	yes
F13B6.2	F13B6.2	F13B6.2	chrIV:7458949-7460280	ref.DSN	NSM.DSN	OK	0.389698	0	#NAME?	#NAME?	0.0001	0.00167828	yes
F16F9.3	F16F9.3	F16F9.3	chrX:8457673-8459671	ref.DSN	NSM.DSN	OK	1.90786	0	#NAME?	#NAME?	0.0001	0.00167828	yes
F19C7.2	F19C7.2	F19C7.2	chrIV:4599946-4602715	ref.DSN	NSM.DSN	OK	0.554828	0	#NAME?	#NAME?	0.0001	0.00167828	yes
F27C8.2	F27C8.2	F27C8.2	chrIV:9597130-9598662	ref.DSN	NSM.DSN	OK	1.09127	0	#NAME?	#NAME?	0.0001	0.00167828	yes
F32A5.9	F32A5.9	F32A5.9	chrII:7258347-7258788	ref.DSN	NSM.DSN	OK	5.37279	0	#NAME?	#NAME?	0.0001	0.00167828	yes
F35C8.1	F35C8.1	F35C8.1	chrX:5377574-5379321	ref.DSN	NSM.DSN	OK	0.74466	0	#NAME?	#NAME?	0.0001	0.00167828	yes
F44E7.5	F44E7.5	F44E7.5	chrV:5779007-5780759	ref.DSN	NSM.DSN	OK	0.414389	0	#NAME?	#NAME?	0.0001	0.00167828	yes
F44F4.3	F44F4.3	F44F4.3	chrII:10884668-10885818	ref.DSN	NSM.DSN	OK	1.02103	0	#NAME?	#NAME?	0.0001	0.00167828	yes
F46B6.9	F46B6.9	F46B6.9	chrV:9796863-9798050	ref.DSN	NSM.DSN	OK	1.15588	0	#NAME?	#NAME?	0.0001	0.00167828	yes
F55C12.6	F55C12.6	F55C12.6	chrII:5874484-5876079	ref.DSN	NSM.DSN	OK	0.532584	0	#NAME?	#NAME?	0.0001	0.00167828	yes
F58A6.1	F58A6.1	F58A6.1	chrII:5142918-5143941	ref.DSN	NSM.DSN	OK	2.61475	0	#NAME?	#NAME?	0.0001	0.00167828	yes
H14N18.2	H14N18.2	H14N18.2	chrV:8932616-8934243	ref.DSN	NSM.DSN	OK	0.574446	0	#NAME?	#NAME?	0.0001	0.00167828	yes
H20J04.9	H20J04.9	H20J04.9	chrII:4351201-4353075	ref.DSN	NSM.DSN	OK	0.77066	0	#NAME?	#NAME?	0.0001	0.00167828	yes
H23N18.6	H23N18.6	H23N18.6	chrV:4913153-4914959	ref.DSN	NSM.DSN	OK	3.27997	0	#NAME?	#NAME?	0.0001	0.00167828	yes
K04C2.7	K04C2.7	K04C2.7	chrIII:6882200-6883629	ref.DSN	NSM.DSN	OK	1.43304	0	#NAME?	#NAME?	0.0001	0.00167828	yes
M02D8.7	M02D8.7	M02D8.7	chrX:8740736-8742844	ref.DSN	NSM.DSN	OK	0.827694	0	#NAME?	#NAME?	0.0001	0.00167828	yes
R05D7.2	R05D7.2	R05D7.2	chrI:12165719-12168013	ref.DSN	NSM.DSN	OK	0.594374	0	#NAME?	#NAME?	0.0001	0.00167828	yes
R186.1	R186.1	R186.1	chrV:12961709-12963304	ref.DSN	NSM.DSN	OK	0.962686	0	#NAME?	#NAME?	0.0001	0.00167828	yes
T05A1.5	T05A1.5	T05A1.5	chrIV:9546341-9559683	ref.DSN	NSM.DSN	OK	1.30212	0	#NAME?	#NAME?	0.0001	0.00167828	yes
T05A10.6	T05A10.6	T05A10.6	chrX:10792930-10794622	ref.DSN	NSM.DSN	OK	7.03611	0	#NAME?	#NAME?	0.0001	0.00167828	yes
T10G3.3	T10G3.3	T10G3.3	chrV:13487115-13489612	ref.DSN	NSM.DSN	OK	1.36174	0	#NAME?	#NAME?	0.0001	0.00167828	yes
T16G1.5	T16G1.5	T16G1.5	chrV:12937640-12939280	ref.DSN	NSM.DSN	OK	0.463642	0	#NAME?	#NAME?	0.0001	0.00167828	yes
T21D12.12	T21D12.12	T21D12.12	chrIV:266450-268271	ref.DSN	NSM.DSN	OK	2.82452	0	#NAME?	#NAME?	0.0001	0.00167828	yes
VZC374L.1	VZC374L.1	VZC374L.1	chrX:10031093-10032935	ref.DSN	NSM.DSN	OK	0.604419	0	#NAME?	#NAME?	0.0001	0.00167828	yes
Y34F4.4	Y34F4.4	Y34F4.4	chrIII:1023271-1024533	ref.DSN	NSM.DSN	OK	1.92563	0	#NAME?	#NAME?	0.0001	0.00167828	yes
Y49A10A.1	Y49A10A.1	Y49A10A.1	chrX:10358433-10360415	ref.DSN	NSM.DSN	OK	0.325766	0	#NAME?	#NAME?	0.0001	0.00167828	yes
Y62H9A.14	Y62H9A.14	Y62H9A.14	chrX:11921183-11923049	ref.DSN	NSM.DSN	OK	0.912295	0	#NAME?	#NAME?	0.0001	0.00167828	yes
ZC410.3	ZC410.3	ZC410.3	chrIV:9076578-9078468	ref.DSN	NSM.DSN	OK	0.655703	0	#NAME?	#NAME?	0.0001	0.00167828	yes
ZK1193.4	ZK1193.4	ZK1193.4	chrX:422890-425626	ref.DSN	NSM.DSN	OK	0.694322	0	#NAME?	#NAME?	0.0001	0.00167828	yes
amt-1	amt-1	amt-1	chrX:4571441-4573785	ref.DSN	NSM.DSN	OK	0.436339	0	#NAME?	#NAME?	0.0001	0.00167828	yes
ccpp-6	ccpp-6	ccpp-6	chrII:5384186-5387300	ref.DSN	NSM.DSN	OK	0.520339	0	#NAME?	#NAME?	0.0001	0.00167828	yes
clec-201	clec-201	clec-201	chrIV:17358866-17360598	ref.DSN	NSM.DSN	OK	0.622609	0	#NAME?	#NAME?	0.0001	0.00167828	yes
clx-1	clx-1	clx-1	chrIV:7734635-7736312	ref.DSN	NSM.DSN	OK	0.632974	0	#NAME?	#NAME?	0.0001	0.00167828	yes
col-153	col-153	col-153	chrV:10949993-10951677	ref.DSN	NSM.DSN	OK	1.45029	0	#NAME?	#NAME?	0.0001	0.00167828	yes
crn-6	crn-6	crn-6	chrIII:9367188-9370200	ref.DSN	NSM.DSN	OK	0.409682	0	#NAME?	#NAME?	0.0001	0.00167828	yes
cut-4	cut-4	cut-4	chrII:10436083-10439764	ref.DSN	NSM.DSN	OK	0.369832	0	#NAME?	#NAME?	0.0001	0.00167828	yes
cyp-34A5	cyp-34A5	cyp-34A5	chrV:3955750-3957667	ref.DSN	NSM.DSN	OK	0.620791	0	#NAME?	#NAME?	0.0001	0.00167828	yes
cyp-35B1	cyp-35B1	cyp-35B1	chrV:3939111-3941169	ref.DSN	NSM.DSN	OK	0.342153	0	#NAME?	#NAME?	0.0001	0.00167828	yes
cyp-44A1	cyp-44A1	cyp-44A1	chrII:5504029-5505880	ref.DSN	NSM.DSN	OK	0.780975	0	#NAME?	#NAME?	0.0001	0.00167828	yes
drr-1	drr-1	drr-1	chrII:13495045-13495722	ref.DSN	NSM.DSN	OK	2.24958	0	#NAME?	#NAME?	0.0001	0.00167828	yes
fbxa-163	fbxa-163	fbxa-163	chrII:1609322-1610722	ref.DSN	NSM.DSN	OK	0.664294	0	#NAME?	#NAME?	0.0001	0.00167828	yes
fbxa-166	fbxa-166	fbxa-166	chrII:1616945-1619011	ref.DSN	NSM.DSN	OK	0.635926	0	#NAME?	#NAME?	0.0001	0.00167828	yes
fbxa-190	fbxa-190	fbxa-190	chrX:1372021-1374547	ref.DSN	NSM.DSN	OK	0.547676	0	#NAME?	#NAME?	0.0001	0.00167828	yes
fbxa-219	fbxa-219	fbxa-219	chrIII:2291442-2294113	ref.DSN	NSM.DSN	OK	0.752235	0	#NAME?	#NAME?	0.0001	0.00167828	yes
fbxa-29	fbxa-29	fbxa-29	chrIII:1272535-1273668	ref.DSN	NSM.DSN	OK	0.853237	0	#NAME?	#NAME?	0.0001	0.00167828	yes
fbxa-31	fbxa-31	fbxa-31	chrIII:1269621-1271377	ref.DSN	NSM.DSN	OK	0.529511	0	#NAME?	#NAME?	0.0001	0.00167828	yes
glb-13	glb-13	glb-13	chrX:12374466-12378282	ref.DSN	NSM.DSN	OK	0.85966	0	#NAME?	#NAME?	0.0001	0.00167828	yes
gpa-3	gpa-3	gpa-3	chrV:9357710-9359726	ref.DSN	NSM.DSN	OK	0.678562	0	#NAME?	#NAME?	0.0001	0.00167828	yes
gpa-6	gpa-6	gpa-6	chrX:13191176-13193886	ref.DSN	NSM.DSN	OK	1.13717	0	#NAME?	#NAME?	0.0001	0.00167828	yes
gst-35	gst-35	gst-35	chrII:15183831-15185301	ref.DSN	NSM.DSN	OK	1.04066	0	#NAME?	#NAME?	0.0001	0.00167828	yes
him-10	him-10	him-10	chrIII:5803219-5804949	ref.DSN	NSM.DSN	OK	0.433301	0	#NAME?	#NAME?	0.0001	0.00167828	yes
hlh-4	hlh-4	hlh-4	chrIII:9737403-9738754	ref.DSN	NSM.DSN	OK	1.82068	0	#NAME?	#NAME?	0.0001	0.00167828	yes
hop-1	hop-1	hop-1	chrI:4208593-4210342	ref.DSN	NSM.DSN	OK	0.577162	0	#NAME?	#NAME?	0.0001	0.00167828	yes
htp-2	htp-2	htp-2	chrIV:6419517-6420716	ref.DSN	NSM.DSN	OK	0.801044	0	#NAME?	#NAME?	0.0001	0.00167828	yes
lgc-21	lgc-21	lgc-21	chrX:14064364-14067915	ref.DSN	NSM.DSN	OK	0.604307	0	#NAME?	#NAME?	0.0001	0.00167828	yes
lgc-29	lgc-29	lgc-29	chrV:4139024-4143106	ref.DSN	NSM.DSN	OK	0.449405	0	#NAME?	#NAME?	0.0001	0.00167828	yes
math-18	math-18	math-18	chrII:2154016-2155056	ref.DSN	NSM.DSN	OK	0.47473	0	#NAME?	#NAME?	0.0001	0.00167828	yes
memb-2	memb-2	memb-2	chrV:5618332-5619180	ref.DSN	NSM.DSN	OK	1.48114	0	#NAME?	#NAME?	0.0001	0.00167828	yes
nex-3	nex-3	nex-3	chrIII:4442064-4444091	ref.DSN	NSM.DSN	OK	1.16847	0	#NAME?	#NAME?	0.0001	0.00167828	yes
nhr-209	nhr-209	nhr-209	chrV:12098368-12100009	ref.DSN	NSM.DSN	OK	1.36463	0	#NAME?	#NAME?	0.0001	0.00167828	yes
nhr-258	nhr-258	nhr-258	chrIV:8045031-8046950	ref.DSN	NSM.DSN	OK	0.576068	0	#NAME?	#NAME?	0.0001	0.00167828	yes
nlp-31	nlp-31	nlp-31	chrV:3980162-3980507	ref.DSN	NSM.DSN	OK	29.2296	0	#NAME?	#NAME?	0.0001	0.00167828	yes
nmur-2	nmur-2	nmur-2	chrII:123397-125002	ref.DSN	NSM.DSN	OK	0.496577	0	#NAME?	#NAME?	0.0001	0.00167828	yes
prx-12	prx-12	prx-12	chrX:11393236-11394504	ref.DSN	NSM.DSN	OK	1.35378	0	#NAME?	#NAME?	0.0001	0.00167828	yes
rhr-2	rhr-2	rhr-2	chrV:11727961-11730141	ref.DSN	NSM.DSN	OK	0.415462	0	#NAME?	#NAME?	0.0001	0.00167828	yes
srh-120	srh-120	srh-120	chrV:17395648-17398009	ref.DSN	NSM.DSN	OK	0.397567	0	#NAME?	#NAME?	0.0001	0.00167828	yes
srh-40	srh-40	srh-40	chrIII:6610768-6612210	ref.DSN	NSM.DSN	OK	0.692157	0	#NAME?	#NAME?	0.0001	0.00167828	yes
srx-19	srx-19	srx-19	chrIV:6873313-6874763	ref.DSN	NSM.DSN	OK	0.696878	0	#NAME?	#NAME?	0.0001	0.00167828	yes
syp-3	syp-3	syp-3	chrI:8663227-8664108	ref.DSN	NSM.DSN	OK	1.42022	0	#NAME?	#NAME?	0.0001	0.00167828	yes
tpst-2	tpst-2	tpst-2	chrIII:771572-772699	ref.DSN	NSM.DSN	OK	1.24046	0	#NAME?	#NAME?	0.0001	0.00167828	yes
tsp-1	tsp-1	tsp-1	chrIII:8238067-8239326	ref.DSN	NSM.DSN	OK	1.51857	0	#NAME?	#NAME?	0.0001	0.00167828	yes
ttr-23	ttr-23	ttr-23	chrV:10589187-10589835	ref.DSN	NSM.DSN	OK	5.49052	0	#NAME?	#NAME?	0.0001	0.00167828	yes
AH10.3	AH10.3	AH10.3	chrV:14144014-14145352	ref.DSN	NSM.DSN	OK	1.48067	0	#NAME?	#NAME?	0.00015	0.00233656	yes
C07B5.3	C07B5.3	C07B5.3	chrX:9522587-9523116	ref.DSN	NSM.DSN	OK	4.93798	0	#NAME?	#NAME?	0.00015	0.00233656	yes
C18G1.6	C18G1.6	C18G1.6	chrV:4750592-4753726	ref.DSN	NSM.DSN	OK	0.316679	0	#NAME?	#NAME?	0.00015	0.00233656	yes
C27B7.6	C27B7.6	C27B7.6	chrIV:8903233-8906141	ref.DSN	NSM.DSN	OK	0.357829	0	#NAME?	#NAME?	0.00015	0.00233656	yes
C44B7.12	C44B7.12	C44B7.12	chrII:6892103-6893591	ref.DSN	NSM.DSN	OK	0.546481	0	#NAME?	#NAME?	0.00015	0.00233656	yes
C45E5.4	C45E5.4	C45E5.4	chrIV:5735049-5736910	ref.DSN	NSM.DSN	OK	2.2686	0	#NAME?	#NAME?	0.00015	0.00233656	yes
C49H3.3	C49H3.3	C49H3.3	chrIV:7924379-7924874	ref.DSN	NSM.DSN	OK	7.91118	0	#NAME?	#NAME?	0.00015	0.00233656	yes
C01B10.4	C01B10.4	C01B10.4	chrIV:6628366-6631728	ref.DSN	NSM.DSN	OK	0.303584	0	#NAME?	#NAME?	0.00015	0.00233656	yes
C06H5.6	C06H5.6	C06H5.6	chrV:17879904-17888937	ref.DSN	NSM.DSN	OK	0.3849	0	#NAME?	#NAME?	0.00015	0.00233656	yes
F20G2.5	F20G2.5	F20G2.5	chrV:13771580-13773652	ref.DSN	NSM.DSN	OK	0.402003	0	#NAME?	#NAME?	0.00015	0.00233656	yes
H04M03.3	H04M03.3	H04M03.3	chrIV:5891582-5893201	ref.DSN	NSM.DSN	OK	0.708274	0	#NAME?	#NAME?	0.00015	0.00233656	yes
K07A1.1	K07A1.1	K07A1.1	chrI:9582757-9583453	ref.DSN	NSM.DSN	OK	1.54397	0	#NAME?	#NAME?	0.00015	0.00233656	yes
R13D7.2	R13D7.2	R13D7.2	chrV:7409889-7411176	ref.DSN	NSM.DSN	OK	0.401786	0	#NAME?	#NAME?	0.00015	0.00233656	yes
Y116A8C.40	Y116A8C.40	Y116A8C.40	chrIV:17144318-17150816	ref.DSN	NSM.DSN	OK	0.610825	0	#NAME?	#NAME?	0.00015	0.00233656	yes
Y57G11B.97	Y57G11B.97	Y57G11B.97	chrIV:14570226-14572605	ref.DSN	NSM.DSN	OK	1.0539	0	#NAME?	#NAME?	0.00015	0.00233656	yes
F02C12.4	F02C12.4	F02C12.4	chrX:13391880-13395003	ref.DSN	NSM.DSN	OK	0.564669	0	#NAME?	#NAME?	0.00015	0.00233656	yes
F28F5.6	F28F5.6	F28F5.6	chrIII:6817417-6819313	ref.DSN	NSM.DSN	OK	2.30072	0	#NAME?	#NAME?	0.00015	0.00233656	yes
F28H7.3	F28H7.3	F28H7.3	chrV:10749647-10750681	ref.DSN	NSM.DSN	OK	0.717556	0	#NAME?	#NAME?	0.00015	0.00233656	yes
F41G3.21	F41G3.21	F41G3.21	chrII:6752408-6752871	ref.DSN	NSM.DSN	OK	1.90279	0	#NAME?	#NAME?	0.00015	0.00233656	yes
F43G9.2	F43G9.2	F43G9.2	chrI:8609924-8610770	ref.DSN	NSM.DSN	OK	0.837051	0	#NAME?	#NAME?	0.00015	0.00233656	yes
F48G7.4	F48G7.4	F48G7.4	chrV:619460-621504	ref.DSN	NSM.DSN	OK	0.699639	0	#NAME?	#NAME?	0.00015	0.00233656	yes
F53H4.3	F53H4.3	F53H4.3	chrX:15885646-15887517	ref.DSN	NSM.DSN	OK	0.77737	0	#NAME?	#NAME?	0.00015	0.00233656	yes
F53H8.3	F53H8.3	F53H8.3	chrX:938592-942545	ref.DSN	NSM.DSN	OK	0.420747	0	#NAME?	#NAME?	0.00015	0.00233656	yes
F54B11.11	F54B11.11	F54B11.11	chrX:13578742-13581658	ref.DSN	NSM.DSN	OK	0.330278	0	#NAME?	#NAME?	0.00015	0.00233656	yes
F56C11.3	F56C11.3	F56C11.3	chrI:182138-182771	ref.DSN	NSM.DSN	OK	1.69715	0	#NAME?	#NAME?	0.00015	0.00233656	yes
R08E5.1	R08E5.1	R08E5.1	chrV:3769885-3771065	ref.DSN	NSM.DSN	OK	1.6535	0	#NAME?	#NAME?	0.00015	0.00233656	yes
R11D1.7	R11D1.7	R11D1.7	chrV:12720040-12722710	ref.DSN	NSM.DSN	OK	0.540371	0	#NAME?	#NAME?	0.00015	0.00233656	yes
T09B9.1	T09B9.1	T09B9.1	chrX:9757258-9758978	ref.DSN	NSM.DSN	OK	0.51121	0	#NAME?	#NAME?	0.00015	0.00233656	yes
Y54F10BM.13	Y54F10BM.13	Y54F10BM.13	chrIII:2329723-2331026	ref.DSN	NSM.DSN	OK	0.914705	0	#NAME?	#NAME?	0.00015	0.00233656	yes
Y67D2.4	Y67D2.4	Y67D2.4	chrIII:1533884-1538120	ref.DSN	NSM.DSN	OK	0.559115	0	#NAME?	#NAME?	0.00015	0.00233656	yes
ZC132.9	ZC132.9	ZC132.9	chrV:4317905-4319822	ref.DSN	NSM.DSN	OK	1.46458	0	#NAME?	#NAME?	0.00015	0.00233656	yes
ZC395.5	ZC395.5	ZC395.5	chrIII:5267831-5268456	ref.DSN	NSM.DSN	OK	19.849	0	#NAME?	#NAME?	0.00015	0.00233656	yes
ZK1058.5	ZK1058.5	ZK1058.5	chrIII:3920680-3921686	ref.DSN	NSM.DSN	OK	0.752823	0	#NAME?	#NAME?	0.00015	0.00233656	yes
acp-2	acp-2	acp-2	chrII:8429999-8431862	ref.DSN	NSM.DSN	OK	0.499984	0	#NAME?	#NAME?	0.00015	0.00233656	yes
arg-1	arg-1	arg-1	chrX:1786901-1788400	ref.DSN	NSM.DSN	OK	0.591571	0	#NAME?	#NAME?	0.00015	0.00233656	yes
clec-185	clec-185	clec-185	chrIV:12438655-12443012	ref.DSN	NSM.DSN	OK	0.311804	0	#NAME?	#NAME?	0.00015	0.00233656	yes
cyp-33E2	cyp-33E2	cyp-33E2	chrIV:8612566-8614601	ref.DSN	NSM.DSN	OK	0.537213	0	#NAME?	#NAME?	0.00015	0.00233656	yes
dct-14	dct-14	dct-14	chrV:20500021-20500463	ref.DSN	NSM.DSN	OK	3.13563	0	#NAME?	#NAME?	0.00015	0.00233656	yes
egg-2	egg-2	egg-2	chrIII:7058581-7060520	ref.DSN	NSM.DSN	OK	0.287902	0	#NAME?	#NAME?	0.00015	0.00233656	yes
fbxa-98	fbxa-98	fbxa-98	chrIV:13633474-13635118	ref.DSN	NSM.DSN	OK	1.68083	0	#NAME?	#NAME?	0.00015	0.00233656	yes
fil-1	fil-1	fil-1	chrV:14993913-14995036	ref.DSN	NSM.DSN	OK	0.933582	0	#NAME?	#NAME?	0.00015	0.00233656	yes
fut-2	fut-2	fut-2	chrV:6573965-6575780	ref.DSN	NSM.DSN	OK	1.46124	0	#NAME?	#NAME?	0.00015	0.00233656	yes
gba-2	gba-2	gba-2	chrII:2182522-2186426	ref.DSN	NSM.DSN	OK	0.429879	0	#NAME?	#NAME?	0.00015	0.00233656	yes
gst-9	gst-9	gst-9	chrII:4891582-4893480	ref.DSN	NSM.DSN	OK	1.13876	0	#NAME?	#NAME?	0.00015	0.00233656	yes
gstk-1	gstk-1	gstk-1	chrII:9656689-9657603	ref.DSN	NSM.DSN	OK	0.921022	0	#NAME?	#NAME?	0.00015	0.00233656	yes
hmit-1.1	hmit-1.1	hmit-1.1	chrV:18516851-18523668	ref.DSN	NSM.DSN	OK	0.395061	0	#NAME?	#NAME?	0.00015	0.00233656	yes
kbp-5	kbp-5	kbp-5	chrI:10687358-10687911	ref.DSN	NSM.DSN	OK	2.87792	0	#NAME?	#NAME?	0.00015	0.00233656	yes
nxf-2	nxf-2	nxf-2	chrV:14416274-14417780	ref.DSN	NSM.DSN	OK	0.613829	0	#NAME?	#NAME?	0.00015	0.00233656	yes
set-32	set-32	set-32	chrI:9519249-9521182	ref.DSN	NSM.DSN	OK	0.382882	0	#NAME?	#NAME?	0.00015	0.00233656	yes
spp-22	spp-22	spp-22	chrX:7211663-7213855	ref.DSN	NSM.DSN	OK	2.53535	0	#NAME?	#NAME?	0.00015	0.00233656	yes
srd-39	srd-39	srd-39	chrX:13298924-13300454	ref.DSN	NSM.DSN	OK	0.462335	0	#NAME?	#NAME?	0.00015	0.00233656	yes
srw-71	srw-71	srw-71	chrV:7429664-7430993	ref.DSN	NSM.DSN	OK	0.46535	0	#NAME?	#NAME?	0.00015	0.00233656	yes
toca-2	toca-2	toca-2	chrIII:13755897-13759247	ref.DSN	NSM.DSN	OK	0.333217	0	#NAME?	#NAME?	0.00015	0.00233656	yes
tsp-2	tsp-2	tsp-2	chrIII:8236912-8237802	ref.DSN	NSM.DSN	OK	0.943841	0	#NAME?	#NAME?	0.00015	0.00233656	yes
C32E8.6	C32E8.6	C32E8.6	chrI:3774717-3777298	ref.DSN	NSM.DSN	OK	1.23141	0	#NAME?	#NAME?	0.0002	0.00297741	yes
C44C1.5	C44C1.5	C44C1.5	chrX:975736-977999	ref.DSN	NSM.DSN	OK	0.367968	0	#NAME?	#NAME?	0.0002	0.00297741	yes
C17C3.3	C17C3.3	C17C3.3	chrII:5561745-5563295	ref.DSN	NSM.DSN	OK	0.633299	0	#NAME?	#NAME?	0.0002	0.00297741	yes
C31B8.7	C31B8.7	C31B8.7	chrV:2900445-2903308	ref.DSN	NSM.DSN	OK	0.387494	0	#NAME?	#NAME?	0.0002	0.00297741	yes
C44H9.6	C44H9.6	C44H9.6	chrV:12842548-12844788	ref.DSN	NSM.DSN	OK	0.592746	0	#NAME?	#NAME?	0.0002	0.00297741	yes
F35E12.5	F35E12.5	F35E12.5	chrV:13737078-13738458	ref.DSN	NSM.DSN	OK	0.56591	0	#NAME?	#NAME?	0.0002	0.00297741	yes
T02B11.6	T02B11.6	T02B11.6	chrV:884922-889275	ref.DSN	NSM.DSN	OK	0.363384	0	#NAME?	#NAME?	0.0002	0.00297741	yes
T16H12.11	T16H12.11	T16H12.11	chrIII:10087313-10088454	ref.DSN	NSM.DSN	OK	0.487268	0	#NAME?	#NAME?	0.0002	0.00297741	yes
F01F1.15	F01F1.15	F01F1.15	chrIII:5868680-5869484	ref.DSN	NSM.DSN	OK	1.30039	0	#NAME?	#NAME?	0.0002	0.00297741	yes
F08A7.1	F08A7.1	F08A7.1	chrIV:17440689-17442088	ref.DSN	NSM.DSN	OK	0.852203	0	#NAME?	#NAME?	0.0002	0.00297741	yes
H20E11.1	H20E11.1	H20E11.1	chrIV:6830222-6833228	ref.DSN	NSM.DSN	OK	0.506952	0	#NAME?	#NAME?	0.0002	0.00297741	yes
K02C4.2	K02C4.2	K02C4.2	chrII:8075727-8076669	ref.DSN	NSM.DSN	OK	1.0076	0	#NAME?	#NAME?	0.0002	0.00297741	yes
K11D12.11	K11D12.11	K11D12.11	chrV:5036635-5038399	ref.DSN	NSM.DSN	OK	1.51655	0	#NAME?	#NAME?	0.0002	0.00297741	yes
T19D12.9	T19D12.9	T19D12.9	chrII:6652377-6654315	ref.DSN	NSM.DSN	OK	0.306798	0	#NAME?	#NAME?	0.0002	0.00297741	yes
acr-9	acr-9	acr-9	chrX:13642451-13646698	ref.DSN	NSM.DSN	OK	0.395758	0	#NAME?	#NAME?	0.0002	0.00297741	yes
arrd-24	arrd-24	arrd-24	chrX:13979170-13980437	ref.DSN	NSM.DSN	OK	0.539452	0	#NAME?	#NAME?	0.0002	0.00297741	yes
dyla-1	dyla-1	dyla-1	chrX:16841031-16842845	ref.DSN	NSM.DSN	OK	0.805406	0	#NAME?	#NAME?	0.0002	0.00297741	yes
ech-9	ech-9	ech-9	chrIV:10233613-10235288	ref.DSN	NSM.DSN	OK	0.443904	0	#NAME?	#NAME?	0.0002	0.00297741	yes
fil-2	fil-2	fil-2	chrV:6278987-6280129	ref.DSN	NSM.DSN	OK	0.450326	0	#NAME?	#NAME?	0.0002	0.00297741	yes
flp-8	flp-8	flp-8	chrX:14881468-14882048	ref.DSN	NSM.DSN	OK	2.44172	0	#NAME?	#NAME?	0.0002	0.00297741	yes
glb-28	glb-28	glb-28	chrX:15314914-15317149	ref.DSN	NSM.DSN	OK	1.13955	0	#NAME?	#NAME?	0.0002	0.00297741	yes
gln-5	gln-5	gln-5	chrIV:17272344-17273596	ref.DSN	NSM.DSN	OK	0.519101	0	#NAME?	#NAME?	0.0002	0.00297741	yes
gmeb-4	gmeb-4	gmeb-4	chrIV:12452261-12454058	ref.DSN	NSM.DSN	OK	0.406147	0	#NAME?	#NAME?	0.0002	0.00297741	yes
lgc-23	lgc-23	lgc-23	chrX:12065235-12067316	ref.DSN	NSM.DSN	OK	0.373236	0	#NAME?	#NAME?	0.0002	0.00297741	yes
nhr-16	nhr-16	nhr-16	chrII:4438911-4440825	ref.DSN	NSM.DSN	OK	0.539638	0	#NAME?	#NAME?	0.0002	0.00297741	yes
nhr-76	nhr-76	nhr-76	chrIV:627549-633844	ref.DSN	NSM.DSN	OK	0.323838	0	#NAME?	#NAME?	0.0002	0.00297741	yes
odr-7	odr-7	odr-7	chrX:12459000-12461571	ref.DSN	NSM.DSN	OK	0.40591	0	#NAME?	#NAME?	0.0002	0.00297741	yes
phf-30	phf-30	phf-30	chrV:8469031-8469934	ref.DSN	NSM.DSN	OK	1.14119	0	#NAME?	#NAME?	0.0002	0.00297741	yes
pho-14	pho-14	pho-14	chrII:1097972-1100819	ref.DSN	NSM.DSN	OK	0.426125	0	#NAME?	#NAME?	0.0002	0.00297741	yes
srd-23	srd-23	srd-23	chrIV:15179889-15182921	ref.DSN	NSM.DSN	OK	0.924057	0	#NAME?	#NAME?	0.0002	0.00297741	yes
srg-34	srg-34	srg-34	chrV:18562191-18564853	ref.DSN	NSM.DSN	OK	0.673238	0	#NAME?	#NAME?	0.0002	0.00297741	yes
try-5	try-5	try-5	chrV:9347036-9348627	ref.DSN	NSM.DSN	OK	0.673942	0	#NAME?	#NAME?	0.0002	0.00297741	yes
ttr-40	ttr-40	ttr-40	chrV:9354544-9355442	ref.DSN	NSM.DSN	OK	2.28253	0	#NAME?	#NAME?	0.0002	0.00297741	yes
C02F12.9	C02F12.9	C02F12.9	chrX:3696916-3700794	ref.DSN	NSM.DSN	OK	0.647687	0	#NAME?	#NAME?	0.00025	0.00358289	yes
C31E10.3	C31E10.3	C31E10.3	chrX:13986542-13988940	ref.DSN	NSM.DSN	OK	0.340677	0	#NAME?	#NAME?	0.00025	0.00358289	yes
C41C4.1	C41C4.1	C41C4.1	chrII:8105686-8106891	ref.DSN	NSM.DSN	OK	0.511245	0	#NAME?	#NAME?	0.00025	0.00358289	yes
C41G7.3	C41G7.3	C41G7.3	chrI:9517233-9518689	ref.DSN	NSM.DSN	OK	0.390811	0	#NAME?	#NAME?	0.00025	0.00358289	yes
C49A9.1	C49A9.1	C49A9.1	chrIV:6228191-6229982	ref.DSN	NSM.DSN	OK	0.458873	0	#NAME?	#NAME?	0.00025	0.00358289	yes
C33D9.8	C33D9.8	C33D9.8	chrIV:8785750-8786637	ref.DSN	NSM.DSN	OK	0.611047	0	#NAME?	#NAME?	0.00025	0.00358289	yes
C47A4.2	C47A4.2	C47A4.2	chrIV:13726944-13732567	ref.DSN	NSM.DSN	OK	2.20193	0	#NAME?	#NAME?	0.00025	0.00358289	yes
F01D5.10	F01D5.10	F01D5.10	chrII:14017890-14020871	ref.DSN	NSM.DSN	OK	0.384866	0	#NAME?	#NAME?	0.00025	0.00358289	yes
F09C6.1	F09C6.1	F09C6.1	chrV:16887394-16888456	ref.DSN	NSM.DSN	OK	0.638914	0	#NAME?	#NAME?	0.00025	0.00358289	yes
Y45F3A.1	Y45F3A.1	Y45F3A.1	chrIII:10558167-10561591	ref.DSN	NSM.DSN	OK	0.554384	0	#NAME?	#NAME?	0.00025	0.00358289	yes
Y54E2A.10	Y54E2A.10	Y54E2A.10	chrII:14791032-14792478	ref.DSN	NSM.DSN	OK	0.586636	0	#NAME?	#NAME?	0.00025	0.00358289	yes
F10E9.12	F10E9.12	F10E9.12	chrIII:8324746-8325472	ref.DSN	NSM.DSN	OK	1.95361	0	#NAME?	#NAME?	0.00025	0.00358289	yes
K04A8.2	K04A8.2	K04A8.2	chrV:6562030-6564164	ref.DSN	NSM.DSN	OK	0.463267	0	#NAME?	#NAME?	0.00025	0.00358289	yes
K09H9.7	K09H9.7	K09H9.7	chrI:3150779-3151981	ref.DSN	NSM.DSN	OK	1.46304	0	#NAME?	#NAME?	0.00025	0.00358289	yes
T04C10.3	T04C10.3	T04C10.3	chrX:14812283-14814311	ref.DSN	NSM.DSN	OK	0.344212	0	#NAME?	#NAME?	0.00025	0.00358289	yes
Y38F1A.1	Y38F1A.1	Y38F1A.1	chrII:12952484-12954644	ref.DSN	NSM.DSN	OK	0.680716	0	#NAME?	#NAME?	0.00025	0.00358289	yes
ZK686.6	ZK686.6	ZK686.6	chrIII:7771525-7772494	ref.DSN	NSM.DSN	OK	0.612252	0	#NAME?	#NAME?	0.00025	0.00358289	yes
arrd-5	arrd-5	arrd-5	chrII:9835161-9836866	ref.DSN	NSM.DSN	OK	0.41945	0	#NAME?	#NAME?	0.00025	0.00358289	yes
gbh-1	gbh-1	gbh-1	chrII:10690466-10693728	ref.DSN	NSM.DSN	OK	0.483314	0	#NAME?	#NAME?	0.00025	0.00358289	yes
irg-1	irg-1	irg-1	chrV:3523590-3524572	ref.DSN	NSM.DSN	OK	0.728013	0	#NAME?	#NAME?	0.00025	0.00358289	yes
kin-30	kin-30	kin-30	chrV:15244745-15247470	ref.DSN	NSM.DSN	OK	0.333019	0	#NAME?	#NAME?	0.00025	0.00358289	yes
ncs-7	ncs-7	ncs-7	chrX:17617750-17619382	ref.DSN	NSM.DSN	OK	0.989559	0	#NAME?	#NAME?	0.00025	0.00358289	yes
nhr-140	nhr-140	nhr-140	chrV:6987946-6989633	ref.DSN	NSM.DSN	OK	0.559463	0	#NAME?	#NAME?	0.00025	0.00358289	yes
phg-1	phg-1	phg-1	chrII:10137608-10138993	ref.DSN	NSM.DSN	OK	0.838309	0	#NAME?	#NAME?	0.00025	0.00358289	yes
prx-11	prx-11	prx-11	chrI:12971603-12972248	ref.DSN	NSM.DSN	OK	0.823281	0	#NAME?	#NAME?	0.00025	0.00358289	yes
sre-6	sre-6	sre-6	chrV:10760637-10762770	ref.DSN	NSM.DSN	OK	0.606794	0	#NAME?	#NAME?	0.00025	0.00358289	yes
srm-5	srm-5	srm-5	chrV:14335213-14336697	ref.DSN	NSM.DSN	OK	0.45921	0	#NAME?	#NAME?	0.00025	0.00358289	yes
tag-124	tag-124	tag-124	chrII:9591345-9592794	ref.DSN	NSM.DSN	OK	0.368803	0	#NAME?	#NAME?	0.00025	0.00358289	yes
C27B7.5	C27B7.5	C27B7.5	chrIV:8901647-8902947	ref.DSN	NSM.DSN	OK	0.328345	0	#NAME?	#NAME?	0.0003	0.00413207	yes
F13B6.1	F13B6.1	F13B6.1	chrIV:7456781-7458024	ref.DSN	NSM.DSN	OK	0.407359	0	#NAME?	#NAME?	0.0003	0.00413207	yes
F46C5.7	F46C5.7	F46C5.7	chrII:8839335-8840111	ref.DSN	NSM.DSN	OK	0.802454	0	#NAME?	#NAME?	0.0003	0.00413207	yes
F46F11.10	F46F11.10	F46F11.10	chrI:5623146-5624478	ref.DSN	NSM.DSN	OK	0.39135	0	#NAME?	#NAME?	0.0003	0.00413207	yes
F53A9.7	F53A9.7	F53A9.7	chrX:8716612-8716870	ref.DSN	NSM.DSN	OK	6.6347	0	#NAME?	#NAME?	0.0003	0.00413207	yes
F56F11.4	F56F11.4	F56F11.4	chrIII:2856220-2865378	ref.DSN	NSM.DSN	OK	0.383752	0	#NAME?	#NAME?	0.0003	0.00413207	yes
H01M10.2	H01M10.2	H01M10.2	chrX:2584531-2585732	ref.DSN	NSM.DSN	OK	0.614502	0	#NAME?	#NAME?	0.0003	0.00413207	yes
K01C8.7	K01C8.7	K01C8.7	chrII:8276338-8277374	ref.DSN	NSM.DSN	OK	1.5276	0	#NAME?	#NAME?	0.0003	0.00413207	yes
K06H7.7	K06H7.7	K06H7.7	chrIII:8083719-8085399	ref.DSN	NSM.DSN	OK	0.429878	0	#NAME?	#NAME?	0.0003	0.00413207	yes
R07E5.4	R07E5.4	R07E5.4	chrIII:4394767-4396298	ref.DSN	NSM.DSN	OK	0.95454	0	#NAME?	#NAME?	0.0003	0.00413207	yes
T22G5.3	T22G5.3	T22G5.3	chrV:13880901-13883907	ref.DSN	NSM.DSN	OK	0.387944	0	#NAME?	#NAME?	0.0003	0.00413207	yes
W06B4.1	W06B4.1	W06B4.1	chrII:4471400-4473333	ref.DSN	NSM.DSN	OK	0.291588	0	#NAME?	#NAME?	0.0003	0.00413207	yes
Y82E9BR.13	Y82E9BR.13	Y82E9BR.13	chrIII:1390537-1391826	ref.DSN	NSM.DSN	OK	1.09446	0	#NAME?	#NAME?	0.0003	0.00413207	yes
ZK418.10	ZK418.10	ZK418.10	chrIII:7088581-7090070	ref.DSN	NSM.DSN	OK	0.523489	0	#NAME?	#NAME?	0.0003	0.00413207	yes
clec-40	clec-40	clec-40	chrV:16839122-16841039	ref.DSN	NSM.DSN	OK	0.348425	0	#NAME?	#NAME?	0.0003	0.00413207	yes
cyp-33C1	cyp-33C1	cyp-33C1	chrV:1743375-2713617	ref.DSN	NSM.DSN	OK	1.19693	0	#NAME?	#NAME?	0.0003	0.00413207	yes
cyp-33C11	cyp-33C11	cyp-33C11	chrV:710642-712922	ref.DSN	NSM.DSN	OK	0.338035	0	#NAME?	#NAME?	0.0003	0.00413207	yes
egl-1	egl-1	egl-1	chrV:14431466-14432000	ref.DSN	NSM.DSN	OK	2.97133	0	#NAME?	#NAME?	0.0003	0.00413207	yes
exos-3	exos-3	exos-3	chrI:10518369-10519150	ref.DSN	NSM.DSN	OK	0.695378	0	#NAME?	#NAME?	0.0003	0.00413207	yes
fbxa-114	fbxa-114	fbxa-114	chrV:20201618-20202728	ref.DSN	NSM.DSN	OK	0.515859	0	#NAME?	#NAME?	0.0003	0.00413207	yes
nhr-222	nhr-222	nhr-222	chrV:3541638-3543441	ref.DSN	NSM.DSN	OK	0.367196	0	#NAME?	#NAME?	0.0003	0.00413207	yes
nhr-270	nhr-270	nhr-270	chrV:802645-804742	ref.DSN	NSM.DSN	OK	0.352599	0	#NAME?	#NAME?	0.0003	0.00413207	yes
nhr-38	nhr-38	nhr-38	chrIV:9710212-9712283	ref.DSN	NSM.DSN	OK	0.329934	0	#NAME?	#NAME?	0.0003	0.00413207	yes
set-22	set-22	set-22	chrV:10436992-10440928	ref.DSN	NSM.DSN	OK	0.465671	0	#NAME?	#NAME?	0.0003	0.00413207	yes
srh-130	srh-130	srh-130	chrV:5151164-5152967	ref.DSN	NSM.DSN	OK	0.403347	0	#NAME?	#NAME?	0.0003	0.00413207	yes
srh-72	srh-72	srh-72	chrII:1639218-1640602	ref.DSN	NSM.DSN	OK	0.411097	0	#NAME?	#NAME?	0.0003	0.00413207	yes
ttll-15	ttll-15	ttll-15	chrV:10358536-10361221	ref.DSN	NSM.DSN	OK	0.343839	0	#NAME?	#NAME?	0.0003	0.00413207	yes
B0244.5	B0244.5	B0244.5	chrIII:5744832-5747003	ref.DSN	NSM.DSN	OK	0.343787	0	#NAME?	#NAME?	0.00035	0.00471448	yes
R02D3.8	R02D3.8	R02D3.8	chrIV:256056-257189	ref.DSN	NSM.DSN	OK	0.561053	0	#NAME?	#NAME?	0.00035	0.00471448	yes
R08A2.5	R08A2.5	R08A2.5	chrV:14712720-14713957	ref.DSN	NSM.DSN	OK	0.634579	0	#NAME?	#NAME?	0.00035	0.00471448	yes
W03A5.2	W03A5.2	W03A5.2	chrIII:5406096-5407929	ref.DSN	NSM.DSN	OK	0.602471	0	#NAME?	#NAME?	0.00035	0.00471448	yes
F09G8.10	F09G8.10	F09G8.10	chrIII:8271373-8272097	ref.DSN	NSM.DSN	OK	0.747605	0	#NAME?	#NAME?	0.00035	0.00471448	yes
K08B5.1	K08B5.1	K08B5.1	chrX:16558370-16562236	ref.DSN	NSM.DSN	OK	0.431218	0	#NAME?	#NAME?	0.00035	0.00471448	yes
Y71G12B.2	Y71G12B.2	Y71G12B.2	chrI:1816151-1818498	ref.DSN	NSM.DSN	OK	0.48947	0	#NAME?	#NAME?	0.00035	0.00471448	yes
ZK470.1	ZK470.1	ZK470.1	chrX:4164340-4166114	ref.DSN	NSM.DSN	OK	0.927113	0	#NAME?	#NAME?	0.00035	0.00471448	yes
ZK909.6	ZK909.6	ZK909.6	chrI:14967301-14968459	ref.DSN	NSM.DSN	OK	1.95883	0	#NAME?	#NAME?	0.00035	0.00471448	yes
dad-1	dad-1	dad-1	chrI:6553614-6554290	ref.DSN	NSM.DSN	OK	2.47688	0	#NAME?	#NAME?	0.00035	0.00471448	yes
dhs-4	dhs-4	dhs-4	chrI:9647677-9649177	ref.DSN	NSM.DSN	OK	0.406071	0	#NAME?	#NAME?	0.00035	0.00471448	yes
dlc-5	dlc-5	dlc-5	chrIV:6438142-6439898	ref.DSN	NSM.DSN	OK	1.03443	0	#NAME?	#NAME?	0.00035	0.00471448	yes
fbxb-114	fbxb-114	fbxb-114	chrX:16921779-16922788	ref.DSN	NSM.DSN	OK	0.446249	0	#NAME?	#NAME?	0.00035	0.00471448	yes
fkh-10	fkh-10	fkh-10	chrI:10163732-10165112	ref.DSN	NSM.DSN	OK	0.943055	0	#NAME?	#NAME?	0.00035	0.00471448	yes
fog-2	fog-2	fog-2	chrV:20199262-20200474	ref.DSN	NSM.DSN	OK	0.565133	0	#NAME?	#NAME?	0.00035	0.00471448	yes
nas-5	nas-5	nas-5	chrI:9886190-9888145	ref.DSN	NSM.DSN	OK	0.371753	0	#NAME?	#NAME?	0.00035	0.00471448	yes
ptr-22	ptr-22	ptr-22	chrV:18919289-18931343	ref.DSN	NSM.DSN	OK	1.90101	0	#NAME?	#NAME?	0.00035	0.00471448	yes
taf-11.2	taf-11.2	taf-11.2	chrI:7132496-7134173	ref.DSN	NSM.DSN	OK	0.366894	0	#NAME?	#NAME?	0.00035	0.00471448	yes
C55A1.9	C55A1.9	C55A1.9	chrV:15626432-15627219	ref.DSN	NSM.DSN	OK	0.751801	0	#NAME?	#NAME?	0.0004	0.00527694	yes
E02H4.5	E02H4.5	E02H4.5	chrX:14254181-14255062	ref.DSN	NSM.DSN	OK	0.372025	0	#NAME?	#NAME?	0.0004	0.00527694	yes
F10B5.3	F10B5.3	F10B5.3	chrII:8147310-8149963	ref.DSN	NSM.DSN	OK	0.326978	0	#NAME?	#NAME?	0.0004	0.00527694	yes
F13H10.5	F13H10.5	F13H10.5	chrIV:10991017-10994116	ref.DSN	NSM.DSN	OK	0.375851	0	#NAME?	#NAME?	0.0004	0.00527694	yes
F31C3.5	F31C3.5	F31C3.5	chrI:15053013-15053607	ref.DSN	NSM.DSN	OK	1.06572	0	#NAME?	#NAME?	0.0004	0.00527694	yes
F41C6.7	F41C6.7	F41C6.7	chrX:6882452-6885237	ref.DSN	NSM.DSN	OK	0.413232	0	#NAME?	#NAME?	0.0004	0.00527694	yes
K08H2.9	K08H2.9	K08H2.9	chrX:13228599-13232252	ref.DSN	NSM.DSN	OK	0.347186	0	#NAME?	#NAME?	0.0004	0.00527694	yes
K11D12.8	K11D12.8	K11D12.8	chrV:5039675-5040980	ref.DSN	NSM.DSN	OK	1.09515	0	#NAME?	#NAME?	0.0004	0.00527694	yes
R07B7.4	R07B7.4	R07B7.4	chrV:12066111-12067938	ref.DSN	NSM.DSN	OK	1.95846	0	#NAME?	#NAME?	0.0004	0.00527694	yes
Y71G12B.6	Y71G12B.6	Y71G12B.6	chrI:1793261-1796343	ref.DSN	NSM.DSN	OK	0.379127	0	#NAME?	#NAME?	0.0004	0.00527694	yes
clec-4	clec-4	clec-4	chrII:12578352-12580989	ref.DSN	NSM.DSN	OK	0.285986	0	#NAME?	#NAME?	0.0004	0.00527694	yes
fkb-4	fkb-4	fkb-4	chrV:12785252-12786982	ref.DSN	NSM.DSN	OK	0.516055	0	#NAME?	#NAME?	0.0004	0.00527694	yes
hen-1	hen-1	hen-1	chrX:7116377-7116940	ref.DSN	NSM.DSN	OK	1.88625	0	#NAME?	#NAME?	0.0004	0.00527694	yes
hlh-3	hlh-3	hlh-3	chrII:9086549-9087553	ref.DSN	NSM.DSN	OK	1.04117	0	#NAME?	#NAME?	0.0004	0.00527694	yes
srx-135	srx-135	srx-135	chrV:13859286-13861307	ref.DSN	NSM.DSN	OK	0.432191	0	#NAME?	#NAME?	0.0004	0.00527694	yes
Y38H6C.16	Y38H6C.16	Y38H6C.16	chrV:20536476-20537907	ref.DSN	NSM.DSN	OK	1.01193	0	#NAME?	#NAME?	0.00045	0.00585044	yes
cyp-33C5	cyp-33C5	cyp-33C5	chrV:1743375-2713617	ref.DSN	NSM.DSN	OK	1.26364	0	#NAME?	#NAME?	0.00045	0.00585044	yes
sre-3	sre-3	sre-3	chrII:7387118-7388973	ref.DSN	NSM.DSN	OK	0.436093	0	#NAME?	#NAME?	0.00045	0.00585044	yes
B0034.5	B0034.5	B0034.5	chrII:5972830-5974941	ref.DSN	NSM.DSN	OK	0.433168	0	#NAME?	#NAME?	0.0005	0.00639534	yes
C44B11.1	C44B11.1	C44B11.1	chrIII:3155259-3158346	ref.DSN	NSM.DSN	OK	0.897359	0	#NAME?	#NAME?	0.0005	0.00639534	yes
K03H1.7	K03H1.7	K03H1.7	chrIII:9947343-9947661	ref.DSN	NSM.DSN	OK	6.05194	0	#NAME?	#NAME?	0.0005	0.00639534	yes
D2024.2	D2024.2	D2024.2	chrIV:7244279-7245406	ref.DSN	NSM.DSN	OK	0.499889	0	#NAME?	#NAME?	0.0005	0.00639534	yes
F54C9.14	F54C9.14	F54C9.14	chrII:8562376-8563667	ref.DSN	NSM.DSN	OK	0.692645	0	#NAME?	#NAME?	0.0005	0.00639534	yes
R03G5.5	R03G5.5	R03G5.5	chrX:7798987-7799729	ref.DSN	NSM.DSN	OK	0.534253	0	#NAME?	#NAME?	0.0005	0.00639534	yes
T01C8.3	T01C8.3	T01C8.3	chrX:16780920-16782821	ref.DSN	NSM.DSN	OK	0.550245	0	#NAME?	#NAME?	0.0005	0.00639534	yes
Y62H9A.11	Y62H9A.11	Y62H9A.11	chrX:11904855-11906954	ref.DSN	NSM.DSN	OK	0.778545	0	#NAME?	#NAME?	0.0005	0.00639534	yes
arrd-20	arrd-20	arrd-20	chrV:3386554-3388153	ref.DSN	NSM.DSN	OK	1.01315	0	#NAME?	#NAME?	0.0005	0.00639534	yes
fbxc-40	fbxc-40	fbxc-40	chrII:986024-988617	ref.DSN	NSM.DSN	OK	0.425083	0	#NAME?	#NAME?	0.00055	0.00698833	yes
C07D8.5	C07D8.5	C07D8.5	chrX:7344000-7344505	ref.DSN	NSM.DSN	OK	1.87095	0	#NAME?	#NAME?	0.0006	0.00756642	yes
F38B6.3	F38B6.3	F38B6.3	chrX:6693695-6695611	ref.DSN	NSM.DSN	OK	0.737404	0	#NAME?	#NAME?	0.0006	0.00756642	yes
R12E2.8	R12E2.8	R12E2.8	chrI:4155595-4158700	ref.DSN	NSM.DSN	OK	0.707049	0	#NAME?	#NAME?	0.0006	0.00756642	yes
T25G12.6	T25G12.6	T25G12.6	chrX:17176534-17562839	ref.DSN	NSM.DSN	OK	0.592482	0	#NAME?	#NAME?	0.0006	0.00756642	yes
mth-2	mth-2	mth-2	chrII:2443296-4279128	ref.DSN	NSM.DSN	OK	1.5625	0	#NAME?	#NAME?	0.00065	0.00815868	yes
btb-16	btb-16	btb-16	chrII:2443296-4279128	ref.DSN	NSM.DSN	OK	5.20848	0	#NAME?	#NAME?	0.0007	0.008705	yes
pcp-5	pcp-5	pcp-5	chrIII:7904937-7907778	ref.DSN	NSM.DSN	OK	2.18476	0	#NAME?	#NAME?	0.0007	0.008705	yes
nas-30	nas-30	nas-30	chrI:942259-1655335	ref.DSN	NSM.DSN	OK	0.919162	0	#NAME?	#NAME?	0.00075	0.00928384	yes
Y22D7AL.16	Y22D7AL.16	Y22D7AL.16	chrIII:1545026-2217085	ref.DSN	NSM.DSN	OK	3.66954	0	#NAME?	#NAME?	0.00085	0.0104257	yes
clec-186	clec-186	clec-186	chrIV:12849497-13146871	ref.DSN	NSM.DSN	OK	3.96934	0	#NAME?	#NAME?	0.00085	0.0104257	yes
C09H10.10	C09H10.10	C09H10.10	chrII:10968325-11503888	ref.DSN	NSM.DSN	OK	1.81823	0	#NAME?	#NAME?	0.0009	0.0109293	yes
F09F9.5	F09F9.5	F09F9.5	chrX:4117799-4119463	ref.DSN	NSM.DSN	OK	0.493095	0	#NAME?	#NAME?	0.0009	0.0109293	yes
ceh-33	ceh-33	ceh-33	chrV:5260315-5403348	ref.DSN	NSM.DSN	OK	5.63673	0	#NAME?	#NAME?	0.0009	0.0109293	yes
fbxb-88	fbxb-88	fbxb-88	chrII:4826516-4827783	ref.DSN	NSM.DSN	OK	0.291533	0	#NAME?	#NAME?	0.0009	0.0109293	yes
srd-33	srd-33	srd-33	chrV:4872288-4874186	ref.DSN	NSM.DSN	OK	0.318602	0	#NAME?	#NAME?	0.0009	0.0109293	yes
C06H2.7	C06H2.7	C06H2.7	chrV:11143283-11144740	ref.DSN	NSM.DSN	OK	0.668725	0	#NAME?	#NAME?	0.00095	0.0114332	yes
T03D3.5	T03D3.5	T03D3.5	chrV:2824103-2826818	ref.DSN	NSM.DSN	OK	0.447363	0	#NAME?	#NAME?	0.00095	0.0114332	yes
T03F6.3	T03F6.3	T03F6.3	chrIII:12784715-13555185	ref.DSN	NSM.DSN	OK	4.18432	0	#NAME?	#NAME?	0.00095	0.0114332	yes
W10G11.3	W10G11.3	W10G11.3	chrII:2443296-4279128	ref.DSN	NSM.DSN	OK	4.01918	0	#NAME?	#NAME?	0.00095	0.0114332	yes
W07B8.4	W07B8.4	W07B8.4	chrV:998446-1689685	ref.DSN	NSM.DSN	OK	0.909216	0	#NAME?	#NAME?	0.00095	0.0114332	yes
Y87G2A.16	Y87G2A.16	Y87G2A.16	chrI:13143189-14566044	ref.DSN	NSM.DSN	OK	1.18272	0	#NAME?	#NAME?	0.001	0.0119813	yes
bbs-9	bbs-9	bbs-9	chrI:6554901-6936826	ref.DSN	NSM.DSN	OK	0.574207	0	#NAME?	#NAME?	0.001	0.0119813	yes
F54D10.5	F54D10.5	F54D10.5	chrII:2443296-4279128	ref.DSN	NSM.DSN	OK	2.56234	0	#NAME?	#NAME?	0.00105	0.0124582	yes
F42G4.5	F42G4.5	F42G4.5	chrII:13073472-13076035	ref.DSN	NSM.DSN	OK	3.65281	0	#NAME?	#NAME?	0.00105	0.0124582	yes
Y110A2AL.2	Y110A2AL.2	Y110A2AL.2	chrII:2443296-4279128	ref.DSN	NSM.DSN	OK	1.2242	0	#NAME?	#NAME?	0.00105	0.0124582	yes
srd-27	srd-27	srd-27	chrV:15699960-16443388	ref.DSN	NSM.DSN	OK	2.93094	0	#NAME?	#NAME?	0.00105	0.0124582	yes
F53B1.4	F53B1.4	F53B1.4	chrX:2014397-2276229	ref.DSN	NSM.DSN	OK	2.6373	0	#NAME?	#NAME?	0.0011	0.0129373	yes
Y48A6B.7	Y48A6B.7	Y48A6B.7	chrIII:10735698-12052193	ref.DSN	NSM.DSN	OK	4.89716	0	#NAME?	#NAME?	0.0011	0.0129373	yes
sup-9	sup-9	sup-9	chrII:2443296-4279128	ref.DSN	NSM.DSN	OK	2.09021	0	#NAME?	#NAME?	0.0011	0.0129373	yes
F10A3.4	F10A3.4	F10A3.4	chrV:15699960-16443388	ref.DSN	NSM.DSN	OK	3.25273	0	#NAME?	#NAME?	0.00115	0.0133501	yes
K08D8.6	K08D8.6	K08D8.6	chrIV:12849497-13146871	ref.DSN	NSM.DSN	OK	3.85965	0	#NAME?	#NAME?	0.00115	0.0133501	yes
F09E10.10	F09E10.10	F09E10.10	chrX:1489666-1663611	ref.DSN	NSM.DSN	OK	6.28663	0	#NAME?	#NAME?	0.00115	0.0133501	yes
Y102A11A.1	Y102A11A.1	Y102A11A.1	chrX:2014397-2276229	ref.DSN	NSM.DSN	OK	2.30984	0	#NAME?	#NAME?	0.00115	0.0133501	yes
Y102A11A.2	Y102A11A.2	Y102A11A.2	chrX:2014397-2276229	ref.DSN	NSM.DSN	OK	6.52379	0	#NAME?	#NAME?	0.00115	0.0133501	yes
Y97E10AR.2	Y97E10AR.2	Y97E10AR.2	chrV:7731614-8316095	ref.DSN	NSM.DSN	OK	1.96376	0	#NAME?	#NAME?	0.00115	0.0133501	yes
ech-3	ech-3	ech-3	chrV:7731614-8316095	ref.DSN	NSM.DSN	OK	3.07991	0	#NAME?	#NAME?	0.00115	0.0133501	yes
nekl-1	nekl-1	nekl-1	chrI:2256153-2485384	ref.DSN	NSM.DSN	OK	1.03717	0	#NAME?	#NAME?	0.00115	0.0133501	yes
F19H6.6	F19H6.6	F19H6.6	chrX:12362392-12363034	ref.DSN	NSM.DSN	OK	1.6705	0	#NAME?	#NAME?	0.0012	0.013835	yes
T14G8.4	T14G8.4	T14G8.4	chrX:12705552-12872405	ref.DSN	NSM.DSN	OK	0.828061	0	#NAME?	#NAME?	0.0012	0.013835	yes
Y32H12A.1	Y32H12A.1	Y32H12A.1	chrIII:5362169-5364318	ref.DSN	NSM.DSN	OK	0.314754	0	#NAME?	#NAME?	0.0012	0.013835	yes
hmg-3	hmg-3	hmg-3	chrI:5815761-5818128	ref.DSN	NSM.DSN	OK	0.554767	0	#NAME?	#NAME?	0.0012	0.013835	yes
nhr-177	nhr-177	nhr-177	chrV:998446-1689685	ref.DSN	NSM.DSN	OK	2.26566	0	#NAME?	#NAME?	0.0012	0.013835	yes
T08B1.1	T08B1.1	T08B1.1	chrV:1743375-2713617	ref.DSN	NSM.DSN	OK	6.37278	0	#NAME?	#NAME?	0.00125	0.0143011	yes
T08D10.3	T08D10.3	T08D10.3	chrX:11955372-11956278	ref.DSN	NSM.DSN	OK	0.604436	0	#NAME?	#NAME?	0.00125	0.0143011	yes
Y40B10A.5	Y40B10A.5	Y40B10A.5	chrV:1743375-2713617	ref.DSN	NSM.DSN	OK	1.50981	0	#NAME?	#NAME?	0.00125	0.0143011	yes
Y53G8AM.7	Y53G8AM.7	Y53G8AM.7	chrIII:3200941-3648757	ref.DSN	NSM.DSN	OK	1.31225	0	#NAME?	#NAME?	0.00125	0.0143011	yes
ave-1	ave-1	ave-1	chrIII:1495513-1495917	ref.DSN	NSM.DSN	OK	2.44073	0	#NAME?	#NAME?	0.00125	0.0143011	yes
ZK1053.3	ZK1053.3	ZK1053.3	chrI:13143189-14566044	ref.DSN	NSM.DSN	OK	0.818394	0	#NAME?	#NAME?	0.0013	0.0147476	yes
gba-1	gba-1	gba-1	chrII:2176951-2181890	ref.DSN	NSM.DSN	OK	3.09614	0	#NAME?	#NAME?	0.0013	0.0147476	yes
nhr-121	nhr-121	nhr-121	chrIII:2418503-2779010	ref.DSN	NSM.DSN	OK	2.72855	0	#NAME?	#NAME?	0.0013	0.0147476	yes
C34B7.1	C34B7.1	C34B7.1	chrI:7741935-8394405	ref.DSN	NSM.DSN	OK	4.89343	0	#NAME?	#NAME?	0.00135	0.0151108	yes
C48B4.11	C48B4.11	C48B4.11	chrIII:9564642-9565959	ref.DSN	NSM.DSN	OK	0.537019	0	#NAME?	#NAME?	0.00135	0.0151108	yes
F19B10.13	F19B10.13	F19B10.13	chrII:2443296-4279128	ref.DSN	NSM.DSN	OK	9.77176	0	#NAME?	#NAME?	0.00135	0.0151108	yes
D1007.3	D1007.3	D1007.3	chrI:4573661-5262993	ref.DSN	NSM.DSN	OK	1.84904	0	#NAME?	#NAME?	0.00135	0.0151108	yes
K10D11.5	K10D11.5	K10D11.5	chrIV:12849497-13146871	ref.DSN	NSM.DSN	OK	0.545319	0	#NAME?	#NAME?	0.00135	0.0151108	yes
T24C12.3	T24C12.3	T24C12.3	chrX:2014397-2276229	ref.DSN	NSM.DSN	OK	0.968631	0	#NAME?	#NAME?	0.00135	0.0151108	yes
W02B12.1	W02B12.1	W02B12.1	chrII:10968325-11503888	ref.DSN	NSM.DSN	OK	1.15778	0	#NAME?	#NAME?	0.00135	0.0151108	yes
Y66D12A.13	Y66D12A.13	Y66D12A.13	chrIII:10735698-12052193	ref.DSN	NSM.DSN	OK	0.827144	0	#NAME?	#NAME?	0.00135	0.0151108	yes
acr-17	acr-17	acr-17	chrV:1743375-2713617	ref.DSN	NSM.DSN	OK	0.614834	0	#NAME?	#NAME?	0.00135	0.0151108	yes
rdy-2	rdy-2	rdy-2	chrV:13598655-13600970	ref.DSN	NSM.DSN	OK	0.641215	0	#NAME?	#NAME?	0.00135	0.0151108	yes
C34C12.7	C34C12.7	C34C12.7	chrIII:3200941-3648757	ref.DSN	NSM.DSN	OK	1.17223	0	#NAME?	#NAME?	0.0014	0.0155539	yes
Y41D4B.24	Y41D4B.24	Y41D4B.24	chrIV:858931-1921342	ref.DSN	NSM.DSN	OK	0.714839	0	#NAME?	#NAME?	0.0014	0.0155539	yes
F40H6.5	F40H6.5	F40H6.5	chrIII:5993224-6056091	ref.DSN	NSM.DSN	OK	0.369874	0	#NAME?	#NAME?	0.0014	0.0155539	yes
lgc-34	lgc-34	lgc-34	chrII:203458-732072	ref.DSN	NSM.DSN	OK	1.77637	0	#NAME?	#NAME?	0.0014	0.0155539	yes
str-38	str-38	str-38	chrV:15699960-16443388	ref.DSN	NSM.DSN	OK	1.53207	0	#NAME?	#NAME?	0.0014	0.0155539	yes
M04D5.3	M04D5.3	M04D5.3	chrI:10954061-11481796	ref.DSN	NSM.DSN	OK	0.918432	0	#NAME?	#NAME?	0.00145	0.0159643	yes
Y7A9A.1	Y7A9A.1	Y7A9A.1	chrIV:15896213-16675918	ref.DSN	NSM.DSN	OK	1.90775	0	#NAME?	#NAME?	0.00145	0.0159643	yes
alh-13	alh-13	alh-13	chrX:12705552-12872405	ref.DSN	NSM.DSN	OK	0.64262	0	#NAME?	#NAME?	0.00145	0.0159643	yes
gst-16	gst-16	gst-16	chrII:13507760-13903274	ref.DSN	NSM.DSN	OK	1.61865	0	#NAME?	#NAME?	0.00145	0.0159643	yes
F55G11.7	F55G11.7	F55G11.7	chrIV:12849497-13146871	ref.DSN	NSM.DSN	OK	0.926282	0	#NAME?	#NAME?	0.0015	0.0163806	yes
ZK896.4	ZK896.4	ZK896.4	chrIV:12849497-13146871	ref.DSN	NSM.DSN	OK	0.856286	0	#NAME?	#NAME?	0.0015	0.0163806	yes
K10D11.6	K10D11.6	K10D11.6	chrIV:12849497-13146871	ref.DSN	NSM.DSN	OK	0.957454	0	#NAME?	#NAME?	0.0015	0.0163806	yes
Y53G8AR.7	Y53G8AR.7	Y53G8AR.7	chrIII:3200941-3648757	ref.DSN	NSM.DSN	OK	0.992759	0	#NAME?	#NAME?	0.0015	0.0163806	yes
dod-24	dod-24	dod-24	chrIV:12849497-13146871	ref.DSN	NSM.DSN	OK	2.80023	0	#NAME?	#NAME?	0.0015	0.0163806	yes
pho-9	pho-9	pho-9	chrIII:2418503-2779010	ref.DSN	NSM.DSN	OK	8.46773	0	#NAME?	#NAME?	0.0015	0.0163806	yes
F40G9.5	F40G9.5	F40G9.5	chrIII:56859-463717	ref.DSN	NSM.DSN	OK	2.06812	0	#NAME?	#NAME?	0.00155	0.0168581	yes
gpa-11	gpa-11	gpa-11	chrII:2443296-4279128	ref.DSN	NSM.DSN	OK	0.488832	0	#NAME?	#NAME?	0.00155	0.0168581	yes
nhr-286	nhr-286	nhr-286	chrV:7038543-7095917	ref.DSN	NSM.DSN	OK	1.09328	0	#NAME?	#NAME?	0.00155	0.0168581	yes
F08D12.2	F08D12.2	F08D12.2	chrII:2443296-4279128	ref.DSN	NSM.DSN	OK	3.01599	0	#NAME?	#NAME?	0.0016	0.0172484	yes
T06A1.5	T06A1.5	T06A1.5	chrV:1743375-2713617	ref.DSN	NSM.DSN	OK	5.4619	0	#NAME?	#NAME?	0.0016	0.0172484	yes
Y53F4B.19	Y53F4B.19	Y53F4B.19	chrII:15077196-15079365	ref.DSN	NSM.DSN	OK	0.330052	0	#NAME?	#NAME?	0.0016	0.0172484	yes
D2005.4	D2005.4	D2005.4	chrI:7741935-8394405	ref.DSN	NSM.DSN	OK	0.296057	0	#NAME?	#NAME?	0.0016	0.0172484	yes
W03G9.2	W03G9.2	W03G9.2	chrI:4573661-5262993	ref.DSN	NSM.DSN	OK	0.51246	0	#NAME?	#NAME?	0.0016	0.0172484	yes
Y102A11A.6	Y102A11A.6	Y102A11A.6	chrX:2014397-2276229	ref.DSN	NSM.DSN	OK	1.40351	0	#NAME?	#NAME?	0.0016	0.0172484	yes
Y48A6B.8	Y48A6B.8	Y48A6B.8	chrIII:10735698-12052193	ref.DSN	NSM.DSN	OK	0.532314	0	#NAME?	#NAME?	0.0016	0.0172484	yes
ugt-26	ugt-26	ugt-26	chrI:4573661-5262993	ref.DSN	NSM.DSN	OK	1.45576	0	#NAME?	#NAME?	0.0016	0.0172484	yes
C16D9.4	C16D9.4	C16D9.4	chrV:7731614-8316095	ref.DSN	NSM.DSN	OK	0.903286	0	#NAME?	#NAME?	0.00165	0.01766	yes
F55G11.8	F55G11.8	F55G11.8	chrIV:12849497-13146871	ref.DSN	NSM.DSN	OK	3.49797	0	#NAME?	#NAME?	0.00165	0.01766	yes
Y49E10.18	Y49E10.18	Y49E10.18	chrIII:12283106-12484433	ref.DSN	NSM.DSN	OK	3.83793	0	#NAME?	#NAME?	0.00165	0.01766	yes
F52F10.2	F52F10.2	F52F10.2	chrV:998446-1689685	ref.DSN	NSM.DSN	OK	0.49384	0	#NAME?	#NAME?	0.00165	0.01766	yes
dyf-11	dyf-11	dyf-11	chrX:542110-810722	ref.DSN	NSM.DSN	OK	0.837636	0	#NAME?	#NAME?	0.00165	0.01766	yes
fbxa-2	fbxa-2	fbxa-2	chrV:15699960-16443388	ref.DSN	NSM.DSN	OK	1.239	0	#NAME?	#NAME?	0.00165	0.01766	yes
Y51H4A.5	Y51H4A.5	Y51H4A.5	chrIV:15896213-16675918	ref.DSN	NSM.DSN	OK	1.37366	0	#NAME?	#NAME?	0.0017	0.018123	yes
ZK742.2	ZK742.2	ZK742.2	chrV:7731614-8316095	ref.DSN	NSM.DSN	OK	7.32611	0	#NAME?	#NAME?	0.0017	0.018123	yes
C34H4.2	C34H4.2	C34H4.2	chrIV:858931-1921342	ref.DSN	NSM.DSN	OK	1.1263	0	#NAME?	#NAME?	0.00175	0.0185238	yes
C48B6.4	C48B6.4	C48B6.4	chrI:6554901-6936826	ref.DSN	NSM.DSN	OK	0.565683	0	#NAME?	#NAME?	0.00175	0.0185238	yes
Y39E4B.2	Y39E4B.2	Y39E4B.2	chrIII:12784715-13555185	ref.DSN	NSM.DSN	OK	0.5573	0	#NAME?	#NAME?	0.00175	0.0185238	yes
suro-1	suro-1	suro-1	chrI:7741935-8394405	ref.DSN	NSM.DSN	OK	0.456015	0	#NAME?	#NAME?	0.00175	0.0185238	yes
C29F9.4	C29F9.4	C29F9.4	chrIII:56859-463717	ref.DSN	NSM.DSN	OK	1.64822	0	#NAME?	#NAME?	0.0018	0.0189784	yes
ZK896.5	ZK896.5	ZK896.5	chrIV:12849497-13146871	ref.DSN	NSM.DSN	OK	4.88319	0	#NAME?	#NAME?	0.0018	0.0189784	yes
exo-1	exo-1	exo-1	chrIII:12784715-13555185	ref.DSN	NSM.DSN	OK	0.527746	0	#NAME?	#NAME?	0.0018	0.0189784	yes
nhr-216	nhr-216	nhr-216	chrV:5260315-5403348	ref.DSN	NSM.DSN	OK	0.957196	0	#NAME?	#NAME?	0.0018	0.0189784	yes
C13A10.1	C13A10.1	C13A10.1	chrII:1197387-1391574	ref.DSN	NSM.DSN	OK	1.53432	0	#NAME?	#NAME?	0.00185	0.019399	yes
C33E10.8	C33E10.8	C33E10.8	chrX:17176534-17562839	ref.DSN	NSM.DSN	OK	1.10562	0	#NAME?	#NAME?	0.00185	0.019399	yes
btb-17	btb-17	btb-17	chrII:2443296-4279128	ref.DSN	NSM.DSN	OK	1.00645	0	#NAME?	#NAME?	0.00185	0.019399	yes
sri-30	sri-30	sri-30	chrII:2443296-4279128	ref.DSN	NSM.DSN	OK	1.08563	0	#NAME?	#NAME?	0.00185	0.019399	yes
ver-2	ver-2	ver-2	chrIII:56859-463717	ref.DSN	NSM.DSN	OK	1.68297	0	#NAME?	#NAME?	0.00185	0.019399	yes
F56G4.4	F56G4.4	F56G4.4	chrI:10954061-11481796	ref.DSN	NSM.DSN	OK	2.26616	0	#NAME?	#NAME?	0.0019	0.0197998	yes
gcy-18	gcy-18	gcy-18	chrIV:12849497-13146871	ref.DSN	NSM.DSN	OK	0.789943	0	#NAME?	#NAME?	0.0019	0.0197998	yes
gst-22	gst-22	gst-22	chrV:15699960-16443388	ref.DSN	NSM.DSN	OK	4.9233	0	#NAME?	#NAME?	0.0019	0.0197998	yes
mrps-25	mrps-25	mrps-25	chrIV:858931-1921342	ref.DSN	NSM.DSN	OK	3.37949	0	#NAME?	#NAME?	0.0019	0.0197998	yes
nhr-178	nhr-178	nhr-178	chrV:998446-1689685	ref.DSN	NSM.DSN	OK	0.60916	0	#NAME?	#NAME?	0.0019	0.0197998	yes
C05D12.3	C05D12.3	C05D12.3	chrII:10968325-11503888	ref.DSN	NSM.DSN	OK	1.72774	0	#NAME?	#NAME?	0.00195	0.0201645	yes
Y50E8A.5	Y50E8A.5	Y50E8A.5	chrV:14734896-14736120	ref.DSN	NSM.DSN	OK	0.7943	0	#NAME?	#NAME?	0.00195	0.0201645	yes
Y6E2A.10	Y6E2A.10	Y6E2A.10	chrV:15699960-16443388	ref.DSN	NSM.DSN	OK	1.3279	0	#NAME?	#NAME?	0.00195	0.0201645	yes
Y73E7A.8	Y73E7A.8	Y73E7A.8	chrI:942259-1655335	ref.DSN	NSM.DSN	OK	0.362954	0	#NAME?	#NAME?	0.00195	0.0201645	yes
Y77E11A.16	Y77E11A.16	Y77E11A.16	chrIV:858931-1921342	ref.DSN	NSM.DSN	OK	0.716863	0	#NAME?	#NAME?	0.00195	0.0201645	yes
C03H5.5	C03H5.5	C03H5.5	chrII:203458-732072	ref.DSN	NSM.DSN	OK	1.80461	0	#NAME?	#NAME?	0.002	0.0206023	yes
sri-31	sri-31	sri-31	chrII:2443296-4279128	ref.DSN	NSM.DSN	OK	1.00763	0	#NAME?	#NAME?	0.002	0.0206023	yes
K10D11.3	K10D11.3	K10D11.3	chrIV:12849497-13146871	ref.DSN	NSM.DSN	OK	0.537751	0	#NAME?	#NAME?	0.00205	0.0209887	yes
nhr-193	nhr-193	nhr-193	chrV:15699960-16443388	ref.DSN	NSM.DSN	OK	0.609058	0	#NAME?	#NAME?	0.00205	0.0209887	yes
C24A3.4	C24A3.4	C24A3.4	chrX:8836014-9038321	ref.DSN	NSM.DSN	OK	0.870079	0	#NAME?	#NAME?	0.0021	0.0213381	yes
ZC239.16	ZC239.16	ZC239.16	chrII:2443296-4279128	ref.DSN	NSM.DSN	OK	2.42529	0	#NAME?	#NAME?	0.0021	0.0213381	yes
hcp-6	hcp-6	hcp-6	chrI:4573661-5262993	ref.DSN	NSM.DSN	OK	0.290352	0	#NAME?	#NAME?	0.0021	0.0213381	yes
T08H4.2	T08H4.2	T08H4.2	chrII:2443296-4279128	ref.DSN	NSM.DSN	OK	1.60277	0	#NAME?	#NAME?	0.00215	0.0217475	yes
Y40B10B.1	Y40B10B.1	Y40B10B.1	chrV:1743375-2713617	ref.DSN	NSM.DSN	OK	1.26401	0	#NAME?	#NAME?	0.00215	0.0217475	yes
ZK930.2	ZK930.2	ZK930.2	chrII:11890981-11893329	ref.DSN	NSM.DSN	OK	0.529957	0	#NAME?	#NAME?	0.00215	0.0217475	yes
mrps-31	mrps-31	mrps-31	chrIII:3200941-3648757	ref.DSN	NSM.DSN	OK	0.454897	0	#NAME?	#NAME?	0.00215	0.0217475	yes
C16C8.5	C16C8.5	C16C8.5	chrII:2443296-4279128	ref.DSN	NSM.DSN	OK	1.878	0	#NAME?	#NAME?	0.0022	0.0221865	yes
C39E9.12	C39E9.12	C39E9.12	chrIV:12849497-13146871	ref.DSN	NSM.DSN	OK	0.568797	0	#NAME?	#NAME?	0.0022	0.0221865	yes
Y6E2A.5	Y6E2A.5	Y6E2A.5	chrV:15699960-16443388	ref.DSN	NSM.DSN	OK	0.764454	0	#NAME?	#NAME?	0.00225	0.0226059	yes
str-97	str-97	str-97	chrV:15699960-16443388	ref.DSN	NSM.DSN	OK	0.672951	0	#NAME?	#NAME?	0.00225	0.0226059	yes
C32H11.4	C32H11.4	C32H11.4	chrIV:12849497-13146871	ref.DSN	NSM.DSN	OK	1.65874	0	#NAME?	#NAME?	0.0023	0.022988	yes
K07A3.3	K07A3.3	K07A3.3	chrI:2571529-2967292	ref.DSN	NSM.DSN	OK	0.54659	0	#NAME?	#NAME?	0.0023	0.022988	yes
R03H10.7	R03H10.7	R03H10.7	chrII:2443296-4279128	ref.DSN	NSM.DSN	OK	1.34337	0	#NAME?	#NAME?	0.0023	0.022988	yes
C34H4.1	C34H4.1	C34H4.1	chrIV:858931-1921342	ref.DSN	NSM.DSN	OK	0.80944	0	#NAME?	#NAME?	0.00235	0.0233489	yes
Y39G10AR.9	Y39G10AR.9	Y39G10AR.9	chrI:2256153-2485384	ref.DSN	NSM.DSN	OK	1.84527	0	#NAME?	#NAME?	0.00235	0.0233489	yes
Y32G9B.1	Y32G9B.1	Y32G9B.1	chrV:1743375-2713617	ref.DSN	NSM.DSN	OK	0.407027	0	#NAME?	#NAME?	0.00235	0.0233489	yes
kvs-4	kvs-4	kvs-4	chrIII:10735698-12052193	ref.DSN	NSM.DSN	OK	2.70794	0	#NAME?	#NAME?	0.00235	0.0233489	yes
nhr-108	nhr-108	nhr-108	chrV:15699960-16443388	ref.DSN	NSM.DSN	OK	1.01892	0	#NAME?	#NAME?	0.00235	0.0233489	yes
set-11	set-11	set-11	chrII:2443296-4279128	ref.DSN	NSM.DSN	OK	0.843602	0	#NAME?	#NAME?	0.00235	0.0233489	yes
Y39E4B.5	Y39E4B.5	Y39E4B.5	chrIII:12784715-13555185	ref.DSN	NSM.DSN	OK	0.433036	0	#NAME?	#NAME?	0.0024	0.0236881	yes
cyp-33C2	cyp-33C2	cyp-33C2	chrV:1743375-2713617	ref.DSN	NSM.DSN	OK	0.437353	0	#NAME?	#NAME?	0.0024	0.0236881	yes
knl-3	knl-3	knl-3	chrV:1743375-2713617	ref.DSN	NSM.DSN	OK	0.546263	0	#NAME?	#NAME?	0.0024	0.0236881	yes
ncx-10	ncx-10	ncx-10	chrV:7731614-8316095	ref.DSN	NSM.DSN	OK	0.726208	0	#NAME?	#NAME?	0.0024	0.0236881	yes
C18D11.3	C18D11.3	C18D11.3	chrIII:10735698-12052193	ref.DSN	NSM.DSN	OK	5.53375	0	#NAME?	#NAME?	0.0025	0.0245849	yes
Y56A3A.36	Y56A3A.36	Y56A3A.36	chrIII:10735698-12052193	ref.DSN	NSM.DSN	OK	0.70174	0	#NAME?	#NAME?	0.00255	0.0250034	yes
kri-1	kri-1	kri-1	chrI:7741935-8394405	ref.DSN	NSM.DSN	OK	0.485367	0	#NAME?	#NAME?	0.00255	0.0250034	yes
gcy-31	gcy-31	gcy-31	chrX:2420454-2427497	ref.DSN	NSM.DSN	OK	1.40368	0	#NAME?	#NAME?	0.0026	0.025438	yes
tag-10	tag-10	tag-10	chrII:13507760-13903274	ref.DSN	NSM.DSN	OK	0.530615	0	#NAME?	#NAME?	0.00265	0.0257958	yes
Y57A10A.14	Y57A10A.14	Y57A10A.14	chrII:11948521-12404254	ref.DSN	NSM.DSN	OK	1.11817	0	#NAME?	#NAME?	0.0027	0.0262255	yes
pstk-1	pstk-1	pstk-1	chrIII:12283106-12484433	ref.DSN	NSM.DSN	OK	0.938029	0	#NAME?	#NAME?	0.0027	0.0262255	yes
Y50D7A.10	Y50D7A.10	Y50D7A.10	chrIII:56859-463717	ref.DSN	NSM.DSN	OK	1.65241	0	#NAME?	#NAME?	0.00275	0.0266342	yes
dyf-1	dyf-1	dyf-1	chrI:4573661-5262993	ref.DSN	NSM.DSN	OK	2.70154	0	#NAME?	#NAME?	0.00275	0.0266342	yes
scrm-2	scrm-2	scrm-2	chrI:13143189-14566044	ref.DSN	NSM.DSN	OK	0.697582	0	#NAME?	#NAME?	0.00275	0.0266342	yes
C01B9.1	C01B9.1	C01B9.1	chrII:13507760-13903274	ref.DSN	NSM.DSN	OK	0.518465	0	#NAME?	#NAME?	0.0028	0.0270211	yes
Y71H2AM.14	Y71H2AM.14	Y71H2AM.14	chrIII:2418503-2779010	ref.DSN	NSM.DSN	OK	1.28606	0	#NAME?	#NAME?	0.0028	0.0270211	yes
F08D12.12	F08D12.12	F08D12.12	chrII:2443296-4279128	ref.DSN	NSM.DSN	OK	0.538766	0	#NAME?	#NAME?	0.00285	0.0273857	yes
K07E8.7	K07E8.7	K07E8.7	chrII:203458-732072	ref.DSN	NSM.DSN	OK	0.534797	0	#NAME?	#NAME?	0.00285	0.0273857	yes
F29A7.6	F29A7.6	F29A7.6	chrII:2443296-4279128	ref.DSN	NSM.DSN	OK	1.37079	0	#NAME?	#NAME?	0.00285	0.0273857	yes
ZK1010.4	ZK1010.4	ZK1010.4	chrIII:12784715-13555185	ref.DSN	NSM.DSN	OK	1.67154	0	#NAME?	#NAME?	0.00285	0.0273857	yes
F22E5.12	F22E5.12	F22E5.12	chrII:2443296-4279128	ref.DSN	NSM.DSN	OK	1.88906	0	#NAME?	#NAME?	0.0029	0.0277274	yes
F56A8.9	F56A8.9	F56A8.9	chrIII:12784715-13555185	ref.DSN	NSM.DSN	OK	1.07275	0	#NAME?	#NAME?	0.0029	0.0277274	yes
gpa-15	gpa-15	gpa-15	chrI:8531814-8534487	ref.DSN	NSM.DSN	OK	0.298806	0	#NAME?	#NAME?	0.0029	0.0277274	yes
gst-14	gst-14	gst-14	chrII:13507760-13903274	ref.DSN	NSM.DSN	OK	0.986037	0	#NAME?	#NAME?	0.0029	0.0277274	yes
W05B2.7	W05B2.7	W05B2.7	chrIII:10735698-12052193	ref.DSN	NSM.DSN	OK	0.328342	0	#NAME?	#NAME?	0.00295	0.0280063	yes
D1007.10	D1007.10	D1007.10	chrI:4573661-5262993	ref.DSN	NSM.DSN	OK	0.688996	0	#NAME?	#NAME?	0.00295	0.0280063	yes
W03D8.8	W03D8.8	W03D8.8	chrI:2571529-2967292	ref.DSN	NSM.DSN	OK	0.493903	0	#NAME?	#NAME?	0.00295	0.0280063	yes
Y110A7A.15	Y110A7A.15	Y110A7A.15	chrI:4573661-5262993	ref.DSN	NSM.DSN	OK	0.374073	0	#NAME?	#NAME?	0.00295	0.0280063	yes
fnci-1	fnci-1	fnci-1	chrI:6554901-6936826	ref.DSN	NSM.DSN	OK	0.592463	0	#NAME?	#NAME?	0.00295	0.0280063	yes
mrt-2	mrt-2	mrt-2	chrIII:10735698-12052193	ref.DSN	NSM.DSN	OK	0.711829	0	#NAME?	#NAME?	0.00295	0.0280063	yes
smg-5	smg-5	smg-5	chrI:6554901-6936826	ref.DSN	NSM.DSN	OK	0.500646	0	#NAME?	#NAME?	0.00295	0.0280063	yes
C16D9.5	C16D9.5	C16D9.5	chrV:7731614-8316095	ref.DSN	NSM.DSN	OK	0.592803	0	#NAME?	#NAME?	0.003	0.0283608	yes
C29F9.3	C29F9.3	C29F9.3	chrIII:56859-463717	ref.DSN	NSM.DSN	OK	11.2993	0	#NAME?	#NAME?	0.003	0.0283608	yes
C34C12.9	C34C12.9	C34C12.9	chrIII:3200941-3648757	ref.DSN	NSM.DSN	OK	2.79173	0	#NAME?	#NAME?	0.003	0.0283608	yes
T21H8.5	T21H8.5	T21H8.5	chrX:13655834-13904133	ref.DSN	NSM.DSN	OK	1.87041	0	#NAME?	#NAME?	0.003	0.0283608	yes
Y22D7AL.4	Y22D7AL.4	Y22D7AL.4	chrIII:1545026-2217085	ref.DSN	NSM.DSN	OK	0.416481	0	#NAME?	#NAME?	0.003	0.0283608	yes
C26F1.1	C26F1.1	C26F1.1	chrV:7731614-8316095	ref.DSN	NSM.DSN	OK	2.21491	0	#NAME?	#NAME?	0.00305	0.0287526	yes
F11C7.6	F11C7.6	F11C7.6	chrX:17176534-17562839	ref.DSN	NSM.DSN	OK	2.3929	0	#NAME?	#NAME?	0.00305	0.0287526	yes
Y48A6B.9	Y48A6B.9	Y48A6B.9	chrIII:10735698-12052193	ref.DSN	NSM.DSN	OK	1.26149	0	#NAME?	#NAME?	0.0031	0.0290204	yes
Y53G8AM.5	Y53G8AM.5	Y53G8AM.5	chrIII:3200941-3648757	ref.DSN	NSM.DSN	OK	1.85758	0	#NAME?	#NAME?	0.0031	0.0290204	yes
Y71H2AM.12	Y71H2AM.12	Y71H2AM.12	chrIII:2418503-2779010	ref.DSN	NSM.DSN	OK	1.2548	0	#NAME?	#NAME?	0.0031	0.0290204	yes
Y73F4A.1	Y73F4A.1	Y73F4A.1	chrIV:9044067-9045279	ref.DSN	NSM.DSN	OK	1.51537	0	#NAME?	#NAME?	0.0031	0.0290204	yes
srx-111	srx-111	srx-111	chrII:2443296-4279128	ref.DSN	NSM.DSN	OK	0.619525	0	#NAME?	#NAME?	0.0031	0.0290204	yes
F11A5.13	F11A5.13	F11A5.13	chrV:15699960-16443388	ref.DSN	NSM.DSN	OK	1.64307	0	#NAME?	#NAME?	0.00315	0.0294066	yes
F36H9.5	F36H9.5	F36H9.5	chrV:1743375-2713617	ref.DSN	NSM.DSN	OK	0.68714	0	#NAME?	#NAME?	0.00315	0.0294066	yes
K03H6.4	K03H6.4	K03H6.4	chrIV:858931-1921342	ref.DSN	NSM.DSN	OK	0.68946	0	#NAME?	#NAME?	0.00315	0.0294066	yes
hlh-34	hlh-34	hlh-34	chrV:13705081-13710950	ref.DSN	NSM.DSN	OK	0.563165	0	#NAME?	#NAME?	0.0032	0.0297906	yes
C35A11.8	C35A11.8	C35A11.8	chrV:5403832-5404149	ref.DSN	NSM.DSN	OK	0.383793	0	#NAME?	#NAME?	0.00325	0.029904	yes
B0281.6	B0281.6	B0281.6	chrII:2301405-2302234	ref.DSN	NSM.DSN	OK	0.619584	0	#NAME?	#NAME?	0.00325	0.029904	yes
ZK1240.1	ZK1240.1	ZK1240.1	chrII:2329535-2331719	ref.DSN	NSM.DSN	OK	0.371742	0	#NAME?	#NAME?	0.00325	0.029904	yes
ZK1240.8	ZK1240.8	ZK1240.8	chrII:2326999-2329057	ref.DSN	NSM.DSN	OK	0.410069	0	#NAME?	#NAME?	0.00325	0.029904	yes
E04F6.8	E04F6.8	E04F6.8	chrII:7210756-7211338	ref.DSN	NSM.DSN	OK	1.57799	0	#NAME?	#NAME?	0.00325	0.029904	yes
F27E5.7	F27E5.7	F27E5.7	chrII:10122818-10124831	ref.DSN	NSM.DSN	OK	0.304671	0	#NAME?	#NAME?	0.00325	0.029904	yes
F48C1.13	F48C1.13	F48C1.13	chrI:5316052-5316200	ref.DSN	NSM.DSN	OK	85.4551	0	#NAME?	#NAME?	0.00325	0.029904	yes
R03E9.9	R03E9.9	R03E9.9	chrX:6741282-6741415	ref.DSN	NSM.DSN	OK	286.718	0	#NAME?	#NAME?	0.00325	0.029904	yes
T09F3.6	T09F3.6	T09F3.6	chrII:10389704-10389915	ref.DSN	NSM.DSN	OK	3.49472	0	#NAME?	#NAME?	0.00325	0.029904	yes
ZK1127.13	ZK1127.13	ZK1127.13	chrII:7053263-7053695	ref.DSN	NSM.DSN	OK	0.340836	0	#NAME?	#NAME?	0.00325	0.029904	yes
gpa-10	gpa-10	gpa-10	chrV:6852706-6854786	ref.DSN	NSM.DSN	OK	0.70735	0	#NAME?	#NAME?	0.00325	0.029904	yes
sra-37	sra-37	sra-37	chrX:13655834-13904133	ref.DSN	NSM.DSN	OK	0.726585	0	#NAME?	#NAME?	0.00325	0.029904	yes
K11D9.8	K11D9.8	K11D9.8	chrIII:10735698-12052193	ref.DSN	NSM.DSN	OK	4.7556	0	#NAME?	#NAME?	0.0033	0.0303433	yes
fbxc-23	fbxc-23	fbxc-23	chrII:13507760-13903274	ref.DSN	NSM.DSN	OK	0.484339	0	#NAME?	#NAME?	0.00335	0.0306563	yes
gst-38	gst-38	gst-38	chrV:15699960-16443388	ref.DSN	NSM.DSN	OK	1.13554	0	#NAME?	#NAME?	0.00335	0.0306563	yes
srh-271	srh-271	srh-271	chrV:1743375-2713617	ref.DSN	NSM.DSN	OK	0.498524	0	#NAME?	#NAME?	0.00335	0.0306563	yes
W02B12.13	W02B12.13	W02B12.13	chrII:10968325-11503888	ref.DSN	NSM.DSN	OK	1.02752	0	#NAME?	#NAME?	0.0034	0.0310083	yes
Y39A3A.2	Y39A3A.2	Y39A3A.2	chrIII:1545026-2217085	ref.DSN	NSM.DSN	OK	0.776512	0	#NAME?	#NAME?	0.00345	0.0313156	yes
F11F1.1	F11F1.1	F11F1.1	chrIII:12784715-13555185	ref.DSN	NSM.DSN	OK	1.43136	0	#NAME?	#NAME?	0.00345	0.0313156	yes
F17B5.1	F17B5.1	F17B5.1	chrI:13143189-14566044	ref.DSN	NSM.DSN	OK	0.632981	0	#NAME?	#NAME?	0.00345	0.0313156	yes
Y71F9AL.4	Y71F9AL.4	Y71F9AL.4	chrI:2571529-2967292	ref.DSN	NSM.DSN	OK	0.313242	0	#NAME?	#NAME?	0.00345	0.0313156	yes
gla-3	gla-3	gla-3	chrI:7741935-8394405	ref.DSN	NSM.DSN	OK	0.97804	0	#NAME?	#NAME?	0.0035	0.0316412	yes
srv-16	srv-16	srv-16	chrIV:15896213-16675918	ref.DSN	NSM.DSN	OK	0.596325	0	#NAME?	#NAME?	0.0035	0.0316412	yes
C04A11.2	C04A11.2	C04A11.2	chrX:13655834-13904133	ref.DSN	NSM.DSN	OK	0.427205	0	#NAME?	#NAME?	0.00355	0.0319002	yes
F28G4.3	F28G4.3	F28G4.3	chrV:15699960-16443388	ref.DSN	NSM.DSN	OK	0.449343	0	#NAME?	#NAME?	0.00355	0.0319002	yes
K08D8.4	K08D8.4	K08D8.4	chrIV:12849497-13146871	ref.DSN	NSM.DSN	OK	0.968439	0	#NAME?	#NAME?	0.00355	0.0319002	yes
csp-1	csp-1	csp-1	chrII:13507760-13903274	ref.DSN	NSM.DSN	OK	0.311564	0	#NAME?	#NAME?	0.00355	0.0319002	yes
srbc-20	srbc-20	srbc-20	chrV:1743375-2713617	ref.DSN	NSM.DSN	OK	0.440319	0	#NAME?	#NAME?	0.00355	0.0319002	yes
F13A7.14	F13A7.14	F13A7.14	chrV:15699960-16443388	ref.DSN	NSM.DSN	OK	0.543865	0	#NAME?	#NAME?	0.0036	0.0322417	yes
lir-3	lir-3	lir-3	chrII:10968325-11503888	ref.DSN	NSM.DSN	OK	0.7334	0	#NAME?	#NAME?	0.0036	0.0322417	yes
K12C11.3	K12C11.3	K12C11.3	chrI:942259-1655335	ref.DSN	NSM.DSN	OK	3.73118	0	#NAME?	#NAME?	0.00365	0.0325594	yes
Y49F6B.9	Y49F6B.9	Y49F6B.9	chrII:2443296-4279128	ref.DSN	NSM.DSN	OK	0.338389	0	#NAME?	#NAME?	0.00365	0.0325594	yes
R12A1.3	R12A1.3	R12A1.3	chrV:998446-1689685	ref.DSN	NSM.DSN	OK	0.975667	0	#NAME?	#NAME?	0.0037	0.0328962	yes
pie-1	pie-1	pie-1	chrIII:12283106-12484433	ref.DSN	NSM.DSN	OK	0.67143	0	#NAME?	#NAME?	0.0037	0.0328962	yes
B0238.9	B0238.9	B0238.9	chrV:5260315-5403348	ref.DSN	NSM.DSN	OK	0.75789	0	#NAME?	#NAME?	0.00375	0.0331217	yes
F21D5.3	F21D5.3	F21D5.3	chrIV:8730813-8735592	ref.DSN	NSM.DSN	OK	0.911825	0	#NAME?	#NAME?	0.00375	0.0331217	yes
T19D7.5	T19D7.5	T19D7.5	chrX:542110-810722	ref.DSN	NSM.DSN	OK	1.99126	0	#NAME?	#NAME?	0.00375	0.0331217	yes
ins-27	ins-27	ins-27	chrI:13143189-14566044	ref.DSN	NSM.DSN	OK	11.2589	0	#NAME?	#NAME?	0.00375	0.0331217	yes
poml-1	poml-1	poml-1	chrX:13655834-13904133	ref.DSN	NSM.DSN	OK	0.491671	0	#NAME?	#NAME?	0.00385	0.033783	yes
C32H11.3	C32H11.3	C32H11.3	chrIV:12849497-13146871	ref.DSN	NSM.DSN	OK	0.384312	0	#NAME?	#NAME?	0.0039	0.0340219	yes
F16B4.4	F16B4.4	F16B4.4	chrV:998446-1689685	ref.DSN	NSM.DSN	OK	4.30212	0	#NAME?	#NAME?	0.0039	0.0340219	yes
F57C12.2	F57C12.2	F57C12.2	chrX:542110-810722	ref.DSN	NSM.DSN	OK	1.17175	0	#NAME?	#NAME?	0.0039	0.0340219	yes
fbxa-99	fbxa-99	fbxa-99	chrV:15699960-16443388	ref.DSN	NSM.DSN	OK	0.526431	0	#NAME?	#NAME?	0.0039	0.0340219	yes
syp-1	syp-1	syp-1	chrV:15699960-16443388	ref.DSN	NSM.DSN	OK	0.982002	0	#NAME?	#NAME?	0.0039	0.0340219	yes
F22F7.2	F22F7.2	F22F7.2	chrV:1743375-2713617	ref.DSN	NSM.DSN	OK	0.370965	0	#NAME?	#NAME?	0.00395	0.0343688	yes
Y62H9A.10	Y62H9A.10	Y62H9A.10	chrX:11901078-11902681	ref.DSN	NSM.DSN	OK	0.304537	0	#NAME?	#NAME?	0.00395	0.0343688	yes
ZC239.17	ZC239.17	ZC239.17	chrII:2443296-4279128	ref.DSN	NSM.DSN	OK	1.59856	0	#NAME?	#NAME?	0.004	0.034714	yes
elt-4	elt-4	elt-4	chrX:10475466-10475730	ref.DSN	NSM.DSN	OK	4.98074	0	#NAME?	#NAME?	0.004	0.034714	yes
E02H9.3	E02H9.3	E02H9.3	chrIII:2418503-2779010	ref.DSN	NSM.DSN	OK	0.319639	0	#NAME?	#NAME?	0.00405	0.0351026	yes
ZK813.4	ZK813.4	ZK813.4	chrX:3427904-3430094	ref.DSN	NSM.DSN	OK	4.6374	0	#NAME?	#NAME?	0.0041	0.0354674	yes
W07B8.1	W07B8.1	W07B8.1	chrV:998446-1689685	ref.DSN	NSM.DSN	OK	0.428645	0	#NAME?	#NAME?	0.0042	0.0362159	yes
bre-2	bre-2	bre-2	chrIII:12784715-13555185	ref.DSN	NSM.DSN	OK	2.31176	0	#NAME?	#NAME?	0.0042	0.0362159	yes
F44G3.2	F44G3.2	F44G3.2	chrV:15699960-16443388	ref.DSN	NSM.DSN	OK	0.2954	0	#NAME?	#NAME?	0.00435	0.0372465	yes
Y45G12C.1	Y45G12C.1	Y45G12C.1	chrV:1743375-2713617	ref.DSN	NSM.DSN	OK	0.325533	0	#NAME?	#NAME?	0.00435	0.0372465	yes
ZK285.2	ZK285.2	ZK285.2	chrV:15699960-16443388	ref.DSN	NSM.DSN	OK	1.18256	0	#NAME?	#NAME?	0.0044	0.0376267	yes
clec-187	clec-187	clec-187	chrIV:12849497-13146871	ref.DSN	NSM.DSN	OK	0.478033	0	#NAME?	#NAME?	0.0044	0.0376267	yes
Y57A10A.2	Y57A10A.2	Y57A10A.2	chrII:11948521-12404254	ref.DSN	NSM.DSN	OK	0.354181	0	#NAME?	#NAME?	0.00455	0.0387615	yes
Y14H12A.2	Y14H12A.2	Y14H12A.2	chrII:2443296-4279128	ref.DSN	NSM.DSN	OK	3.86832	0	#NAME?	#NAME?	0.0046	0.039039	yes
T03E6.9	T03E6.9	T03E6.9	chrV:16503518-16718341	ref.DSN	NSM.DSN	OK	0.498027	0	#NAME?	#NAME?	0.0047	0.0397122	yes
T24E12.11	T24E12.11	T24E12.11	chrII:2443296-4279128	ref.DSN	NSM.DSN	OK	0.775255	0	#NAME?	#NAME?	0.0047	0.0397122	yes
M04C9.1	M04C9.1	M04C9.1	chrI:9350353-9352590	ref.DSN	NSM.DSN	OK	2.3884	0	#NAME?	#NAME?	0.0047	0.0397122	yes
agmo-1	agmo-1	agmo-1	chrIII:12784715-13555185	ref.DSN	NSM.DSN	OK	0.322521	0	#NAME?	#NAME?	0.00475	0.0400089	yes
srv-15	srv-15	srv-15	chrIV:15896213-16675918	ref.DSN	NSM.DSN	OK	0.397119	0	#NAME?	#NAME?	0.00475	0.0400089	yes
M02B1.4	M02B1.4	M02B1.4	chrIV:12805947-12829585	ref.DSN	NSM.DSN	OK	0.522229	0	#NAME?	#NAME?	0.0048	0.0403542	yes
cdr-1	cdr-1	cdr-1	chrV:15699960-16443388	ref.DSN	NSM.DSN	OK	0.495235	0	#NAME?	#NAME?	0.0048	0.0403542	yes
F36G9.7	F36G9.7	F36G9.7	chrV:15699960-16443388	ref.DSN	NSM.DSN	OK	0.979784	0	#NAME?	#NAME?	0.00485	0.0406982	yes
cut-6	cut-6	cut-6	chrIII:10735698-12052193	ref.DSN	NSM.DSN	OK	0.295177	0	#NAME?	#NAME?	0.00485	0.0406982	yes
F28G4.2	F28G4.2	F28G4.2	chrV:15699960-16443388	ref.DSN	NSM.DSN	OK	0.333872	0	#NAME?	#NAME?	0.0049	0.0410665	yes
C56G7.2	C56G7.2	C56G7.2	chrIII:3200941-3648757	ref.DSN	NSM.DSN	OK	0.318789	0	#NAME?	#NAME?	0.00495	0.0412797	yes
F53A3.1	F53A3.1	F53A3.1	chrIII:1545026-2217085	ref.DSN	NSM.DSN	OK	1.04925	0	#NAME?	#NAME?	0.00495	0.0412797	yes
F59A7.2	F59A7.2	F59A7.2	chrV:1743375-2713617	ref.DSN	NSM.DSN	OK	2.04397	0	#NAME?	#NAME?	0.00495	0.0412797	yes
clec-3	clec-3	clec-3	chrII:2443296-4279128	ref.DSN	NSM.DSN	OK	0.392682	0	#NAME?	#NAME?	0.00495	0.0412797	yes
K06B9.4	K06B9.4	K06B9.4	chrIV:1956724-4526957	ref.DSN	NSM.DSN	OK	0.344511	0	#NAME?	#NAME?	0.0051	0.0423467	yes
K01G5.3	K01G5.3	K01G5.3	chrIII:10735698-12052193	ref.DSN	NSM.DSN	OK	0.410288	0	#NAME?	#NAME?	0.00515	0.0426302	yes
T19D12.5	T19D12.5	T19D12.5	chrII:6631134-6636951	ref.DSN	NSM.DSN	OK	0.426443	0	#NAME?	#NAME?	0.0052	0.0429383	yes
egrh-2	egrh-2	egrh-2	chrIV:858931-1921342	ref.DSN	NSM.DSN	OK	0.717359	0	#NAME?	#NAME?	0.0052	0.0429383	yes
F59A2.5	F59A2.5	F59A2.5	chrIII:3200941-3648757	ref.DSN	NSM.DSN	OK	1.95562	0	#NAME?	#NAME?	0.0053	0.0434438	yes
F26E4.7	F26E4.7	F26E4.7	chrI:9774270-9779315	ref.DSN	NSM.DSN	OK	1.03489	0	#NAME?	#NAME?	0.00535	0.0437736	yes
cyp-33D1	cyp-33D1	cyp-33D1	chrV:15699960-16443388	ref.DSN	NSM.DSN	OK	0.331998	0	#NAME?	#NAME?	0.00535	0.0437736	yes
B0304.2	B0304.2	B0304.2	chrII:4523640-4524450	ref.DSN	NSM.DSN	OK	0.595217	0	#NAME?	#NAME?	0.00545	0.0443489	yes
C34D10.4	C34D10.4	C34D10.4	chrX:8019180-8025373	ref.DSN	NSM.DSN	OK	7.58684	0	#NAME?	#NAME?	0.00545	0.0443489	yes
K05D4.9	K05D4.9	K05D4.9	chrV:15699960-16443388	ref.DSN	NSM.DSN	OK	0.361974	0	#NAME?	#NAME?	0.00545	0.0443489	yes
F58G11.3	F58G11.3	F58G11.3	chrV:13669599-13671930	ref.DSN	NSM.DSN	OK	0.320083	0	#NAME?	#NAME?	0.0055	0.0446476	yes
sup-10	sup-10	sup-10	chrX:17176534-17562839	ref.DSN	NSM.DSN	OK	0.33903	0	#NAME?	#NAME?	0.0055	0.0446476	yes
C04A11.5	C04A11.5	C04A11.5	chrX:13655834-13904133	ref.DSN	NSM.DSN	OK	4.44692	0	#NAME?	#NAME?	0.00555	0.044945	yes
M03B6.1	M03B6.1	M03B6.1	chrX:13655834-13904133	ref.DSN	NSM.DSN	OK	1.03	0	#NAME?	#NAME?	0.00555	0.044945	yes
ndx-8	ndx-8	ndx-8	chrI:13143189-14566044	ref.DSN	NSM.DSN	OK	0.672444	0	#NAME?	#NAME?	0.00555	0.044945	yes
F11A5.15	F11A5.15	F11A5.15	chrV:15699960-16443388	ref.DSN	NSM.DSN	OK	0.697401	0	#NAME?	#NAME?	0.00565	0.0456448	yes
M04C3.1	M04C3.1	M04C3.1	chrV:19437934-19444904	ref.DSN	NSM.DSN	OK	0.907785	0	#NAME?	#NAME?	0.00565	0.0456448	yes
ect-2	ect-2	ect-2	chrII:10778882-10783206	ref.DSN	NSM.DSN	OK	0.517596	0	#NAME?	#NAME?	0.0057	0.0459383	yes
srw-91	srw-91	srw-91	chrV:998446-1689685	ref.DSN	NSM.DSN	OK	0.300736	0	#NAME?	#NAME?	0.00575	0.0462581	yes
D2005.6	D2005.6	D2005.6	chrI:7741935-8394405	ref.DSN	NSM.DSN	OK	0.42256	0	#NAME?	#NAME?	0.0058	0.0464934	yes
F10G8.11	F10G8.11	F10G8.11	chrI:10030174-10046159	ref.DSN	NSM.DSN	OK	14.8412	0	#NAME?	#NAME?	0.0058	0.0464934	yes
M02A10.1	M02A10.1	M02A10.1	chrX:542110-810722	ref.DSN	NSM.DSN	OK	1.43868	0	#NAME?	#NAME?	0.0058	0.0464934	yes
T05B9.2	T05B9.2	T05B9.2	chrII:10968325-11503888	ref.DSN	NSM.DSN	OK	0.935703	0	#NAME?	#NAME?	0.00585	0.0468383	yes
C16A11.3	C16A11.3	C16A11.3	chrII:2443296-4279128	ref.DSN	NSM.DSN	OK	0.560325	0	#NAME?	#NAME?	0.0059	0.0470425	yes
sru-40	sru-40	sru-40	chrV:9832725-9833976	ref.DSN	NSM.DSN	OK	2.3598	0	#NAME?	#NAME?	0.0059	0.0470425	yes
C46H11.3	C46H11.3	C46H11.3	chrI:4573661-5262993	ref.DSN	NSM.DSN	OK	1.2856	0	#NAME?	#NAME?	0.00595	0.0473009	yes
C14B9.3	C14B9.3	C14B9.3	chrIII:8108723-8111090	ref.DSN	NSM.DSN	OK	0.311783	0	#NAME?	#NAME?	0.006	0.0476139	yes
col-93	col-93	col-93	chrIII:10735698-12052193	ref.DSN	NSM.DSN	OK	0.480144	0	#NAME?	#NAME?	0.006	0.0476139	yes
ZK353.4	ZK353.4	ZK353.4	chrIII:8388434-8389567	ref.DSN	NSM.DSN	OK	0.443051	0	#NAME?	#NAME?	0.00605	0.0478131	yes
clec-165	clec-165	clec-165	chrIV:858931-1921342	ref.DSN	NSM.DSN	OK	0.576541	0	#NAME?	#NAME?	0.00605	0.0478131	yes
scl-6	scl-6	scl-6	chrIV:12849497-13146871	ref.DSN	NSM.DSN	OK	0.71015	0	#NAME?	#NAME?	0.00605	0.0478131	yes
F35E12.9	F35E12.9	F35E12.9	chrV:13741510-13744865	ref.DSN	NSM.DSN	OK	1.06367	0	#NAME?	#NAME?	0.00615	0.0484042	yes
F13C5.3	F13C5.3	F13C5.3	chrX:542110-810722	ref.DSN	NSM.DSN	OK	0.341282	0	#NAME?	#NAME?	0.00615	0.0484042	yes
Y17G7B.3	Y17G7B.3	Y17G7B.3	chrII:11948521-12404254	ref.DSN	NSM.DSN	OK	0.516614	0	#NAME?	#NAME?	0.00625	0.0489905	yes
F35C12.3	F35C12.3	F35C12.3	chrI:9813086-9815763	ref.DSN	NSM.DSN	OK	0.667021	0	#NAME?	#NAME?	0.0063	0.0492103	yes
F36H9.7	F36H9.7	F36H9.7	chrV:1743375-2713617	ref.DSN	NSM.DSN	OK	1.4427	0	#NAME?	#NAME?	0.0063	0.0492103	yes
srt-64	srt-64	srt-64	chrV:5168366-5169656	ref.DSN	NSM.DSN	OK	0.460801	0	#NAME?	#NAME?	0.0063	0.0492103	yes
F25B4.8	F25B4.8	F25B4.8	chrV:5690134-5691540	ref.DSN	NSM.DSN	OK	5.52004	0	#NAME?	#NAME?	0.00635	0.0495433	yes
B0304.4	B0304.4	B0304.4	chrII:4522608-4523131	ref.DSN	NSM.DSN	OK	1.38599	0	#NAME?	#NAME?	0.0064	0.0498466	yes
C41D11.9	C41D11.9	C41D11.9	chrI:4448728-4449775	ref.DSN	NSM.DSN	OK	0.627239	0	#NAME?	#NAME?	0.0064	0.0498466	yes
C44B9.3	C44B9.3	C44B9.3	chrIII:10735698-12052193	ref.DSN	NSM.DSN	OK	0.437149	0	#NAME?	#NAME?	0.0064	0.0498466	yes

## Sheet: Enriched
test_id	gene_id	gene	locus	sample_1	sample_2	status	value_1	value_2	log2(fold_change)	test_stat	p_value	q_value	significant
B0350.76	B0350.76	B0350.76	chrIV:5975563-6004021	ref.DSN	NSM.DSN	OK	0	30378	inf	#NAME?	0.00055	0.00698833	yes
C09D8.4	C09D8.4	C09D8.4	chrII:10968325-11503888	ref.DSN	NSM.DSN	OK	0	1231.45	inf	#NAME?	0.00045	0.00585044	yes
C18D11.8	C18D11.8	C18D11.8	chrIII:10735698-12052193	ref.DSN	NSM.DSN	OK	0	15.9519	inf	#NAME?	0.00135	0.0151108	yes
C41G11.18	C41G11.18	C41G11.18	chrX:5729564-5729685	ref.DSN	NSM.DSN	OK	0	6886.84	inf	#NAME?	5e-05	0.000976962	yes
F25H2.14	F25H2.14	F25H2.14	chrI:10569074-10569923	ref.DSN	NSM.DSN	OK	0	124.108	inf	#NAME?	0.0005	0.00639534	yes
F40H3.7	F40H3.7	F40H3.7	chrII:6170030-6170169	ref.DSN	NSM.DSN	OK	0	594.268	inf	#NAME?	5e-05	0.000976962	yes
M01E5.1	M01E5.1	M01E5.1	chrI:13143189-14566044	ref.DSN	NSM.DSN	OK	0	10.2564	inf	#NAME?	0.0007	0.008705	yes
W08F4.11	W08F4.11	W08F4.11	chrII:203458-732072	ref.DSN	NSM.DSN	OK	0	9.14006	inf	#NAME?	0.00165	0.01766	yes
Y53G8AM.2	Y53G8AM.2	Y53G8AM.2	chrIII:3200941-3648757	ref.DSN	NSM.DSN	OK	0	55.1977	inf	#NAME?	0.00035	0.00471448	yes
sls-2.2	sls-2.2	sls-2.2	chrII:5543563-5543689	ref.DSN	NSM.DSN	OK	0	57014.9	inf	#NAME?	5e-05	0.000976962	yes
sls-2.4	sls-2.4	sls-2.4	chrI:4172205-4172316	ref.DSN	NSM.DSN	OK	0	38099.5	inf	#NAME?	5e-05	0.000976962	yes
Y6B3B.9	Y6B3B.9	Y6B3B.9	chrI:13143189-14566044	ref.DSN	NSM.DSN	OK	3.31468	14895.9	12.1338	0.0194533	0.00015	0.00233656	yes
mod-5	mod-5	mod-5	chrI:3035239-3047796	ref.DSN	NSM.DSN	OK	3.0791	5262.2	10.7389	5.78739	5e-05	0.000976962	yes
ceh-2	ceh-2	ceh-2	chrI:6046951-6050389	ref.DSN	NSM.DSN	OK	0.488852	280.513	9.16446	4.50517	0.00275	0.0266342	yes
rgs-7	rgs-7	rgs-7	chrX:3542617-3557147	ref.DSN	NSM.DSN	OK	5.49608	2646.47	8.91145	4.5466	0.0003	0.00413207	yes
nlp-11	nlp-11	nlp-11	chrII:9689785-9691827	ref.DSN	NSM.DSN	OK	59.9708	26742.1	8.80063	5.00324	5e-05	0.000976962	yes
npr-19	npr-19	npr-19	chrX:542110-810722	ref.DSN	NSM.DSN	OK	1.23385	364.945	8.20837	0.361465	0.00605	0.0478131	yes
K03E5.2	K03E5.2	K03E5.2	chrI:3233392-3600680	ref.DSN	NSM.DSN	OK	22.5165	6088.62	8.07899	0.355797	0.0005	0.00639534	yes
shw-3	shw-3	shw-3	chrV:12973395-12976315	ref.DSN	NSM.DSN	OK	2.90834	746.13	8.00309	4.12864	0.00015	0.00233656	yes
C35E7.11	C35E7.11	C35E7.11	chrI:10844776-10845609	ref.DSN	NSM.DSN	OK	9.403	2385.1	7.98672	4.67145	5e-05	0.000976962	yes
ncbp-2	ncbp-2	ncbp-2	chrI:7642470-7643237	ref.DSN	NSM.DSN	OK	10.6189	2578.72	7.92387	1.4983	0.00195	0.0201645	yes
T05B11.7	T05B11.7	T05B11.7	chrV:7731614-8316095	ref.DSN	NSM.DSN	OK	0.562616	134.318	7.89929	0.101663	0.00545	0.0443489	yes
Y43F8B.3	Y43F8B.3	Y43F8B.3	chrV:19503081-19519696	ref.DSN	NSM.DSN	OK	0.279347	64.3693	7.84817	3.83267	0.00055	0.00698833	yes
ttx-3	ttx-3	ttx-3	chrX:11764599-11769311	ref.DSN	NSM.DSN	OK	4.45476	972.955	7.77088	4.11648	0.0063	0.0492103	yes
F57C9.6	F57C9.6	F57C9.6	chrI:4573661-5262993	ref.DSN	NSM.DSN	OK	0.441345	88.8297	7.65299	0.104378	0.00325	0.029904	yes
C16D6.1	C16D6.1	C16D6.1	chrX:12525316-12525652	ref.DSN	NSM.DSN	OK	4.65757	936.948	7.65225	4.47772	0.00065	0.00815868	yes
flp-19	flp-19	flp-19	chrX:10604762-10605508	ref.DSN	NSM.DSN	OK	254.89	50884.9	7.64122	4.73024	5e-05	0.000976962	yes
gnrr-1	gnrr-1	gnrr-1	chrI:4573661-5262993	ref.DSN	NSM.DSN	OK	0.789998	157.672	7.64087	0.137149	0.0002	0.00297741	yes
upp-1	upp-1	upp-1	chrIII:7641161-7643026	ref.DSN	NSM.DSN	OK	63.7215	12213.3	7.58246	4.16504	5e-05	0.000976962	yes
ins-1	ins-1	ins-1	chrIV:10436733-10437972	ref.DSN	NSM.DSN	OK	4.43725	838.213	7.56151	4.12728	0.0001	0.00167828	yes
F36G3.3	F36G3.3	F36G3.3	chrX:9798891-9800980	ref.DSN	NSM.DSN	OK	2.04797	373.638	7.51131	4.05667	0.00025	0.00358289	yes
arx-5	arx-5	arx-5	chrIII:12784715-13555185	ref.DSN	NSM.DSN	OK	3.16388	560.709	7.46941	0.178783	0.0029	0.0277274	yes
D1014.2	D1014.2	D1014.2	chrV:7731614-8316095	ref.DSN	NSM.DSN	OK	0.871639	148.62	7.41368	0.153235	0.00125	0.0143011	yes
jip-1	jip-1	jip-1	chrII:1197387-1391574	ref.DSN	NSM.DSN	OK	6.35418	1038.91	7.35315	1.66664	0.00325	0.029904	yes
C16E9.2	C16E9.2	C16E9.2	chrX:6935723-6938698	ref.DSN	NSM.DSN	OK	6.6251	1053.81	7.31345	1.2078	0.0014	0.0155539	yes
C01A2.4	C01A2.4	C01A2.4	chrI:13143189-14566044	ref.DSN	NSM.DSN	OK	3.06068	486.383	7.3121	0.199524	0.0021	0.0213381	yes
hmg-1.1	hmg-1.1	hmg-1.1	chrII:14250642-14250992	ref.DSN	NSM.DSN	OK	469.415	73296.9	7.28674	4.84096	5e-05	0.000976962	yes
Y110A2AM.1	Y110A2AM.1	Y110A2AM.1	chrII:2443296-4279128	ref.DSN	NSM.DSN	OK	0.94463	134.485	7.15348	0.140181	0.00195	0.0201645	yes
F26F2.8	F26F2.8	F26F2.8	chrV:20579543-20580606	ref.DSN	NSM.DSN	OK	1.47069	205.197	7.12437	3.66799	0.0002	0.00297741	yes
glb-9	glb-9	glb-9	chrII:7507405-7513927	ref.DSN	NSM.DSN	OK	2.51347	350.076	7.12185	3.90322	0.0001	0.00167828	yes
C48B6.9	C48B6.9	C48B6.9	chrI:6554901-6936826	ref.DSN	NSM.DSN	OK	1.26067	162.257	7.00795	0.156187	0.00515	0.0426302	yes
clpf-1	clpf-1	clpf-1	chrIII:3200941-3648757	ref.DSN	NSM.DSN	OK	2.95957	367.904	6.9578	0.143031	0.00115	0.0133501	yes
lst-4	lst-4	lst-4	chrIV:14061343-14069825	ref.DSN	NSM.DSN	OK	17.5286	2163.72	6.94766	0.663276	5e-05	0.000976962	yes
F53C3.3	F53C3.3	F53C3.3	chrII:2443296-4279128	ref.DSN	NSM.DSN	OK	3.49828	427.809	6.93418	0.212059	0.00225	0.0226059	yes
hpo-10	hpo-10	hpo-10	chrIII:5879798-5882127	ref.DSN	NSM.DSN	OK	4.6245	552.954	6.90172	1.96618	0.00075	0.00928384	yes
bcmo-2	bcmo-2	bcmo-2	chrII:2443296-4279128	ref.DSN	NSM.DSN	OK	3.34045	397.722	6.89558	0.337456	0.00265	0.0257958	yes
gst-40	gst-40	gst-40	chrIV:760617-762295	ref.DSN	NSM.DSN	OK	4.40527	522.497	6.89005	3.81947	5e-05	0.000976962	yes
ckr-1	ckr-1	ckr-1	chrI:6554901-6936826	ref.DSN	NSM.DSN	OK	2.80156	326.568	6.86501	0.307052	0.00615	0.0484042	yes
srt-42	srt-42	srt-42	chrV:1743375-2713617	ref.DSN	NSM.DSN	OK	1.10111	126.966	6.84935	0.25519	0.0008	0.00987548	yes
C10E2.4	C10E2.4	C10E2.4	chrX:16749681-16751037	ref.DSN	NSM.DSN	OK	1.68574	191.063	6.82453	3.69346	0.0003	0.00413207	yes
C39F7.1	C39F7.1	C39F7.1	chrV:998446-1689685	ref.DSN	NSM.DSN	OK	1.90204	212.814	6.8059	0.269801	0.00295	0.0280062	yes
cnt-2	cnt-2	cnt-2	chrIII:10637079-10698692	ref.DSN	NSM.DSN	OK	6.57083	718.461	6.77269	2.18859	0.00165	0.01766	yes
cpx-1	cpx-1	cpx-1	chrI:942259-1655335	ref.DSN	NSM.DSN	OK	11.8146	1279.57	6.75895	0.414451	0.0042	0.0362159	yes
C10E2.5	C10E2.5	C10E2.5	chrX:16751790-16753470	ref.DSN	NSM.DSN	OK	2.38786	254.911	6.73813	3.65595	0.0009	0.0109293	yes
C41H7.3	C41H7.3	C41H7.3	chrII:2443296-4279128	ref.DSN	NSM.DSN	OK	0.943824	97.8647	6.69613	0.13942	0.00375	0.0331217	yes
eya-1	eya-1	eya-1	chrI:13143189-14566044	ref.DSN	NSM.DSN	OK	2.54055	260.771	6.6815	0.266224	0.00335	0.0306563	yes
Y113G7B.24	Y113G7B.24	Y113G7B.24	chrV:20235242-20237695	ref.DSN	NSM.DSN	OK	3.27487	336.038	6.68105	3.07476	0.0021	0.0213381	yes
C37C3.11	C37C3.11	C37C3.11	chrV:7731614-8316095	ref.DSN	NSM.DSN	OK	1.60679	164.814	6.68051	0.0912506	0.00485	0.0406982	yes
lin-17	lin-17	lin-17	chrI:2571529-2967292	ref.DSN	NSM.DSN	OK	5.51111	563.888	6.67692	0.601516	0.0018	0.0189784	yes
abt-4	abt-4	abt-4	chrV:323910-330725	ref.DSN	NSM.DSN	OK	3.73816	369.702	6.62789	3.43198	0.00015	0.00233656	yes
unc-86	unc-86	unc-86	chrIII:8213012-8216225	ref.DSN	NSM.DSN	OK	7.6448	740.189	6.59727	3.36602	0.0045	0.0384086	yes
ZK899.7	ZK899.7	ZK899.7	chrX:9447801-9449340	ref.DSN	NSM.DSN	OK	1.69106	163.031	6.59107	3.44561	0.0003	0.00413207	yes
F40F8.1	F40F8.1	F40F8.1	chrII:10968325-11503888	ref.DSN	NSM.DSN	OK	2.47675	237.454	6.58306	0.135019	0.00205	0.0209887	yes
mpz-1	mpz-1	mpz-1	chrII:10739215-10775002	ref.DSN	NSM.DSN	OK	55.3885	5283.4	6.57574	3.15034	0.00025	0.00358289	yes
C08F1.8	C08F1.8	C08F1.8	chrII:1804214-1808300	ref.DSN	NSM.DSN	OK	1.18639	113.093	6.57479	3.50707	5e-05	0.000976962	yes
ftt-2	ftt-2	ftt-2	chrX:11603985-11605313	ref.DSN	NSM.DSN	OK	359.937	34221.3	6.57101	3.94137	5e-05	0.000976962	yes
slo-1	slo-1	slo-1	chrV:18492277-18507906	ref.DSN	NSM.DSN	OK	5.60864	531.824	6.56715	3.61294	0.0003	0.00413207	yes
F38A5.7	F38A5.7	F38A5.7	chrIV:6601694-6602264	ref.DSN	NSM.DSN	OK	3.23651	305.995	6.56292	3.61334	0.0001	0.00167828	yes
rsp-8	rsp-8	rsp-8	chrIII:10735698-12052193	ref.DSN	NSM.DSN	OK	4.44815	406.039	6.51227	0.12791	0.0001	0.00167828	yes
cls-2	cls-2	cls-2	chrIII:9054973-9058548	ref.DSN	NSM.DSN	OK	5.91899	532.062	6.4901	3.32397	0.00035	0.00471448	yes
F59B10.5	F59B10.5	F59B10.5	chrII:10521891-10523077	ref.DSN	NSM.DSN	OK	6.05289	535.765	6.46783	3.68469	5e-05	0.000976962	yes
ZK1010.8	ZK1010.8	ZK1010.8	chrIII:12784715-13555185	ref.DSN	NSM.DSN	OK	1.30251	113.662	6.44732	0.159056	0.00215	0.0217475	yes
Y71F9B.2	Y71F9B.2	Y71F9B.2	chrI:2571529-2967292	ref.DSN	NSM.DSN	OK	1.05307	90.9421	6.43228	0.188669	0.0037	0.0328962	yes
W05H12.2	W05H12.2	W05H12.2	chrI:13143189-14566044	ref.DSN	NSM.DSN	OK	1.2613	108.603	6.42801	0.145571	0.0019	0.0197998	yes
Y71F9AL.8	Y71F9AL.8	Y71F9AL.8	chrI:2571529-2967292	ref.DSN	NSM.DSN	OK	1.49899	128.994	6.42717	0.229187	0.0025	0.0245849	yes
F54E4.3	F54E4.3	F54E4.3	chrX:14632662-14636338	ref.DSN	NSM.DSN	OK	31.8865	2732.39	6.42107	3.35318	0.00035	0.00471448	yes
Y63D3A.8	Y63D3A.8	Y63D3A.8	chrI:13143189-14566044	ref.DSN	NSM.DSN	OK	4.64478	392.289	6.40016	0.270276	0.00295	0.0280063	yes
srab-4	srab-4	srab-4	chrV:7004132-7005749	ref.DSN	NSM.DSN	OK	2.04599	164.651	6.33047	3.38418	5e-05	0.000976962	yes
Y56A3A.16	Y56A3A.16	Y56A3A.16	chrIII:10735698-12052193	ref.DSN	NSM.DSN	OK	1.03351	82.8692	6.32521	0.148761	0.0028	0.0270211	yes
ZC443.2	ZC443.2	ZC443.2	chrV:12810334-12811141	ref.DSN	NSM.DSN	OK	3.32981	265.555	6.31743	3.35897	0.00015	0.00233656	yes
ags-3	ags-3	ags-3	chrX:5290078-5297994	ref.DSN	NSM.DSN	OK	33.3583	2656.26	6.31521	3.3412	5e-05	0.000976962	yes
F28C10.3	F28C10.3	F28C10.3	chrX:532286-535748	ref.DSN	NSM.DSN	OK	1.49039	118.342	6.31113	3.31286	5e-05	0.000976962	yes
fbxa-13	fbxa-13	fbxa-13	chrIII:1545026-2217085	ref.DSN	NSM.DSN	OK	1.45019	113.256	6.2872	0.253944	0.00475	0.0400089	yes
die-1	die-1	die-1	chrII:10062045-10067855	ref.DSN	NSM.DSN	OK	13.7648	1071.69	6.28276	3.18368	0.0002	0.00297741	yes
T23B12.11	T23B12.11	T23B12.11	chrV:8456170-8457175	ref.DSN	NSM.DSN	OK	2.41844	184.764	6.25546	3.233	0.00045	0.00585044	yes
Y22D7AL.7	Y22D7AL.7	Y22D7AL.7	chrIII:1545026-2217085	ref.DSN	NSM.DSN	OK	0.642343	48.8517	6.24892	0.196932	0.0046	0.039039	yes
Y39A3CR.3	Y39A3CR.3	Y39A3CR.3	chrIII:1545026-2217085	ref.DSN	NSM.DSN	OK	2.80923	210.355	6.22651	0.644527	0.0053	0.0434438	yes
sel-9	sel-9	sel-9	chrV:7731614-8316095	ref.DSN	NSM.DSN	OK	4.70952	330.103	6.1312	0.172186	0.0032	0.0297906	yes
pfn-2	pfn-2	pfn-2	chrX:5353494-5354022	ref.DSN	NSM.DSN	OK	13.8358	960.881	6.11788	3.60716	0.0003	0.00413207	yes
act-4	act-4	act-4	chrX:4960630-4963953	ref.DSN	NSM.DSN	OK	177.373	12111.9	6.09349	3.51901	0.00015	0.00233656	yes
R01E6.7	R01E6.7	R01E6.7	chrX:13567370-13569829	ref.DSN	NSM.DSN	OK	1.83373	124.563	6.08595	3.24988	5e-05	0.000976962	yes
unc-11	unc-11	unc-11	chrI:3799173-3805707	ref.DSN	NSM.DSN	OK	35.5206	2378.05	6.06498	3.25075	0.00125	0.0143011	yes
fbxc-32	fbxc-32	fbxc-32	chrII:946566-948188	ref.DSN	NSM.DSN	OK	0.795188	53.1683	6.06313	3.33207	0.0001	0.00167828	yes
Y71F9AL.1	Y71F9AL.1	Y71F9AL.1	chrI:2571529-2967292	ref.DSN	NSM.DSN	OK	0.56359	37.6406	6.0615	0.149163	0.00525	0.0432185	yes
Y116A8C.3	Y116A8C.3	Y116A8C.3	chrIV:16916083-16917442	ref.DSN	NSM.DSN	OK	1.33257	87.0397	6.02939	3.0626	0.00065	0.00815868	yes
cutl-10	cutl-10	cutl-10	chrI:10954061-11481796	ref.DSN	NSM.DSN	OK	1.23221	79.2331	6.00678	0.303636	0.0046	0.039039	yes
Y62E10A.17	Y62E10A.17	Y62E10A.17	chrIV:13413651-13415930	ref.DSN	NSM.DSN	OK	0.376222	24.1897	6.00667	3.48024	0.004	0.034714	yes
mdt-17	mdt-17	mdt-17	chrV:20251937-20267198	ref.DSN	NSM.DSN	OK	0.399935	25.7117	6.00651	3.00721	5e-05	0.000976962	yes
glc-2	glc-2	glc-2	chrI:4573661-5262993	ref.DSN	NSM.DSN	OK	6.39426	408.188	5.99631	0.309904	0.00465	0.0394136	yes
fgt-1	fgt-1	fgt-1	chrII:1504574-1509694	ref.DSN	NSM.DSN	OK	10.7318	685.07	5.99629	3.25933	0.00045	0.00585044	yes
C17H12.10	C17H12.10	C17H12.10	chrIV:6806862-6809589	ref.DSN	NSM.DSN	OK	2.01777	127.12	5.97729	3.10857	0.0004	0.00527694	yes
unc-51	unc-51	unc-51	chrV:19996215-20004389	ref.DSN	NSM.DSN	OK	47.6792	2982.78	5.96715	3.25237	0.0003	0.00413207	yes
ccf-1	ccf-1	ccf-1	chrIII:10735698-12052193	ref.DSN	NSM.DSN	OK	16.947	1039.34	5.9385	0.374623	0.0057	0.0459383	yes
nhr-136	nhr-136	nhr-136	chrV:12107234-12109118	ref.DSN	NSM.DSN	OK	2.36247	144.335	5.93298	3.11909	0.0003	0.00413207	yes
F53C3.5	F53C3.5	F53C3.5	chrII:2443296-4279128	ref.DSN	NSM.DSN	OK	29.4244	1793.35	5.9295	0.414076	0.0059	0.0470425	yes
Y45G12B.2	Y45G12B.2	Y45G12B.2	chrV:1743375-2713617	ref.DSN	NSM.DSN	OK	1.48699	89.0828	5.90468	0.215491	0.0011	0.0129373	yes
W09G3.7	W09G3.7	W09G3.7	chrI:13143189-14566044	ref.DSN	NSM.DSN	OK	1.18512	70.9338	5.90337	0.135327	0.0031	0.0290204	yes
rgs-2	rgs-2	rgs-2	chrX:12705552-12872405	ref.DSN	NSM.DSN	OK	43.9403	2589.24	5.88084	1.15438	0.0002	0.00297741	yes
apa-2	apa-2	apa-2	chrX:9338618-9342376	ref.DSN	NSM.DSN	OK	11.8755	696.291	5.87363	3.02054	0.0003	0.00413207	yes
C56G2.4	C56G2.4	C56G2.4	chrIII:6331696-6335664	ref.DSN	NSM.DSN	OK	2.83224	165.924	5.87244	3.05246	0.00025	0.00358289	yes
ntl-3	ntl-3	ntl-3	chrIII:10735698-12052193	ref.DSN	NSM.DSN	OK	16.7643	973.047	5.85904	0.315839	0.00045	0.00585044	yes
[truncated: 355 more rows]

## Sheet: Expressed
Gene	L1-reference-DSN_EG	L1-reference-DSN_FPKM	L1-NSM-DSN_EG	L1-NSM-DSN_FPKM
[truncated: 26,329 more rows]
