# Supplementary material for: Isolation of Specific Neurons from C. elegans Larvae for Gene Expression Profiling
Source: PLoS One. 2014 Nov 5;9(11):e112102. doi: 10.1371/journal.pone.0112102 (PMC4221280; doi:10.1371/journal.pone.0112102)
Supplement: File S3 — Transcripts detected by tiling array analysis of total RNA from L1 Reference sample and NSM neurons. This file contains worksheets for differential expression results of tiling array analysis. “All” contains all limma output. “Enriched” contains only genes significantly enriched in the NSM neurons versus the reference ≥1.5X and ≤5% FDR. (XLSX) [file pone.0112102.s007.xlsx]

## Sheet: All
ID	gene	logFC	AveExpr	t	P.Value	adj.P.Val	B
WBGene00022890	ZK1290.9	8.62364	10.8045	31.1346	3.50142179424551e-08	0.000646292	8.35546
WBGene00021848	Y54F10AM.1	6.04929	11.34	26.1925	1.0411113816578e-07	0.000960842	7.7792
WBGene00044207	Y6G8.5	5.19124	8.96997	18.6176	8.86648783590358e-07	0.00233797	6.33692
WBGene00006600	ZK1290.2	4.93529	10.7745	19.8473	5.94349373315719e-07	0.00233797	6.63635
WBGene00003387	Y54E10BR.7	4.89846	11.6045	20.7432	4.50771828810582e-07	0.00233797	6.83553
WBGene00020804	T25E4.2	4.48878	8.85453	15.5673	2.70198275876972e-06	0.0035562	5.43659
WBGene00015917	C17G10.3	4.47076	9.07397	16.4438	1.92259042435684e-06	0.00322611	5.72139
WBGene00009817	F47B10.6	4.37295	8.63094	11.3628	1.8738206926142e-05	0.003894	3.67567
WBGene00009889	F49E11.2	4.16881	8.99885	13.463	6.63218505603687e-06	0.0035562	4.64756
WBGene00000295	W01C8.6	4.06567	10.9171	14.3755	4.4250670895812e-06	0.0035562	5.00955
WBGene00000043	K11G12.7	3.99338	8.9482	16.7295	1.72724768740273e-06	0.00318815	5.80932
WBGene00000239	C05D2.4	3.95965	11.0836	12.7721	9.16932017143319e-06	0.00357905	4.35072
WBGene00009278	F31B9.1	3.93974	10.3376	10.9868	2.29903652645099e-05	0.003894	3.47786
WBGene00008851	F15B9.8	3.91837	9.94665	15.9655	2.30980192886586e-06	0.00340665	5.56886
WBGene00006654	C40H5.5	3.9054	10.1008	13.923	5.39142668932686e-06	0.0035562	4.83411
WBGene00004793	R186.5	3.87568	10.9914	12.9238	8.52789954921325e-06	0.00357905	4.41769
WBGene00002018	Y46H3A.2	3.79722	9.18467	11.1325	2.12226254505213e-05	0.003894	3.55547
WBGene00020008	R11F4.2	3.60138	10.3401	13.8765	5.50376374463017e-06	0.0035562	4.81566
WBGene00002016	Y46H3A.3	3.44169	10.3772	9.97545	4.12004919293027e-05	0.00484381	2.90351
WBGene00004969	F47G6.4	3.3769	9.34877	13.558	6.35102171510767e-06	0.0035562	4.68679
WBGene00008382	D1081.4	3.33348	10.9644	11.9556	1.37416967831067e-05	0.003894	3.97182
WBGene00019149	H03E18.2	3.18521	9.86694	13.6224	6.16812475530854e-06	0.0035562	4.71319
WBGene00011287	R90.5	3.11465	11.0437	11.412	1.82522907885016e-05	0.003894	3.70094
WBGene00022771	ZK616.1	3.11094	8.4885	11.8513	1.44974417449922e-05	0.003894	3.92103
WBGene00000429	C27A12.5	3.09788	9.7435	11.7737	1.50909683817131e-05	0.003894	3.88288
WBGene00016745	C48B6.9	3.05391	9.6942	9.5295	5.42033406846208e-05	0.00548278	2.62876
WBGene00016303	C32B5.10	3.02906	9.42297	11.5559	1.69106196803397e-05	0.003894	3.77419
WBGene00008865	F15G9.1	2.9841	10.7611	7.60961	0.000204148	0.00901607	1.26599
WBGene00006696	Y39B6A.19	2.97351	11.2699	11.5643	1.68357012388952e-05	0.003894	3.77844
WBGene00019355	K03B4.4	2.94332	10.3063	5.62614	0.00111328	0.0197835	-0.533888
WBGene00044437	Y47G6A.32	2.92462	9.29325	12.0787	1.29078986933926e-05	0.003894	4.03101
WBGene00044176	C30G7.2	2.91167	12.4838	8.03716	0.000148508	0.00813775	1.59753
WBGene00016597	C42D4.11	2.90747	8.11863	11.8673	1.43784197346615e-05	0.003894	3.92886
WBGene00018702	F52E4.5	2.88935	9.2331	6.18892	0.000660119	0.015934	0.0252224
WBGene00015729	C13A10.2	2.85679	11.3533	11.8197	1.4735950157844e-05	0.003894	3.90553
WBGene00015559	C06G4.5	2.84923	10.9219	11.6238	1.63171891539182e-05	0.003894	3.80836
WBGene00003772	F20B10.1	2.84461	10.1229	10.02	4.01118319163669e-05	0.00480256	2.93018
WBGene00001593	ZC317.3	2.84021	9.8921	11.8764	1.43113351993537e-05	0.003894	3.9333
WBGene00017994	F32E10.7	2.758	9.33513	6.50998	0.000497692	0.0137727	0.325977
WBGene00020944	W02D7.9	2.75732	8.23704	8.59996	9.97737017935681e-05	0.00687519	2.00818
WBGene00001788	F56B3.10	2.75673	10.6974	11.1426	2.11058375385506e-05	0.003894	3.56082
WBGene00016305	C32B5.12	2.7467	8.79573	6.94977	0.000343816	0.0117206	0.717964
WBGene00016872	C52B11.3	2.73392	9.2378	10.1367	3.74104742008083e-05	0.00474143	2.99949
WBGene00001619	F22A3.3	2.73153	8.85306	11.0716	2.19416126911562e-05	0.003894	3.52319
WBGene00044418	C08G5.7	2.70552	11.2285	6.16695	0.000673271	0.0160558	0.00417516
WBGene00012856	Y44A6D.6	2.70219	10.2586	7.92515	0.000161194	0.00827989	1.51236
WBGene00012561	Y37D8A.26	2.69683	7.7484	8.02313	0.000150033	0.00814815	1.58692
WBGene00019012	F57C9.6	2.68032	9.72161	9.76696	4.67728453193858e-05	0.0052008	2.7768
WBGene00011382	T02E9.3	2.67721	10.2713	11.3448	1.8920005081932e-05	0.003894	3.66637
WBGene00016363	C33G8.5	2.64873	10.5984	10.2413	3.51663996301428e-05	0.00464164	3.06082
WBGene00004350	F56B6.2	2.64369	12.1444	10.887	2.42982456771757e-05	0.003894	3.42401
WBGene00016304	C32B5.11	2.63125	10.2833	10.2394	3.52058835354373e-05	0.00464164	3.05971
WBGene00002084	F13B12.5	2.62092	11.794	11.319	1.91836814763551e-05	0.003894	3.65304
WBGene00003232	ZC506.4	2.60755	9.19557	10.4746	3.06962356545292e-05	0.00439218	3.19505
WBGene00016184	C28F5.2	2.60252	9.96306	10.1082	3.80500530079584e-05	0.00477774	2.98265
WBGene00022817	ZK783.2	2.58963	12.3922	9.21295	6.63166493324376e-05	0.00596787	2.42499
WBGene00010322	F59B10.6	2.57983	10.1923	9.07807	7.24024631611893e-05	0.00615855	2.33585
WBGene00016503	C37C3.11	2.57929	9.31073	7.83468	0.000172349	0.00845673	1.44271
WBGene00016979	C56G2.4	2.57368	9.42602	10.3278	3.34282453888062e-05	0.00450379	3.11096
WBGene00013897	ZC443.2	2.56855	9.91698	10.904	2.40702614718261e-05	0.003894	3.43319
WBGene00000527	C36B1.1	2.56832	10.1091	10.4448	3.12292721417842e-05	0.00443408	3.1781
WBGene00050975	K02E11.11	2.5477	8.95357	7.69141	0.000191872	0.00870165	1.3308
WBGene00021250	Y22D7AL.12	2.54436	8.18291	3.56832	0.0107391	0.0572895	-2.96856
WBGene00013416	Y64G10A.7	2.51115	10.1813	10.611	2.83877531572765e-05	0.00433042	3.2719
WBGene00021152	Y4C6A.2	2.51111	8.70271	8.70328	9.29737074632814e-05	0.00672172	2.08059
WBGene00000058	C31H5.3	2.51047	10.0701	8.47636	0.000108669	0.00711279	1.92039
WBGene00020712	T23B3.4	2.48109	10.3383	7.00969	0.000327391	0.0115324	0.76966
WBGene00021599	Y46H3A.1	2.45638	8.96047	8.29426	0.000123482	0.00738414	1.78861
WBGene00000455	C10G8.6	2.44405	10.7444	6.88178	0.000363602	0.0119207	0.658814
WBGene00018976	F56E10.2	2.44323	9.6075	9.49058	5.55466022596983e-05	0.00548278	2.60411
WBGene00019643	K11C4.2	2.44089	9.9916	7.64709	0.000198416	0.00888922	1.29576
WBGene00077786	F53F8.7	2.43912	11.1434	6.36861	0.000562845	0.0145913	0.195113
WBGene00003086	Y37A1B.2	2.42768	11.3097	10.1544	3.70202230782398e-05	0.00474143	3.00989
WBGene00015364	C02H7.2	2.4176	9.53262	6.54111	0.000484525	0.0136124	0.354468
WBGene00017150	EGAP5.1	2.40896	10.6593	9.17609	6.79191801082827e-05	0.00602717	2.40077
WBGene00019361	K03E5.2	2.38614	12.8835	9.05408	7.35507654106307e-05	0.00619909	2.31985
WBGene00018089	F36D4.4	2.38152	8.58573	10.0648	3.90492186825152e-05	0.00480256	2.95689
WBGene00001586	C09G5.1	2.37985	9.77759	9.87364	4.38202726922349e-05	0.00499281	2.84201
WBGene00022391	Y95B8A.12	2.37251	10.6577	9.415	5.82653237520129e-05	0.00551922	2.55592
WBGene00022073	Y67D8C.9	2.36408	9.24961	9.30395	6.25421932945155e-05	0.00571487	2.48434
WBGene00010321	F59B10.5	2.36099	10.7685	6.22292	0.000640331	0.015683	0.0576839
WBGene00044669	T28D9.12	2.34778	7.73018	4.95616	0.00218142	0.0283383	-1.25669
WBGene00011678	T10B9.9	2.33394	10.805	6.09085	0.000721191	0.0164326	-0.0692202
WBGene00018067	F35G8.1	2.30278	10.1383	5.97799	0.000799555	0.0169202	-0.179436
WBGene00011300	R107.5	2.3017	12.4089	5.85355	0.000897375	0.0177723	-0.302902
WBGene00010729	K09G1.3	2.28179	7.34192	7.83916	0.000171777	0.00845673	1.44618
WBGene00016984	C56G3.1	2.27892	9.17542	9.15016	6.907327955542e-05	0.00605808	2.38367
WBGene00015159	B0361.5	2.27778	12.1537	7.59421	0.000206558	0.00901607	1.25372
WBGene00013603	Y87G2A.17	2.27701	11.8707	7.92019	0.000161783	0.00827989	1.50857
WBGene00015408	C03H5.6	2.26956	12.1033	7.95023	0.000158249	0.00824137	1.53153
WBGene00013383	Y62E10A.17	2.26573	8.89538	8.03653	0.000148576	0.00813775	1.59705
WBGene00012993	Y48C3A.11	2.26329	10.5667	8.96131	7.81917801325668e-05	0.00631106	2.25754
WBGene00018078	F35H12.6	2.25935	12.0535	8.81231	8.63678748200535e-05	0.00656213	2.15602
WBGene00000085	T14B1.2	2.25328	9.0769	8.66874	9.51863755969781e-05	0.00676695	2.05648
WBGene00006717	C06E2.7	2.25103	10.3966	6.76378	0.000401102	0.0123568	0.554921
WBGene00015727	C13A2.11	2.24966	7.40395	5.08406	0.00190989	0.0264765	-1.11368
WBGene00016463	C35E7.11	2.23165	10.2921	8.43365	0.000111951	0.00714418	1.88974
WBGene00002974	F09E8.7	2.21628	10.1078	7.02173	0.000324201	0.0115079	0.779996
WBGene00022284	Y75B7AL.1	2.1905	10.3414	7.39806	0.000240281	0.00976525	1.09527
WBGene00009779	F46C5.2	2.18524	10.7478	8.64098	9.7007630922144e-05	0.00679991	2.03704
WBGene00009619	F41E7.3	2.16412	9.66861	6.17886	0.000666107	0.0160091	0.0155889
WBGene00008834	F14H8.4	2.15888	9.5326	8.45509	0.000110289	0.00714418	1.90515
WBGene00010971	R01E6.7	2.14867	9.88022	4.71276	0.00282681	0.0325702	-1.53565
WBGene00008604	F09B9.5	2.13301	11.7725	8.74592	9.03240143558065e-05	0.0066688	2.1102
WBGene00000549	R107.6	2.12957	10.1315	5.3275	0.00149185	0.0232769	-0.848095
WBGene00014145	ZK899.7	2.12886	10.2995	8.85481	8.39402817931321e-05	0.00648272	2.18516
WBGene00009819	F47B10.8	2.12714	9.32076	8.34125	0.000119449	0.00736994	1.8229
WBGene00022287	Y75B7AR.1	2.1248	8.41392	7.95067	0.000158198	0.00824137	1.53187
WBGene00016932	C54G6.3	2.12153	10.6284	6.2658	0.000616332	0.0153733	0.0984087
WBGene00015674	C10E2.4	2.1206	9.33778	8.78931	8.77155450371127e-05	0.00660838	2.14019
WBGene00018603	F48E3.2	2.11848	8.61368	8.28912	0.000123932	0.00738414	1.78485
WBGene00003749	ZK1320.10	2.11742	13.1843	8.96835	7.78282028598937e-05	0.00631106	2.26229
WBGene00010059	F54E4.3	2.10411	10.772	8.29633	0.0001233	0.00738414	1.79013
WBGene00006062	F30A10.8	2.10021	10.9935	8.98464	7.69936853768325e-05	0.00631106	2.27328
WBGene00000995	C18D1.1	2.09407	10.4211	7.61153	0.000203849	0.00901607	1.26752
WBGene00002039	T10H10.1	2.09118	9.00645	7.16206	0.000289506	0.0108269	0.899339
WBGene00013638	Y105C5A.14	2.089	9.80233	5.86232	0.000890053	0.0176652	-0.294134
WBGene00010669	K08E4.5	2.08437	8.49534	8.5729	0.000101647	0.00690206	1.98908
WBGene00003586	F13H10.2	2.08085	10.0462	8.55955	0.000102586	0.00693605	1.97962
WBGene00007529	C11H1.3	2.03688	9.67117	7.42333	0.000235603	0.00971447	1.1159
WBGene00003726	C13C4.3	2.02962	10.047	8.36801	0.00011722	0.00729099	1.84233
WBGene00016250	C30C11.4	2.01664	11.7551	3.66991	0.00946302	0.0545632	-2.83343
WBGene00009955	F53B2.3	2.01162	9.03068	6.69278	0.000425783	0.012877	0.491637
WBGene00006818	C30A5.7	1.99551	10.6166	7.33676	0.000252081	0.00996302	1.04494
WBGene00016354	C33F10.5	1.98803	9.67875	8.55338	0.000103024	0.00694022	1.97525
WBGene00018183	F38E1.11	1.9815	8.0056	8.51864	0.000105527	0.00703098	1.95057
WBGene00013107	Y51H4A.13	1.97696	7.22007	8.53377	0.000104428	0.00700923	1.96133
WBGene00018747	F53C3.3	1.97234	10.4193	4.6332	0.00308229	0.0343418	-1.62878
WBGene00018000	F33D11.1	1.96887	8.67435	4.72488	0.00279002	0.0323075	-1.52154
WBGene00016553	C40A11.10	1.96455	9.01691	6.31057	0.000592362	0.0150984	0.14068
WBGene00000022	Y39D8C.1	1.96348	9.94021	5.94628	0.000823277	0.0170968	-0.2107
WBGene00016115	C25H3.6	1.96041	9.90201	2.96891	0.0233699	0.0787013	-3.79278
WBGene00015467	C05D2.3	1.95678	7.84804	5.66077	0.00107689	0.0194684	-0.498252
WBGene00077520	C37A5.11	1.95436	11.1896	5.67854	0.00105874	0.019278	-0.480032
WBGene00004780	C09B7.1	1.95185	8.85702	5.26119	0.00159447	0.0239735	-0.919586
WBGene00016954	C55C3.4	1.95067	7.95689	7.25646	0.00026855	0.0104137	0.978419
WBGene00001082	R160.1	1.95011	10.8209	6.05967	0.000741934	0.0164902	-0.0995065
WBGene00010637	K07F5.12	1.94885	9.11043	5.29467	0.0015417	0.0237081	-0.88341
WBGene00021841	Y54E10BR.2	1.94656	9.56664	4.98279	0.00212148	0.0279702	-1.22671
WBGene00000478	F27E11.3	1.94465	10.3126	6.15753	0.000679001	0.0160897	-0.00486842
WBGene00045277	ZK742.6	1.94312	10.2829	6.52601	0.000490858	0.0136335	0.340671
WBGene00016701	C46A5.5	1.93291	7.58565	5.91279	0.000849207	0.0172439	-0.243868
WBGene00021726	Y49F6C.4	1.92467	7.49912	7.87321	0.000167495	0.00840113	1.47247
WBGene00022535	ZC178.1	1.92345	7.93891	3.13664	0.0187026	0.0713292	-3.55798
WBGene00008773	F13H10.1	1.92192	10.4148	8.21111	0.000131006	0.00765223	1.72747
WBGene00020390	T10B5.4	1.90957	11.3823	6.66648	0.00043536	0.013003	0.468047
WBGene00000161	T20B5.1	1.90803	10.5197	7.78648	0.000178653	0.00845912	1.40528
WBGene00016246	C30B5.5	1.90687	8.60284	8.0548	0.000146617	0.00810257	1.61083
WBGene00009484	F36G3.3	1.90348	11.2035	3.71001	0.00900601	0.0535084	-2.78049
WBGene00044553	T23B12.11	1.9034	10.6734	7.96109	0.000156993	0.00823235	1.53982
WBGene00012080	T27C5.7	1.89864	7.37156	6.52341	0.00049196	0.0136345	0.338286
WBGene00016574	C41H7.4	1.89461	10.0426	6.61973	0.000452996	0.0133569	0.425916
WBGene00003990	F35C8.6	1.89256	11.4513	5.15562	0.00177469	0.0254721	-1.03471
WBGene00043297	F28F5.4	1.88936	11.3666	5.73366	0.00100462	0.0189456	-0.423797
WBGene00012944	Y47D3B.11	1.88293	10.0984	6.302	0.000596867	0.0150984	0.132607
WBGene00010259	F58E10.1	1.87559	10.9118	6.11949	0.000702713	0.0162134	-0.041507
WBGene00018886	F55E10.7	1.87268	10.8983	7.65869	0.000196678	0.0088328	1.30496
WBGene00004267	C18A3.6	1.86255	12.6287	6.94854	0.000344163	0.0117206	0.716898
WBGene00010674	K08E7.6	1.83931	9.61059	6.30445	0.000595572	0.0150984	0.134921
WBGene00009442	F35G12.5	1.83833	8.19127	5.1717	0.00174581	0.0252145	-1.01707
WBGene00006902	F44F1.7	1.83659	7.44508	7.9189	0.000161937	0.00827989	1.50758
WBGene00008777	F13H10.6	1.83436	13.4504	6.01913	0.000769923	0.0166308	-0.139071
WBGene00018649	F49F1.9	1.83371	7.05339	7.63609	0.000200079	0.00892042	1.28704
WBGene00010288	F58H1.5	1.818	10.7949	6.15627	0.000679776	0.0160897	-0.00608652
WBGene00011795	T16A9.5	1.8154	8.64652	6.30296	0.000596359	0.0150984	0.133514
WBGene00015675	C10E2.5	1.81408	8.19016	7.53528	0.000216085	0.00923262	1.20653
WBGene00019642	K11C4.1	1.8109	7.93642	3.81907	0.00788149	0.0507055	-2.63771
WBGene00045513	F14H3.14	1.80875	7.62202	4.3938	0.00402093	0.038555	-1.91489
WBGene00001022	C01G8.4	1.80601	9.0876	6.83115	0.000379179	0.0122145	0.614437
WBGene00011263	R13H4.5	1.80502	11.4707	6.85291	0.000372394	0.0120802	0.633541
WBGene00021995	Y59E9AL.5	1.80148	7.94333	3.71883	0.00890879	0.0533309	-2.76888
WBGene00006453	Y2C2A.1	1.80042	8.77169	2.79895	0.0294005	0.0885917	-4.03326
WBGene00001207	R53.3	1.7984	11.7942	5.61523	0.00112503	0.0199479	-0.545143
WBGene00018335	F42A9.6	1.79792	11.013	6.74536	0.000407344	0.0124689	0.538562
WBGene00017260	F08F3.1	1.79202	9.09415	7.47087	0.000227078	0.00954764	1.15454
WBGene00013456	Y67A10A.7	1.7914	8.34055	5.79771	0.000945625	0.0182422	-0.358972
WBGene00011008	R04B5.11	1.78745	7.12125	3.5397	0.0111318	0.0579119	-3.00689
WBGene00018736	F53B1.3	1.77917	10.0426	5.55175	0.00119625	0.0206745	-0.610987
WBGene00008536	F02H6.3	1.77917	7.30386	6.65925	0.000438037	0.0130408	0.461546
WBGene00022600	ZC395.11	1.77893	7.63544	5.79845	0.000944963	0.0182422	-0.358223
WBGene00001723	T03D8.4	1.77737	8.32936	7.49104	0.000223569	0.00945865	1.17086
WBGene00000072	F39C12.2	1.77293	9.61547	6.37298	0.000560689	0.0145763	0.1992
WBGene00022818	ZK783.3	1.76558	8.11195	4.84648	0.00244917	0.0299582	-1.38129
WBGene00008833	F14H8.2	1.76237	8.93003	4.55497	0.00335894	0.0358143	-1.7213
WBGene00018798	F54D7.3	1.7608	8.98579	6.76963	0.000399141	0.0123568	0.560114
WBGene00002141	T16H5.1	1.75732	7.97487	5.50981	0.00124608	0.0211627	-0.654784
WBGene00020678	T22B11.4	1.75511	12.3591	7.21351	0.000277863	0.0105967	0.942552
WBGene00014051	ZK669.1	1.75471	10.3628	5.03916	0.00200062	0.0270333	-1.16361
WBGene00020596	T20B5.3	1.75372	10.4743	5.37904	0.00141723	0.0226291	-0.792969
WBGene00004215	C09D8.1	1.7484	11.258	6.93784	0.000347197	0.0117943	0.707624
WBGene00007634	C16D6.1	1.74502	10.0662	6.83395	0.000378298	0.0122074	0.616899
WBGene00005711	T03G11.2	1.74244	7.16304	4.8813	0.00236036	0.0295774	-1.34154
WBGene00008650	F10D11.4	1.74086	7.4376	7.4383	0.00023288	0.00970767	1.12809
WBGene00010292	F59A1.6	1.7398	7.1518	7.39387	0.000241069	0.00976525	1.09184
WBGene00020560	T19C3.2	1.7379	7.34968	6.70526	0.000421321	0.0128329	0.502807
WBGene00018330	F42A6.9	1.7332	10.6053	6.38485	0.000554888	0.0144663	0.210271
WBGene00006928	F59D8.2	1.73258	7.04765	2.93744	0.0243778	0.0805828	-3.83713
WBGene00019975	R09A1.5	1.72777	11.4505	6.01723	0.00077126	0.0166308	-0.140926
WBGene00018037	F35C8.7	1.71427	8.72253	3.87528	0.00736316	0.0494216	-2.56481
WBGene00044677	ZK353.10	1.71315	12.3896	6.22833	0.000637245	0.0156621	0.0628351
WBGene00010329	F59D12.1	1.70895	10.5748	5.7012	0.0010361	0.0191521	-0.456864
WBGene00016429	C35A11.2	1.70645	7.38266	4.39522	0.00401449	0.0385533	-1.91316
WBGene00010194	F57C2.2	1.7035	7.22141	7.35995	0.00024754	0.00991128	1.06403
WBGene00013652	Y105C5B.12	1.70298	8.08848	7.11921	0.000299629	0.0109952	0.863127
WBGene00009231	F28H6.2	1.69711	8.18687	6.09107	0.000721044	0.0164326	-0.0690019
WBGene00000905	T13C5.1	1.69676	8.02669	5.90764	0.000853279	0.0172881	-0.248985
WBGene00004349	C41G11.3	1.69164	10.9388	6.92768	0.000350108	0.0117943	0.6988
WBGene00002151	K04G11.5	1.6914	10.033	7.08436	0.000308163	0.0111524	0.833521
WBGene00017176	F02E8.2	1.68677	9.46042	6.59632	0.000462131	0.0133931	0.404721
WBGene00015325	C02B8.7	1.68622	7.16714	4.01085	0.0062613	0.0464424	-2.39091
WBGene00009535	F38C2.1	1.68338	7.84596	5.52418	0.00122876	0.0209809	-0.639756
WBGene00044314	M151.8	1.68156	6.91286	5.67825	0.00105904	0.019278	-0.480337
WBGene00008807	F14F3.4	1.68015	6.93307	2.7635	0.0308562	0.0908654	-4.08367
WBGene00007496	C09G9.7	1.67769	7.17424	6.97473	0.000336864	0.0116447	0.739542
WBGene00012836	Y43F8C.15	1.66975	7.50826	5.32038	0.0015025	0.0233441	-0.855741
WBGene00015566	C07D10.1	1.66812	8.31513	6.87113	0.000366818	0.0119836	0.649501
WBGene00022311	Y77E11A.8	1.65772	7.3124	5.07653	0.00192478	0.0264934	-1.12203
WBGene00015617	C08G5.5	1.6563	11.8225	5.63011	0.00110905	0.0197835	-0.529797
WBGene00009224	F28F8.7	1.65395	8.31155	2.29796	0.0589158	0.131068	-4.74928
WBGene00022761	ZK546.4	1.64515	7.98084	2.34068	0.0554781	0.126126	-4.68823
WBGene00010682	K08F8.5	1.64442	7.04669	4.98925	0.00210723	0.0278535	-1.21946
WBGene00012894	Y46G5A.1	1.64303	10.8057	5.79357	0.000949311	0.0182525	-0.363139
WBGene00009825	F47G4.4	1.63936	10.7087	5.04919	0.00197994	0.0268718	-1.15242
WBGene00021384	Y37F4.3	1.63788	6.89659	5.68748	0.00104975	0.0192608	-0.47089
WBGene00021083	W08E12.2	1.6363	9.24592	5.08095	0.00191602	0.0264767	-1.11712
WBGene00007166	B0391.11	1.63063	11.2034	6.02605	0.000765058	0.0166308	-0.132297
WBGene00006751	C32E8.10	1.62829	11.4342	4.96881	0.00215271	0.0282181	-1.24244
WBGene00044154	Y7A5A.10	1.62268	7.69445	4.37609	0.00410218	0.0388298	-1.93641
WBGene00016779	C49D10.11	1.61978	7.48608	4.50799	0.00353842	0.036528	-1.77733
WBGene00011911	T22B3.3	1.61904	7.9816	5.67549	0.00106183	0.0192895	-0.483156
WBGene00018074	F35H12.1	1.61642	9.69558	6.9103	0.000355149	0.0118697	0.683687
WBGene00004779	Y22D7AR.13	1.61454	11.1256	6.00395	0.000780708	0.0167032	-0.153937
WBGene00019428	K06A1.6	1.61316	9.44917	5.37211	0.00142701	0.0227262	-0.800355
WBGene00022587	ZC317.1	1.61074	6.89385	6.25332	0.000623213	0.0154569	0.0865749
WBGene00002096	C17C3.18	1.61057	9.15724	2.38213	0.052341	0.121999	-4.62894
WBGene00003386	K06C4.6	1.61022	9.61711	6.02314	0.0007671	0.0166308	-0.135145
WBGene00006777	C27H6.1	1.60893	9.09603	4.19149	0.00506695	0.0430935	-2.16356
WBGene00017530	F16H11.1	1.60664	7.76224	6.02402	0.000766479	0.0166308	-0.13428
WBGene00008432	D2085.7	1.60514	10.055	5.91078	0.000850792	0.0172571	-0.245862
WBGene00044265	Y105E8B.11	1.6047	8.81444	6.69146	0.000426256	0.012877	0.490461
WBGene00010100	F55C9.3	1.60452	7.74228	5.84554	0.000904116	0.0177912	-0.310913
WBGene00021511	Y41D4B.1	1.60389	8.69569	4.79723	0.00258126	0.0309383	-1.43783
WBGene00018817	F54D12.4	1.60372	10.5519	5.0756	0.00192662	0.026499	-1.12306
WBGene00021299	Y27F2A.8	1.59886	7.57411	2.34115	0.0554421	0.126075	-4.68757
WBGene00010737	K10C8.4	1.59421	7.81728	6.02427	0.000766309	0.0166308	-0.134042
WBGene00006639	Y39B6A.6	1.59337	8.99897	6.28554	0.000605632	0.0151864	0.117074
WBGene00018944	F56C3.7	1.5928	8.54998	5.57249	0.00117243	0.0203965	-0.589406
WBGene00010763	K10H10.7	1.59194	8.02772	4.91029	0.00228918	0.0290578	-1.30858
WBGene00021414	Y38C9B.3	1.59116	6.86925	6.02079	0.000768749	0.0166308	-0.13744
WBGene00003404	C52A11.4	1.59067	10.4829	4.92071	0.00226419	0.0289224	-1.29677
WBGene00018266	F41B5.10	1.58832	10.7264	5.35423	0.00145261	0.0229361	-0.819456
WBGene00044429	T07H3.7	1.58688	7.07932	5.96534	0.000808924	0.0170022	-0.191892
WBGene00016919	C54E4.4	1.58597	10.7014	4.08862	0.00571256	0.0446465	-2.29243
WBGene00012380	Y1A5A.2	1.58541	8.71203	5.70859	0.00102884	0.0191488	-0.449327
WBGene00019135	F59H6.4	1.58538	7.50656	5.86601	0.000886985	0.0176493	-0.290439
WBGene00018985	F56F10.2	1.58328	9.1662	5.40505	0.00138118	0.0223322	-0.765292
WBGene00019557	K09C6.3	1.58196	8.19435	6.10327	0.000713112	0.0163767	-0.0571911
WBGene00018749	F53C3.5	1.57634	10.9862	4.74467	0.00273109	0.0319771	-1.49856
WBGene00022352	Y82E9BR.20	1.57608	8.94002	5.57281	0.00117207	0.0203965	-0.589082
WBGene00164985	ZK1010.10	1.57406	9.49345	6.44618	0.00052597	0.0140625	0.26722
WBGene00007162	B0391.5	1.57393	9.98302	3.88457	0.00728117	0.0491844	-2.5528
WBGene00006218	Y17G9A.7	1.57253	7.37919	5.68017	0.0010571	0.019278	-0.478365
WBGene00010558	K04D7.4	1.57093	8.79058	5.63046	0.00110867	0.0197835	-0.52943
WBGene00019552	K09C4.7	1.57002	6.83285	3.41752	0.0129947	0.0613413	-3.17176
WBGene00022094	Y69A2AR.23	1.56919	9.19459	6.42698	0.000534834	0.0141748	0.249442
WBGene00001959	C43H6.8	1.56808	7.79702	3.89014	0.00723248	0.0490769	-2.54561
WBGene00044368	K12H6.10	1.56604	7.96896	4.53284	0.0034422	0.0360594	-1.74766
WBGene00004923	Y75B7AL.3	1.56566	10.02	6.41366	0.000541084	0.014227	0.237081
WBGene00009519	F38A1.6	1.56409	6.71789	4.77159	0.00265317	0.0315136	-1.46741
WBGene00015748	C14A11.2	1.56386	11.9241	5.05543	0.0019672	0.0268366	-1.14548
WBGene00012141	T28F4.6	1.56322	8.63734	5.15384	0.00177791	0.0254986	-1.03666
WBGene00001484	T07D1.4	1.56126	11.1967	6.21745	0.000643471	0.0156961	0.0524667
WBGene00018234	F40E12.1	1.56002	8.53808	4.70454	0.0028521	0.0327592	-1.54523
WBGene00017739	F23C8.11	1.55498	7.32987	3.81097	0.0079595	0.0509342	-2.64826
WBGene00020829	T26C11.3	1.5546	7.7774	6.01838	0.000770448	0.0166308	-0.139799
WBGene00003614	F33E11.1	1.55381	9.30194	6.62065	0.000452642	0.0133569	0.426746
WBGene00021732	Y49G5B.1	1.55241	9.32552	4.10565	0.00559961	0.0443976	-2.27097
WBGene00011564	T07C5.1	1.55133	11.085	5.46935	0.00129641	0.0216162	-0.697283
WBGene00009144	F26A3.6	1.54367	7.53734	3.27247	0.0156604	0.0664469	-3.37002
WBGene00011790	T15H9.5	1.54284	7.24166	4.55101	0.00337369	0.0359121	-1.72602
WBGene00001987	Y39B6A.48	1.53408	10.6484	4.12122	0.00549859	0.0441726	-2.25141
WBGene00019250	H28G03.2	1.52693	11.3959	6.0955	0.000718154	0.0164063	-0.0647143
WBGene00014027	ZK637.9	1.52433	8.37409	3.24815	0.016163	0.067225	-3.40352
WBGene00022536	ZC178.2	1.51927	6.74893	6.01046	0.000776062	0.0166371	-0.147558
WBGene00017184	F02G3.1	1.51923	11.0758	4.45838	0.00373963	0.0376219	-1.83685
WBGene00018402	F44A2.2	1.51788	9.00862	4.27065	0.00462532	0.0414841	-2.06551
WBGene00012754	Y41C4A.7	1.5173	7.77632	6.05946	0.000742072	0.0164902	-0.0997044
WBGene00018746	F53C3.2	1.51416	7.15133	4.53289	0.003442	0.0360594	-1.74759
WBGene00012746	Y40H7A.9	1.51344	7.5318	4.42616	0.00387712	0.0381445	-1.8757
WBGene00022731	ZK402.5	1.51136	7.40613	3.66698	0.00949733	0.0545639	-2.8373
WBGene00020154	T01G6.10	1.50859	7.64852	6.01999	0.000769313	0.0166308	-0.138223
WBGene00044143	K09E9.4	1.50718	11.269	4.39019	0.00403735	0.0386148	-1.91927
WBGene00017663	F21D12.3	1.5071	11.4098	5.46377	0.00130353	0.0216709	-0.703161
WBGene00017596	F19C7.6	1.50582	7.18206	6.47958	0.000510943	0.0138639	0.298044
WBGene00021891	Y54G2A.27	1.50288	10.4232	5.52533	0.00122738	0.0209768	-0.638552
WBGene00023505	F14F8.13	1.50208	6.8773	3.72687	0.00882118	0.0531401	-2.75831
WBGene00015866	C16E9.2	1.5	10.6999	4.53202	0.0034453	0.0360594	-1.74862
WBGene00044180	C47E8.11	1.49823	10.0029	5.73379	0.00100449	0.0189456	-0.423664
WBGene00006763	JC8.10	1.4938	10.108	5.45089	0.00132012	0.0217375	-0.716743
WBGene00022551	ZC196.8	1.49266	7.09981	2.67927	0.0346315	0.0962258	-4.20374
WBGene00013628	Y102A5C.27	1.49125	8.23415	4.85032	0.00243918	0.0298878	-1.37689
WBGene00005081	K10B4.5	1.48978	7.71544	5.11806	0.00184426	0.0260255	-1.07606
WBGene00003808	T05A1.1	1.48887	9.15395	6.22154	0.000641125	0.015683	0.0563617
WBGene00004033	E01H11.1	1.48363	10.8775	6.26428	0.000617166	0.0153733	0.0969678
WBGene00015787	C15B12.6	1.48145	9.90327	3.19299	0.0173691	0.0690055	-3.47975
WBGene00077583	C01G10.18	1.48089	7.23268	4.38864	0.0040444	0.0386195	-1.92115
WBGene00044646	B0205.14	1.48021	9.13539	3.48541	0.0119208	0.059487	-3.0799
WBGene00020039	R12E2.14	1.47832	6.87554	2.77623	0.0303246	0.0901807	-4.06555
WBGene00015951	C18A11.6	1.47415	7.77415	3.26129	0.0158895	0.0667869	-3.38542
WBGene00018219	F40A3.4	1.47201	11.0897	4.81226	0.0025401	0.0306039	-1.42053
WBGene00017239	F08B6.1	1.47179	9.50425	3.00481	0.0222745	0.0774541	-3.7423
WBGene00001371	F26H11.5	1.47013	11.5239	5.32076	0.00150193	0.0233441	-0.855331
WBGene00022113	Y71F9AL.8	1.46753	8.79607	2.54533	0.0416754	0.106397	-4.39527
WBGene00020051	R13A5.9	1.46748	11.7796	5.50195	0.00125569	0.021186	-0.663023
WBGene00019523	K08D9.1	1.46503	7.62092	5.98315	0.000795769	0.0168831	-0.174363
WBGene00008307	C54E10.2	1.46068	11.4494	4.98885	0.0021081	0.0278535	-1.21991
WBGene00002062	C05D9.5	1.45336	9.7606	4.37344	0.00411446	0.0388464	-1.93963
WBGene00021059	W06B11.1	1.44847	10.4878	4.09822	0.00564856	0.0444421	-2.28032
WBGene00044157	Y66C5A.2	1.4467	7.20323	5.36749	0.00143358	0.0227739	-0.805289
WBGene00006066	Y71H9A.3	1.44588	11.3701	3.76565	0.00841171	0.0518846	-2.70744
WBGene00016077	C24H12.8	1.4455	6.90134	5.63916	0.00109944	0.0197407	-0.52047
WBGene00013538	Y73F8A.34	1.4451	9.94002	4.16617	0.00521795	0.0435367	-2.19512
WBGene00044242	C54C8.12	1.44313	7.50722	5.93974	0.000828272	0.0170968	-0.217168
WBGene00003713	M02H5.7	1.44298	7.4	5.08885	0.00190048	0.0264747	-1.10836
WBGene00009751	F46A8.8	1.44291	7.77258	3.49792	0.0117338	0.0593214	-3.06305
WBGene00004958	ZK524.1	1.44054	7.01649	5.08232	0.00191331	0.0264765	-1.1156
WBGene00010798	M01B2.4	1.43736	7.15001	4.74374	0.00273383	0.0319771	-1.49964
WBGene00000427	R09F10.9	1.43707	6.57372	3.55334	0.0109427	0.057528	-2.98861
WBGene00009894	F49E11.8	1.43634	6.25707	4.42145	0.00389771	0.0381868	-1.8814
WBGene00007478	C09F9.1	1.43585	7.57201	5.80136	0.000942377	0.0182331	-0.355288
WBGene00044062	T14D7.3	1.43537	7.73826	4.03301	0.00609922	0.0460987	-2.36276
WBGene00007116	B0198.3	1.43515	8.81632	3.48092	0.0119888	0.0596249	-3.08597
WBGene00017833	F26F12.2	1.43484	6.66325	5.72413	0.00101376	0.0189776	-0.433497
WBGene00017474	F14H12.7	1.43088	7.96309	4.85056	0.00243856	0.0298878	-1.37662
WBGene00018549	F47C12.6	1.4294	7.52735	6.058	0.000743065	0.0164902	-0.101134
WBGene00009681	F44D12.4	1.42817	7.7544	3.94651	0.00675965	0.0478612	-2.4731
WBGene00017898	F28C10.3	1.42809	9.38698	3.43756	0.0126672	0.0606062	-3.14459
WBGene00019370	K03H6.5	1.42682	10.3403	5.41131	0.00137265	0.022264	-0.758645
WBGene00002219	K11D9.1	1.42672	9.98495	4.27027	0.0046273	0.0414841	-2.06598
WBGene00018933	F56B3.9	1.42163	6.64074	5.24222	0.00162527	0.0242713	-0.940152
WBGene00001377	C49A1.4	1.4216	9.39672	5.02234	0.00203585	0.0273492	-1.18239
WBGene00009558	F39B2.8	1.41989	9.69111	4.01485	0.0062317	0.0464183	-2.38583
WBGene00008257	C52A11.3	1.41965	8.93015	1.87222	0.107658	0.195182	-5.34868
WBGene00001915	C50F4.5	1.41747	10.5335	4.22463	0.00487657	0.0426156	-2.12239
WBGene00018128	F36H12.15	1.41542	7.64411	4.61722	0.00313667	0.0347454	-1.64761
WBGene00044149	T24D5.6	1.41385	9.49923	5.98505	0.000794381	0.0168831	-0.172496
WBGene00045295	Y73B3A.22	1.41305	10.2693	3.79631	0.00810269	0.0512315	-2.66736
WBGene00015797	C15F1.8	1.40937	6.76333	5.40071	0.00138712	0.0223322	-0.769902
WBGene00005690	C38C3.2	1.40542	6.7928	4.53343	0.00343992	0.0360594	-1.74694
WBGene00044546	T01C4.8	1.40016	6.7363	4.2994	0.00447563	0.0407956	-2.03013
WBGene00020053	R13A5.11	1.39838	7.45497	5.26425	0.00158956	0.0239707	-0.916271
WBGene00023508	C35D6.9	1.39668	6.62115	4.6712	0.00295719	0.0336729	-1.58418
WBGene00021931	Y55F3AM.14	1.39626	7.90097	4.83896	0.00246884	0.0301388	-1.3899
WBGene00015313	C01G8.6	1.39323	8.03252	2.68133	0.0345337	0.0960989	-4.2008
WBGene00138719	F26F2.10	1.3922	7.88691	3.133	0.0187924	0.0715053	-3.56304
WBGene00016086	C25A11.1	1.39109	7.42896	5.85012	0.000900251	0.0177912	-0.306327
WBGene00008186	C49A1.3	1.39097	7.30697	4.04393	0.00602104	0.045805	-2.34891
WBGene00016546	C40A11.3	1.39046	7.8018	3.23352	0.0164737	0.0676826	-3.4237
WBGene00002176	F56D12.4	1.39011	10.7812	5.43976	0.00133466	0.0218785	-0.728505
WBGene00013970	ZK337.2	1.38946	11.8118	5.08395	0.00191009	0.0264765	-1.11379
WBGene00021342	Y35H6.3	1.3882	8.14487	5.97459	0.000802064	0.0169202	-0.182786
WBGene00015406	C03H5.4	1.386	7.13323	5.58557	0.0011577	0.0202548	-0.575842
WBGene00022826	ZK816.3	1.38434	7.47493	3.68145	0.00932896	0.0542202	-2.81817
WBGene00016222	C29F9.8	1.38346	6.86342	4.82491	0.00250607	0.0304169	-1.40601
WBGene00077565	W07G4.7	1.38255	6.7523	2.21393	0.0663325	0.141627	-4.86908
WBGene00001736	F40C5.3	1.38147	9.62993	5.94706	0.000822688	0.0170968	-0.209934
WBGene00017324	F10C1.1	1.38146	8.29754	4.51482	0.00351164	0.0363941	-1.76915
WBGene00016775	C49D10.7	1.3803	6.80332	5.93906	0.000828795	0.0170968	-0.217844
WBGene00021273	Y23H5B.2	1.3798	7.09947	3.89475	0.00719247	0.0489342	-2.53966
WBGene00011536	T06E4.9	1.37898	7.68787	3.54772	0.0110203	0.0577577	-2.99614
WBGene00008254	C51E3.9	1.37841	7.52427	3.64548	0.00975395	0.0550581	-2.8658
WBGene00005889	H05B21.3	1.37604	6.53768	4.11437	0.00554277	0.0442702	-2.26001
WBGene00006513	Y39A3CL.2	1.37558	9.78317	4.91711	0.00227278	0.0289316	-1.30084
WBGene00003006	Y71F9B.5	1.37518	11.1994	5.2356	0.00163618	0.024359	-0.947342
WBGene00009863	F49B2.3	1.37475	9.5852	5.80405	0.000939999	0.0182062	-0.352583
WBGene00021477	Y39G10AR.22	1.37439	7.06269	4.45918	0.00373628	0.0376219	-1.83588
WBGene00016260	C30F12.1	1.37439	10.3479	5.45683	0.00131244	0.0217265	-0.710476
WBGene00016239	C30A5.4	1.37399	6.99059	5.72743	0.00101058	0.0189776	-0.43013
WBGene00022271	Y73E7A.4	1.3735	12.6942	4.78173	0.00262446	0.0312922	-1.4557
WBGene00005079	F33H1.5	1.37237	6.90288	5.88727	0.000869588	0.0174997	-0.269241
WBGene00077639	ZK673.13	1.37224	8.27438	4.71276	0.00282682	0.0325702	-1.53565
WBGene00015188	B0432.7	1.37144	7.60442	2.86466	0.026892	0.0848768	-3.94003
WBGene00045306	ZC250.5	1.37115	6.90118	5.77557	0.000965561	0.0184557	-0.381316
WBGene00021154	Y4C6A.4	1.37028	8.33316	5.64105	0.00109744	0.0197241	-0.51852
WBGene00020806	T25F10.3	1.36784	10.3001	3.78948	0.00817042	0.0512958	-2.67627
WBGene00003674	T06C12.7	1.36687	9.96227	5.06559	0.00194664	0.0266749	-1.13418
WBGene00018745	F53C3.1	1.3668	7.56575	3.01789	0.0218894	0.0767397	-3.72394
WBGene00015938	C17H12.13	1.36597	11.6191	4.51989	0.00349196	0.0362867	-1.7631
WBGene00045364	F11D11.14	1.36555	6.86584	5.74787	0.000991181	0.0188029	-0.409369
WBGene00008488	F01D4.5	1.36468	7.76695	1.91705	0.10103	0.186796	-5.28677
WBGene00016940	C55B6.4	1.36359	6.65325	4.92447	0.00225524	0.0289039	-1.29251
WBGene00016580	C42C1.2	1.36261	8.03624	4.50501	0.00355013	0.0366285	-1.78088
WBGene00017863	F27D9.4	1.36107	7.88658	4.20005	0.00501699	0.0430314	-2.15291
WBGene00050932	F46B3.19	1.36073	6.8979	5.70393	0.00103341	0.0191496	-0.454076
WBGene00008068	C43D7.5	1.36031	7.60374	2.51689	0.0433559	0.109029	-4.43598
WBGene00020370	T08H10.3	1.36015	8.77815	4.60006	0.00319626	0.0350753	-1.66787
WBGene00007285	C04A11.1	1.35971	9.57331	4.38967	0.00403972	0.0386148	-1.9199
WBGene00014246	ZK1307.3	1.35924	6.99298	4.40044	0.00399095	0.0385533	-1.90683
WBGene00021204	Y17G9B.7	1.35888	7.41245	5.5906	0.00115208	0.0202461	-0.570625
WBGene00012214	W02D9.8	1.35637	6.8884	4.46736	0.00370224	0.0374978	-1.82603
WBGene00001462	M79.4	1.35613	12.9861	5.67086	0.00106655	0.0193309	-0.487908
WBGene00005923	R13D11.9	1.35584	6.42771	5.30327	0.00152846	0.0236099	-0.874147
WBGene00001958	C18A3.8	1.35449	7.33626	4.49269	0.00359914	0.0369401	-1.79564
WBGene00015690	C10G11.10	1.35293	7.14651	4.28042	0.00457384	0.0413235	-2.05348
WBGene00011130	R07H5.10	1.3519	7.31187	5.08481	0.00190841	0.0264765	-1.11284
WBGene00004084	C29E6.3	1.35176	8.03711	5.81153	0.000933414	0.0180976	-0.345055
WBGene00020119	R160.2	1.35145	7.69582	4.35515	0.00420059	0.0392381	-1.96191
WBGene00022648	ZK54.3	1.34975	8.46639	4.0689	0.00584644	0.0451333	-2.31731
WBGene00022319	Y82E9BL.2	1.34786	6.93321	4.24162	0.00478208	0.0422162	-2.10135
WBGene00013659	Y105C5B.20	1.34475	7.27192	2.95624	0.0237702	0.0794053	-3.81063
WBGene00045246	C29E4.15	1.34325	6.9843	4.27428	0.00460609	0.0414122	-2.06103
WBGene00018081	F36A4.2	1.34257	6.78141	5.76111	0.000978844	0.0186521	-0.395951
WBGene00004925	R12A1.2	1.34137	10.3493	3.95568	0.00668598	0.047667	-2.46134
WBGene00022308	Y77E11A.3	1.34132	7.21453	4.03938	0.00605349	0.045906	-2.35468
WBGene00021885	Y54G2A.20	1.34048	7.0194	5.19771	0.00170021	0.0249266	-0.988614
WBGene00001130	C02C6.1	1.34003	12.0469	5.63714	0.00110158	0.0197583	-0.522554
WBGene00011986	T24D1.3	1.33889	8.24535	4.6446	0.00304416	0.0342568	-1.61538
WBGene00013058	Y51A2A.1	1.33863	7.84677	5.48302	0.00127916	0.0215034	-0.682905
WBGene00022236	Y73B6BL.12	1.33772	6.81503	3.03701	0.0213389	0.0760156	-3.69712
WBGene00013573	Y75B12B.11	1.33691	7.20353	3.74905	0.00858432	0.0523454	-2.72918
WBGene00044127	BE10.5	1.33476	8.41725	5.26696	0.00158522	0.023964	-0.913335
WBGene00012906	Y46G5A.15	1.33255	10.3602	4.14656	0.0053384	0.0439319	-2.21965
WBGene00016137	C26E6.1	1.33204	7.43732	4.88978	0.00233929	0.0294312	-1.33189
WBGene00016515	C38C3.7	1.3319	6.63861	4.09568	0.00566544	0.0445241	-2.28353
WBGene00021041	W05G11.4	1.33055	6.92467	5.5895	0.0011533	0.0202461	-0.571759
WBGene00003751	E03D2.1	1.32935	13.5316	5.73126	0.00100691	0.0189456	-0.42624
WBGene00020384	T09D3.3	1.32902	7.29555	5.38653	0.00140674	0.02252	-0.784985
WBGene00010304	F59A2.4	1.32883	9.79397	4.11094	0.00556503	0.0442756	-2.26432
WBGene00005146	H04J21.2	1.32681	6.86089	5.51974	0.00123408	0.0210523	-0.644392
WBGene00016445	C35D10.8	1.32611	8.14747	2.2493	0.0631005	0.137283	-4.81871
WBGene00018379	F43C11.2	1.32597	6.73902	5.30322	0.00152854	0.0236099	-0.874201
WBGene00022241	Y73B6BL.20	1.32584	7.9097	5.23276	0.00164089	0.0243813	-0.950429
WBGene00044306	F58F9.8	1.32499	6.70646	5.53799	0.00121235	0.0208357	-0.625328
WBGene00007667	C18B12.5	1.32331	7.77664	3.74917	0.0085831	0.0523454	-2.72903
WBGene00020291	T06D4.2	1.32202	7.52459	4.90926	0.00229166	0.0290578	-1.30975
WBGene00018941	F56C3.4	1.32182	7.33621	3.45748	0.0123504	0.0601976	-3.11762
WBGene00008024	C39B10.4	1.32163	6.6259	5.31955	0.00150374	0.0233441	-0.856627
WBGene00020502	T14B4.8	1.3216	9.90665	5.04253	0.00199364	0.0269785	-1.15985
WBGene00017715	F22F1.3	1.32122	9.61361	4.04519	0.00601212	0.045805	-2.34731
WBGene00009999	F53F8.2	1.32008	7.13133	5.68031	0.00105696	0.019278	-0.478226
WBGene00009815	F47B10.4	1.31649	7.23831	2.32172	0.0569774	0.128396	-4.71533
WBGene00007061	F45E4.4	1.31602	9.51005	1.61305	0.155149	0.253366	-5.69721
WBGene00006629	Y39E4B.4	1.31549	10.6778	4.88907	0.00234103	0.0294312	-1.33269
WBGene00021143	W10G11.13	1.31428	7.66396	4.86311	0.00240629	0.0297349	-1.36228
WBGene00021032	W04H10.4	1.31368	6.94191	2.90457	0.0254807	0.0825075	-3.88356
WBGene00017933	F29G9.7	1.31355	6.65155	4.79044	0.00260009	0.0311235	-1.44565
WBGene00020176	T02H6.6	1.31215	6.9727	2.67342	0.0349115	0.0965389	-4.2121
WBGene00009268	F30A10.11	1.31197	6.66916	4.87677	0.00237171	0.0295991	-1.3467
WBGene00012609	Y38F1A.7	1.31071	7.29908	3.89016	0.00723231	0.0490769	-2.54559
WBGene00086552	C17D12.9	1.31053	8.13097	3.75558	0.00851595	0.0521426	-2.72062
WBGene00005423	T22F3.5	1.30908	7.47191	5.54002	0.00120996	0.020814	-0.623211
WBGene00013987	ZK512.8	1.30846	7.32218	5.27072	0.00157924	0.0238931	-0.90927
WBGene00021162	Y5H2A.1	1.30825	6.90099	5.12018	0.00184024	0.0260255	-1.07372
WBGene00005641	D1022.6	1.30821	9.3508	3.48765	0.011887	0.0594811	-3.07688
WBGene00007648	C17G1.1	1.30774	7.05918	5.34844	0.00146102	0.0230149	-0.825656
WBGene00017059	D2062.7	1.30703	8.29703	5.63621	0.00110256	0.0197583	-0.523508
WBGene00004703	C33H5.12	1.30663	11.2036	4.7556	0.00269915	0.0318695	-1.4859
WBGene00021776	Y51H7BR.4	1.30349	9.85602	4.54908	0.0033809	0.0359473	-1.72831
WBGene00017602	F19F10.6	1.303	6.85419	5.3154	0.00151001	0.0234019	-0.861092
WBGene00005217	C24B9.15	1.30057	6.59324	4.75032	0.00271453	0.0319197	-1.49202
WBGene00001618	C43H6.9	1.30015	7.33238	5.11389	0.00185217	0.026072	-1.08067
WBGene00003233	F45H11.4	1.29931	9.48688	3.63263	0.00991082	0.055217	-2.88285
WBGene00012317	W06H12.1	1.29883	11.5989	4.30711	0.00443642	0.0405785	-2.02067
WBGene00045456	C10A4.9	1.29867	6.71191	3.30273	0.0150587	0.0654276	-3.32845
WBGene00044475	F56D6.13	1.29845	6.87277	2.49859	0.044475	0.110591	-4.46218
WBGene00010521	K03A11.4	1.29752	7.28373	4.85192	0.00243506	0.0298845	-1.37507
WBGene00010153	F56D5.10	1.29652	6.63699	5.59482	0.00114739	0.0202461	-0.566248
WBGene00009756	F46B3.1	1.29162	6.90312	5.36753	0.00143351	0.0227739	-0.80524
WBGene00017222	F07G6.2	1.28965	6.82888	4.38094	0.00407972	0.038724	-1.9305
WBGene00019999	R10H1.2	1.28954	7.83508	3.54101	0.0111135	0.057893	-3.00513
WBGene00020032	R12E2.6	1.28651	9.62349	4.00993	0.00626812	0.046446	-2.39208
WBGene00015457	C04G6.7	1.2863	7.87721	5.13841	0.00180619	0.0257893	-1.05363
WBGene00011881	T21B6.4	1.2861	7.33452	5.08398	0.00191004	0.0264765	-1.11376
WBGene00001431	F31D4.3	1.28596	11.1021	3.7006	0.00911102	0.0537897	-2.79289
WBGene00021278	Y23H5B.7	1.28516	6.75133	3.2248	0.0166621	0.0678304	-3.43575
WBGene00004830	Y51A2D.19	1.28323	9.86258	4.66345	0.00298223	0.0338536	-1.59326
WBGene00020790	T25B6.4	1.28217	8.08608	3.46027	0.0123067	0.060142	-3.11384
WBGene00050965	F49H6.17	1.28158	7.68711	3.50645	0.011608	0.0590242	-3.05156
WBGene00021123	W09G12.9	1.28131	10.5998	5.00239	0.00207855	0.0276809	-1.20471
WBGene00010481	K01G5.10	1.28126	9.05536	4.13081	0.00543734	0.0440683	-2.23938
WBGene00010265	F58G1.3	1.2801	7.65797	4.78578	0.00261311	0.0312186	-1.45103
WBGene00021822	Y54C5A.1	1.27885	6.62608	4.43523	0.00383783	0.0380604	-1.86474
WBGene00019094	F59A7.7	1.27801	7.776	2.0012	0.089663	0.172181	-5.16958
WBGene00009292	F31D4.5	1.27786	7.90028	4.38389	0.00406617	0.0386674	-1.92693
WBGene00044197	F55C9.13	1.27738	6.87779	4.1242	0.00547948	0.0440698	-2.24767
WBGene00003646	F44C8.6	1.27716	8.72422	3.78055	0.00825997	0.0513953	-2.68795
WBGene00015496	C05E11.7	1.27555	7.21658	5.46218	0.00130556	0.0216709	-0.704834
WBGene00050955	C14A6.12	1.27346	6.36363	4.15612	0.00527929	0.043778	-2.20768
WBGene00019903	R05G9.1	1.27282	7.6464	5.36511	0.00143698	0.0227739	-0.807833
WBGene00022263	Y73C8C.4	1.27273	7.10956	4.20585	0.00498346	0.0430212	-2.1457
WBGene00018761	F53E10.5	1.27217	7.04031	4.89942	0.00231557	0.0292746	-1.32092
WBGene00015034	B0207.11	1.2714	6.99415	3.42368	0.012893	0.0612025	-3.1634
WBGene00014024	ZK637.4	1.2713	9.30785	3.18182	0.017625	0.0694686	-3.49523
WBGene00010526	K03B8.11	1.27108	7.4933	3.40022	0.0132851	0.0620485	-3.19528
WBGene00011079	R07B1.7	1.27057	7.01786	2.86405	0.0269139	0.0848768	-3.94088
WBGene00014181	ZK1010.8	1.26873	9.88601	3.94206	0.00679566	0.0479716	-2.4788
WBGene00005983	F10G2.6	1.26713	6.60556	5.34736	0.00146259	0.0230149	-0.82681
WBGene00006363	F35D2.5	1.2658	9.09991	4.89817	0.00231863	0.0292796	-1.32234
WBGene00012622	Y38H6C.9	1.26526	9.1985	4.41347	0.00393281	0.0383272	-1.89105
WBGene00010248	F58D5.9	1.26521	8.76852	3.63506	0.00988099	0.0551926	-2.87963
WBGene00012289	W05H12.1	1.26472	12.8134	5.39129	0.00140012	0.022453	-0.779923
WBGene00020447	T12B3.4	1.26182	11.0311	4.72817	0.00278014	0.0322741	-1.51772
WBGene00020922	W01H2.2	1.26139	10.7718	3.02559	0.0216657	0.0765026	-3.71313
WBGene00044563	T26C11.8	1.26095	6.9675	4.92394	0.0022565	0.0289039	-1.29311
WBGene00044005	F37C12.18	1.26079	6.84009	3.59131	0.0104346	0.0564339	-2.93785
WBGene00018754	F53C3.11	1.26077	6.84048	4.94536	0.00220627	0.0285178	-1.26888
WBGene00018006	F33D11.9	1.26065	8.67283	3.88684	0.00726123	0.0491647	-2.54986
WBGene00021740	Y50D4B.1	1.26061	11.1967	4.37689	0.00409847	0.0388145	-1.93544
WBGene00044558	F56C3.10	1.26013	7.60006	3.45663	0.0123638	0.0602114	-3.11878
WBGene00016478	C36C5.9	1.25978	6.77864	4.54187	0.00340795	0.0360481	-1.73689
WBGene00044355	ZK563.7	1.25934	7.62419	5.34447	0.0014668	0.0230615	-0.8299
WBGene00014180	ZK1010.6	1.25798	7.16696	5.40746	0.00137789	0.0223293	-0.762734
WBGene00018550	F47C12.7	1.25702	7.31768	5.29749	0.00153734	0.0237017	-0.88037
WBGene00050881	ZK39.10	1.25621	7.18031	5.01321	0.00205527	0.0275099	-1.1926
WBGene00017913	F29A7.3	1.25553	8.05533	5.22746	0.0016497	0.0244285	-0.956187
WBGene00021650	Y47G6A.26	1.25491	7.74184	4.83322	0.00248397	0.0302635	-1.39648
WBGene00012827	Y43F8C.5	1.25477	7.08732	4.93603	0.00222799	0.0286779	-1.27942
WBGene00005096	F53F1.10	1.25435	6.66149	4.97238	0.00214468	0.0281554	-1.23842
WBGene00006830	C30D11.1	1.25287	10.2257	5.07425	0.0019293	0.026516	-1.12455
WBGene00008750	F13E9.1	1.2522	9.01383	4.36468	0.00415545	0.0390536	-1.95029
WBGene00013954	ZK262.9	1.25201	7.94731	4.64708	0.00303593	0.0342107	-1.61247
WBGene00016357	C33F10.11	1.25194	6.90804	4.6667	0.00297171	0.0337758	-1.58946
WBGene00021801	Y53G8AL.3	1.25147	6.86579	5.27885	0.00156637	0.023852	-0.900476
WBGene00086562	T02G6.11	1.25122	7.39067	4.40269	0.00398083	0.0385308	-1.90411
WBGene00019705	M01D1.10	1.25064	7.22809	5.31594	0.00150919	0.0234019	-0.86051
WBGene00021881	Y54G2A.16	1.2498	10.2812	3.3917	0.0134306	0.0622399	-3.20687
WBGene00004370	C53B7.1	1.24974	10.3154	4.34393	0.00425437	0.0395403	-1.9756
WBGene00015316	C02A12.3	1.24961	6.83115	4.92199	0.00226113	0.0289224	-1.29531
WBGene00009934	F52E10.3	1.24909	7.42462	4.2579	0.00469343	0.0417969	-2.08123
WBGene00017899	F28C10.4	1.24807	6.73873	4.45993	0.00373314	0.0376219	-1.83498
WBGene00021543	Y43B11AR.1	1.24792	13.345	4.80493	0.00256008	0.0307562	-1.42896
WBGene00020565	T19C3.7	1.24746	9.83451	3.25756	0.0159665	0.0669339	-3.39055
WBGene00005218	C24B9.11	1.24745	6.83383	5.28045	0.00156386	0.0238363	-0.898753
WBGene00020615	T20D4.9	1.24731	6.58558	5.22706	0.00165036	0.0244285	-0.956618
WBGene00010882	M7.5	1.24655	9.48989	5.27406	0.00157394	0.023852	-0.905653
WBGene00010003	F53F8.6	1.24655	10.1057	4.36057	0.00417485	0.039093	-1.9553
WBGene00009822	F47G4.1	1.2463	7.66499	4.9197	0.00226659	0.0289224	-1.29791
WBGene00008716	F11F1.4	1.24612	6.73283	3.4982	0.0117296	0.0593214	-3.06267
WBGene00004310	C44C11.1	1.24549	12.4605	5.02906	0.00202169	0.0272067	-1.17488
WBGene00015473	C05D9.4	1.24512	6.60225	3.99956	0.00634575	0.0467584	-2.4053
WBGene00021717	Y49F6B.5	1.24471	7.12356	2.67177	0.0349908	0.0966529	-4.21445
WBGene00021605	Y46H3C.5	1.24415	12.0224	3.32449	0.0146416	0.0646662	-3.29863
WBGene00008853	F15D3.2	1.24211	7.22365	4.18153	0.0051258	0.0432356	-2.17597
WBGene00007618	C15H11.10	1.24195	7.32737	5.17624	0.00173775	0.0251735	-1.01209
WBGene00013971	ZK384.1	1.24076	8.54506	4.42665	0.00387498	0.0381445	-1.87511
WBGene00003243	F10E9.6	1.23938	11.4484	4.62755	0.00310139	0.0344852	-1.63543
WBGene00077674	K02A6.4	1.23919	7.34089	3.26049	0.015906	0.0668115	-3.38652
WBGene00021191	Y14H12B.1	1.23825	10.3077	4.13059	0.00543873	0.0440683	-2.23965
WBGene00020320	T07F8.4	1.23758	10.4501	4.11817	0.00551821	0.0442089	-2.25524
WBGene00000236	F57B10.11	1.23734	10.4136	5.28277	0.00156021	0.0238003	-0.896242
WBGene00003094	F58B3.2	1.23714	6.34582	4.75425	0.00270308	0.0318695	-1.48747
WBGene00016399	C34D4.3	1.23654	7.70598	4.14296	0.00536079	0.0439514	-2.22414
WBGene00016819	C50E3.8	1.23563	6.78729	2.61692	0.0377397	0.100708	-4.29282
WBGene00018755	F53C3.12	1.23546	9.05843	5.33644	0.0014786	0.0231484	-0.838509
WBGene00013741	Y111B2A.21	1.2352	7.80965	3.5548	0.0109226	0.057528	-2.98665
WBGene00010033	F54B11.10	1.23466	7.25723	4.42257	0.0038928	0.0381868	-1.88004
WBGene00002177	F35C8.3	1.23406	9.46536	4.19149	0.00506693	0.0430935	-2.16356
WBGene00013415	Y64G10A.6	1.23384	10.2829	5.09266	0.00189303	0.0264309	-1.10414
WBGene00016952	C55C3.2	1.233	7.19211	4.19434	0.00505027	0.0430935	-2.16002
WBGene00008790	F14D7.3	1.23297	6.93578	3.1016	0.0195872	0.0728326	-3.60679
WBGene00012488	Y18D10A.24	1.23185	8.06469	3.92149	0.00696515	0.0482774	-2.50522
WBGene00018517	F46G11.4	1.23167	11.6168	4.55452	0.00336062	0.0358143	-1.72184
WBGene00021780	Y51H7C.2	1.23154	7.05737	4.1409	0.00537371	0.0439514	-2.22673
WBGene00017755	F23F12.9	1.23038	9.41352	5.07758	0.00192269	0.0264844	-1.12086
WBGene00013483	Y69H2.8	1.23033	7.17346	5.24067	0.00162782	0.0242882	-0.941835
WBGene00044953	D2096.13	1.23004	6.41996	3.34979	0.0141723	0.0636383	-3.26402
WBGene00006196	Y32B12B.5	1.22957	7.2007	5.25833	0.00159906	0.0239963	-0.922677
WBGene00002030	F40H3.5	1.22953	8.924	3.22917	0.0165675	0.0677607	-3.42972
WBGene00044521	Y5H2A.4	1.22943	7.94892	3.48572	0.0119162	0.059487	-3.07949
WBGene00012648	Y39A1A.9	1.22725	9.46945	3.81018	0.0079671	0.0509416	-2.64928
WBGene00010355	H02K04.1	1.22648	7.32361	3.16022	0.0181317	0.0702874	-3.52521
WBGene00010527	K03D3.1	1.22633	6.9656	3.75623	0.00850923	0.0521393	-2.71978
WBGene00017255	F08D12.12	1.22628	8.39871	5.11323	0.00185341	0.026072	-1.08139
WBGene00001034	R74.4	1.22394	9.86633	4.5473	0.00338756	0.0359561	-1.73043
WBGene00011866	T20F10.5	1.2232	9.41976	3.33995	0.0143528	0.0641298	-3.27747
WBGene00004352	ZC53.7	1.22266	6.90003	4.47366	0.0036763	0.0373869	-1.81847
WBGene00002061	B0348.6	1.22251	10.3697	3.30797	0.014957	0.0652971	-3.32126
WBGene00013796	Y116A8C.19	1.22241	6.65062	4.9963	0.00209178	0.0277173	-1.21155
WBGene00022869	ZK1240.4	1.22185	6.70354	4.05483	0.00594412	0.045528	-2.3351
WBGene00013783	Y116A8C.1	1.22105	6.66479	3.68269	0.00931463	0.0541986	-2.81653
WBGene00011710	T11F9.7	1.22048	6.90551	2.8214	0.0285165	0.0873333	-4.00138
WBGene00001164	F15A2.5	1.2204	7.14032	2.4452	0.0479158	0.115612	-4.53865
WBGene00018452	F45D11.5	1.22031	7.12434	4.62652	0.00310489	0.0345034	-1.63665
WBGene00016788	C49G7.10	1.22025	10.0171	3.37827	0.0136635	0.0625811	-3.22516
WBGene00022063	Y67D8B.4	1.22004	7.98651	4.83235	0.00248626	0.0302713	-1.39747
WBGene00004212	F42G9.9	1.21978	12.1486	4.96804	0.00215445	0.0282181	-1.24331
WBGene00009300	F31F6.1	1.21936	7.50695	4.1152	0.00553739	0.0442613	-2.25897
WBGene00045494	ZK662.6	1.21911	6.86234	4.52469	0.0034734	0.0361806	-1.75737
WBGene00017216	F07F6.2	1.21757	7.07372	4.59077	0.00322904	0.0352053	-1.67885
WBGene00022385	Y95B8A.4	1.21744	7.66888	3.54168	0.0111042	0.0578781	-3.00424
WBGene00022216	Y73B3A.14	1.21685	6.78639	4.75279	0.00270734	0.03187	-1.48916
WBGene00006749	R12H7.1	1.21613	10.9085	4.03684	0.00607169	0.0459874	-2.3579
WBGene00005714	Y43F8C.19	1.21592	6.76129	5.07109	0.0019356	0.0265828	-1.12806
WBGene00017476	F15A8.1	1.21467	6.73799	5.08934	0.00189952	0.0264747	-1.10782
WBGene00011931	T22G5.4	1.21462	8.14292	3.30667	0.0149822	0.0653895	-3.32304
WBGene00020076	R52.4	1.21384	6.97427	3.8906	0.0072285	0.0490769	-2.54502
WBGene00021388	Y37F4.7	1.21383	9.75578	4.9902	0.00210513	0.0278535	-1.21839
WBGene00004971	ZK617.3	1.21375	6.84811	4.99853	0.00208692	0.0276862	-1.20904
WBGene00044202	K10G4.10	1.21361	6.61675	4.61819	0.00313333	0.0347357	-1.64646
WBGene00019621	K10C2.6	1.21245	7.05267	3.96362	0.00662296	0.0475853	-2.45118
WBGene00021884	Y54G2A.19	1.21185	9.27998	3.41167	0.013092	0.0615362	-3.17971
WBGene00044680	F30A10.13	1.21116	6.26579	2.86667	0.026819	0.0847565	-3.93718
WBGene00012394	Y6B3B.11	1.21014	7.77516	4.53436	0.00343638	0.0360594	-1.74584
WBGene00044454	F27B3.8	1.21007	7.96523	5.16392	0.0017597	0.0253557	-1.02559
WBGene00021585	Y46C8AL.8	1.20893	6.91616	4.61642	0.00313941	0.0347454	-1.64855
WBGene00016230	C29G2.2	1.2088	7.62545	3.06064	0.0206793	0.0748586	-3.66403
WBGene00009834	F47H4.1	1.2082	7.80263	4.91925	0.00226768	0.0289224	-1.29843
WBGene00086563	K08C9.9	1.20742	7.576	4.35177	0.0042167	0.0393526	-1.96603
WBGene00010240	F58D2.1	1.20682	6.73581	4.39835	0.00400036	0.0385533	-1.90937
WBGene00017666	F21E9.2	1.20659	7.30297	4.80998	0.00254631	0.0306587	-1.42316
WBGene00012579	Y38E10A.1	1.20654	6.70993	3.02874	0.0215753	0.0763929	-3.70872
WBGene00017029	D1044.4	1.20629	7.64421	3.44767	0.0125053	0.0604214	-3.1309
WBGene00013749	Y113G7A.12	1.20605	7.09266	4.38268	0.00407171	0.0386802	-1.92839
WBGene00018176	F38B6.7	1.20557	6.89579	5.15612	0.00177377	0.0254721	-1.03415
WBGene00017729	F22H10.5	1.20552	7.34743	4.63233	0.00308523	0.0343418	-1.62981
WBGene00017815	F26B1.1	1.20473	6.87899	4.53465	0.00343529	0.0360594	-1.74549
WBGene00001737	T24A6.15	1.20392	8.49419	3.9977	0.00635972	0.0467964	-2.40766
WBGene00009230	F28G4.5	1.20375	6.58968	4.90401	0.00230439	0.0291731	-1.31571
WBGene00019384	K04F1.1	1.20334	6.85876	4.45342	0.00376041	0.0377021	-1.84281
WBGene00004255	T20G5.5	1.20248	7.97941	5.19863	0.00169862	0.0249266	-0.987605
WBGene00008090	C44C10.10	1.20137	7.31378	4.87889	0.00236638	0.0295926	-1.34428
WBGene00014247	ZK1307.4	1.20058	7.43081	4.83591	0.00247687	0.0301968	-1.39339
WBGene00013310	Y57G11C.14	1.20029	7.63807	2.53697	0.0421623	0.107196	-4.40724
WBGene00008321	C55A1.1	1.20012	6.99049	4.95751	0.00217834	0.0283353	-1.25517
WBGene00021999	Y59E9AR.4	1.19998	7.16468	3.54548	0.0110512	0.0577755	-2.99914
WBGene00016288	C31H1.5	1.19902	6.80776	4.78117	0.00262605	0.0312922	-1.45635
WBGene00009659	F43G6.7	1.19879	9.48943	4.14182	0.00536794	0.0439514	-2.22558
WBGene00005898	C14C6.1	1.19841	6.66687	4.01897	0.00620138	0.0463864	-2.38059
WBGene00044474	F56D6.12	1.19796	7.79253	2.97742	0.0231052	0.0784336	-3.78081
WBGene00018748	F53C3.4	1.1977	10.4627	4.03095	0.0061141	0.0461162	-2.36538
WBGene00019507	K07H8.7	1.19737	7.01819	5.12489	0.00183138	0.0259798	-1.06853
WBGene00013302	Y57G11C.4	1.19709	9.95888	4.2341	0.00482367	0.042418	-2.11066
WBGene00012678	Y39B6A.16	1.197	7.77448	3.90282	0.00712297	0.0487128	-2.52925
WBGene00007369	C06B8.3	1.19664	7.15274	5.12425	0.00183258	0.0259798	-1.06923
WBGene00020949	W02F12.4	1.19635	8.16845	2.14306	0.0733285	0.151043	-4.96973
WBGene00006011	F49C5.2	1.19562	6.93215	3.0116	0.0220738	0.0770932	-3.73277
WBGene00044566	T06F4.3	1.19426	8.99838	3.22406	0.0166782	0.0678354	-3.43677
WBGene00017520	F16G10.5	1.19356	8.282	4.45352	0.00376001	0.0377021	-1.8427
WBGene00018135	F37A4.5	1.19353	6.95172	4.89032	0.00233794	0.0294312	-1.33127
WBGene00021944	Y55F3BR.7	1.19325	7.70395	4.27178	0.00461931	0.0414704	-2.06412
WBGene00013216	Y54G11A.7	1.1926	12.9063	3.90078	0.00714049	0.0487784	-2.53188
WBGene00023504	F26F2.8	1.19225	11.1932	3.93583	0.00684651	0.0481204	-2.4868
WBGene00005842	H06H21.2	1.19105	6.83884	4.73776	0.00275152	0.0320831	-1.50659
WBGene00008295	C54C8.9	1.19104	7.17355	3.42408	0.0128865	0.0612025	-3.16287
WBGene00022421	Y102E9.3	1.1909	7.10923	5.13627	0.00181014	0.0258005	-1.05598
WBGene00001079	T22B3.1	1.18977	6.97542	4.52967	0.0034543	0.0360631	-1.75143
WBGene00007986	C36F7.5	1.18965	9.30066	4.45197	0.00376654	0.0377431	-1.84456
WBGene00004748	Y44A6D.4	1.18907	7.14716	3.88812	0.00725013	0.0491093	-2.54822
WBGene00015032	B0207.9	1.1888	6.68927	3.82768	0.00779956	0.0505929	-2.62651
WBGene00006657	T12C9.3	1.18868	9.30394	4.82476	0.00250645	0.0304169	-1.40617
WBGene00016829	C50E10.6	1.18834	6.86859	4.31277	0.00440791	0.0404529	-2.01374
WBGene00019602	K09H11.5	1.18758	6.34754	4.57383	0.00328981	0.0354485	-1.69892
WBGene00001720	ZK512.9	1.18625	6.68766	5.03773	0.0020036	0.0270339	-1.1652
WBGene00016437	C35B1.8	1.18608	8.72578	3.50351	0.0116512	0.0590548	-3.05552
WBGene00005566	T10D4.8	1.18561	7.03697	4.60577	0.00317629	0.0349391	-1.66112
WBGene00002198	F22D6.1	1.18552	8.78453	3.95297	0.0067077	0.0477444	-2.46482
WBGene00016253	C30E1.4	1.18463	6.77255	4.96404	0.00216348	0.0282181	-1.24781
WBGene00002175	Y105C5B.21	1.18422	9.67592	3.7939	0.00812653	0.0512738	-2.67051
WBGene00013685	Y105E8A.28	1.18405	8.32835	3.82287	0.00784523	0.0506496	-2.63277
WBGene00019038	F58E1.7	1.18405	7.14728	2.77792	0.0302548	0.0901297	-4.06315
WBGene00012246	W04E12.1	1.18402	7.51216	2.72892	0.0323506	0.0929925	-4.13292
WBGene00015534	C06E4.5	1.18394	6.76677	4.57564	0.00328323	0.0353983	-1.69676
WBGene00005234	K09D9.8	1.18316	6.81739	4.95323	0.00218814	0.0283659	-1.26
WBGene00016287	C31H1.2	1.18275	6.6128	3.42117	0.0129343	0.0612532	-3.16681
WBGene00020303	T07D1.5	1.18273	6.78991	5.08049	0.00191694	0.0264767	-1.11764
WBGene00022724	ZK380.4	1.18239	7.23846	4.63942	0.00306142	0.0342886	-1.62147
WBGene00011780	T15D6.5	1.18041	6.7774	4.75478	0.00270154	0.0318695	-1.48686
WBGene00016899	C53C11.1	1.18035	7.10916	4.85253	0.00243348	0.0298845	-1.37437
WBGene00005624	F38H12.2	1.17936	6.93778	4.0135	0.0062417	0.0464424	-2.38755
WBGene00006213	Y9C9A.4	1.17917	6.71169	4.82374	0.00250919	0.0304301	-1.40735
WBGene00006258	C07G3.3	1.17908	6.75454	4.87018	0.00238833	0.029706	-1.35421
WBGene00010375	H09F14.1	1.17846	8.42768	2.4074	0.0505192	0.119213	-4.59278
WBGene00016179	C28C12.3	1.17845	7.59394	4.54662	0.00339011	0.0359624	-1.73124
WBGene00022214	Y73B3A.12	1.1783	12.4402	4.17638	0.0051565	0.0433419	-2.18239
WBGene00021395	Y38C1AA.3	1.17785	10.5599	4.82198	0.00251391	0.0304474	-1.40937
WBGene00004777	C02D4.2	1.17782	9.46349	4.1463	0.00533998	0.0439319	-2.21996
WBGene00022542	ZC190.8	1.17755	7.02012	4.71706	0.00281371	0.0324799	-1.53064
WBGene00021454	Y39F10A.3	1.17716	6.83077	2.86117	0.0270192	0.0850561	-3.94497
WBGene00009155	F26D10.11	1.17703	7.6661	2.74434	0.0316748	0.0920986	-4.11095
WBGene00009147	F26C11.3	1.17592	7.3883	3.73646	0.00871795	0.0527889	-2.74571
WBGene00019207	H17B01.1	1.17582	11.2434	4.20369	0.00499593	0.0430307	-2.14839
WBGene00011785	T15D6.11	1.17556	7.0499	4.06425	0.00587853	0.0452039	-2.32318
WBGene00011303	R166.3	1.17539	10.5375	2.77365	0.0304319	0.0902665	-4.06923
WBGene00003774	F07F6.6	1.17449	7.78199	1.83015	0.114267	0.203683	-5.4064
WBGene00016183	C28F5.1	1.17448	6.47488	2.99947	0.0224338	0.0776172	-3.7498
WBGene00006008	C14C11.5	1.17406	7.55656	1.95754	0.0953913	0.179654	-5.23053
WBGene00006395	F43D9.5	1.17406	8.7555	4.01142	0.00625709	0.0464424	-2.39019
WBGene00018097	F36F12.6	1.17386	7.21296	4.43143	0.00385425	0.0380844	-1.86933
WBGene00011698	T10H4.10	1.17312	7.0352	4.66217	0.00298638	0.0338799	-1.59476
WBGene00019917	R07C3.1	1.17298	7.4614	3.53613	0.0111819	0.0580905	-3.01168
WBGene00010917	M110.9	1.17296	7.01105	2.7684	0.0306506	0.0905775	-4.0767
WBGene00005500	Y94A7B.4	1.17284	6.86319	5.05165	0.0019749	0.0268366	-1.14968
WBGene00021175	Y8G1A.1	1.17283	7.57685	5.01131	0.00205934	0.0275244	-1.19473
WBGene00018021	F34D6.1	1.17243	6.76979	4.22794	0.00485804	0.0425655	-2.1183
WBGene00017352	F10E7.11	1.17166	8.59915	4.43019	0.00385963	0.0381172	-1.87084
WBGene00012562	Y37H2A.1	1.17161	10.2077	4.26413	0.00466003	0.0416231	-2.07355
WBGene00013180	Y53H1B.1	1.17123	8.54006	4.50938	0.00353295	0.036492	-1.77566
WBGene00021101	W08F4.12	1.17033	7.14469	5.05804	0.00196189	0.0268074	-1.14257
WBGene00007125	B0250.8	1.17012	7.4448	2.43087	0.0488858	0.116916	-4.55917
WBGene00015106	B0280.11	1.16852	7.14325	4.4339	0.00384357	0.0380604	-1.86635
WBGene00017279	F09C12.8	1.16759	7.33099	3.89806	0.00716391	0.0488761	-2.5354
WBGene00008951	F19C6.2	1.16681	9.9785	4.23051	0.00484367	0.0425128	-2.11511
WBGene00007467	C08H9.7	1.16601	7.32452	4.00715	0.00628882	0.0465433	-2.39562
WBGene00018895	F55F8.7	1.16597	7.16038	4.96477	0.00216184	0.0282181	-1.24699
WBGene00019039	F58E1.8	1.16583	6.44443	4.42157	0.00389715	0.0381868	-1.88125
WBGene00004371	Y42H9B.2	1.16544	8.61259	2.99694	0.02251	0.0776458	-3.75336
WBGene00008160	C47F8.4	1.16509	7.57109	4.58894	0.00323555	0.0352283	-1.68102
WBGene00006963	K07G5.2	1.16502	10.3545	4.74418	0.00273254	0.0319771	-1.49914
WBGene00023518	Y7A9C.8	1.16494	6.55985	4.42782	0.0038699	0.0381445	-1.87369
WBGene00005396	ZK228.6	1.16453	7.40142	3.84919	0.00759893	0.0500575	-2.59859
WBGene00018082	F36A4.3	1.16423	7.31781	3.87785	0.00734032	0.0493405	-2.56148
WBGene00008563	F07H5.13	1.16372	7.21494	3.96479	0.00661372	0.0475559	-2.44968
WBGene00005330	F08E10.6	1.16344	6.97078	4.25382	0.0047155	0.0419059	-2.08628
WBGene00007279	C03E10.1	1.16292	6.60664	5.02606	0.002028	0.0272635	-1.17823
WBGene00009670	F43G9.8	1.16258	6.66768	2.80345	0.0292208	0.0883237	-4.02686
WBGene00021335	Y34D9A.11	1.16231	9.55045	2.22644	0.0651708	0.140054	-4.85128
WBGene00019544	K08F11.5	1.16216	8.40023	3.66153	0.00956169	0.0547423	-2.84452
WBGene00005348	Y102A5C.31	1.16194	7.08065	3.71369	0.00896533	0.0534503	-2.77565
WBGene00045265	K10C2.8	1.1616	6.64293	4.5102	0.00352973	0.036492	-1.77468
WBGene00004744	D2013.8	1.16132	8.74019	3.98208	0.00647893	0.047212	-2.42759
WBGene00019676	K12D9.12	1.16105	6.56552	4.91503	0.00227778	0.0289754	-1.30321
WBGene00009717	F44G4.8	1.16067	10.3554	4.24839	0.00474499	0.0420422	-2.09298
WBGene00010381	H12D21.5	1.16024	6.72757	4.3662	0.00414833	0.0390065	-1.94845
WBGene00018441	F45C12.10	1.16007	6.97246	3.77168	0.00834987	0.0516917	-2.69954
WBGene00006081	C24B9.8	1.16003	6.80756	4.76525	0.0026713	0.0316273	-1.47474
WBGene00019158	H05C05.2	1.15944	10.041	4.59519	0.00321339	0.0351991	-1.67362
WBGene00019531	K08D10.8	1.15878	7.59618	4.38475	0.00406221	0.0386574	-1.92588
WBGene00022312	Y77E11A.9	1.15805	6.8642	4.49116	0.00360528	0.036952	-1.79747
WBGene00018571	F47F2.3	1.15804	7.38718	2.55116	0.0413389	0.105845	-4.38691
WBGene00044192	F46B6.13	1.15804	7.46345	4.04399	0.00602058	0.045805	-2.34882
WBGene00019703	M01D1.8	1.15775	6.68599	3.69007	0.00923019	0.0540174	-2.80679
WBGene00044718	T20D4.20	1.15716	7.59776	4.24156	0.00478242	0.0422162	-2.10143
WBGene00019583	K09F5.4	1.15705	7.95347	4.50439	0.00355257	0.0366332	-1.78162
WBGene00009217	F28D1.8	1.15675	7.01044	3.96064	0.00664653	0.0476002	-2.45499
WBGene00011378	T02E1.6	1.15668	7.14941	2.46702	0.0464771	0.113731	-4.5074
WBGene00016997	D1005.3	1.15552	12.3775	3.3598	0.0139911	0.0632753	-3.25034
WBGene00020178	T02H6.8	1.15495	7.4281	4.97663	0.00213518	0.0280733	-1.23364
WBGene00044178	C30G7.4	1.15462	6.39919	3.17066	0.0178848	0.0698809	-3.51071
WBGene00018424	F44E7.2	1.15445	7.53411	3.50261	0.0116645	0.0591004	-3.05673
WBGene00086555	F49B2.7	1.15326	6.94362	4.01884	0.00620228	0.0463864	-2.38075
WBGene00022083	Y69A2AR.12	1.1532	6.94944	2.23852	0.064068	0.138587	-4.83407
WBGene00013215	Y54G11A.4	1.15271	10.3446	4.00614	0.00629636	0.0465782	-2.39691
WBGene00013635	Y105C5A.10	1.1526	6.21176	4.63219	0.0030857	0.0343418	-1.62997
WBGene00014174	ZK970.8	1.15224	8.08366	3.39625	0.0133526	0.0620998	-3.20068
WBGene00012232	W04A4.3	1.15208	6.6484	3.22168	0.01673	0.0679733	-3.44006
WBGene00045108	H01G02.4	1.15158	7.02438	4.80317	0.0025649	0.0307821	-1.43099
WBGene00012502	Y26D4A.4	1.15157	6.91414	4.53544	0.00343229	0.0360594	-1.74455
WBGene00044565	F53B1.9	1.15135	9.51552	4.73594	0.00275694	0.0320963	-1.5087
WBGene00021128	W10C8.5	1.15117	7.46621	4.49693	0.00358219	0.0368973	-1.79056
WBGene00020999	W03F9.1	1.15117	9.59791	3.49727	0.0117433	0.0593214	-3.06391
WBGene00017321	F09G8.7	1.15112	9.43532	1.95044	0.0963564	0.180857	-5.2404
WBGene00005355	T08G3.12	1.15109	6.61807	4.75382	0.00270433	0.0318695	-1.48797
WBGene00005639	T28H11.3	1.14944	6.76842	4.84994	0.00244019	0.0298878	-1.37734
WBGene00077787	T05E12.10	1.14938	7.62685	4.71848	0.0028094	0.0324708	-1.529
WBGene00007196	B0513.4	1.1487	9.41032	2.20269	0.0673947	0.143081	-4.88507
WBGene00044308	F58F9.10	1.14856	6.71172	3.75606	0.00851098	0.0521393	-2.71999
WBGene00005425	T20B3.3	1.14705	6.78155	3.90906	0.00706983	0.0485563	-2.52122
WBGene00015183	B0432.1	1.14628	7.16196	3.725	0.00884145	0.0531928	-2.76076
WBGene00013055	Y50E8A.12	1.14579	7.52358	3.40934	0.0131311	0.061671	-3.18288
WBGene00009193	F27E5.3	1.14566	7.25148	4.65375	0.00301391	0.0340666	-1.60463
WBGene00007566	C14A6.2	1.14528	7.40076	4.19057	0.00507237	0.0430935	-2.16471
WBGene00045122	F22B3.10	1.14426	6.4801	3.70141	0.00910192	0.0537897	-2.79182
WBGene00003720	T01G6.8	1.14402	9.67527	3.61417	0.0101412	0.0557987	-2.9074
WBGene00008663	F10G8.4	1.14398	7.33179	4.1075	0.00558754	0.0443641	-2.26866
WBGene00007494	C09G9.3	1.14361	6.88434	3.97015	0.00657161	0.0474865	-2.44283
WBGene00010880	M05D6.8	1.14312	7.75943	4.36273	0.00416466	0.039093	-1.95267
WBGene00010612	K07A1.5	1.14301	7.71009	4.82969	0.00249331	0.0303289	-1.40052
WBGene00019799	M151.7	1.14297	8.60216	4.74189	0.00273929	0.0320012	-1.50179
WBGene00044423	F53F10.8	1.14257	10.1139	4.18432	0.00510923	0.0432062	-2.17249
WBGene00015020	B0205.5	1.14203	7.25176	4.18259	0.00511946	0.0432356	-2.17464
WBGene00017900	F28E10.1	1.14112	10.4988	4.88856	0.00234232	0.0294312	-1.33328
WBGene00020923	W02B3.3	1.14084	8.00535	3.86993	0.00741077	0.0495133	-2.57172
WBGene00017862	F27D9.3	1.14068	9.14943	4.1527	0.00530037	0.0438307	-2.21196
WBGene00009824	F47G4.3	1.14046	8.08032	4.60071	0.00319396	0.0350753	-1.66709
WBGene00018501	F46F5.10	1.14	6.4642	4.22181	0.00489249	0.0426372	-2.12589
WBGene00006552	Y66A7A.8	1.13926	7.37728	3.69848	0.00913492	0.0538353	-2.7957
WBGene00005820	T03E6.6	1.13922	6.86431	2.32892	0.0564037	0.127445	-4.70505
WBGene00020606	T20C7.2	1.1389	8.2835	2.97646	0.0231348	0.0784336	-3.78216
WBGene00019494	K07E8.1	1.13881	7.66093	4.58482	0.00325026	0.0352283	-1.6859
WBGene00007860	C32A3.3	1.13799	10.7944	4.45903	0.00373691	0.0376219	-1.83607
WBGene00017105	E02H9.7	1.13716	7.11921	3.67966	0.00934964	0.0542272	-2.82054
WBGene00018389	F43C11.12	1.13692	6.559	4.33377	0.00430374	0.0397789	-1.98801
WBGene00008981	F20E11.1	1.1366	6.49983	4.85732	0.00242112	0.0298525	-1.36889
WBGene00044018	T04B2.8	1.13655	7.0649	3.8469	0.00761994	0.0501	-2.60155
WBGene00022757	ZK488.5	1.13646	6.83219	4.04183	0.00603596	0.0458107	-2.35156
WBGene00013487	Y69H2.12	1.13605	7.50133	4.56821	0.00331024	0.0355856	-1.70558
WBGene00020542	T17A3.4	1.13597	6.56382	4.16191	0.00524385	0.0436585	-2.20044
WBGene00005954	K07C6.6	1.13579	6.69187	4.0704	0.00583616	0.0450916	-2.31542
WBGene00010927	M162.1	1.13568	7.17397	3.02036	0.0218172	0.076644	-3.72047
WBGene00045473	F30A10.14	1.13557	6.52272	4.73424	0.00276199	0.032124	-1.51067
WBGene00021044	W05H7.1	1.13552	9.79799	3.91019	0.00706018	0.0485563	-2.51976
WBGene00020963	W02H5.9	1.13541	9.28085	3.64682	0.00973774	0.0550581	-2.86402
WBGene00016072	C24H12.2	1.13492	8.36559	4.86861	0.0023923	0.0297132	-1.356
WBGene00005414	F20E11.10	1.13314	6.59247	2.30747	0.0581324	0.129888	-4.7357
WBGene00022652	ZK84.5	1.13245	7.09565	4.59139	0.00322685	0.0352053	-1.67812
WBGene00017104	E02H9.6	1.13215	6.68229	4.85392	0.00242989	0.0298845	-1.37278
WBGene00015493	C05E11.2	1.13146	7.2167	2.6224	0.0374554	0.100356	-4.28499
WBGene00021907	Y55B1AR.3	1.1313	7.41729	3.95928	0.00665733	0.0476002	-2.45673
WBGene00015726	C13A2.10	1.13036	6.40573	4.76432	0.00267396	0.0316384	-1.47581
WBGene00012575	Y37H2C.4	1.12936	6.95751	4.22015	0.00490183	0.0426582	-2.12794
WBGene00015491	C05E4.12	1.12882	6.77866	4.87964	0.0023645	0.0295891	-1.34342
WBGene00005193	K04C1.6	1.12745	6.86953	3.84614	0.00762704	0.0501	-2.60255
WBGene00011294	R102.7	1.12734	6.95597	4.39872	0.00399868	0.0385533	-1.90892
WBGene00012414	Y7A5A.8	1.12694	7.30956	4.74036	0.00274381	0.0320336	-1.50356
WBGene00006260	C17E7.11	1.1264	6.52132	4.02224	0.00617738	0.0463748	-2.37643
WBGene00016404	C34D4.13	1.12633	10.769	4.57967	0.00326871	0.0353449	-1.69199
WBGene00008342	C56A3.3	1.12614	9.64371	4.43853	0.00382365	0.0380264	-1.86076
WBGene00021631	Y47D9A.4	1.12528	6.80781	3.78062	0.00825924	0.0513953	-2.68785
WBGene00009513	F37H8.4	1.125	7.29735	3.71603	0.00893954	0.0534173	-2.77257
WBGene00012076	T27A8.4	1.12482	7.50024	3.42056	0.0129444	0.0612636	-3.16764
WBGene00021481	Y39H10A.5	1.12477	7.08498	3.41411	0.0130515	0.0614732	-3.1764
WBGene00010869	M05B5.1	1.12441	7.67602	4.40635	0.00396447	0.0384531	-1.89967
WBGene00013474	Y69E1A.2	1.1244	7.02715	4.46871	0.00369667	0.0374701	-1.82441
WBGene00003098	C54C8.6	1.12382	7.23965	4.31725	0.00438544	0.0403522	-2.00824
WBGene00012849	Y44A6B.4	1.12377	6.87053	3.78523	0.00821295	0.0513532	-2.68183
WBGene00017366	F10G2.7	1.12359	7.19489	4.86341	0.00240554	0.0297349	-1.36194
WBGene00012957	Y47H9C.15	1.12335	8.15776	3.14302	0.0185461	0.0709774	-3.5491
WBGene00044080	D1086.10	1.12305	7.06688	3.3504	0.0141612	0.0636289	-3.26319
WBGene00017211	F07E5.6	1.12277	7.08766	4.37532	0.00410573	0.0388434	-1.93734
WBGene00014062	ZK673.6	1.12265	7.17076	4.1442	0.00535306	0.0439514	-2.22259
WBGene00017522	F16G10.7	1.12246	6.76111	4.60588	0.00317591	0.0349391	-1.66099
WBGene00017832	F26F4.13	1.1224	7.21599	2.73633	0.0320241	0.0925274	-4.12237
WBGene00012046	T26E4.4	1.12234	6.68163	4.58059	0.00326541	0.03533	-1.69091
WBGene00011729	T12D8.1	1.12166	10.2534	4.75339	0.00270557	0.0318695	-1.48846
WBGene00005144	C39B5.11	1.1216	7.00501	4.70247	0.00285848	0.0328121	-1.54764
WBGene00013124	Y52B11A.4	1.12153	10.3428	4.15495	0.00528651	0.0437964	-2.20915
WBGene00019251	H28G03.3	1.12149	7.52167	3.3439	0.01428	0.0639601	-3.27206
WBGene00016734	C46H11.10	1.12147	10.7429	4.17894	0.00514118	0.0432722	-2.17919
WBGene00044692	F12E12.8	1.12071	6.5662	3.99682	0.00636643	0.0468174	-2.40879
WBGene00018505	F46F5.14	1.1207	6.5244	4.82306	0.00251101	0.0304322	-1.40813
WBGene00015987	C18G1.9	1.12025	7.05461	4.45931	0.00373573	0.0376219	-1.83572
WBGene00006155	F10A3.6	1.11991	6.81608	3.93059	0.00688957	0.0482061	-2.49352
WBGene00013933	ZK39.8	1.11944	7.92426	3.98395	0.00646452	0.0471442	-2.4252
WBGene00005862	K12D9.4	1.1193	6.55091	3.38192	0.0135998	0.0624597	-3.22019
WBGene00008984	F20E11.7	1.11918	6.78604	3.22448	0.0166691	0.0678304	-3.43619
WBGene00017523	F16G10.8	1.11901	7.56737	4.53686	0.0034269	0.0360594	-1.74286
WBGene00022705	ZK354.2	1.11816	8.31087	3.79466	0.00811902	0.0512738	-2.66951
WBGene00011078	R07B1.6	1.11741	7.17533	3.86934	0.00741607	0.0495205	-2.57248
WBGene00016220	C29F9.5	1.11719	7.71012	4.70144	0.00286169	0.0328286	-1.54885
WBGene00013775	Y116A8A.4	1.11663	7.37869	4.20554	0.00498524	0.0430212	-2.14608
WBGene00005254	W06D12.7	1.11633	7.01246	4.74956	0.00271675	0.0319197	-1.4929
WBGene00006020	F55B12.9	1.1162	6.92697	3.17247	0.0178424	0.0698186	-3.5082
WBGene00012814	Y43F8B.3	1.11585	8.43076	3.80798	0.00798843	0.0509842	-2.65215
WBGene00022763	ZK546.7	1.11552	7.00584	4.33817	0.00428228	0.0397333	-1.98263
WBGene00005275	R08H2.7	1.1155	6.67563	4.11528	0.00553685	0.0442613	-2.25886
WBGene00003854	T18D3.2	1.11525	7.3601	4.11525	0.00553705	0.0442613	-2.2589
WBGene00044369	ZK355.7	1.11507	7.10823	4.67276	0.00295217	0.0336573	-1.58235
WBGene00020501	T14B4.5	1.1147	7.25428	2.43387	0.0486811	0.11665	-4.55487
WBGene00009151	F26D2.13	1.11468	6.83416	3.96981	0.00657428	0.0474865	-2.44326
WBGene00020537	T16A1.8	1.11429	6.61914	4.59742	0.00320553	0.0351352	-1.67098
WBGene00019991	R09H3.3	1.11416	8.30461	4.13701	0.00539812	0.0439711	-2.2316
WBGene00044427	F56A6.5	1.11393	6.8497	4.44143	0.00381124	0.0379877	-1.85726
WBGene00005136	E04F6.1	1.11331	6.48452	4.26212	0.00467079	0.0416892	-2.07603
WBGene00010417	H25P06.4	1.11331	8.04348	4.13337	0.00542112	0.0440683	-2.23617
WBGene00019870	R04E5.7	1.1123	8.04841	4.27279	0.00461398	0.0414629	-2.06287
WBGene00008368	D1053.3	1.11221	9.9909	4.60051	0.00319469	0.0350753	-1.66734
WBGene00015639	C09E7.5	1.11197	7.09585	4.59076	0.00322909	0.0352053	-1.67887
WBGene00013469	Y68A4A.10	1.11196	7.57925	2.88801	0.0260562	0.0835121	-3.90697
WBGene00019262	H34P18.1	1.11171	6.93339	4.48087	0.00364684	0.0371692	-1.80981
WBGene00017055	D2062.1	1.11128	7.10201	3.96092	0.00664431	0.0476002	-2.45463
WBGene00007560	C14A4.9	1.11102	7.07828	2.83302	0.0280699	0.0868443	-3.98488
WBGene00015682	C10G8.3	1.11095	6.64091	4.59464	0.00321536	0.0351991	-1.67428
WBGene00001115	F47G6.1	1.11083	10.1155	3.66795	0.00948604	0.0545632	-2.83603
WBGene00003087	F49H12.1	1.11068	9.75637	4.35168	0.00421711	0.0393526	-1.96614
WBGene00000901	W01G7.1	1.11061	11.5535	3.88433	0.00728329	0.0491844	-2.55312
WBGene00021158	Y4C6B.4	1.11045	7.70239	3.22502	0.0166573	0.0678273	-3.43545
WBGene00022877	ZK1248.7	1.11011	6.9779	4.68118	0.00292529	0.0334334	-1.57251
WBGene00007311	C04H4.1	1.10958	9.15591	3.96855	0.00658413	0.0474911	-2.44487
WBGene00018555	F47D2.4	1.10927	6.58259	4.48031	0.00364915	0.0371722	-1.81049
WBGene00018768	F53G2.3	1.10923	7.74745	3.18981	0.0174415	0.0691535	-3.48415
WBGene00011873	T20G5.12	1.10917	8.33304	3.59973	0.0103254	0.0562384	-2.92662
WBGene00020755	T24A6.19	1.10885	7.68778	3.72167	0.00887768	0.0533137	-2.76514
WBGene00020284	T06A10.1	1.10845	9.47995	4.63417	0.00307904	0.0343418	-1.62765
WBGene00019341	K02F6.7	1.10834	7.09839	4.20174	0.00500719	0.0430314	-2.15081
WBGene00018027	F35A5.5	1.10816	8.01985	3.11223	0.0193142	0.0723419	-3.59197
WBGene00010237	F58B4.4	1.10757	7.48646	2.20774	0.066916	0.142494	-4.8779
WBGene00045474	C49G9.2	1.10694	8.52631	2.87117	0.0266559	0.0844378	-3.9308
WBGene00010712	K09B11.5	1.10681	7.21401	3.83994	0.00768446	0.0501732	-2.61058
WBGene00019704	M01D1.9	1.1062	6.7322	4.15636	0.00527783	0.043778	-2.20738
WBGene00012621	Y38H6C.8	1.10618	9.653	3.30319	0.0150499	0.0654276	-3.32783
WBGene00015659	C09H5.1	1.10543	6.63114	4.57123	0.00329924	0.0355087	-1.702
WBGene00020879	T28A11.17	1.10482	7.05962	4.5451	0.00339578	0.0359662	-1.73304
WBGene00005250	W05H5.4	1.10476	6.87042	4.44109	0.00381273	0.0379877	-1.85768
WBGene00015063	B0228.6	1.10392	9.37585	4.72998	0.00277471	0.0322516	-1.51562
WBGene00019044	F58E1.13	1.10319	6.96282	4.1838	0.00511228	0.0432062	-2.17313
WBGene00013451	Y67A10A.2	1.10269	7.40138	4.23856	0.00479897	0.0422451	-2.10514
WBGene00010978	R02D5.4	1.10231	8.45063	3.17297	0.0178307	0.0698186	-3.50751
WBGene00017648	F20H11.5	1.10223	7.14618	4.58481	0.00325028	0.0352283	-1.68591
WBGene00010104	F55C9.7	1.10199	6.69989	3.68972	0.00923417	0.0540235	-2.80725
WBGene00005168	T04A8.1	1.10163	6.93263	4.11815	0.00551832	0.0442089	-2.25526
WBGene00016972	C56E6.4	1.10134	6.80944	4.21803	0.00491386	0.0427427	-2.13058
WBGene00009152	F26D2.14	1.10114	7.33774	4.37945	0.00408662	0.0387366	-1.93232
WBGene00016242	C30A5.10	1.10062	6.69936	4.4176	0.00391459	0.0382636	-1.88605
WBGene00013845	ZC47.14	1.10049	9.36035	4.45749	0.00374332	0.0376219	-1.83791
WBGene00015926	C17H11.6	1.09945	10.612	3.57133	0.0106986	0.0572029	-2.96453
WBGene00011855	T20D3.1	1.09934	6.66583	4.51951	0.00349342	0.0362867	-1.76355
WBGene00007176	B0399.1	1.0993	10.6215	4.46473	0.00371317	0.0375343	-1.82921
WBGene00015611	C08F1.8	1.09884	8.3927	4.53319	0.00344087	0.0360594	-1.74724
WBGene00018771	F53G12.3	1.09877	6.74014	4.65967	0.00299455	0.0339517	-1.5977
WBGene00006445	F37D6.6	1.09869	10.7066	3.6229	0.0100315	0.0555899	-2.89577
WBGene00015958	C18B10.1	1.09844	6.71718	3.55685	0.0108946	0.057528	-2.98391
WBGene00021138	W10G11.5	1.09837	6.97976	4.49621	0.00358508	0.0369065	-1.79143
WBGene00020041	R13A1.1	1.09835	7.71662	3.82507	0.00782426	0.0506131	-2.6299
WBGene00018662	F52C6.5	1.09823	7.14182	4.04332	0.00602541	0.045805	-2.34969
WBGene00013454	Y67A10A.5	1.09818	6.61195	4.4173	0.00391591	0.0382636	-1.88641
WBGene00005858	M01G12.4	1.09811	6.80887	3.83127	0.0077657	0.0504552	-2.62185
WBGene00009747	F46A8.4	1.09809	7.90431	3.24447	0.0162406	0.0673847	-3.4086
WBGene00015004	B0034.4	1.09778	8.16737	2.51585	0.0434189	0.109109	-4.43747
WBGene00021727	Y49F6C.5	1.09759	6.70752	4.5482	0.00338418	0.0359561	-1.72936
WBGene00005864	C44C3.6	1.09662	6.64656	3.92203	0.00696061	0.0482774	-2.50452
WBGene00001711	T16G1.8	1.09648	7.38224	4.22538	0.00487235	0.0426109	-2.12146
WBGene00016807	C50D2.3	1.09618	6.98936	4.405	0.00397049	0.03849	-1.90131
WBGene00005492	C47A10.7	1.09618	6.90085	4.62355	0.00311499	0.034574	-1.64014
WBGene00022602	ZC404.7	1.09543	6.70843	4.10848	0.00558108	0.044346	-2.26741
WBGene00012200	W02B8.4	1.09526	6.87972	4.70692	0.00284475	0.0327359	-1.54246
WBGene00000160	Y71H2B.10	1.09519	10.2961	3.63575	0.00987247	0.0551718	-2.8787
WBGene00021791	Y51H7C.13	1.09495	8.02827	4.11127	0.00556291	0.0442756	-2.26391
WBGene00005669	C33A12.8	1.0945	6.56788	4.64107	0.0030559	0.0342768	-1.61953
WBGene00000089	Y87G2A.4	1.09444	10.3192	3.51498	0.0114838	0.058733	-3.04009
WBGene00007379	C06C6.1	1.09434	6.85618	4.1246	0.0054769	0.0440683	-2.24717
WBGene00022467	Y119C1B.1	1.09417	7.13572	4.38294	0.00407052	0.0386802	-1.92807
WBGene00013163	Y53F4B.17	1.09412	9.34687	3.97672	0.00652035	0.0473456	-2.43443
WBGene00017521	F16G10.6	1.09407	7.5325	4.61575	0.00314173	0.0347454	-1.64934
WBGene00010120	F55G7.2	1.09378	6.67723	4.54927	0.00338019	0.0359473	-1.72809
WBGene00016877	C52D10.3	1.09366	7.73081	4.45077	0.00377158	0.0377594	-1.846
WBGene00006252	Y46H3D.2	1.0932	6.96054	4.1265	0.00546476	0.0440683	-2.24478
WBGene00000393	C15B12.7	1.09317	9.84003	4.08707	0.00572292	0.0446465	-2.29437
WBGene00010938	M163.6	1.09306	6.74684	4.02052	0.00618995	0.0463864	-2.37861
WBGene00013519	Y73F8A.10	1.09305	6.90465	3.59128	0.010435	0.0564339	-2.93789
WBGene00013865	ZC334.7	1.09305	8.13668	3.93557	0.00684864	0.0481204	-2.48713
WBGene00011178	R09E10.9	1.09291	7.08979	4.32709	0.00433658	0.0400023	-1.99619
WBGene00015721	C13A2.4	1.09285	6.88912	4.54264	0.00340505	0.036038	-1.73598
WBGene00009696	F44F1.4	1.09239	9.03024	4.24482	0.0047645	0.0421326	-2.09739
WBGene00005486	F11A5.1	1.09235	6.93609	3.79454	0.00812018	0.0512738	-2.66967
WBGene00010067	F54F7.7	1.09213	7.32407	4.30744	0.00443475	0.0405785	-2.02027
WBGene00021385	Y37F4.4	1.09208	8.56912	4.59949	0.00319827	0.0350764	-1.66854
WBGene00001404	K07A3.1	1.09203	9.49712	2.61604	0.0377856	0.10076	-4.29408
WBGene00011544	T06E8.2	1.09174	7.55308	3.63033	0.00993925	0.0553253	-2.88591
WBGene00017491	F15E11.2	1.09174	6.51703	3.71186	0.00898549	0.0535084	-2.77805
WBGene00021010	W03G1.2	1.09143	6.99701	3.6371	0.00985597	0.0551701	-2.87692
WBGene00015681	C10G8.2	1.09123	6.79983	4.44701	0.00378751	0.03783	-1.85054
WBGene00005145	F09C6.7	1.09096	7.34026	4.71743	0.00281258	0.0324799	-1.53021
WBGene00001836	R06C1.1	1.09038	9.72989	3.41774	0.012991	0.0613413	-3.17146
WBGene00005897	F07G11.8	1.09028	6.76741	4.09306	0.00568289	0.0445981	-2.28683
WBGene00021964	Y57E12B.4	1.09001	7.01125	3.34836	0.0141983	0.0637334	-3.26596
WBGene00005627	T03D3.6	1.08903	6.62973	4.20145	0.00500888	0.0430314	-2.15117
WBGene00005956	K07C6.8	1.08862	6.86201	4.53123	0.00344832	0.0360594	-1.74957
WBGene00016598	C42D4.13	1.08852	7.37976	4.07809	0.00578364	0.0449172	-2.30571
WBGene00016356	C33F10.8	1.08842	7.18866	4.1698	0.00519599	0.0434168	-2.19059
WBGene00015652	C09G12.2	1.08765	6.74249	3.91499	0.00701967	0.0484008	-2.51358
WBGene00022754	ZK484.8	1.0869	6.80398	2.91329	0.0251831	0.082024	-3.87124
WBGene00009302	F31F6.3	1.08671	6.81381	2.19498	0.0681342	0.144119	-4.89604
WBGene00002186	T16H12.6	1.08671	7.52716	3.70258	0.00908882	0.0537352	-2.79028
WBGene00005291	T21B4.9	1.08668	6.9903	4.39843	0.004	0.0385533	-1.90927
WBGene00020986	W03D8.3	1.08649	8.6503	4.43326	0.00384634	0.0380604	-1.86712
WBGene00002121	C17C3.20	1.08595	6.5867	4.4572	0.00374456	0.0376219	-1.83826
WBGene00015623	C09B8.4	1.08583	6.94946	4.45061	0.00377226	0.0377594	-1.8462
WBGene00009608	F41D3.3	1.08583	7.12174	4.5475	0.00338681	0.0359561	-1.73019
WBGene00044287	F21H12.7	1.08565	6.89085	3.79706	0.00809532	0.0512315	-2.66638
WBGene00015883	C17B7.9	1.08541	6.72746	4.46564	0.00370938	0.0375166	-1.82811
WBGene00005733	H04M03.9	1.0849	6.36185	4.37392	0.00411224	0.0388453	-1.93905
WBGene00006060	ZC513.12	1.0844	6.63955	4.44702	0.00378747	0.03783	-1.85053
WBGene00011900	T21C12.4	1.08406	7.43863	4.48688	0.0036225	0.0370053	-1.8026
WBGene00044371	ZC239.20	1.08316	7.07996	4.38589	0.00405699	0.0386537	-1.92449
WBGene00017252	F08D12.9	1.08287	6.84557	4.27236	0.00461625	0.0414631	-2.0634
WBGene00011024	R05A10.7	1.08245	6.4388	4.6571	0.00300294	0.034012	-1.60071
WBGene00019051	F58E2.9	1.08159	6.75876	4.65216	0.00301915	0.0340841	-1.6065
WBGene00044100	F20E11.15	1.08145	6.49145	4.30111	0.00446691	0.0407564	-2.02804
WBGene00001641	T15D6.2	1.08133	6.69492	4.58483	0.00325022	0.0352283	-1.68589
WBGene00044460	Y55F3C.10	1.08025	6.94529	4.53734	0.00342509	0.0360594	-1.74229
WBGene00005814	F18E3.2	1.08017	7.06954	2.75288	0.0313074	0.0916103	-4.0988
WBGene00021578	Y46B2A.3	1.08013	7.43295	4.66558	0.00297532	0.033796	-1.59076
WBGene00005187	W02F12.7	1.07999	6.88056	4.14145	0.00537024	0.0439514	-2.22604
WBGene00004951	K10B3.10	1.07981	10.6453	2.63685	0.0367157	0.0993311	-4.26434
WBGene00011041	R05H5.7	1.07938	7.1015	3.95685	0.00667665	0.0476189	-2.45984
WBGene00044587	K03D3.12	1.07874	6.7612	3.67052	0.0094559	0.0545547	-2.83262
WBGene00019165	H06H21.9	1.07868	7.24171	3.96407	0.00661944	0.0475785	-2.45061
WBGene00007373	C06B8.11	1.07856	7.2655	4.55461	0.0033603	0.0358143	-1.72174
WBGene00007471	C08H9.12	1.07836	6.99057	3.62891	0.00995672	0.0553891	-2.88778
WBGene00011159	R09D1.3	1.07832	6.56476	4.65284	0.00301692	0.0340797	-1.60571
WBGene00017039	D1073.1	1.07759	9.78639	4.25777	0.00469417	0.0417969	-2.0814
WBGene00012946	Y47H9B.2	1.07741	7.12504	4.48107	0.00364604	0.0371692	-1.80957
WBGene00008983	F20E11.5	1.07725	7.77247	4.49306	0.00359765	0.0369401	-1.79519
WBGene00016995	D1005.1	1.0772	10.4129	3.56163	0.0108295	0.0574069	-2.97751
WBGene00002091	ZK1251.11	1.07694	6.81781	4.33545	0.00429554	0.0397789	-1.98596
WBGene00000702	F12F6.9	1.07687	7.18175	3.78987	0.00816655	0.0512889	-2.67577
WBGene00011389	T02G6.6	1.07673	6.56433	4.37484	0.00410795	0.0388445	-1.93792
WBGene00015068	B0238.3	1.07652	6.57502	3.91245	0.00704113	0.0485126	-2.51686
WBGene00005283	T21B4.8	1.07612	6.63596	4.25875	0.00468884	0.0417969	-2.08018
WBGene00008844	F15A4.10	1.07586	7.32567	3.98335	0.00646913	0.0471592	-2.42596
WBGene00044195	F49A5.10	1.07547	6.407	4.54518	0.00339549	0.0359662	-1.73295
WBGene00011326	T01D3.1	1.07514	10.9256	4.39756	0.00400392	0.0385533	-1.91033
WBGene00011654	T09E11.5	1.07453	6.84201	4.19208	0.0050635	0.0430935	-2.16283
WBGene00016105	C25F6.6	1.07448	6.58407	3.48506	0.0119261	0.059487	-3.08037
WBGene00009849	F48F7.3	1.07418	6.78328	4.21624	0.00492401	0.0427792	-2.1328
WBGene00044785	F47E1.5	1.07347	7.84297	3.05146	0.0209328	0.0752001	-3.67688
WBGene00012796	Y43F4A.1	1.07345	8.31348	3.7101	0.00900499	0.0535084	-2.78037
WBGene00012169	W01B6.2	1.07339	6.98085	4.22388	0.00488079	0.0426156	-2.12332
WBGene00011721	T11G6.7	1.0733	6.37581	4.18152	0.00512582	0.0432356	-2.17597
WBGene00020399	T10B11.3	1.07303	9.31959	3.23015	0.0165462	0.067749	-3.42836
WBGene00010547	K03H1.12	1.07258	6.83414	1.99	0.0910988	0.173979	-5.18524
WBGene00005761	C41G6.8	1.07255	6.42773	4.60836	0.00316728	0.0349025	-1.65806
WBGene00015606	C08F1.1	1.07245	6.56051	4.05068	0.00597328	0.045692	-2.34036
WBGene00019045	F58E1.14	1.07243	6.51088	3.96511	0.00661121	0.0475559	-2.44928
WBGene00003552	C26C6.3	1.07234	7.19019	3.70403	0.00907264	0.0536633	-2.78838
WBGene00013621	Y102A5C.16	1.07127	7.48787	4.23907	0.00479614	0.0422451	-2.10451
WBGene00018854	F55A4.2	1.07085	9.91057	4.09167	0.00569212	0.0446136	-2.28857
WBGene00012855	Y44A6D.5	1.07021	7.00114	4.39601	0.00401091	0.0385533	-1.9122
WBGene00013579	Y79H2A.2	1.06996	7.02079	3.79878	0.00807841	0.0512315	-2.66414
WBGene00004115	DY3.5	1.06992	7.93272	3.79078	0.00815752	0.0512889	-2.67458
WBGene00018007	F33D11.10	1.0696	9.2991	3.27558	0.0155974	0.0663205	-3.36575
WBGene00013705	Y106G6E.1	1.06952	6.78453	3.36535	0.0138918	0.0630676	-3.24277
WBGene00005885	C44C3.3	1.06883	6.62464	4.16921	0.00519959	0.0434272	-2.19133
WBGene00008292	C54C8.4	1.06852	7.38574	3.82057	0.00786713	0.0506924	-2.63576
WBGene00018079	F35H12.7	1.06809	7.88495	4.39472	0.00401677	0.038555	-1.91377
WBGene00017496	F15E11.10	1.06799	6.78582	3.97304	0.00654904	0.0474758	-2.43914
WBGene00044146	M163.10	1.06775	6.59465	4.22233	0.00488952	0.0426372	-2.12524
WBGene00012710	Y39C12A.9	1.0677	9.13138	3.47486	0.0120811	0.0598541	-3.09414
WBGene00015829	C16C4.5	1.0672	6.85164	3.85323	0.00756185	0.0499348	-2.59335
WBGene00020928	W02C12.1	1.06699	7.8283	3.49684	0.0117497	0.0593214	-3.0645
WBGene00012905	Y46G5A.14	1.0657	9.20081	2.04641	0.0840927	0.164933	-5.10616
WBGene00005180	Y25C1A.11	1.06545	6.68769	4.40152	0.00398608	0.038544	-1.90552
WBGene00022708	ZK354.7	1.0645	6.56896	3.40748	0.0131624	0.0617098	-3.18541
WBGene00011104	R07E3.3	1.0644	7.24926	3.82258	0.00784798	0.0506496	-2.63315
WBGene00013956	ZK265.3	1.06422	7.03829	4.29341	0.0045064	0.04096	-2.0375
WBGene00020489	T13G4.2	1.06418	8.44307	4.41923	0.00390743	0.0382415	-1.88408
WBGene00020877	T28A11.15	1.06378	6.82321	3.72864	0.00880205	0.0530942	-2.75598
WBGene00009761	F46B3.8	1.06365	7.21929	3.19664	0.0172863	0.0688539	-3.4747
WBGene00044230	C36E8.6	1.06309	9.00873	2.94606	0.0240973	0.0800554	-3.82498
WBGene00006470	F40F9.2	1.06255	12.502	4.36811	0.00413938	0.0389621	-1.94612
WBGene00006767	ZK897.1	1.06188	9.75682	3.6436	0.00977668	0.0550581	-2.86828
WBGene00006791	T04D1.3	1.06184	11.8519	4.40432	0.00397355	0.03849	-1.90213
WBGene00000051	R01E6.4	1.06177	8.33574	4.17748	0.00514994	0.0433064	-2.18102
WBGene00008937	F18E2.4	1.0616	6.73051	4.26392	0.00466112	0.0416231	-2.0738
WBGene00012309	W06G6.2	1.06145	7.77802	3.27787	0.0155512	0.0662612	-3.3626
WBGene00001435	C29F7.4	1.06134	6.38847	2.75772	0.0311007	0.0912714	-4.0919
WBGene00014241	ZK1251.3	1.0612	6.7684	4.48909	0.00361358	0.036973	-1.79995
WBGene00016229	C29G2.1	1.0605	8.0809	2.5466	0.0416018	0.106341	-4.39345
WBGene00000690	F17E9.1	1.06041	7.55917	3.70814	0.00902674	0.0535914	-2.78295
WBGene00019451	K06H6.3	1.05996	6.75524	4.48682	0.00362274	0.0370053	-1.80267
WBGene00077607	T10C6.16	1.05978	7.26906	4.00445	0.00630899	0.0466178	-2.39906
WBGene00021173	Y8A9A.4	1.05926	6.57734	4.05502	0.00594279	0.045528	-2.33486
WBGene00009690	F44E5.3	1.05907	7.09393	4.03112	0.00611284	0.0461162	-2.36515
WBGene00000468	F43G9.11	1.05905	6.77245	4.49448	0.00359197	0.0369395	-1.79349
WBGene00050931	F59B2.14	1.05874	7.03227	3.84322	0.007654	0.050143	-2.60633
WBGene00044044	C08B6.14	1.05871	6.67822	4.1801	0.00513428	0.0432441	-2.17775
WBGene00021797	Y52E8A.4	1.05863	7.0311	3.75018	0.00857241	0.0523454	-2.72769
WBGene00017135	EEED8.4	1.05791	6.42988	4.38557	0.00405845	0.0386537	-1.92488
WBGene00021198	Y17G9B.1	1.0577	6.93683	4.28166	0.00456731	0.0413131	-2.05194
WBGene00014144	ZK899.6	1.05768	6.7385	3.92625	0.00692554	0.0482774	-2.49911
WBGene00000403	B0034.3	1.05757	13.0879	4.33384	0.00430341	0.0397789	-1.98793
WBGene00015630	C09B9.7	1.05753	6.94696	4.46642	0.00370614	0.0375044	-1.82717
WBGene00016290	C31H1.7	1.05742	6.59576	3.28413	0.0154256	0.066077	-3.354
WBGene00009708	F44G3.7	1.0574	7.06541	4.15312	0.00529774	0.0438307	-2.21143
WBGene00017139	EEED8.11	1.05733	6.94407	3.45407	0.012404	0.0602506	-3.12223
WBGene00016576	C41H7.6	1.0572	10.7479	3.79367	0.00812879	0.0512738	-2.6708
WBGene00021364	Y37E11AL.9	1.05684	7.42671	3.3139	0.0148429	0.0651224	-3.31313
WBGene00012240	W04A8.5	1.05673	6.66092	4.3498	0.00422615	0.0393965	-1.96844
WBGene00017110	E03H12.3	1.05663	6.4569	4.08354	0.00574673	0.0447189	-2.29883
WBGene00020173	T02H6.3	1.05662	7.06637	3.2791	0.0155264	0.0662211	-3.36091
WBGene00007306	C04G2.5	1.05621	6.73332	4.04989	0.00597883	0.0457087	-2.34135
WBGene00013858	ZC168.6	1.0561	7.60826	3.28705	0.0153674	0.065996	-3.34998
WBGene00015379	C03B1.9	1.05589	6.52254	3.64651	0.00974143	0.0550581	-2.86442
WBGene00021619	Y47D7A.6	1.05587	7.68975	4.01885	0.00620222	0.0463864	-2.38074
WBGene00010915	M110.7	1.05574	6.62583	4.15745	0.00527113	0.0437672	-2.20602
WBGene00013931	ZK39.6	1.05429	6.82999	4.1928	0.0050593	0.0430935	-2.16194
WBGene00021145	W10G11.15	1.05418	7.27968	3.58536	0.0105124	0.0567363	-2.94579
WBGene00012545	Y37D8A.3	1.05404	6.9774	3.95402	0.00669925	0.0477247	-2.46347
WBGene00019189	H11L12.1	1.05375	7.91257	3.65637	0.00962302	0.0549402	-2.85135
WBGene00016731	C46H11.7	1.05356	7.6875	3.00986	0.0221249	0.0772133	-3.73521
WBGene00045198	K10D11.7	1.05278	7.23432	3.98708	0.00644052	0.0470995	-2.42121
WBGene00013351	Y59A8B.19	1.05276	7.34683	2.91045	0.0252795	0.082222	-3.87525
WBGene00020936	W02D3.11	1.05274	8.42612	3.11815	0.019164	0.0721111	-3.58373
WBGene00000368	T28F2.5	1.05272	10.2683	3.59906	0.0103341	0.0562384	-2.92752
WBGene00010544	K03H1.9	1.05244	7.57508	4.15043	0.0053144	0.0438307	-2.2148
WBGene00010764	K10H10.9	1.05211	6.99369	3.96797	0.00658868	0.0475045	-2.44561
WBGene00017116	E04A4.1	1.05193	6.4561	4.24577	0.00475933	0.042113	-2.09623
WBGene00022891	ZK1290.10	1.05137	7.69782	2.53635	0.0421982	0.107227	-4.40811
WBGene00019084	F59A6.2	1.05128	7.65665	3.65	0.00969932	0.0550581	-2.85979
WBGene00007793	C28D4.5	1.05112	6.67603	2.4265	0.0491859	0.117206	-4.56543
WBGene00005219	C24B9.12	1.05099	6.85913	4.24806	0.00474678	0.0420422	-2.09339
WBGene00007981	C36E8.2	1.05059	11.3765	3.35797	0.014024	0.0633518	-3.25284
WBGene00012238	W04A8.3	1.05023	6.86771	3.79241	0.00814137	0.0512738	-2.67246
WBGene00045493	F55G7.4	1.04977	6.29653	4.21164	0.00495026	0.0428966	-2.13851
WBGene00015441	C04E12.12	1.04964	7.6429	2.45764	0.0470902	0.114563	-4.52084
WBGene00013473	Y69E1A.1	1.0496	7.75775	3.44118	0.012609	0.0605661	-3.13969
WBGene00015255	B0554.2	1.04897	6.75091	4.36748	0.00414233	0.03897	-1.94689
WBGene00011475	T05D4.2	1.04863	6.67872	4.18576	0.00510072	0.0432018	-2.1707
WBGene00005950	T07H8.3	1.04857	6.8142	4.27469	0.00460391	0.0414122	-2.06053
WBGene00005097	F53F1.11	1.04833	7.12409	2.87429	0.0265438	0.0843426	-3.92639
WBGene00005405	ZC132.7	1.04832	6.41816	3.82597	0.00781578	0.0506131	-2.62874
WBGene00001648	C26C6.2	1.0481	13.4875	4.34608	0.00424399	0.0394837	-1.97297
WBGene00008209	C49F5.5	1.04797	7.6111	3.31001	0.0149177	0.0652508	-3.31846
WBGene00020084	R105.1	1.04768	6.7355	4.48774	0.00361902	0.0370053	-1.80157
WBGene00005185	T09D3.2	1.04736	6.52774	4.45512	0.00375329	0.0376717	-1.84077
WBGene00005596	T28A11.9	1.04734	7.37391	4.3602	0.00417658	0.039093	-1.95575
WBGene00012379	Y1A5A.1	1.04673	7.09888	4.14576	0.00534333	0.0439319	-2.22064
WBGene00017725	F22H10.1	1.04645	7.0069	4.04861	0.00598785	0.0457087	-2.34297
WBGene00010166	F56H6.5	1.04619	7.177	4.13929	0.00538381	0.0439515	-2.22875
WBGene00023425	B0286.6	1.04556	7.14709	2.62952	0.037089	0.0998945	-4.27482
WBGene00015725	C13A2.9	1.04535	6.43502	3.72005	0.00889544	0.0533137	-2.76728
WBGene00007486	C09G1.4	1.04515	10.7773	3.11825	0.0191613	0.0721111	-3.58358
WBGene00016892	C53A3.2	1.0449	6.56676	2.9704	0.0233234	0.078674	-3.79069
WBGene00012848	Y44A6B.3	1.04468	6.68785	3.41354	0.0130609	0.0614732	-3.17718
WBGene00007569	C14A6.5	1.04432	7.1474	4.43295	0.00384769	0.0380604	-1.8675
WBGene00001680	F52A8.2	1.04421	10.0884	4.05479	0.00594444	0.045528	-2.33516
WBGene00005594	F31F4.8	1.04384	6.75612	4.22761	0.00485985	0.0425655	-2.1187
WBGene00012521	Y32B12B.1	1.04383	7.12857	2.64623	0.0362434	0.0987133	-4.25092
WBGene00016743	C48B6.5	1.04367	6.54904	4.24453	0.00476611	0.0421326	-2.09776
WBGene00011848	T19H5.3	1.04309	6.68686	3.75546	0.00851717	0.0521426	-2.72077
WBGene00018875	F55D1.1	1.04296	6.98643	3.24067	0.0163212	0.0675462	-3.41384
WBGene00004507	C18H9.7	1.04266	10.2574	4.02202	0.00617898	0.0463748	-2.37671
WBGene00017083	DC2.7	1.04239	7.39586	4.40918	0.00395185	0.0383929	-1.89624
WBGene00015589	C08A9.9	1.04229	7.00358	4.25472	0.00471063	0.0418828	-2.08517
WBGene00014103	ZK849.5	1.04194	7.23782	4.38663	0.0040536	0.0386537	-1.9236
WBGene00012195	W02A11.5	1.04149	6.93079	3.59866	0.0103392	0.0562384	-2.92805
WBGene00017097	E02C12.12	1.04117	6.5257	4.33415	0.00430193	0.0397789	-1.98756
WBGene00015190	B0432.9	1.04116	7.77422	4.43332	0.00384608	0.0380604	-1.86705
WBGene00011567	T07C5.4	1.04094	6.69795	2.58858	0.0392486	0.102613	-4.33336
WBGene00003408	F57C12.4	1.0409	9.24624	3.28376	0.015433	0.0660934	-3.35451
WBGene00014038	ZK643.7	1.04047	6.44553	3.89416	0.00719761	0.0489512	-2.54043
WBGene00018320	F41H10.9	1.04045	6.89291	4.44798	0.00378341	0.03783	-1.84937
WBGene00019684	K12H6.4	1.04043	6.91503	3.21313	0.0169178	0.0683451	-3.45188
WBGene00003107	R166.1	1.04001	7.47505	4.0257	0.00615215	0.046274	-2.37203
WBGene00015871	C17A2.3	1.03966	6.69374	3.83392	0.00774076	0.0503985	-2.61841
WBGene00013518	Y73F8A.5	1.03966	9.01274	4.43194	0.00385203	0.0380829	-1.86872
WBGene00017021	D1022.2	1.03938	7.11577	3.54179	0.0111026	0.0578781	-3.00408
WBGene00013565	Y75B8A.37	1.03918	7.01662	3.25238	0.0160745	0.0670818	-3.3977
WBGene00000646	H17B01.2	1.039	7.24322	3.68597	0.00927697	0.0541113	-2.8122
WBGene00008259	C52E4.7	1.03874	6.58616	4.1966	0.00503706	0.0430314	-2.1572
WBGene00015909	C17F4.1	1.03753	7.92901	3.62087	0.0100569	0.0556557	-2.89848
WBGene00006722	Y40G12A.2	1.03747	10.9998	3.70532	0.00905816	0.0536399	-2.78667
WBGene00022778	ZK616.8	1.03738	7.75833	4.17295	0.00517707	0.0434071	-2.18667
WBGene00015994	C18H7.4	1.03715	7.49659	4.0786	0.00578017	0.0449172	-2.30506
WBGene00008078	C44B9.1	1.03702	8.56557	4.44744	0.00378566	0.03783	-1.85001
WBGene00016308	C32B5.15	1.03678	6.9147	4.30321	0.00445623	0.0407194	-2.02546
WBGene00009422	F35E8.9	1.03663	8.08051	4.08761	0.00571933	0.0446465	-2.2937
WBGene00011132	R08A2.1	1.03642	7.75533	4.2492	0.00474056	0.0420422	-2.09198
WBGene00016882	C52E2.3	1.03629	6.79344	3.16788	0.0179501	0.0699879	-3.51456
WBGene00005122	F17A2.8	1.03628	6.81215	3.54636	0.011039	0.0577755	-2.99795
WBGene00008201	C49C3.11	1.03624	7.0923	3.69051	0.0092251	0.0540174	-2.8062
WBGene00021246	Y22D7AL.7	1.0362	8.57547	4.03613	0.00607677	0.046007	-2.3588
WBGene00021212	Y18H1A.8	1.0358	7.07584	2.89134	0.0259394	0.0833422	-3.90226
WBGene00021289	Y25C1A.2	1.0357	7.50201	4.41514	0.00392543	0.0382957	-1.88902
WBGene00010586	K05C4.10	1.03538	6.96695	3.86172	0.0074846	0.0497124	-2.58234
WBGene00015905	C17E7.12	1.03529	7.38236	3.3889	0.0134788	0.0622732	-3.21068
WBGene00005646	C03G6.18	1.03377	7.32014	3.02391	0.0217142	0.0765911	-3.71548
WBGene00005112	F32G8.1	1.03371	6.65803	4.14009	0.00537876	0.0439515	-2.22774
WBGene00020945	W02D7.10	1.03336	6.65753	4.18698	0.00509348	0.0432018	-2.16917
WBGene00016312	C32D5.4	1.03268	6.95631	3.58355	0.0105362	0.0567985	-2.9482
WBGene00018244	F40G9.8	1.03247	6.95201	3.95702	0.0066753	0.0476189	-2.45963
WBGene00022442	Y110A2AL.5	1.03234	6.7274	4.2416	0.00478218	0.0422162	-2.10138
WBGene00044136	F23D12.8	1.03233	6.97107	3.37025	0.0138046	0.0628995	-3.23608
WBGene00011750	T13F3.2	1.03225	6.72529	3.89732	0.00717029	0.0488761	-2.53635
WBGene00007966	C36A4.5	1.03199	9.89562	3.31112	0.0148963	0.0652174	-3.31694
WBGene00003373	T28A8.7	1.03158	7.9881	3.49631	0.0117576	0.0593214	-3.06521
WBGene00009616	F41D3.11	1.03131	8.1444	4.03183	0.00610773	0.046109	-2.36425
WBGene00021833	Y54E10A.13	1.03128	7.98546	4.21118	0.00495289	0.0428966	-2.13908
WBGene00018537	F47B7.6	1.03098	8.58322	4.26506	0.00465505	0.0416231	-2.07241
WBGene00009597	F40G12.2	1.03091	6.57488	4.22521	0.00487332	0.0426109	-2.12167
WBGene00009568	F40D4.7	1.03076	6.8627	3.88816	0.00724976	0.0491093	-2.54817
WBGene00017944	F31D5.1	1.03075	7.1888	3.44662	0.0125219	0.0604529	-3.13231
WBGene00012570	Y37H2A.10	1.03073	7.08754	3.32434	0.0146443	0.0646662	-3.29882
WBGene00044377	Y49F6B.13	1.0307	6.9142	3.73778	0.00870379	0.0527601	-2.74397
WBGene00044425	F54D12.11	1.03048	7.00611	3.40178	0.0132586	0.0619874	-3.19315
WBGene00011623	T08G5.2	1.0304	6.56902	3.36186	0.0139541	0.0631751	-3.24753
WBGene00011947	T23F1.3	1.03039	6.67482	3.92356	0.0069479	0.0482774	-2.50256
WBGene00009746	F46A8.3	1.03032	7.39169	2.72584	0.0324872	0.0931332	-4.13731
WBGene00044545	EGAP9.4	1.0303	7.3305	4.30111	0.00446691	0.0407564	-2.02804
WBGene00016076	C24H12.7	1.03007	6.44857	4.07135	0.00582964	0.0450916	-2.31422
WBGene00005908	F55B12.8	1.02903	7.12238	4.40805	0.0039569	0.03842	-1.89762
WBGene00015158	B0361.4	1.02891	9.1806	3.95009	0.00673079	0.0477834	-2.46851
WBGene00011973	T23G11.10	1.02863	6.479	3.36682	0.0138656	0.0630373	-3.24077
WBGene00002115	Y8A9A.6	1.0284	7.22553	3.37131	0.013786	0.0628703	-3.23464
WBGene00019468	K07B1.8	1.02805	13.4385	2.08554	0.0795549	0.158869	-5.05106
WBGene00017516	F16G10.1	1.02729	7.64847	3.872	0.00739228	0.049491	-2.56904
WBGene00013106	Y51H4A.12	1.02684	9.72137	4.12737	0.0054592	0.0440683	-2.24369
WBGene00005197	T19C4.4	1.02674	6.82876	3.70638	0.00904633	0.0536042	-2.78527
WBGene00010106	F55C9.10	1.02619	6.55787	3.8456	0.00763199	0.0501	-2.60324
WBGene00016476	C36C5.7	1.02588	6.67871	4.07371	0.00581347	0.0450672	-2.31123
WBGene00019191	H12I13.2	1.02544	6.61699	4.16826	0.0052053	0.0434552	-2.19251
WBGene00014043	ZK666.3	1.02516	6.88746	4.21179	0.00494941	0.0428966	-2.13833
WBGene00009362	F33E2.6	1.02453	7.46174	3.96935	0.00657786	0.0474865	-2.44385
WBGene00012302	W06D11.4	1.02444	7.40293	4.29419	0.00450238	0.04096	-2.03654
WBGene00005865	C44C3.5	1.02438	6.65094	4.28377	0.00455631	0.0412661	-2.04935
WBGene00020228	T05A8.2	1.02401	7.13118	2.90443	0.0254853	0.0825075	-3.88375
WBGene00009416	F35E2.9	1.02398	7.17526	4.41294	0.00393517	0.03833	-1.89169
WBGene00018289	F41E6.8	1.02393	6.53209	3.18118	0.0176397	0.0694988	-3.49611
WBGene00021792	Y52D5A.1	1.02386	7.44337	3.36842	0.0138371	0.0629737	-3.23858
WBGene00010535	K03D7.8	1.02382	6.96755	4.30927	0.00442551	0.040539	-2.01802
WBGene00003701	F44G3.9	1.02358	7.06211	3.3952	0.0133706	0.0620998	-3.2021
WBGene00008651	F10D11.5	1.02355	7.05629	4.39266	0.0040261	0.0385845	-1.91627
WBGene00005483	T09F5.8	1.0234	6.58595	4.42957	0.00386233	0.0381234	-1.87159
WBGene00010679	K08F4.5	1.02338	6.95622	4.12529	0.00547245	0.0440683	-2.2463
WBGene00020798	T25D3.4	1.02301	7.21858	3.95511	0.00669056	0.0476812	-2.46208
WBGene00006265	K02H11.3	1.02271	6.72013	4.05546	0.00593971	0.045528	-2.3343
WBGene00021285	Y24D9A.7	1.02266	9.49002	3.97787	0.00651149	0.047328	-2.43297
WBGene00007360	C06B3.1	1.02227	6.55591	4.06633	0.00586414	0.0451778	-2.32055
WBGene00009816	F47B10.5	1.02167	7.44725	3.79243	0.00814115	0.0512738	-2.67243
WBGene00012039	T26E3.6	1.02159	7.27973	2.76963	0.0305993	0.0905277	-4.07495
WBGene00005773	T05G11.3	1.02143	6.56829	3.96929	0.00657834	0.0474865	-2.44393
WBGene00009698	F44F1.6	1.02127	6.71845	3.25071	0.0161094	0.0671666	-3.4
WBGene00003056	C39E6.1	1.02126	7.67095	4.22538	0.00487239	0.0426109	-2.12147
WBGene00044047	Y57A10C.11	1.02115	6.594	3.70393	0.00907374	0.0536633	-2.78851
WBGene00017251	F08D12.8	1.02054	6.74377	4.01574	0.00622514	0.0463988	-2.3847
WBGene00016070	C24H10.4	1.02053	7.005	3.81229	0.00794668	0.0509342	-2.64653
WBGene00016441	C35D10.3	1.02035	6.64298	3.93316	0.00686841	0.0481859	-2.49022
WBGene00017227	F07G6.8	1.01996	7.07338	4.1046	0.00560651	0.0444045	-2.2723
WBGene00077489	C04G6.13	1.01993	7.14311	3.49392	0.0117932	0.05935	-3.06843
WBGene00020610	T20D4.4	1.01941	7.07596	4.3623	0.00416669	0.039093	-1.9532
WBGene00005633	F37B4.11	1.01937	6.6706	3.54524	0.0110545	0.0577755	-2.99945
WBGene00015351	C02F5.10	1.01898	7.9301	3.96184	0.00663704	0.0476002	-2.45346
WBGene00012024	T25E12.9	1.01888	6.85035	3.2019	0.017168	0.0688056	-3.46742
WBGene00010389	H12I19.2	1.01884	6.5142	3.86731	0.00743425	0.0495205	-2.57511
WBGene00006104	F37B4.12	1.01872	6.62273	4.29329	0.00450698	0.04096	-2.03764
WBGene00005319	C46E10.10	1.01864	6.63472	4.12467	0.00547647	0.0440683	-2.24708
WBGene00015118	B0294.3	1.01852	8.79205	1.99804	0.0900661	0.172667	-5.17401
WBGene00004897	T10H9.4	1.01841	13.4255	4.18194	0.00512333	0.0432356	-2.17545
WBGene00050892	F46B3.18	1.01787	7.72827	3.5168	0.0114575	0.0586636	-3.03764
WBGene00011877	T21B4.3	1.01786	7.85664	3.86831	0.00742535	0.0495205	-2.57382
WBGene00020371	T08H10.4	1.01776	6.46427	3.03076	0.0215171	0.076348	-3.70588
WBGene00013338	Y57G11C.49	1.01735	6.59283	3.79189	0.00814647	0.0512738	-2.67313
WBGene00004913	Y38C1BA.2	1.01731	8.64279	3.84495	0.00763795	0.0501	-2.60408
WBGene00013740	Y111B2A.20	1.01686	9.51252	2.62256	0.0374473	0.100353	-4.28477
WBGene00007457	C08F11.10	1.01661	6.97511	3.1342	0.0187628	0.0714383	-3.56138
WBGene00011373	T02D1.7	1.01637	6.85053	3.94021	0.00681076	0.0480187	-2.48118
WBGene00019560	K09C6.6	1.01625	7.34746	2.09264	0.078758	0.157824	-5.04104
WBGene00018281	F41D9.1	1.01548	9.24151	3.77725	0.00829326	0.0514718	-2.69225
WBGene00006922	F08G12.4	1.01531	9.60795	4.08808	0.00571615	0.0446465	-2.2931
WBGene00016902	C53D5.1	1.01516	10.3958	3.77467	0.00831949	0.0515533	-2.69563
WBGene00022507	ZC21.8	1.01508	7.33848	2.9511	0.0239348	0.0796754	-3.81788
WBGene00016481	C36C5.12	1.01475	7.23255	3.96172	0.00663798	0.0476002	-2.45361
WBGene00007119	B0250.2	1.01447	9.07359	3.69856	0.00913395	0.0538353	-2.79558
WBGene00012290	W05H12.2	1.01426	8.93961	3.9864	0.00644569	0.0471135	-2.42207
WBGene00020043	R13A1.5	1.01424	8.73277	4.32457	0.00434905	0.0400973	-1.99928
WBGene00021139	W10G11.6	1.01373	7.58043	4.00059	0.00633796	0.0467197	-2.40398
WBGene00020494	T13G4.7	1.01365	8.77208	3.25248	0.0160723	0.0670818	-3.39756
WBGene00012250	W04E12.5	1.01355	6.80127	4.19091	0.00507036	0.0430935	-2.16428
WBGene00008816	F14F8.8	1.01351	8.96107	4.13938	0.00538323	0.0439515	-2.22863
WBGene00013294	Y57G11B.1	1.01346	6.95167	4.29359	0.00450545	0.04096	-2.03728
WBGene00008539	F02H6.6	1.01344	6.75585	3.96254	0.0066315	0.0476002	-2.45256
WBGene00013561	Y75B8A.31	1.01339	8.81514	3.44001	0.0126277	0.0605716	-3.14127
WBGene00000760	C30F2.1	1.01314	7.80334	3.70997	0.00900651	0.0535084	-2.78055
WBGene00005446	T26H5.3	1.01309	6.94677	3.77129	0.0083539	0.0516917	-2.70005
WBGene00007552	C13C12.2	1.01283	6.72025	4.21704	0.00491947	0.0427714	-2.13181
WBGene00022342	Y82E9BR.9	1.01272	6.39563	3.15609	0.0182302	0.070455	-3.53094
WBGene00018066	F35F11.3	1.01265	6.65138	3.64017	0.00981843	0.0551499	-2.87284
WBGene00021892	Y54G2A.28	1.01245	7.80301	3.11271	0.0193021	0.0723114	-3.59131
WBGene00019086	F59A6.4	1.01243	6.82282	3.99216	0.00640176	0.0469373	-2.41473
WBGene00022561	ZC204.11	1.01239	7.29865	4.35731	0.00419028	0.0391814	-1.95927
WBGene00021232	Y19D10B.3	1.01234	7.96343	3.92794	0.00691153	0.0482774	-2.49693
WBGene00019765	M03F8.6	1.01189	9.40533	3.77856	0.00827999	0.051424	-2.69054
WBGene00005597	T20C4.1	1.01134	6.63125	4.24604	0.00475782	0.042113	-2.09589
WBGene00010392	H12I19.5	1.01104	6.481	4.27494	0.00460264	0.0414122	-2.06023
WBGene00010690	K08H2.3	1.01085	6.99593	3.99165	0.00640563	0.0469373	-2.41538
WBGene00005565	ZC239.10	1.01035	6.6941	3.64264	0.00978833	0.0550664	-2.86956
WBGene00009491	F36G9.15	1.01032	8.55816	4.17247	0.00517997	0.0434071	-2.18727
WBGene00005536	C41G6.11	1.01029	6.59925	3.26805	0.0157505	0.0665119	-3.37611
WBGene00011483	T05E11.7	1.00995	7.72076	3.11566	0.0192271	0.0721914	-3.5872
WBGene00015372	C03B1.1	1.0099	6.8795	3.14926	0.0183947	0.0706952	-3.54044
WBGene00044777	T02B11.9	1.00947	8.11122	3.613	0.010156	0.0557987	-2.90895
WBGene00005750	ZK105.2	1.00924	6.61059	3.13268	0.0188003	0.0715053	-3.56349
WBGene00019233	H23N18.2	1.0092	6.67855	4.36112	0.00417227	0.039093	-1.95464
WBGene00020123	R160.6	1.00912	7.22584	3.94653	0.00675944	0.0478612	-2.47306
WBGene00015891	C17C3.6	1.00899	6.84058	2.72669	0.0324494	0.0931204	-4.1361
WBGene00005496	Y94A7B.1	1.00889	6.69794	3.66404	0.00953205	0.0546755	-2.8412
WBGene00012509	Y26D4A.12	1.00872	6.56737	2.79889	0.0294026	0.0885917	-4.03333
WBGene00017050	D2024.1	1.00836	6.70116	3.84506	0.00763702	0.0501	-2.60395
WBGene00011056	R06B9.5	1.00816	7.84402	4.03708	0.00606995	0.0459874	-2.35759
WBGene00006047	C55C2.2	1.00809	7.17904	3.05383	0.0208672	0.0750958	-3.67356
WBGene00011084	R07B5.5	1.00749	6.81748	3.85058	0.00758613	0.0500089	-2.59678
WBGene00001585	M04B2.3	1.0074	9.10368	2.39477	0.0514215	0.120574	-4.61086
WBGene00005027	AH6.4	1.00715	6.51607	3.84543	0.00763353	0.0501	-2.60346
WBGene00006235	Y68A4A.3	1.00708	6.59444	1.62125	0.153378	0.251337	-5.68648
WBGene00022512	ZC53.6	1.00705	7.04257	4.33071	0.00431877	0.0398978	-1.99176
WBGene00007044	B0495.10	1.00575	10.6239	2.69653	0.03382	0.0949719	-4.17911
WBGene00045069	C08F11.17	1.00548	6.73183	3.19757	0.0172653	0.0688539	-3.4734
WBGene00017539	F17E9.2	1.00538	6.94062	3.34172	0.0143202	0.0640161	-3.27505
WBGene00008527	F02D10.7	1.00472	6.93743	4.31184	0.00441259	0.0404529	-2.01488
WBGene00006080	B0391.4	1.00429	6.54776	3.07265	0.0203525	0.0742719	-3.64724
WBGene00008470	E03H4.2	1.00424	6.53867	4.03066	0.00611618	0.0461162	-2.36574
WBGene00021177	Y9C9A.5	1.00418	6.66169	4.08446	0.00574051	0.0447189	-2.29767
WBGene00020250	T05C1.3	1.00414	6.83821	4.28076	0.00457204	0.0413235	-2.05306
WBGene00005196	T19C4.2	1.00412	6.51768	4.23123	0.00483961	0.0425122	-2.11421
WBGene00020803	T25E4.1	1.00403	8.30732	2.78732	0.0298697	0.0895315	-4.04978
WBGene00022328	Y82E9BL.12	1.004	7.52333	2.80827	0.02903	0.0880731	-4.02002
WBGene00019096	F59A7.9	1.00397	7.23666	3.4603	0.0123063	0.060142	-3.11381
WBGene00021912	Y55B1BR.2	1.00356	8.99163	3.30614	0.0149925	0.0654059	-3.32378
WBGene00015724	C13A2.7	1.00344	6.34925	3.66118	0.00956583	0.0547423	-2.84498
WBGene00044432	W03G9.9	1.0033	6.9301	4.05577	0.00593756	0.045528	-2.33391
WBGene00015153	B0348.5	1.00328	7.30808	3.76202	0.00844908	0.0519955	-2.71218
WBGene00013666	Y105E8A.1	1.00315	10.8511	3.95783	0.00666887	0.0476002	-2.45859
WBGene00011267	R17.1	1.00265	6.79049	4.308	0.00443194	0.0405777	-2.01958
WBGene00044518	T06A1.7	1.00261	6.6292	2.64137	0.0364872	0.0990121	-4.25787
WBGene00019622	K10C2.7	1.00255	6.91894	4.2898	0.00452502	0.0410431	-2.04194
WBGene00006839	F09B9.2	1.0023	11.1999	3.14196	0.0185722	0.071033	-3.55059
WBGene00010726	K09E9.3	1.00228	9.23989	2.52844	0.0426648	0.107996	-4.41944
WBGene00022690	ZK250.7	1.00226	6.87184	3.89582	0.00718318	0.0489252	-2.53828
WBGene00016155	C27A12.4	1.00219	7.36863	4.15608	0.00527955	0.043778	-2.20773
WBGene00019443	K06C4.7	1.00207	7.53983	4.13817	0.00539083	0.0439613	-2.23015
WBGene00013495	Y70C5C.5	1.00096	6.98989	4.21084	0.00495479	0.0428966	-2.1395
WBGene00020086	R106.2	1.00075	8.01621	3.15051	0.0183645	0.0706678	-3.5387
WBGene00009424	F35E8.13	1.00067	6.13291	3.56575	0.0107736	0.0573435	-2.97199
WBGene00011163	R09D1.7	1.00034	6.53009	3.98526	0.00645446	0.0471135	-2.42353
WBGene00015834	C16C4.10	1.00015	6.47837	3.12888	0.0188947	0.0715795	-3.56878
WBGene00007822	C30H6.4	1.00006	7.24865	4.23095	0.00484121	0.0425122	-2.11457
WBGene00077781	F40E3.7	0.999968	9.35956	2.60099	0.0385804	0.101761	-4.31561
WBGene00020187	T03F1.5	0.99996	7.01209	3.32492	0.0146334	0.0646662	-3.29803
WBGene00019833	R02F2.4	0.999845	7.52365	2.24712	0.0632953	0.137496	-4.82182
WBGene00019348	K02H11.4	0.999826	6.82842	3.85067	0.00758527	0.0500089	-2.59666
WBGene00013951	ZK262.4	0.999822	7.20796	3.63686	0.00985883	0.0551701	-2.87723
WBGene00021725	Y49F6C.3	0.999769	9.40438	3.229	0.0165712	0.0677607	-3.42995
WBGene00018446	F45C12.15	0.999723	7.31904	3.69555	0.00916798	0.0539143	-2.79956
WBGene00018378	F43C11.1	0.999469	6.40346	3.94167	0.00679888	0.0479716	-2.47931
WBGene00022634	ZC581.7	0.999402	6.88451	4.13517	0.00540972	0.0440462	-2.23391
WBGene00018506	F46F5.15	0.999247	6.61167	3.00346	0.0223148	0.0775253	-3.7442
WBGene00006399	ZK337.4	0.999221	6.86012	3.64222	0.00979348	0.0550786	-2.87012
WBGene00015773	C14E2.4	0.998946	6.80341	3.61665	0.0101098	0.055737	-2.90409
WBGene00018004	F33D11.7	0.998838	6.64767	3.6452	0.00975726	0.0550581	-2.86616
WBGene00017518	F16G10.3	0.998651	6.57202	3.87735	0.00734475	0.0493518	-2.56212
WBGene00019783	M70.1	0.998649	6.76703	3.63855	0.00983824	0.0551625	-2.87499
WBGene00045508	D1081.10	0.998595	6.71388	3.69523	0.0091716	0.0539143	-2.79998
WBGene00018180	F38E1.8	0.998475	6.70037	4.11131	0.00556262	0.0442756	-2.26385
WBGene00013584	Y80D3A.4	0.998296	10.3129	2.68888	0.0341771	0.0955529	-4.19002
WBGene00007782	C27H2.2	0.998021	7.20657	2.81256	0.028861	0.0878201	-4.01392
WBGene00016050	C24B9.5	0.997981	6.78397	4.01629	0.00622108	0.0463988	-2.384
WBGene00022266	Y73C8C.9	0.99786	6.66859	4.15866	0.00526372	0.0437573	-2.20451
WBGene00015558	C06G4.4	0.997797	7.11006	3.16721	0.0179659	0.0700201	-3.5155
WBGene00010155	F56F3.4	0.997684	6.89332	3.98021	0.00649338	0.0472538	-2.42998
WBGene00018011	F33E11.3	0.997382	9.06925	4.20431	0.00499238	0.0430307	-2.14762
WBGene00005108	F07C4.5	0.996993	7.14527	2.56487	0.0405603	0.104689	-4.3673
WBGene00001253	F52C12.5	0.9965	10.839	2.61793	0.0376872	0.100699	-4.29138
WBGene00009413	F35E2.6	0.99632	6.8721	3.66398	0.00953271	0.0546755	-2.84127
WBGene00010358	H03G16.1	0.996068	6.81178	3.55939	0.01086	0.0574859	-2.98051
WBGene00003111	Y71G12B.20	0.99557	9.13702	3.97183	0.00655843	0.0474865	-2.44067
WBGene00013076	Y51A2D.8	0.99521	7.25613	4.16344	0.00523459	0.0436208	-2.19854
WBGene00008162	C47F8.6	0.995169	6.71692	4.04229	0.00603272	0.045805	-2.35099
WBGene00012795	Y43E12A.3	0.994496	9.19568	4.17166	0.00518484	0.0434071	-2.18828
WBGene00044446	C06G4.6	0.994238	6.86862	4.29231	0.00451204	0.0409792	-2.03885
WBGene00005107	F07C4.3	0.993776	7.12188	3.51209	0.0115256	0.0587679	-3.04397
WBGene00015662	C10A4.1	0.993711	6.74884	4.07798	0.00578439	0.0449172	-2.30585
WBGene00000882	F42G9.2	0.99369	9.69608	2.69824	0.0337405	0.0948785	-4.17667
WBGene00009961	F53B6.6	0.993359	6.82881	3.79884	0.00807785	0.0512315	-2.66407
WBGene00005876	C44C3.2	0.993252	6.51005	4.19793	0.00502935	0.0430314	-2.15555
WBGene00018650	F49F1.10	0.993114	6.98876	2.93555	0.0244399	0.0806566	-3.83981
WBGene00015446	C04F5.4	0.992951	6.9835	3.63322	0.00990353	0.055217	-2.88206
WBGene00016285	C31B8.12	0.992911	6.77363	4.14151	0.00536986	0.0439514	-2.22596
WBGene00005456	C49D10.3	0.992497	6.9933	3.94224	0.00679423	0.0479716	-2.47857
WBGene00020066	R13F6.5	0.992384	6.98288	3.53799	0.0111558	0.0580033	-3.00919
WBGene00017412	F13A2.3	0.992356	7.26352	3.52136	0.0113918	0.058533	-3.03151
WBGene00006271	C50H11.9	0.99235	6.57599	3.87061	0.00740476	0.0495133	-2.57085
WBGene00044307	F58F9.9	0.992344	6.48575	3.99046	0.00641466	0.0469849	-2.41689
WBGene00016773	C49D10.4	0.992188	6.53719	3.48957	0.0118583	0.0594264	-3.0743
WBGene00021084	W08E12.3	0.991357	8.68792	3.48221	0.0119693	0.0595495	-3.08423
WBGene00010165	F56H6.4	0.991248	7.00089	3.98506	0.00645596	0.0471135	-2.42378
WBGene00050898	T19B10.12	0.990974	6.49127	4.11304	0.00555143	0.0442756	-2.26169
WBGene00015210	B0496.1	0.990781	6.59675	3.80101	0.00805654	0.0512315	-2.66124
WBGene00013526	Y73F8A.20	0.990289	7.05814	4.13029	0.00544059	0.0440683	-2.24002
WBGene00021722	Y49F6B.11	0.990244	6.68152	4.12538	0.00547189	0.0440683	-2.24618
WBGene00008823	F14H3.4	0.990079	7.29394	2.84562	0.0275943	0.0859929	-3.96701
WBGene00006122	T06C12.2	0.989768	6.75145	3.49116	0.0118344	0.05935	-3.07215
WBGene00022523	ZC132.4	0.989713	7.23137	4.1799	0.0051355	0.0432441	-2.178
WBGene00011149	R08H2.8	0.98917	6.65163	3.92506	0.00693538	0.0482774	-2.50063
WBGene00017414	F13A2.5	0.989012	7.34061	4.01821	0.00620693	0.0463988	-2.38155
WBGene00022698	ZK353.2	0.98858	11.4788	2.69222	0.0340206	0.0953175	-4.18525
WBGene00012780	Y42A5A.5	0.988577	7.46226	2.1192	0.0758484	0.154373	-5.0035
WBGene00045361	F11D11.11	0.988343	6.70175	4.20121	0.00501029	0.0430314	-2.15147
WBGene00006093	T23D5.1	0.988279	7.05643	3.7349	0.00873456	0.0528108	-2.74775
WBGene00009604	F40G12.9	0.988217	6.63077	3.56692	0.0107579	0.0573385	-2.97043
WBGene00018003	F33D11.6	0.988204	6.71766	3.04087	0.0212297	0.0758386	-3.69172
WBGene00008175	C48B4.12	0.988012	7.53583	3.97374	0.00654356	0.0474582	-2.43824
WBGene00020739	T23F4.1	0.987961	6.48323	3.95325	0.00670542	0.0477444	-2.46446
WBGene00018116	F36H9.8	0.987442	7.22187	3.79611	0.00810468	0.0512315	-2.66762
WBGene00003917	F58B6.3	0.987182	8.27685	3.08047	0.0201427	0.0739728	-3.6363
WBGene00021473	Y39G10AR.17	0.9871	9.34169	4.14456	0.00535084	0.0439514	-2.22215
WBGene00050880	F32H2.12	0.98678	6.68003	4.11823	0.00551783	0.0442089	-2.25517
WBGene00044208	Y6G8.6	0.986741	6.27212	2.67527	0.0348228	0.0964713	-4.20946
WBGene00018336	F42A9.7	0.986072	6.93163	3.84768	0.00761279	0.0501	-2.60054
WBGene00000930	ZC373.6	0.985559	6.60841	4.00326	0.00631793	0.0466652	-2.40058
WBGene00019513	K08A2.4	0.985145	11.0016	3.50648	0.0116075	0.0590242	-3.05152
WBGene00007512	C10C6.3	0.985062	7.40596	3.31326	0.0148553	0.0651391	-3.31401
WBGene00022553	ZC204.1	0.985003	7.99822	4.23956	0.00479343	0.0422451	-2.1039
WBGene00021747	Y50D4C.2	0.984949	7.59757	3.3625	0.0139428	0.0631601	-3.24667
WBGene00008725	F13A7.7	0.98471	7.04529	4.22737	0.0048612	0.0425655	-2.119
WBGene00000024	AC3.3	0.984638	6.75043	2.1698	0.0706046	0.147557	-4.93181
WBGene00005801	Y32B12C.2	0.984414	6.79962	3.37371	0.0137436	0.0628228	-3.23137
WBGene00015199	B0454.8	0.984336	7.66897	2.84361	0.0276696	0.086134	-3.96986
WBGene00012249	W04E12.4	0.984054	7.64985	3.94091	0.00680507	0.0479969	-2.48028
WBGene00017218	F07F6.5	0.983751	6.95606	3.78554	0.00820984	0.0513532	-2.68143
WBGene00020349	T08B2.11	0.983599	6.83135	4.13758	0.00539453	0.0439613	-2.23089
WBGene00016798	C50A2.4	0.983577	7.20418	3.90613	0.00709472	0.0486458	-2.52499
WBGene00018242	F40G9.6	0.983576	6.59013	4.15221	0.0053034	0.0438307	-2.21258
WBGene00021453	Y39F10A.2	0.983465	6.81007	3.5322	0.0112373	0.0582235	-3.01695
WBGene00011810	T16G12.9	0.983299	6.84862	4.20285	0.00500078	0.0430314	-2.14943
WBGene00000624	Y18H1A.12	0.983274	7.53751	3.09682	0.0197115	0.0731033	-3.61347
WBGene00008947	F19B2.8	0.983205	6.40648	4.14327	0.00535889	0.0439514	-2.22376
WBGene00014170	ZK945.8	0.98304	8.30068	4.1966	0.00503709	0.0430314	-2.15721
WBGene00013509	Y71A12B.12	0.982955	8.85084	3.81688	0.00790247	0.0507706	-2.64056
WBGene00010361	H03G16.5	0.982861	6.82254	4.25324	0.00471864	0.0419137	-2.08699
WBGene00006164	Y39H10B.1	0.982555	7.62504	3.46357	0.0122553	0.0600841	-3.10939
WBGene00013744	Y111B2A.27	0.982237	8.14749	3.95811	0.00666662	0.0476002	-2.45823
WBGene00005179	Y25C1A.10	0.982201	6.5408	4.24903	0.00474151	0.0420422	-2.09219
WBGene00013370	Y60A9.3	0.982109	6.86103	3.95827	0.00666535	0.0476002	-2.45803
WBGene00017408	F12E12.7	0.982099	6.74537	3.54568	0.0110485	0.0577755	-2.99887
WBGene00018660	F52C6.3	0.982052	6.96814	3.26171	0.0158807	0.0667761	-3.38484
WBGene00018158	F37E3.3	0.981925	6.92216	4.06927	0.00584392	0.0451326	-2.31684
WBGene00015241	B0524.2	0.981721	7.42423	4.17845	0.0051441	0.043277	-2.1798
WBGene00018106	F36H5.8	0.981657	6.58048	4.15129	0.00530908	0.0438307	-2.21373
WBGene00018815	F54D12.1	0.981492	6.98954	3.40344	0.0132304	0.061903	-3.1909
WBGene00010324	F59C6.3	0.981458	6.69248	3.21427	0.0168926	0.0683225	-3.4503
WBGene00009695	F44F1.3	0.981333	6.64854	3.66922	0.00947109	0.0545632	-2.83434
WBGene00005682	T04A11.8	0.981222	6.64583	3.80809	0.00798742	0.0509842	-2.65201
WBGene00007959	C35C5.10	0.981197	10.9647	3.73624	0.00872025	0.0527889	-2.74599
WBGene00019508	K07H8.8	0.981102	6.65832	3.78307	0.00823458	0.0513695	-2.68465
WBGene00013427	Y66D12A.1	0.980894	7.26711	4.19655	0.00503736	0.0430314	-2.15726
WBGene00001186	F55A8.1	0.980617	11.0333	2.9685	0.0233829	0.0787277	-3.79337
WBGene00010932	M162.6	0.98049	8.86233	3.75171	0.00855639	0.052296	-2.72569
WBGene00005730	H04M03.6	0.980484	6.4276	4.03716	0.0060694	0.0459874	-2.3575
WBGene00021729	Y49F6C.7	0.980193	7.8986	3.81934	0.00787891	0.0507055	-2.63736
WBGene00011511	T05H10.7	0.980176	10.0652	3.26444	0.0158245	0.0666262	-3.38108
WBGene00007244	C01G12.3	0.98011	7.46528	3.7606	0.00846384	0.0519964	-2.71405
WBGene00009316	F32B4.6	0.98002	7.41917	3.27625	0.0155839	0.0663071	-3.36483
WBGene00010996	R03G8.1	0.980006	6.47205	3.62579	0.00999552	0.0555046	-2.89194
WBGene00013453	Y67A10A.4	0.979965	7.19956	2.21988	0.0657771	0.140928	-4.86061
WBGene00009135	F25H9.2	0.979894	8.17169	4.00189	0.00632819	0.0467036	-2.40232
WBGene00020628	T20F5.6	0.979835	9.09535	4.09925	0.00564179	0.0444421	-2.27904
WBGene00020743	T23H2.4	0.979528	6.93741	3.58417	0.0105282	0.0567881	-2.94739
WBGene00005087	T09D3.1	0.979427	6.70213	3.79258	0.00813962	0.0512738	-2.67223
WBGene00017794	F25F6.1	0.979371	6.67788	3.40568	0.0131926	0.0618043	-3.18785
WBGene00023483	Y75B8A.39	0.97935	6.75774	3.75922	0.00847809	0.0520413	-2.71585
WBGene00007177	B0399.2	0.979229	7.07219	3.47135	0.0121351	0.0599382	-3.09888
WBGene00044511	Y59H11AR.5	0.979159	6.66677	4.13774	0.00539352	0.0439613	-2.23068
WBGene00018741	F53B3.2	0.978965	7.28719	2.84923	0.0274598	0.0857764	-3.9619
WBGene00006238	C02E7.9	0.978869	6.34846	4.06352	0.00588357	0.0452119	-2.32411
WBGene00006553	Y47D3A.10	0.978626	7.89173	3.49272	0.0118111	0.05935	-3.07005
WBGene00017713	F22E5.20	0.978308	6.94816	2.69116	0.0340703	0.0953988	-4.18677
WBGene00009860	F49A5.9	0.978114	6.97462	3.64672	0.00973887	0.0550581	-2.86414
WBGene00020239	T05B4.8	0.977982	7.09575	4.10495	0.00560422	0.0444045	-2.27186
WBGene00008717	F11F1.5	0.977906	6.59688	4.22826	0.00485625	0.0425655	-2.1179
WBGene00018321	F41H10.11	0.97776	8.78549	3.84117	0.00767307	0.0501699	-2.609
WBGene00021243	Y22D7AL.3	0.977751	9.421	3.79673	0.00809857	0.0512315	-2.66681
WBGene00017728	F22H10.4	0.97769	6.83638	3.31935	0.0147389	0.064851	-3.30566
WBGene00016668	C45G7.1	0.977629	8.10335	2.67465	0.0348523	0.0964794	-4.21034
WBGene00044602	C31B8.16	0.977487	6.99237	3.49106	0.0118359	0.05935	-3.07229
WBGene00015164	B0361.10	0.977444	11.6484	3.14131	0.0185881	0.0710741	-3.55149
WBGene00002000	F58D5.1	0.9774	11.8767	3.20216	0.017162	0.0688056	-3.46705
WBGene00021284	Y24D9A.6	0.977221	6.95214	2.99875	0.0224556	0.0776172	-3.75082
WBGene00017662	F21D12.2	0.97686	7.01848	4.04472	0.0060154	0.045805	-2.3479
WBGene00000157	F02E8.3	0.976541	11.8316	3.80617	0.00800605	0.0510275	-2.65451
WBGene00016851	C50H11.3	0.976495	6.67622	3.38428	0.0135587	0.0624238	-3.21696
WBGene00018557	F47D2.6	0.976413	6.89036	2.27028	0.0612605	0.134532	-4.7888
WBGene00077759	T11F1.9	0.976296	6.50309	3.62247	0.0100369	0.0556003	-2.89635
WBGene00009767	F46B3.16	0.976226	7.1428	3.82584	0.00781696	0.0506131	-2.6289
WBGene00011133	R08A2.2	0.976204	6.95477	3.60408	0.0102695	0.0561143	-2.92082
WBGene00010602	K06B4.7	0.976005	6.81166	3.88226	0.00730148	0.0492223	-2.55579
WBGene00013371	Y60A9A.1	0.975945	7.07076	3.30341	0.0150455	0.0654276	-3.32752
WBGene00009769	F46B6.4	0.975763	9.96102	2.85266	0.0273323	0.0855955	-3.95703
WBGene00018096	F36F12.5	0.975724	6.75757	4.04371	0.00602264	0.045805	-2.34919
WBGene00008894	F16H6.4	0.975252	6.61925	3.30021	0.0151079	0.0655375	-3.33192
WBGene00044435	Y20F4.8	0.975124	7.90953	2.30228	0.0585584	0.130556	-4.74311
WBGene00006078	R03G8.5	0.974865	6.4875	4.1705	0.00519179	0.0434071	-2.18972
WBGene00003595	Y69A2AR.29	0.974642	8.09429	3.85507	0.00754508	0.0499284	-2.59097
WBGene00013409	Y63D3A.10	0.974559	6.473	2.98157	0.0229772	0.0783364	-3.77497
WBGene00020503	T14B4.9	0.974467	7.21729	3.44525	0.0125438	0.0605	-3.13417
WBGene00011171	R09E10.1	0.974455	8.76944	3.49199	0.011822	0.05935	-3.07103
WBGene00015707	C12D5.4	0.974132	6.93515	3.07981	0.0201603	0.0739728	-3.63723
WBGene00015256	B0554.3	0.974097	7.40605	2.58945	0.0392016	0.102572	-4.33212
WBGene00005914	F31F4.2	0.974082	6.88877	4.07063	0.00583453	0.0450916	-2.31512
WBGene00017402	F12E12.1	0.97399	7.48081	3.82511	0.00782395	0.0506131	-2.62986
WBGene00000671	Y41C4A.19	0.973933	8.98678	3.05352	0.0208756	0.0750969	-3.67399
WBGene00022334	Y82E9BR.1	0.973842	6.76318	3.93338	0.00686666	0.0481859	-2.48995
WBGene00012402	Y6E2A.9	0.973808	7.03408	3.91753	0.00699832	0.0482897	-2.51032
WBGene00045302	R07C3.15	0.973375	6.9844	3.93098	0.00688639	0.0482061	-2.49302
WBGene00007567	C14A6.3	0.973066	6.7716	4.0477	0.0059943	0.0457202	-2.34413
WBGene00015838	C16C4.14	0.97255	6.62161	4.2055	0.0049855	0.0430212	-2.14614
WBGene00019726	M02B7.5	0.972178	10.6583	3.37935	0.0136446	0.0625459	-3.22368
WBGene00022689	ZK250.6	0.971956	6.73511	4.04869	0.0059873	0.0457087	-2.34287
WBGene00002222	F20C5.2	0.97193	9.87884	3.62666	0.00998464	0.0554788	-2.89077
WBGene00010594	K06A4.4	0.971862	7.58816	2.62402	0.0373714	0.100247	-4.28267
WBGene00044538	T09D3.8	0.9713	6.68785	3.3259	0.0146149	0.0646662	-3.29669
WBGene00019826	R02E4.1	0.971277	6.66187	3.58073	0.0105735	0.0568541	-2.95197
WBGene00011341	T01G5.6	0.971131	6.63071	3.97628	0.00652381	0.0473522	-2.435
WBGene00044379	F40H7.12	0.970966	8.37511	3.86685	0.00743839	0.0495302	-2.5757
WBGene00012180	W01D2.3	0.970938	7.15349	3.15519	0.0182518	0.0704634	-3.53219
WBGene00020859	T27C10.4	0.970747	6.94043	3.55209	0.0109599	0.0575853	-2.99028
WBGene00010756	K10G9.2	0.970565	9.67774	4.01096	0.0062605	0.0464424	-2.39078
WBGene00018440	F45C12.9	0.970478	7.02645	2.89188	0.0259205	0.0833354	-3.9015
WBGene00016548	C40A11.5	0.970372	6.61417	4.13046	0.00543953	0.0440683	-2.23981
WBGene00014048	ZK666.8	0.970138	6.72987	4.15975	0.00525705	0.043729	-2.20315
WBGene00015099	B0280.1	0.969577	9.53334	3.21375	0.0169042	0.0683225	-3.45102
WBGene00009171	F26F2.6	0.969442	6.69432	4.13175	0.00543134	0.0440683	-2.23819
WBGene00005800	T05G11.7	0.969402	6.51169	4.15993	0.00525594	0.043729	-2.20292
WBGene00001943	E03A3.3	0.969081	8.4328	3.56225	0.0108211	0.0573786	-2.97668
WBGene00019950	R08C7.6	0.968681	7.00118	3.66139	0.00956332	0.0547423	-2.8447
WBGene00017722	F22F7.4	0.968443	6.68323	3.46722	0.0121987	0.0600431	-3.10446
WBGene00044066	Y40B1B.3	0.967608	6.84327	3.57817	0.0106074	0.0569326	-2.95539
WBGene00016859	C50H11.14	0.967111	6.55352	3.79811	0.00808504	0.0512315	-2.66502
WBGene00020515	T14G12.6	0.967066	7.04995	3.95271	0.00670977	0.0477444	-2.46515
WBGene00007259	C02B4.3	0.96704	7.02362	3.89479	0.00719215	0.0489342	-2.53961
WBGene00022444	Y110A2AL.7	0.966983	7.95248	4.00196	0.00632768	0.0467036	-2.40223
WBGene00021744	Y50D4B.5	0.966865	7.08527	2.73107	0.0322552	0.092852	-4.12985
WBGene00008898	F16H6.8	0.966803	7.02327	2.69659	0.0338169	0.0949719	-4.17902
WBGene00011518	T06C12.11	0.966666	7.12181	4.06672	0.00586147	0.0451778	-2.32006
WBGene00010939	M163.7	0.966656	6.66989	3.26411	0.0158313	0.0666356	-3.38153
WBGene00010893	M28.1	0.966582	6.83255	3.55721	0.0108897	0.057528	-2.98343
WBGene00044081	D1086.11	0.966099	6.56358	4.15558	0.00528263	0.0437839	-2.20836
WBGene00001705	Y69A2AL.1	0.965925	7.1622	3.68502	0.00928785	0.0541113	-2.81345
WBGene00020900	T28F2.1	0.965803	6.91155	4.02862	0.00613093	0.0461708	-2.36833
WBGene00011509	T05H10.4	0.965534	7.50816	3.96639	0.00660109	0.0475559	-2.44763
WBGene00005670	C28C12.13	0.965509	6.8455	4.13193	0.00543024	0.0440683	-2.23798
WBGene00019393	K04F1.14	0.965433	6.94678	3.92893	0.00690329	0.0482655	-2.49565
WBGene00017208	F07E5.2	0.965387	6.7671	3.3247	0.0146376	0.0646662	-3.29834
WBGene00006013	F35F10.8	0.96534	6.81655	3.39911	0.0133038	0.0620599	-3.19678
WBGene00003742	F59C6.6	0.965257	7.03267	3.89308	0.00720694	0.0489966	-2.54182
WBGene00005912	F31F4.4	0.965172	6.99643	3.25469	0.0160263	0.0670554	-3.39451
WBGene00006024	F09F3.4	0.965081	6.60259	3.92395	0.0069446	0.0482774	-2.50205
WBGene00184956	F49C5.12	0.964935	6.81087	4.00584	0.00629857	0.0465782	-2.39729
WBGene00015671	C10B5.3	0.964931	10.2828	3.24316	0.0162683	0.0674212	-3.4104
WBGene00018267	F41C3.1	0.964704	6.81432	2.80639	0.0291041	0.0881529	-4.02268
WBGene00022389	Y95B8A.10	0.964574	10.4253	3.68531	0.00928455	0.0541113	-2.81307
WBGene00010509	K02E2.8	0.964531	7.37134	3.46702	0.0122019	0.0600431	-3.10473
WBGene00000859	C37H5.10	0.964523	7.04481	2.16631	0.0709535	0.148001	-4.93675
WBGene00008185	C49A1.2	0.964304	6.848	3.4916	0.0118278	0.05935	-3.07156
WBGene00022617	ZC477.2	0.964286	6.69888	4.16543	0.00522249	0.0435396	-2.19606
WBGene00007081	AH6.3	0.964075	7.32771	3.74458	0.00863155	0.0525119	-2.73505
WBGene00045500	T05E12.9	0.964	7.10377	3.91118	0.00705184	0.048532	-2.51849
WBGene00014082	ZK795.2	0.963921	7.32774	3.3148	0.0148258	0.0650782	-3.3119
WBGene00005604	T06A1.2	0.963895	7.40128	3.12862	0.0189012	0.0715795	-3.56914
WBGene00007294	C04B4.6	0.963855	7.07054	3.85849	0.0075139	0.0498364	-2.58653
WBGene00016477	C36C5.8	0.963613	6.78234	3.93211	0.00687705	0.0482061	-2.49157
WBGene00011653	T09E11.4	0.963526	6.76275	3.7184	0.00891353	0.0533309	-2.76945
WBGene00005173	F15A4.4	0.963521	6.80199	3.85015	0.0075901	0.0500172	-2.59734
WBGene00005937	E02C12.2	0.963198	6.85793	3.89696	0.00717333	0.0488761	-2.5368
WBGene00021809	Y53G8AR.1	0.963077	7.36601	3.98761	0.00643645	0.0470884	-2.42053
WBGene00021090	W08E12.9	0.962812	7.06507	4.15803	0.00526756	0.0437573	-2.20529
WBGene00021151	Y4C6A.1	0.962524	7.15269	4.1299	0.00544308	0.0440683	-2.24051
WBGene00002114	T10D4.4	0.961476	7.71091	2.99845	0.0224646	0.0776172	-3.75124
WBGene00016507	C37H5.3	0.961445	10.0194	2.75482	0.0312243	0.0914967	-4.09603
WBGene00015154	B0350.3	0.961308	6.27642	2.59965	0.0386521	0.101818	-4.31753
WBGene00044644	B0205.13	0.961272	8.27731	2.63764	0.0366755	0.0993243	-4.2632
WBGene00006145	F59E11.14	0.961158	6.69846	4.08135	0.00576151	0.0447961	-2.30159
WBGene00015672	C10E2.1	0.960967	6.98037	2.93348	0.0245079	0.0808521	-3.84272
WBGene00086565	W06G6.17	0.960921	7.41762	3.52926	0.011279	0.058258	-3.02089
WBGene00021234	Y19D10B.5	0.960811	6.45411	4.08831	0.00571459	0.0446465	-2.29281
WBGene00020622	T20D4.17	0.960622	6.72378	2.31337	0.0576513	0.129251	-4.72727
WBGene00015083	B0244.8	0.96059	7.25563	4.06284	0.00588828	0.0452292	-2.32496
WBGene00022804	ZK697.1	0.959876	6.56755	3.01894	0.0218586	0.0766919	-3.72246
WBGene00017540	F17E9.3	0.95984	6.68733	2.08359	0.0797747	0.159212	-5.05381
WBGene00020282	T06A4.2	0.959662	8.38216	3.91806	0.00699386	0.0482897	-2.50963
WBGene00010026	F54B8.12	0.959615	6.48485	3.85243	0.00756916	0.0499348	-2.59438
WBGene00020409	T10D4.7	0.959513	6.88097	3.46342	0.0122577	0.0600841	-3.1096
WBGene00011023	R05A10.6	0.959394	6.52062	3.78207	0.00824459	0.0513695	-2.68595
WBGene00008159	C47F8.3	0.959241	6.58534	3.31125	0.0148938	0.0652174	-3.31677
WBGene00005780	T26H5.5	0.959025	6.65486	3.69174	0.00921111	0.0539913	-2.80458
WBGene00005969	C01G10.3	0.958797	6.81478	4.11159	0.00556082	0.0442756	-2.26351
WBGene00004455	C09H10.1	0.958743	7.32131	3.69257	0.00920176	0.0539879	-2.80349
WBGene00007417	C07E3.6	0.958564	9.99158	4.0219	0.00617986	0.0463748	-2.37686
WBGene00019755	M03E7.3	0.958513	6.55218	1.8827	0.106071	0.193025	-5.33424
WBGene00012470	Y17G7B.19	0.958382	7.25207	3.44546	0.0125405	0.0604998	-3.13389
WBGene00006195	M01D1.1	0.958346	6.54455	4.00825	0.00628065	0.0465202	-2.39423
WBGene00014184	ZK1025.4	0.958334	6.77642	3.30546	0.0150057	0.0654276	-3.32471
WBGene00006142	B0213.7	0.958219	6.63858	3.00091	0.0223908	0.0776003	-3.74778
WBGene00007315	C04H5.7	0.958109	6.82951	2.31086	0.0578557	0.129449	-4.73086
WBGene00005552	Y27F2A.3	0.957525	7.37034	3.93624	0.00684319	0.0481204	-2.48627
WBGene00011438	T04F3.3	0.957482	6.88328	3.59028	0.010448	0.0564545	-2.93922
WBGene00019449	K06H6.1	0.95739	7.37877	4.12016	0.00550535	0.0441975	-2.25274
WBGene00012482	Y18D10A.12	0.957359	7.80362	4.12504	0.00547406	0.0440683	-2.24661
WBGene00017345	F10E7.3	0.957356	6.42333	2.98953	0.0227338	0.0779795	-3.76377
WBGene00019972	R09A1.2	0.957084	7.3288	3.42219	0.0129176	0.0612468	-3.16544
WBGene00005261	C31B8.11	0.956727	6.68684	4.06429	0.00587825	0.0452039	-2.32313
WBGene00044376	Y49F6B.12	0.956444	9.0794	1.34837	0.223661	0.332341	-6.02984
WBGene00050919	C45G9.15	0.95644	6.86812	3.50514	0.0116272	0.0590491	-3.05332
WBGene00021488	Y40B10A.3	0.956359	6.64663	2.76593	0.0307541	0.0906948	-4.08021
WBGene00012223	W03C9.8	0.956294	7.86311	4.01432	0.00623561	0.0464287	-2.3865
WBGene00050879	D1081.11	0.956262	6.67094	3.70064	0.00911057	0.0537897	-2.79284
WBGene00014193	ZK1037.5	0.95623	6.77866	3.64941	0.00970639	0.0550581	-2.86057
WBGene00021480	Y39H10A.4	0.956076	7.66861	3.0668	0.0205111	0.0746438	-3.65542
WBGene00012100	T27F2.2	0.956018	10.4992	4.06542	0.00587044	0.0451862	-2.32171
WBGene00012388	Y6B3B.3	0.956008	6.56934	3.86737	0.00743375	0.0495205	-2.57504
WBGene00005953	K09D9.10	0.955438	6.80448	3.97021	0.0065711	0.0474865	-2.44275
WBGene00005724	Y73B6BL.39	0.955319	6.52081	3.25287	0.0160641	0.0670687	-3.39701
WBGene00006197	T03E6.4	0.955048	6.36148	2.05776	0.0827502	0.163119	-5.09019
WBGene00005850	ZK697.5	0.954953	6.81812	4.13323	0.00542202	0.0440683	-2.23635
WBGene00008071	C43D7.9	0.954897	6.68401	3.69219	0.00920599	0.0539913	-2.80398
WBGene00044258	Y57G11C.51	0.954747	8.96934	3.47744	0.0120417	0.0597489	-3.09066
WBGene00017473	F14H12.6	0.954574	7.85424	2.78179	0.0300957	0.0898608	-4.05765
WBGene00009977	F53C11.8	0.954375	9.74039	4.08799	0.00571676	0.0446465	-2.29321
WBGene00012507	Y26D4A.10	0.954347	6.22458	3.50884	0.011573	0.0589284	-3.04834
WBGene00008497	F01D5.7	0.953997	7.61828	3.6392	0.00983026	0.0551625	-2.87412
WBGene00001044	Y39C12A.8	0.953691	6.84004	3.87352	0.00737875	0.0494366	-2.56708
WBGene00015785	C15B12.3	0.953682	7.38926	3.43333	0.0127355	0.0606967	-3.15032
WBGene00017193	F07C3.2	0.95353	11.4463	3.57921	0.0105936	0.0569054	-2.954
WBGene00013814	Y116A8C.43	0.953372	6.84431	4.11891	0.00551341	0.0442089	-2.25431
WBGene00010954	M199.6	0.953101	6.68815	3.88412	0.00728511	0.0491844	-2.55338
WBGene00019835	R02F2.6	0.952897	8.40116	3.13291	0.0187948	0.0715053	-3.56318
WBGene00044420	C50D2.10	0.95261	7.79306	3.95148	0.00671958	0.0477773	-2.46672
WBGene00018783	F54A3.4	0.952561	8.30334	3.92106	0.00696871	0.048284	-2.50577
WBGene00007733	C25G4.6	0.95255	7.8211	2.95097	0.023939	0.0796754	-3.81806
WBGene00005281	W10G11.10	0.952334	6.81619	3.73421	0.00874198	0.0528181	-2.74866
WBGene00006807	C17D12.2	0.952103	10.8532	3.4633	0.0122594	0.0600841	-3.10975
WBGene00019969	R08F11.6	0.952063	6.67429	4.07085	0.00583307	0.0450916	-2.31485
WBGene00044480	ZK185.4	0.952062	6.9667	3.26863	0.0157387	0.066504	-3.37531
WBGene00020175	T02H6.5	0.952059	6.68632	3.43088	0.0127753	0.0608688	-3.15364
WBGene00022699	ZK353.3	0.952022	6.64498	3.07428	0.0203086	0.0741997	-3.64496
WBGene00007865	C32H11.2	0.951753	6.51558	2.38494	0.0521348	0.121718	-4.62492
WBGene00003611	R04B5.4	0.951535	7.04449	3.64373	0.00977505	0.0550581	-2.86811
WBGene00015613	C08F1.10	0.95132	6.92689	2.95288	0.0238776	0.0795749	-3.81537
WBGene00005813	Y57G7A.4	0.951049	6.61065	3.72041	0.00889148	0.0533137	-2.7668
WBGene00010607	K06G5.3	0.950951	7.20341	3.50503	0.0116288	0.0590491	-3.05346
WBGene00015935	C17H12.10	0.950785	10.0982	3.79793	0.00808673	0.0512315	-2.66525
WBGene00004367	Y69A2AR.2	0.950741	9.48825	3.57902	0.0105961	0.0569054	-2.95426
WBGene00017966	F31F7.3	0.950659	7.29754	4.10099	0.00563027	0.0444118	-2.27684
WBGene00015420	C04E6.3	0.950413	6.96085	2.69995	0.0336613	0.0946951	-4.17422
WBGene00005679	Y45F10B.4	0.950409	6.51072	2.50492	0.0440844	0.110075	-4.45312
WBGene00044520	F59A7.12	0.950248	9.41324	3.50614	0.0116126	0.0590242	-3.05198
WBGene00020692	T22E5.6	0.950018	7.85073	2.05226	0.0833987	0.164039	-5.09794
WBGene00018810	F54D10.9	0.949838	7.2582	3.92609	0.00692688	0.0482774	-2.49931
WBGene00011542	T06E6.13	0.949827	6.71662	4.11273	0.00555342	0.0442756	-2.26207
WBGene00015879	C17B7.5	0.949702	6.73521	3.43981	0.0126308	0.0605716	-3.14153
WBGene00017601	F19F10.5	0.94944	7.1603	3.71998	0.0088962	0.0533137	-2.76737
WBGene00009467	F36D1.8	0.94929	6.77779	3.67582	0.00939405	0.05439	-2.82561
WBGene00019066	F58G4.4	0.948596	6.89704	3.10257	0.0195621	0.0728096	-3.60544
WBGene00005048	F28C12.7	0.948592	6.9408	2.80103	0.0293171	0.088493	-4.03029
WBGene00013398	Y62H9A.10	0.948132	6.82443	3.90863	0.00707344	0.0485563	-2.52177
WBGene00077450	K06B4.15	0.9481	6.94485	3.34542	0.014252	0.0638816	-3.26998
WBGene00077624	Y102A5C.40	0.94803	7.41195	3.67751	0.00937451	0.0543451	-2.82338
WBGene00008824	F14H3.5	0.947993	6.74336	2.92358	0.0248365	0.0814473	-3.8567
WBGene00010672	K08E7.4	0.947982	6.68429	3.95848	0.00666366	0.0476002	-2.45775
WBGene00016925	C54F6.7	0.947867	6.82483	4.08798	0.0057168	0.0446465	-2.29322
WBGene00006752	ZK524.2	0.947819	9.90593	1.5539	0.168509	0.269573	-5.77394
WBGene00008529	F02E9.3	0.947753	6.46131	3.65043	0.0096942	0.0550581	-2.85923
WBGene00015165	B0361.11	0.947673	6.66339	4.07514	0.00580372	0.0450105	-2.30943
WBGene00002130	ZK792.2	0.947638	6.85783	3.32043	0.0147183	0.0648224	-3.30418
WBGene00011948	T23F1.5	0.947278	7.48641	3.71442	0.00895727	0.0534503	-2.77469
WBGene00008896	F16H6.6	0.947124	6.73531	2.2521	0.0628519	0.136904	-4.81472
WBGene00010534	K03D7.7	0.946933	6.49114	3.78219	0.00824338	0.0513695	-2.68579
WBGene00044490	Y54G2A.47	0.946871	6.94203	3.7072	0.0090372	0.0536042	-2.78419
WBGene00004001	T21E8.2	0.94586	6.95841	2.77333	0.0304452	0.090272	-4.06969
WBGene00017709	F22E5.11	0.945821	7.04421	4.05553	0.00593921	0.045528	-2.33421
WBGene00009039	F22B3.8	0.945672	7.05265	3.72019	0.00889396	0.0533137	-2.7671
WBGene00003531	C24F3.3	0.945542	6.73179	3.946	0.00676374	0.0478701	-2.47375
WBGene00005295	C45B11.4	0.945466	6.51692	3.87129	0.00739867	0.0494979	-2.56997
WBGene00010034	F54B11.11	0.945235	6.69407	3.9189	0.00698681	0.0482897	-2.50855
WBGene00018826	F54E2.6	0.945194	6.54838	3.17376	0.0178123	0.0698018	-3.50642
WBGene00013586	Y80D3A.8	0.945105	6.65251	4.08827	0.00571487	0.0446465	-2.29286
WBGene00006757	F27D9.1	0.945021	11.5851	3.7404	0.00867582	0.0526759	-2.74053
WBGene00016664	C45E5.1	0.944721	6.98422	3.92391	0.00694497	0.0482774	-2.50211
WBGene00018109	F36H5.11	0.944419	6.62055	3.73368	0.0087477	0.0528354	-2.74936
WBGene00044084	Y54G9A.10	0.944418	6.67831	3.74571	0.00861951	0.0524905	-2.73356
WBGene00012405	Y6G8.3	0.944224	6.96238	3.87352	0.0073788	0.0494366	-2.56708
WBGene00017573	F18E9.7	0.944191	6.87433	3.91965	0.00698056	0.0482897	-2.50759
WBGene00007442	C08E8.6	0.944019	6.3537	2.14271	0.073364	0.151067	-4.97022
WBGene00016382	C33H5.16	0.943923	7.23242	3.86126	0.00748885	0.0497227	-2.58295
WBGene00019569	K09D9.12	0.943904	7.37784	3.83124	0.00776591	0.0504552	-2.62188
WBGene00006082	T08G3.2	0.943718	6.31611	3.90093	0.00713925	0.0487784	-2.5317
WBGene00017168	F01F1.14	0.943582	7.30469	2.77468	0.0303891	0.0902529	-4.06777
WBGene00006028	F09F3.13	0.943317	7.26226	4.03555	0.00608095	0.0460197	-2.35954
WBGene00019098	F59B1.4	0.943232	6.84852	3.66343	0.00953917	0.0546814	-2.842
WBGene00012931	Y47D3A.20	0.943089	10.019	2.66871	0.0351385	0.0969198	-4.21882
WBGene00008611	F09C3.3	0.942878	6.65629	3.86794	0.00742865	0.0495205	-2.5743
WBGene00022261	Y73C8C.2	0.94286	6.6467	4.04714	0.00599827	0.0457316	-2.34484
WBGene00022008	Y59H11AM.4	0.942774	6.95173	3.29744	0.0151621	0.0655787	-3.33571
WBGene00018671	F52C6.14	0.942717	7.10975	3.15547	0.0182451	0.0704634	-3.53181
WBGene00000432	C34C6.8	0.942711	6.44547	2.8101	0.0289578	0.0879788	-4.01742
WBGene00010011	F53H4.6	0.942646	7.68702	2.4243	0.0493374	0.117453	-4.56858
WBGene00019169	H06I04.5	0.942589	6.9643	3.88252	0.00729911	0.0492223	-2.55544
WBGene00022315	Y81B9A.1	0.942467	7.52149	3.6148	0.0101331	0.0557987	-2.90655
WBGene00005292	T10D4.5	0.942316	7.16502	3.71936	0.00890299	0.0533197	-2.76818
WBGene00012981	Y48B6A.10	0.942272	7.51865	3.85252	0.00756837	0.0499348	-2.59427
WBGene00021534	Y42G9A.4	0.942181	11.2942	3.33835	0.0143824	0.0641853	-3.27966
WBGene00018062	F35F10.13	0.94218	7.00484	2.79694	0.0294809	0.0887697	-4.03611
WBGene00020309	T07D3.6	0.942163	6.80362	3.08749	0.0199562	0.0736851	-3.62649
WBGene00007190	B0491.3	0.942163	7.22252	3.9929	0.00639613	0.0469236	-2.41378
WBGene00013929	ZK39.4	0.942134	7.72494	3.77616	0.00830432	0.0515058	-2.69368
WBGene00009538	F38C2.6	0.941986	6.53581	3.7002	0.00911552	0.0537897	-2.79342
WBGene00022064	Y67D8B.5	0.94186	7.82397	4.01583	0.00622445	0.0463988	-2.38458
WBGene00013762	Y113G7B.12	0.941818	6.91214	3.16123	0.0181076	0.0702874	-3.5238
WBGene00008381	D1081.3	0.941801	6.53217	3.76154	0.00845411	0.0519955	-2.71282
WBGene00044185	F14F8.14	0.941572	7.03833	3.76546	0.00841366	0.0518846	-2.70768
WBGene00021996	Y59E9AL.6	0.941465	7.67116	3.383	0.013581	0.0624507	-3.21871
WBGene00009438	F35G2.5	0.941424	6.31453	3.85748	0.00752305	0.0498506	-2.58783
WBGene00016857	C50H11.11	0.941207	6.59667	3.21925	0.0167832	0.0680545	-3.44342
WBGene00005844	ZC204.15	0.941161	6.82213	3.00488	0.0222724	0.0774541	-3.7422
WBGene00017593	F19C7.3	0.941068	6.88519	3.81106	0.00795859	0.0509342	-2.64814
WBGene00018580	F47G6.3	0.940974	7.10967	3.84432	0.00764381	0.0501206	-2.6049
WBGene00012119	T28C6.3	0.940761	8.11135	2.20891	0.0668048	0.142354	-4.87622
WBGene00013231	Y56A3A.11	0.940581	10.3857	2.48608	0.0452574	0.111784	-4.4801
WBGene00007401	C07A9.5	0.940483	7.34552	2.81514	0.0287599	0.0877073	-4.01026
WBGene00009534	F38B7.3	0.940417	13.2564	3.8251	0.00782397	0.0506131	-2.62986
WBGene00045498	F56F4.8	0.940376	6.84398	3.69408	0.00918455	0.0539695	-2.80149
WBGene00017107	E03D2.4	0.940237	7.08087	2.85567	0.0272212	0.0853779	-3.95277
WBGene00016712	C46E10.8	0.94017	7.25809	3.85239	0.00756949	0.0499348	-2.59443
WBGene00005736	Y73B6BL.11	0.939752	6.61835	3.90293	0.00712206	0.0487128	-2.52911
WBGene00011358	T01H10.5	0.939587	7.00735	2.95412	0.023838	0.079523	-3.81362
WBGene00011442	T04F8.3	0.939506	7.88452	2.97209	0.0232707	0.0785965	-3.78831
WBGene00015309	C01G5.7	0.939303	6.91455	2.63276	0.0369233	0.0995661	-4.27018
WBGene00005738	Y73B6BL.41	0.93926	6.7916	3.59584	0.0103757	0.0563445	-2.93181
WBGene00006234	ZK285.1	0.938806	6.83089	3.90905	0.00706989	0.0485563	-2.52123
WBGene00022888	ZK1290.6	0.938499	6.59646	3.81874	0.00788468	0.0507055	-2.63814
WBGene00022871	ZK1240.6	0.938478	6.60605	2.51862	0.0432518	0.108899	-4.4335
WBGene00045362	F11D11.12	0.938439	7.01619	3.71074	0.00899791	0.0535084	-2.77953
WBGene00017320	F09G8.5	0.938279	7.75364	3.74296	0.00864869	0.0525642	-2.73717
WBGene00006202	Y9C9A.11	0.938223	6.64995	3.23964	0.016343	0.0676063	-3.41526
WBGene00012806	Y43F4B.9	0.938216	7.7656	3.73189	0.00876694	0.0529343	-2.75171
WBGene00019306	K02E7.1	0.938204	6.97495	3.64043	0.00981529	0.0551499	-2.8725
WBGene00005877	T24A6.14	0.938167	6.48131	3.63741	0.0098521	0.0551701	-2.8765
WBGene00016711	C46E10.5	0.938137	6.79581	3.60211	0.0102948	0.0561918	-2.92345
WBGene00018586	F48A11.5	0.938126	9.97763	3.47403	0.0120939	0.0598628	-3.09526
WBGene00020809	T25G12.1	0.938119	7.38688	3.52542	0.0113337	0.0583862	-3.02606
WBGene00010708	K09A11.5	0.93807	7.25937	3.60331	0.0102794	0.056152	-2.92186
WBGene00018086	F36A4.11	0.937988	7.57067	3.68482	0.00929021	0.0541113	-2.81372
WBGene00019406	K05F1.3	0.937854	6.89789	3.86767	0.00743103	0.0495205	-2.57464
WBGene00008423	D2045.5	0.93783	7.65747	3.78304	0.00823491	0.0513695	-2.68469
WBGene00013710	Y106G6G.1	0.937665	7.42505	3.66823	0.0094827	0.0545632	-2.83565
WBGene00013852	ZC101.3	0.937307	7.19677	3.51832	0.0114354	0.0586191	-3.03559
WBGene00018329	F42A6.8	0.937278	6.91009	3.47977	0.0120063	0.0596841	-3.08752
WBGene00018022	F34D6.2	0.937226	7.0063	3.35967	0.0139934	0.0632753	-3.25052
WBGene00022341	Y82E9BR.8	0.937123	6.88281	3.9917	0.00640524	0.0469373	-2.41531
WBGene00005660	T05B11.2	0.936591	6.82536	3.73003	0.00878694	0.0530377	-2.75415
WBGene00009788	F46F2.4	0.936338	6.78261	4.03236	0.00610387	0.0460987	-2.36358
WBGene00016342	C33C12.10	0.936153	9.76377	3.49309	0.0118056	0.05935	-3.06955
WBGene00013318	Y57G11C.23	0.936089	6.63992	3.92282	0.00695404	0.0482774	-2.50351
WBGene00015592	C08D8.1	0.935926	7.62717	3.97116	0.00656367	0.0474865	-2.44153
WBGene00017115	E03H12.9	0.93577	6.52774	3.92927	0.0069005	0.0482643	-2.49522
WBGene00020591	T19H12.8	0.93575	6.91296	3.82771	0.00779925	0.0505929	-2.62647
WBGene00008293	C54C8.5	0.935639	7.03665	3.20776	0.017037	0.0686164	-3.45931
WBGene00020304	T07D3.1	0.935581	6.9983	3.61717	0.0101033	0.0557178	-2.9034
WBGene00009917	F52A8.4	0.935333	11.2062	2.91835	0.0250121	0.0817122	-3.86409
WBGene00006560	T26C11.1	0.935324	7.22111	3.5904	0.0104464	0.0564545	-2.93906
WBGene00013508	Y71A12B.11	0.935303	7.39533	2.52696	0.0427526	0.108115	-4.42155
WBGene00022032	Y65B4A.9	0.935236	8.77026	3.54199	0.0110998	0.0578781	-3.00382
WBGene00002092	C06E2.8	0.935211	6.89918	3.80423	0.00802501	0.0510778	-2.65704
WBGene00044514	R09E12.9	0.935147	9.67154	1.39514	0.209835	0.316651	-5.97323
WBGene00009199	F28B1.5	0.935131	6.96665	3.79042	0.00816109	0.0512889	-2.67505
WBGene00009859	F49A5.7	0.935049	6.71584	3.94182	0.00679766	0.0479716	-2.47911
WBGene00005344	F37B4.1	0.934871	6.78615	4.01904	0.00620083	0.0463864	-2.3805
WBGene00006121	T06C12.3	0.934825	6.5502	3.3633	0.0139283	0.0631601	-3.24556
WBGene00013044	Y49E10.25	0.934768	6.93653	3.78697	0.0081955	0.0513136	-2.67955
WBGene00013800	Y116A8C.23	0.934632	6.77576	3.5422	0.0110968	0.0578781	-3.00353
WBGene00020664	T21H3.5	0.934516	7.31182	2.88535	0.0261501	0.0836241	-3.91073
WBGene00006257	C07G3.4	0.934183	6.68915	4.0426	0.00603053	0.045805	-2.3506
WBGene00015839	C16C4.15	0.934169	6.56346	3.79156	0.0081498	0.0512738	-2.67357
WBGene00009605	F40G12.10	0.934075	6.87054	3.51767	0.0114448	0.0586393	-3.03647
WBGene00012940	Y47D3B.3	0.933944	7.49395	3.6838	0.00930187	0.054145	-2.81506
WBGene00018647	F49F1.7	0.933759	8.16752	2.8238	0.0284236	0.087237	-3.99797
WBGene00017109	E03H12.2	0.933691	6.61748	3.15128	0.0183457	0.0706353	-3.53762
WBGene00016911	C54A12.4	0.933545	9.98654	3.09703	0.019706	0.0730976	-3.61318
WBGene00004698	W02B12.3	0.933393	9.90451	3.61975	0.010071	0.0556557	-2.89997
WBGene00016371	C33H5.2	0.932813	6.55066	4.01913	0.00620015	0.0463864	-2.38038
WBGene00005282	W10G11.9	0.932718	6.95948	3.41543	0.0130294	0.0614451	-3.1746
WBGene00011025	R05A10.8	0.932365	6.73711	3.57202	0.0106894	0.0571735	-2.96362
WBGene00007447	C08F8.5	0.932344	6.38335	3.63449	0.009888	0.0551998	-2.88038
WBGene00000651	K03H9.2	0.932016	7.15912	3.60683	0.0102344	0.0560053	-2.91716
WBGene00022711	ZK355.1	0.931887	6.99702	3.49678	0.0117506	0.0593214	-3.06457
WBGene00009757	F46B3.2	0.931603	6.99624	2.75513	0.0312112	0.0914875	-4.09559
WBGene00012428	Y11D7A.3	0.931492	6.76775	3.87833	0.00733608	0.0493405	-2.56086
WBGene00009893	F49E11.7	0.931449	6.90379	3.65759	0.00960844	0.0549079	-2.84973
WBGene00011724	T12A7.3	0.931417	7.15572	3.73561	0.00872698	0.0527967	-2.74682
WBGene00019700	M01D1.3	0.931142	7.2557	3.88065	0.00731562	0.0492637	-2.55786
WBGene00006644	F59G1.2	0.930853	7.01793	3.50801	0.0115852	0.0589737	-3.04946
WBGene00011435	T04D3.8	0.93077	7.27186	3.81124	0.00795684	0.0509342	-2.6479
WBGene00019584	K09F5.5	0.93047	7.25884	3.78166	0.00824881	0.0513695	-2.6865
WBGene00019670	K12B6.6	0.929891	6.73477	3.03776	0.0213176	0.0759761	-3.69607
WBGene00015399	C03G6.14	0.92983	6.95748	3.90859	0.00707379	0.0485563	-2.52182
WBGene00017555	F18A12.6	0.929723	6.69003	3.94415	0.00677869	0.0479391	-2.47612
WBGene00017383	F11D5.6	0.929627	7.35713	3.52193	0.0113836	0.058525	-3.03075
WBGene00044016	C35A5.10	0.929016	6.56488	3.19166	0.0173993	0.0690681	-3.48159
WBGene00018001	F33D11.2	0.928737	6.82168	3.88423	0.00728413	0.0491844	-2.55324
WBGene00012335	W07G4.1	0.928659	6.6432	3.95986	0.00665275	0.0476002	-2.456
WBGene00045515	ZK1037.13	0.928558	7.00593	3.85869	0.00751209	0.0498364	-2.58627
WBGene00022628	ZC513.3	0.92852	6.79553	3.56355	0.0108035	0.0573786	-2.97494
WBGene00017545	F18A1.1	0.928194	6.65683	3.98001	0.0064949	0.0472538	-2.43023
WBGene00016732	C46H11.8	0.928046	7.43188	3.10723	0.0194421	0.0726149	-3.59894
WBGene00008016	C38D9.8	0.927892	7.73716	3.47481	0.0120819	0.0598541	-3.09421
WBGene00044572	T22E5.7	0.927813	8.86201	3.37131	0.0137859	0.0628703	-3.23464
WBGene00000498	Y39H10A.7	0.92711	8.22083	3.79644	0.00810147	0.0512315	-2.6672
WBGene00020645	T21D9.2	0.926977	6.64248	3.77131	0.0083537	0.0516917	-2.70003
WBGene00009143	F26A3.5	0.926939	6.63013	4.00107	0.00633437	0.0467197	-2.40337
WBGene00020745	T24A6.2	0.926658	6.2473	3.80937	0.00797493	0.0509605	-2.65034
WBGene00018471	F45E4.6	0.926539	6.75701	3.61632	0.0101141	0.0557436	-2.90453
WBGene00020223	T05A7.6	0.9265	6.98177	3.93744	0.00683337	0.0481046	-2.48473
WBGene00008703	F11D11.8	0.926237	6.5933	3.64946	0.00970588	0.0550581	-2.86052
WBGene00001529	R134.2	0.926183	6.64745	3.84235	0.00766207	0.0501485	-2.60746
WBGene00017061	D2063.2	0.926116	7.25962	3.66863	0.00947806	0.0545632	-2.83513
WBGene00016871	C52B11.2	0.926053	11.2671	2.56427	0.0405938	0.104718	-4.36815
WBGene00011114	R07E5.6	0.926006	7.28835	3.52299	0.0113684	0.0584913	-3.02932
WBGene00009303	F31F6.7	0.92587	6.65456	3.95087	0.0067245	0.0477834	-2.46751
WBGene00015845	C16C8.7	0.925676	7.41237	3.65245	0.00966985	0.0550577	-2.85654
WBGene00020356	T08B6.9	0.925575	6.53906	3.84544	0.0076335	0.0501	-2.60346
WBGene00018876	F55D1.2	0.925502	7.35298	2.48113	0.0455712	0.112259	-4.4872
WBGene00015456	C04G6.6	0.925476	7.85649	3.57844	0.0106038	0.05693	-2.95503
WBGene00010651	K08C9.2	0.92517	7.09198	3.85396	0.00755514	0.0499348	-2.5924
WBGene00012572	Y37H2B.1	0.92511	7.20618	3.61235	0.0101642	0.0557987	-2.90982
WBGene00013390	Y62H9A.2	0.925038	6.90788	3.81182	0.0079512	0.0509342	-2.64714
WBGene00013927	ZK39.2	0.924992	6.852	3.74017	0.00867833	0.0526759	-2.74084
WBGene00005771	C41G6.7	0.924907	6.59245	3.29071	0.0152946	0.0658175	-3.34495
WBGene00005029	AH6.7	0.924875	6.48752	3.82111	0.00786198	0.0506924	-2.63506
WBGene00015261	B0563.1	0.924819	6.92314	2.6178	0.0376941	0.100703	-4.29157
WBGene00021617	Y47D7A.3	0.924678	6.84206	3.69522	0.00917168	0.0539143	-2.79999
WBGene00013356	Y59A8B.24	0.9245	8.51798	3.74319	0.00864619	0.0525642	-2.73687
WBGene00016529	C39D10.1	0.92422	8.2076	3.20813	0.0170287	0.0686039	-3.4588
WBGene00018443	F45C12.12	0.924049	6.9744	3.93988	0.00681343	0.0480192	-2.4816
WBGene00015945	C18A3.9	0.92339	7.45458	3.30949	0.0149277	0.0652618	-3.31918
WBGene00012047	T26E4.5	0.92338	6.64997	3.50602	0.0116143	0.0590242	-3.05213
WBGene00008468	E03G2.1	0.923353	7.62951	3.96957	0.00657615	0.0474865	-2.44357
WBGene00009546	F38H4.2	0.923202	6.50365	3.99461	0.0063831	0.0468467	-2.41159
WBGene00007530	C11H1.5	0.922462	7.1752	3.94891	0.00674024	0.0478137	-2.47001
WBGene00017647	F20H11.4	0.922063	6.92537	2.98507	0.0228698	0.0782014	-3.77004
WBGene00017453	F14D2.5	0.92159	8.84741	3.84604	0.0076279	0.0501	-2.60267
WBGene00018805	F54D10.4	0.921432	6.97117	3.77616	0.00830428	0.0515058	-2.69367
WBGene00044116	C06B3.14	0.921377	7.35129	3.88657	0.00726363	0.0491647	-2.55022
WBGene00011395	T03E6.2	0.921004	6.74706	3.17703	0.0177359	0.0696531	-3.50187
WBGene00020474	T13B5.7	0.920684	6.92023	2.68893	0.0341747	0.0955529	-4.18995
WBGene00019601	K09H11.4	0.92059	7.61493	3.58248	0.0105504	0.0568149	-2.94963
WBGene00000401	F59C12.1	0.920338	9.52977	3.16221	0.0180844	0.0702443	-3.52245
WBGene00000540	C01G8.2	0.920026	9.12179	2.60077	0.0385919	0.101761	-4.31592
WBGene00077546	C01A2.9	0.919995	7.73621	3.8315	0.00776345	0.0504552	-2.62154
WBGene00007693	C23H4.4	0.919863	6.72594	3.45156	0.0124436	0.0603006	-3.12563
WBGene00012088	T27E7.3	0.919856	6.38556	3.95843	0.0066641	0.0476002	-2.45782
WBGene00007759	C27A7.9	0.919798	6.94474	3.94201	0.00679606	0.0479716	-2.47886
WBGene00010396	H13N06.2	0.919707	7.38611	3.18679	0.0175106	0.0692449	-3.48834
WBGene00005659	C13D9.3	0.919567	6.70491	3.6842	0.0092973	0.0541355	-2.81454
WBGene00009592	F40F12.3	0.919511	6.89762	3.15988	0.0181398	0.0702874	-3.52568
WBGene00010520	K03A11.2	0.91949	11.1989	3.2961	0.0151885	0.0656247	-3.33756
WBGene00017950	F31E3.2	0.919272	11.1374	3.87398	0.00737468	0.0494366	-2.56648
WBGene00020978	W03B1.9	0.918932	6.6446	3.72129	0.00888193	0.0533137	-2.76565
WBGene00013867	ZC373.2	0.918925	7.98659	3.0047	0.0222778	0.0774541	-3.74246
WBGene00005493	C47A10.10	0.918848	6.68685	3.79952	0.00807113	0.0512315	-2.66318
WBGene00020785	T25B2.1	0.918744	7.01058	3.08869	0.0199245	0.0736417	-3.62481
WBGene00012056	T26E4.16	0.918715	6.86192	3.90154	0.00713401	0.0487702	-2.53091
WBGene00005450	C03G6.9	0.918703	6.48293	3.4894	0.0118608	0.0594264	-3.07453
WBGene00015840	C16C4.16	0.918703	6.50713	2.58087	0.0396702	0.103248	-4.34439
WBGene00016695	C45H4.14	0.918685	6.65903	3.79151	0.00815025	0.0512738	-2.67363
WBGene00021291	Y25C1A.4	0.918609	7.13399	3.92634	0.00692476	0.0482774	-2.49899
WBGene00010715	K09C8.2	0.918459	7.73566	3.60872	0.0102103	0.0559455	-2.91465
WBGene00019013	F57C9.7	0.918298	7.59729	3.96887	0.00658162	0.0474911	-2.44446
WBGene00010433	H40L08.1	0.91828	8.94882	3.44771	0.0125046	0.0604214	-3.13084
WBGene00018381	F43C11.4	0.918234	6.52442	3.36738	0.0138557	0.0630079	-3.24001
WBGene00012627	Y38H6C.15	0.91819	7.29805	3.86582	0.00744769	0.0495452	-2.57704
WBGene00016891	C53A3.1	0.918116	6.5432	3.66869	0.00947727	0.0545632	-2.83504
WBGene00077592	T25B2.3	0.917872	6.61213	3.97277	0.00655114	0.0474758	-2.43948
WBGene00011999	T24F1.7	0.917822	7.31832	3.48507	0.0119259	0.059487	-3.08036
WBGene00005579	Y60A3A.22	0.917819	6.78008	3.49626	0.0117583	0.0593214	-3.06528
WBGene00017542	F17E9.5	0.917629	7.06791	3.50397	0.0116445	0.0590548	-3.0549
WBGene00012002	T24H10.4	0.917204	10.0527	2.43766	0.0484234	0.116335	-4.54944
WBGene00001738	T24A6.18	0.917194	6.73463	2.57883	0.0397825	0.103467	-4.34731
WBGene00022700	ZK353.4	0.917103	6.83252	3.88033	0.00731844	0.0492647	-2.55828
WBGene00008909	F17B5.5	0.917102	7.14895	3.90714	0.00708617	0.0486052	-2.5237
WBGene00018889	F55F1.3	0.917098	9.23357	2.86071	0.0270361	0.0850721	-3.94563
WBGene00000623	Y18H1A.13	0.917095	7.74917	3.79414	0.00812415	0.0512738	-2.67019
WBGene00020406	T10D4.1	0.917	7.19138	3.92614	0.00692643	0.0482774	-2.49924
WBGene00008928	F17H10.4	0.9169	7.30477	3.78218	0.00824353	0.0513695	-2.68581
WBGene00044317	F41G3.19	0.916871	6.63158	3.94361	0.0067831	0.0479519	-2.47681
WBGene00009197	F28B1.3	0.91682	6.80777	3.73808	0.00870055	0.0527601	-2.74357
WBGene00017711	F22E5.13	0.916657	9.29031	1.8272	0.114745	0.204318	-5.41044
WBGene00002106	M04D8.3	0.916657	6.58462	3.37958	0.0136405	0.0625459	-3.22336
WBGene00022709	ZK354.8	0.916647	7.49134	3.70041	0.00911315	0.0537897	-2.79314
WBGene00016698	C46A5.1	0.916305	6.91827	3.35617	0.0140565	0.0634364	-3.2553
WBGene00021288	Y25C1A.1	0.916171	7.46289	3.78024	0.00826306	0.0513953	-2.68835
WBGene00009314	F32B4.4	0.916044	9.16553	3.49558	0.0117685	0.0593325	-3.0662
WBGene00021380	Y37E11B.9	0.916028	7.65254	3.55413	0.0109318	0.057528	-2.98755
WBGene00019920	R07C3.4	0.915886	6.9741	3.69316	0.00919503	0.0539695	-2.80271
WBGene00044278	F09C6.14	0.915842	7.29849	3.0284	0.021585	0.076398	-3.7092
WBGene00045269	F46G11.6	0.915832	6.65043	3.69026	0.00922801	0.0540174	-2.80654
WBGene00020227	T05A8.1	0.91555	7.6252	3.40279	0.0132415	0.0619391	-3.19179
WBGene00011150	R08H2.9	0.915394	6.54915	3.68642	0.00927183	0.0541113	-2.8116
WBGene00021013	W03G1.8	0.915317	6.40158	3.78765	0.00818866	0.0513136	-2.67866
WBGene00005201	F31E9.2	0.915186	6.63283	3.81012	0.00796773	0.0509416	-2.64937
WBGene00012336	W07G4.2	0.91509	6.59252	3.92535	0.00693297	0.0482774	-2.50026
WBGene00005055	F18C5.8	0.914947	6.50113	3.94841	0.00674431	0.0478242	-2.47066
WBGene00014037	ZK643.6	0.914713	6.76753	2.69701	0.0337976	0.0949521	-4.17842
WBGene00012297	W06D4.3	0.914681	6.40395	3.66806	0.00948472	0.0545632	-2.83588
WBGene00012505	Y26D4A.8	0.914664	6.98691	3.79172	0.00814815	0.0512738	-2.67335
WBGene00014191	ZK1037.3	0.91427	6.67914	3.84002	0.00768377	0.0501732	-2.61049
WBGene00007347	C05G5.1	0.914151	10.0754	3.08192	0.0201039	0.0739345	-3.63427
WBGene00018139	F37B4.9	0.914109	6.80173	3.50343	0.0116523	0.0590548	-3.05562
WBGene00018820	F54D12.7	0.913808	6.37704	3.86571	0.00744867	0.0495452	-2.57719
WBGene00013625	Y102A5C.23	0.913639	6.57595	3.90023	0.00714525	0.0487928	-2.5326
WBGene00019181	H10D18.6	0.9131	7.00511	3.07923	0.0201758	0.0739728	-3.63804
WBGene00007863	C32C4.3	0.913011	6.98017	3.92277	0.00695445	0.0482774	-2.50357
WBGene00015848	C16C8.10	0.912965	7.12169	3.5812	0.0105672	0.0568534	-2.95134
WBGene00021777	Y51H7BR.5	0.912643	7.15475	1.8121	0.117223	0.207271	-5.43105
WBGene00018828	F54E7.5	0.912601	6.78724	3.77786	0.00828713	0.051451	-2.69146
WBGene00021530	Y41G9A.6	0.912532	7.66744	3.1684	0.017938	0.0699811	-3.51385
WBGene00000758	H06A10.2	0.912406	7.65816	3.23769	0.0163846	0.0676266	-3.41795
WBGene00011082	R07B1.11	0.912388	10.7794	3.15358	0.0182904	0.0704956	-3.53442
WBGene00005835	T06G6.7	0.912383	6.93023	3.46414	0.0122465	0.0600841	-3.10862
WBGene00019470	K07C6.2	0.912241	6.94236	3.55237	0.010956	0.0575815	-2.9899
WBGene00015761	C14C6.7	0.912038	6.83199	3.22101	0.0167447	0.0679843	-3.44099
WBGene00004775	Y47G6A.12	0.912029	7.7156	3.61996	0.0100683	0.0556557	-2.89969
WBGene00018105	F36H5.6	0.911737	7.13224	3.66537	0.00951633	0.0546353	-2.83943
WBGene00021142	W10G11.12	0.911627	7.48018	2.47499	0.0459629	0.112907	-4.49598
WBGene00016850	C50H11.2	0.911277	6.60614	3.68561	0.00928114	0.0541113	-2.81268
WBGene00006044	T27A3.3	0.911265	6.88989	3.71151	0.00898945	0.0535084	-2.77852
WBGene00012681	Y39B6A.22	0.911143	7.16196	3.89823	0.00716243	0.0488761	-2.53517
WBGene00022163	Y71G12B.28	0.91113	7.18754	3.33318	0.0144784	0.0643803	-3.28672
WBGene00003541	T11F9.6	0.911105	6.53044	3.66377	0.00953519	0.0546755	-2.84155
WBGene00009016	F21D9.2	0.910855	6.61115	3.57056	0.010709	0.0572029	-2.96557
WBGene00001965	C17C3.8	0.910701	6.52931	3.54868	0.0110069	0.0577337	-2.99484
WBGene00018360	F42G8.9	0.91068	6.59097	3.90341	0.00711799	0.0487128	-2.5285
WBGene00019990	R09H3.1	0.910501	6.84905	3.37983	0.0136362	0.0625459	-3.22302
WBGene00012061	T26G10.4	0.910412	7.40412	3.28508	0.0154065	0.066038	-3.35268
WBGene00018654	F49H12.3	0.910312	8.4074	2.97575	0.0231568	0.0784336	-3.78316
WBGene00005674	Y45F10B.6	0.910049	6.71787	3.1024	0.0195667	0.0728096	-3.60569
WBGene00008074	C43F9.6	0.910049	6.99019	3.6463	0.00974398	0.0550581	-2.8647
WBGene00006929	C04F6.1	0.910037	7.08843	3.7879	0.00818617	0.0513136	-2.67834
WBGene00021694	Y48G8AR.3	0.909915	7.64724	2.58526	0.0394295	0.102926	-4.33811
WBGene00011229	R11.4	0.909666	7.52518	3.30909	0.0149354	0.0652774	-3.31973
WBGene00005407	F47D2.10	0.90964	6.94389	2.30655	0.0582079	0.129994	-4.73702
WBGene00013697	Y106G6A.5	0.909448	11.4685	3.88383	0.00728764	0.0491844	-2.55376
WBGene00007451	C08F11.2	0.909182	6.38041	3.37477	0.013725	0.0627596	-3.22993
WBGene00005995	F40H7.7	0.909152	6.81794	3.54037	0.0111224	0.0578956	-3.00599
WBGene00011656	T09E11.7	0.909032	6.56608	3.62864	0.00996013	0.0553914	-2.88815
WBGene00002081	F54G8.3	0.909017	8.01587	3.05465	0.0208443	0.0750564	-3.67241
WBGene00007211	BE10.3	0.909006	6.81305	3.80924	0.00797621	0.0509605	-2.65051
WBGene00005328	T19C9.4	0.908535	6.79021	2.93092	0.0245926	0.0809978	-3.84634
WBGene00020783	T24H7.4	0.908511	9.07624	2.23605	0.0642922	0.138861	-4.83759
WBGene00077758	K12D9.14	0.908355	6.38253	3.87784	0.0073404	0.0493405	-2.56149
WBGene00010591	K05D4.9	0.908341	6.94231	1.68055	0.14113	0.236442	-5.60823
WBGene00022638	ZK6.3	0.908183	6.42979	3.55338	0.0109422	0.057528	-2.98855
WBGene00013953	ZK262.8	0.908046	7.94846	3.18971	0.0174439	0.0691535	-3.4843
WBGene00044550	C50E3.15	0.9079	6.91372	3.65226	0.00967221	0.0550577	-2.8568
WBGene00010353	H02I12.5	0.907788	7.23601	3.30801	0.0149564	0.0652971	-3.32121
WBGene00008620	F09C6.10	0.907779	6.55126	3.61943	0.0100749	0.0556609	-2.90039
WBGene00022316	Y81B9A.2	0.907567	6.96997	3.22088	0.0167475	0.0679843	-3.44116
WBGene00021942	Y55F3BR.5	0.907398	8.57134	2.34864	0.0548607	0.125322	-4.67685
WBGene00044165	2RSSE.2	0.907126	10.1894	2.50874	0.0438505	0.10977	-4.44764
WBGene00017577	F18F11.4	0.907006	6.72318	3.55371	0.0109376	0.057528	-2.98811
WBGene00016483	C36C5.14	0.906911	7.50204	2.75071	0.0314003	0.0917359	-4.10188
WBGene00012172	W01B6.5	0.906854	6.86068	3.66693	0.00949799	0.0545639	-2.83737
WBGene00014197	ZK1053.2	0.906752	6.76114	3.91565	0.00701413	0.0483807	-2.51274
WBGene00019758	M03F4.4	0.90649	7.99057	3.00075	0.0223955	0.0776003	-3.748
WBGene00019257	H32C10.3	0.906406	6.68028	3.61978	0.0100705	0.0556557	-2.89992
WBGene00021005	W03F11.1	0.906226	7.76673	2.74746	0.0315402	0.0919263	-4.10651
WBGene00004395	C16D9.2	0.906209	6.80202	3.51835	0.0114351	0.0586191	-3.03556
WBGene00017276	F09C11.1	0.9061	6.30248	3.2375	0.0163886	0.0676282	-3.41821
WBGene00005868	K12D9.3	0.906082	6.38684	3.78762	0.00818899	0.0513136	-2.6787
WBGene00013965	ZK287.4	0.906043	6.99562	3.30232	0.0150667	0.0654357	-3.32902
WBGene00005393	ZK228.8	0.905709	7.14572	3.54667	0.0110348	0.0577755	-2.99755
WBGene00021113	W09C3.6	0.905635	7.0222	3.16568	0.018002	0.0700573	-3.51762
WBGene00010184	F57A10.2	0.905631	7.61463	3.6767	0.00938391	0.0543484	-2.82445
WBGene00018698	F52E1.10	0.905567	7.09615	3.38329	0.0135759	0.062443	-3.21831
WBGene00017677	F21F8.2	0.905257	6.48098	3.6501	0.00969818	0.0550581	-2.85967
WBGene00012511	Y26D4A.14	0.904986	6.25703	3.25013	0.0161215	0.0671666	-3.40079
WBGene00003845	B0280.4	0.904916	6.42939	3.68104	0.00933369	0.0542202	-2.81872
WBGene00000147	VF36H2L.1	0.904895	8.61124	1.70164	0.137004	0.231149	-5.58014
WBGene00006242	F26G5.5	0.904704	7.39925	2.70115	0.0336062	0.0946773	-4.17252
WBGene00044388	C27D6.11	0.904307	7.37101	3.65073	0.00969052	0.0550581	-2.85882
WBGene00008906	F17B5.2	0.904146	6.7014	3.80564	0.00801126	0.0510431	-2.6552
WBGene00044105	F54B8.16	0.904069	6.37056	3.79002	0.00816509	0.0512889	-2.67557
WBGene00008675	F11A5.7	0.904027	6.85824	3.74908	0.00858401	0.0523454	-2.72914
WBGene00009024	F21G4.3	0.903989	6.40583	3.41439	0.0130467	0.0614732	-3.17602
WBGene00007179	B0457.4	0.903803	7.07117	3.57375	0.0106663	0.0571491	-2.9613
WBGene00015961	C18B10.4	0.903677	6.49988	3.85847	0.00751407	0.0498364	-2.58655
WBGene00005501	C17F4.4	0.903532	6.60319	3.59043	0.0104461	0.0564545	-2.93903
WBGene00016973	C56E6.5	0.903526	6.65051	3.2904	0.0153008	0.0658175	-3.34538
WBGene00020057	R13D11.3	0.903181	6.7598	3.86518	0.00745345	0.049559	-2.57787
WBGene00005856	ZK488.9	0.903092	6.38811	3.85301	0.00756388	0.0499348	-2.59364
WBGene00004908	C49C3.1	0.902965	7.0769	3.89194	0.00721686	0.049046	-2.54329
WBGene00020464	T12E12.3	0.902859	8.76139	3.12457	0.0190024	0.0717713	-3.57478
WBGene00005967	K12G11.5	0.902823	6.69592	3.80782	0.00799003	0.0509842	-2.65236
WBGene00010457	K01C8.2	0.902653	7.00537	3.3887	0.0134822	0.0622732	-3.21095
WBGene00019185	H10E21.5	0.902637	10.4092	3.23666	0.0164066	0.0676407	-3.41937
WBGene00015103	B0280.7	0.902588	6.54462	3.37469	0.0137263	0.0627596	-3.23003
WBGene00017387	F11G11.9	0.902487	7.06293	3.4407	0.0126167	0.0605716	-3.14034
WBGene00004388	K02F3.11	0.902326	9.00567	3.21689	0.016835	0.068204	-3.44668
WBGene00022096	Y69A2AR.25	0.902285	7.05703	3.55524	0.0109166	0.057528	-2.98606
WBGene00009775	F46B6.10	0.902111	7.49606	2.48232	0.0454955	0.112132	-4.48549
WBGene00044911	H38K22.6	0.901994	7.43795	3.69836	0.00913624	0.0538353	-2.79585
WBGene00019548	K09C4.2	0.901891	6.40395	3.79953	0.00807106	0.0512315	-2.66317
WBGene00077616	F57E7.4	0.901849	6.85979	3.4553	0.0123846	0.06022	-3.12057
WBGene00018623	F48G7.12	0.901788	6.98526	3.75868	0.00848371	0.0520413	-2.71656
WBGene00022560	ZC204.10	0.901727	6.70914	3.45098	0.0124527	0.0603136	-3.12641
WBGene00009437	F35G2.3	0.901574	6.53629	2.60423	0.0384078	0.101572	-4.31097
WBGene00011568	T07C5.5	0.90155	6.86848	3.86428	0.00746154	0.0495949	-2.57904
WBGene00015448	C04F5.6	0.901287	6.72184	3.81217	0.00794786	0.0509342	-2.64669
WBGene00011478	T05D4.5	0.901183	7.45956	3.43866	0.0126494	0.060605	-3.14309
WBGene00000674	F29C4.8	0.9011	8.69499	3.48425	0.0119384	0.059487	-3.08147
WBGene00016823	C50E3.12	0.901091	7.06116	3.67234	0.00943461	0.0545393	-2.83021
WBGene00044003	Y41E3.18	0.901045	6.95363	3.62655	0.00998602	0.0554788	-2.89092
WBGene00007701	C24H11.4	0.900956	7.03755	2.99321	0.0226224	0.0777876	-3.7586
WBGene00018030	F35B3.3	0.900538	7.12576	2.89926	0.0256636	0.0828578	-3.89105
WBGene00007961	C35D6.4	0.900457	7.08818	3.3727	0.0137614	0.0628444	-3.23274
WBGene00021016	W03G9.5	0.90043	6.85529	3.10476	0.0195056	0.0727436	-3.60239
WBGene00012090	T27E7.5	0.900421	6.45563	3.32392	0.0146523	0.0646814	-3.29941
WBGene00013277	Y57A10B.5	0.900352	6.88119	3.78456	0.00821962	0.0513601	-2.6827
WBGene00013047	Y50E8A.2	0.900323	7.97884	3.2074	0.017045	0.0686336	-3.45981
WBGene00009871	F49C12.1	0.900218	6.55895	3.42316	0.0129017	0.0612025	-3.16412
WBGene00000108	K04F1.15	0.900199	6.94802	3.39545	0.0133663	0.0620998	-3.20176
WBGene00013319	Y57G11C.25	0.900077	6.94418	2.95564	0.0237893	0.0794324	-3.81147
WBGene00005037	F44F4.13	0.899973	6.61439	3.11914	0.0191389	0.0720654	-3.58234
WBGene00020201	T04A6.2	0.899944	6.91444	3.03326	0.0214457	0.0762007	-3.70238
WBGene00006022	F09F3.2	0.899781	6.47691	3.86808	0.00742741	0.0495205	-2.57412
WBGene00005767	T05E12.4	0.899697	6.60029	3.54161	0.0111052	0.0578781	-3.00433
WBGene00022840	ZK994.1	0.899523	6.54858	2.94637	0.0240873	0.0800367	-3.82455
WBGene00008839	F15A4.3	0.89939	6.8546	3.78164	0.00824895	0.0513695	-2.68652
WBGene00077655	ZK384.6	0.899375	7.40923	3.47287	0.0121117	0.0599146	-3.09683
WBGene00005216	C24B9.7	0.899275	6.62459	3.52194	0.0113835	0.058525	-3.03073
WBGene00005054	F18C5.6	0.898876	6.53056	3.81545	0.00791625	0.0508414	-2.64242
[truncated: 16,385 more rows]

## Sheet: Enriched
Gene WB ID	Sequence Name (Gene)	Gene Public Name	logFC	adj.P.Val
WBGene00022890	ZK1290.9	fbxa-224	8.62364	0.000646292
WBGene00021848	Y54F10AM.1	nhr-239	6.04929	0.000960842
WBGene00044207	Y6G8.5	Y6G8.5	5.19124	0.00233797
WBGene00006600	ZK1290.2	tph-1	4.93529	0.00233797
WBGene00003387	Y54E10BR.7	mod-5	4.89846	0.00233797
WBGene00020804	T25E4.2	T25E4.2	4.48878	0.0035562
WBGene00015917	C17G10.3	C17G10.3	4.47076	0.00322611
WBGene00009817	F47B10.6	F47B10.6	4.37295	0.003894
WBGene00009889	F49E11.2	F49E11.2	4.16881	0.0035562
WBGene00000295	W01C8.6	cat-1	4.06567	0.0035562
WBGene00000043	K11G12.7	acr-3	3.99338	0.00318815
WBGene00000239	C05D2.4	bas-1	3.95965	0.00357905
WBGene00009278	F31B9.1	F31B9.1	3.93974	0.003894
WBGene00008851	F15B9.8	F15B9.8	3.91837	0.00340665
WBGene00006654	C40H5.5	ttx-3	3.9054	0.0035562
WBGene00004793	R186.5	shw-3	3.87568	0.00357905
WBGene00002018	Y46H3A.2	hsp-16.41	3.79722	0.003894
WBGene00020008	R11F4.2	R11F4.2	3.60138	0.0035562
WBGene00002016	Y46H3A.3	hsp-16.2	3.44169	0.00484381
WBGene00004969	F47G6.4	spe-15	3.3769	0.0035562
WBGene00008382	D1081.4	D1081.4	3.33348	0.003894
WBGene00019149	H03E18.2	H03E18.2	3.18521	0.0035562
WBGene00011287	R90.5	glb-24	3.11465	0.003894
WBGene00022771	ZK616.1	ZK616.1	3.11094	0.003894
WBGene00000429	C27A12.5	ceh-2	3.09788	0.003894
WBGene00016745	C48B6.9	C48B6.9	3.05391	0.00548278
WBGene00016303	C32B5.10	fbxc-32	3.02906	0.003894
WBGene00008865	F15G9.1	F15G9.1	2.9841	0.00901607
WBGene00006696	Y39B6A.19	twk-46	2.97351	0.003894
WBGene00019355	K03B4.4	K03B4.4	2.94332	0.0197835
WBGene00044437	Y47G6A.32	Y47G6A.32	2.92462	0.003894
WBGene00044176	C30G7.2	C30G7.2	2.91167	0.00813775
WBGene00016597	C42D4.11	clec-179	2.90747	0.003894
WBGene00018702	F52E4.5	F52E4.5	2.88935	0.015934
WBGene00015729	C13A10.2	C13A10.2	2.85679	0.003894
WBGene00015559	C06G4.5	npr-17	2.84923	0.003894
WBGene00003772	F20B10.1	nlr-1	2.84461	0.00480256
WBGene00001593	ZC317.3	glc-3	2.84021	0.003894
WBGene00017994	F32E10.7	F32E10.7	2.758	0.0137727
WBGene00020944	W02D7.9	W02D7.9	2.75732	0.00687519
WBGene00001788	F56B3.10	gst-40	2.75673	0.003894
WBGene00016305	C32B5.12	fbxc-57	2.7467	0.0117206
WBGene00016872	C52B11.3	dop-4	2.73392	0.00474143
WBGene00001619	F22A3.3	glr-8	2.73153	0.003894
WBGene00044418	C08G5.7	C08G5.7	2.70552	0.0160558
WBGene00012856	Y44A6D.6	Y44A6D.6	2.70219	0.00827989
WBGene00012561	Y37D8A.26	Y37D8A.26	2.69683	0.00814815
WBGene00019012	F57C9.6	F57C9.6	2.68032	0.0052008
WBGene00011382	T02E9.3	dop-5	2.67721	0.003894
WBGene00016363	C33G8.5	srab-4	2.64873	0.00464164
WBGene00004350	F56B6.2	rgs-7	2.64369	0.003894
WBGene00016304	C32B5.11	fbxc-41	2.63125	0.00464164
WBGene00002084	F13B12.5	ins-1	2.62092	0.003894
WBGene00003232	ZC506.4	mgl-1	2.60755	0.00439218
WBGene00016184	C28F5.2	glb-9	2.60252	0.00477774
WBGene00022817	ZK783.2	upp-1	2.58963	0.00596787
WBGene00010322	F59B10.6	F59B10.6	2.57983	0.00615855
WBGene00016503	C37C3.11	C37C3.11	2.57929	0.00845673
WBGene00016979	C56G2.4	C56G2.4	2.57368	0.00450379
WBGene00013897	ZC443.2	ZC443.2	2.56855	0.003894
WBGene00000527	C36B1.1	cle-1	2.56832	0.00443408
WBGene00050975	K02E11.11	K02E11.11	2.5477	0.00870165
WBGene00013416	Y64G10A.7	Y64G10A.7	2.51115	0.00433042
WBGene00021152	Y4C6A.2	mgl-3	2.51111	0.00672172
WBGene00000058	C31H5.3	acr-19	2.51047	0.00711279
WBGene00020712	T23B3.4	ckr-1	2.48109	0.0115324
WBGene00021599	Y46H3A.1	srt-42	2.45638	0.00738414
WBGene00000455	C10G8.6	ceh-34	2.44405	0.0119207
WBGene00018976	F56E10.2	daam-1	2.44323	0.00548278
WBGene00019643	K11C4.2	K11C4.2	2.44089	0.00888922
WBGene00077786	F53F8.7	F53F8.7	2.43912	0.0145913
WBGene00003086	Y37A1B.2	lst-4	2.42768	0.00474143
WBGene00015364	C02H7.2	npr-19	2.4176	0.0136124
WBGene00017150	EGAP5.1	EGAP5.1	2.40896	0.00602717
WBGene00019361	K03E5.2	K03E5.2	2.38614	0.00619909
WBGene00018089	F36D4.4	F36D4.4	2.38152	0.00480256
WBGene00001586	C09G5.1	ggr-1	2.37985	0.00499281
WBGene00022391	Y95B8A.12	Y95B8A.12	2.37251	0.00551922
WBGene00022073	Y67D8C.9	Y67D8C.9	2.36408	0.00571487
WBGene00010321	F59B10.5	F59B10.5	2.36099	0.015683
WBGene00044669	T28D9.12	T28D9.12	2.34778	0.0283383
WBGene00011678	T10B9.9	T10B9.9	2.33394	0.0164326
WBGene00018067	F35G8.1	F35G8.1	2.30278	0.0169202
WBGene00011300	R107.5	R107.5	2.3017	0.0177723
WBGene00010729	K09G1.3	K09G1.3	2.28179	0.00845673
WBGene00016984	C56G3.1	C56G3.1	2.27892	0.00605808
WBGene00015159	B0361.5	psd-1	2.27778	0.00901607
WBGene00013603	Y87G2A.17	Y87G2A.17	2.27701	0.00827989
WBGene00015408	C03H5.6	C03H5.6	2.26956	0.00824137
WBGene00013383	Y62E10A.17	Y62E10A.17	2.26573	0.00813775
WBGene00012993	Y48C3A.11	Y48C3A.11	2.26329	0.00631106
WBGene00018078	F35H12.6	F35H12.6	2.25935	0.00656213
WBGene00000085	T14B1.2	aex-2	2.25328	0.00676695
WBGene00006717	C06E2.7	ubc-22	2.25103	0.0123568
WBGene00015727	C13A2.11	C13A2.11	2.24966	0.0264765
WBGene00016463	C35E7.11	C35E7.11	2.23165	0.00714418
WBGene00002974	F09E8.7	lev-1	2.21628	0.0115079
WBGene00022284	Y75B7AL.1	glb-33	2.1905	0.00976525
WBGene00009779	F46C5.2	F46C5.2	2.18524	0.00679991
WBGene00009619	F41E7.3	F41E7.3	2.16412	0.0160091
WBGene00008834	F14H8.4	F14H8.4	2.15888	0.00714418
WBGene00010971	R01E6.7	R01E6.7	2.14867	0.0325702
WBGene00008604	F09B9.5	F09B9.5	2.13301	0.0066688
WBGene00000549	R107.6	cls-2	2.12957	0.0232769
WBGene00014145	ZK899.7	ZK899.7	2.12886	0.00648272
WBGene00009819	F47B10.8	F47B10.8	2.12714	0.00736994
WBGene00022287	Y75B7AR.1	Y75B7AR.1	2.1248	0.00824137
WBGene00016932	C54G6.3	C54G6.3	2.12153	0.0153733
WBGene00015674	C10E2.4	C10E2.4	2.1206	0.00660838
WBGene00018603	F48E3.2	F48E3.2	2.11848	0.00738414
WBGene00003749	ZK1320.10	nlp-11	2.11742	0.00631106
WBGene00010059	F54E4.3	F54E4.3	2.10411	0.00738414
WBGene00006062	F30A10.8	stn-1	2.10021	0.00631106
WBGene00000995	C18D1.1	die-1	2.09407	0.00901607
WBGene00002039	T10H10.1	hum-6	2.09118	0.0108269
WBGene00013638	Y105C5A.14	Y105C5A.14	2.089	0.0176652
WBGene00010669	K08E4.5	bath-37	2.08437	0.00690206
WBGene00003586	F13H10.2	ndx-9	2.08085	0.00693605
WBGene00007529	C11H1.3	C11H1.3	2.03688	0.00971447
WBGene00003726	C13C4.3	nhr-136	2.02962	0.00729099
WBGene00009955	F53B2.3	eak-4	2.01162	0.012877
WBGene00006818	C30A5.7	unc-86	1.99551	0.00996302
WBGene00016354	C33F10.5	rig-6	1.98803	0.00694022
WBGene00018183	F38E1.11	F38E1.11	1.9815	0.00703098
WBGene00013107	Y51H4A.13	Y51H4A.13	1.97696	0.00700923
WBGene00018747	F53C3.3	F53C3.3	1.97234	0.0343418
WBGene00018000	F33D11.1	F33D11.1	1.96887	0.0323075
WBGene00016553	C40A11.10	C40A11.10	1.96455	0.0150984
WBGene00000022	Y39D8C.1	abt-4	1.96348	0.0170968
WBGene00015467	C05D2.3	C05D2.3	1.95678	0.0194684
WBGene00077520	C37A5.11	C37A5.11	1.95436	0.019278
WBGene00004780	C09B7.1	ser-7	1.95185	0.0239735
WBGene00016954	C55C3.4	C55C3.4	1.95067	0.0104137
WBGene00001082	R160.1	dpy-23	1.95011	0.0164902
WBGene00010637	K07F5.12	K07F5.12	1.94885	0.0237081
WBGene00021841	Y54E10BR.2	Y54E10BR.2	1.94656	0.0279702
WBGene00000478	F27E11.3	cfz-2	1.94465	0.0160897
WBGene00045277	ZK742.6	ZK742.6	1.94312	0.0136335
WBGene00016701	C46A5.5	C46A5.5	1.93291	0.0172439
WBGene00021726	Y49F6C.4	bath-10	1.92467	0.00840113
WBGene00008773	F13H10.1	F13H10.1	1.92192	0.00765223
WBGene00020390	T10B5.4	T10B5.4	1.90957	0.013003
WBGene00000161	T20B5.1	apa-2	1.90803	0.00845912
WBGene00016246	C30B5.5	C30B5.5	1.90687	0.00810257
WBGene00044553	T23B12.11	T23B12.11	1.9034	0.00823235
WBGene00012080	T27C5.7	clec-244	1.89864	0.0136345
WBGene00016574	C41H7.4	C41H7.4	1.89461	0.0133569
WBGene00003990	F35C8.6	pfn-2	1.89256	0.0254721
WBGene00043297	F28F5.4	F28F5.4	1.88936	0.0189456
WBGene00012944	Y47D3B.11	Y47D3B.11	1.88293	0.0150984
WBGene00010259	F58E10.1	F58E10.1	1.87559	0.0162134
WBGene00018886	F55E10.7	F55E10.7	1.87268	0.0088328
WBGene00004267	C18A3.6	rab-3	1.86255	0.0117206
WBGene00010674	K08E7.6	K08E7.6	1.83931	0.0150984
WBGene00009442	F35G12.5	F35G12.5	1.83833	0.0252145
WBGene00006902	F44F1.7	vet-6	1.83659	0.00827989
WBGene00008777	F13H10.6	F13H10.6	1.83436	0.0166308
WBGene00018649	F49F1.9	F49F1.9	1.83371	0.00892042
WBGene00010288	F58H1.5	F58H1.5	1.818	0.0160897
WBGene00011795	T16A9.5	T16A9.5	1.8154	0.0150984
WBGene00015675	C10E2.5	C10E2.5	1.81408	0.00923262
WBGene00045513	F14H3.14	F14H3.14	1.80875	0.038555
WBGene00001022	C01G8.4	dnj-4	1.80601	0.0122145
WBGene00011263	R13H4.5	R13H4.5	1.80502	0.0120802
WBGene00001207	R53.3	egl-43	1.7984	0.0199479
WBGene00018335	F42A9.6	F42A9.6	1.79792	0.0124689
WBGene00017260	F08F3.1	F08F3.1	1.79202	0.00954764
WBGene00013456	Y67A10A.7	Y67A10A.7	1.7914	0.0182422
WBGene00018736	F53B1.3	F53B1.3	1.77917	0.0206745
WBGene00008536	F02H6.3	F02H6.3	1.77917	0.0130408
WBGene00022600	ZC395.11	ZC395.11	1.77893	0.0182422
WBGene00001723	T03D8.4	grl-14	1.77737	0.00945865
WBGene00000072	F39C12.2	add-1	1.77293	0.0145763
WBGene00022818	ZK783.3	ZK783.3	1.76558	0.0299582
WBGene00008833	F14H8.2	F14H8.2	1.76237	0.0358143
WBGene00018798	F54D7.3	gnrr-1	1.7608	0.0123568
WBGene00002141	T16H5.1	inx-19	1.75732	0.0211627
WBGene00020678	T22B11.4	T22B11.4	1.75511	0.0105967
WBGene00014051	ZK669.1	tag-341	1.75471	0.0270333
WBGene00020596	T20B5.3	oga-1	1.75372	0.0226291
WBGene00004215	C09D8.1	ptp-3	1.7484	0.0117943
WBGene00007634	C16D6.1	C16D6.1	1.74502	0.0122074
WBGene00005711	T03G11.2	sru-48	1.74244	0.0295774
WBGene00008650	F10D11.4	F10D11.4	1.74086	0.00970767
WBGene00010292	F59A1.6	F59A1.6	1.7398	0.00976525
WBGene00020560	T19C3.2	T19C3.2	1.7379	0.0128329
WBGene00018330	F42A6.9	elks-1	1.7332	0.0144663
WBGene00019975	R09A1.5	R09A1.5	1.72777	0.0166308
WBGene00018037	F35C8.7	chtl-1	1.71427	0.0494216
WBGene00044677	ZK353.10	ZK353.10	1.71315	0.0156621
WBGene00010329	F59D12.1	F59D12.1	1.70895	0.0191521
WBGene00016429	C35A11.2	C35A11.2	1.70645	0.0385533
WBGene00010194	F57C2.2	btb-19	1.7035	0.00991128
WBGene00013652	Y105C5B.12	sams-2	1.70298	0.0109952
WBGene00009231	F28H6.2	F28H6.2	1.69711	0.0164326
WBGene00000905	T13C5.1	daf-9	1.69676	0.0172881
WBGene00004349	C41G11.3	rgs-6	1.69164	0.0117943
WBGene00002151	K04G11.5	irk-3	1.6914	0.0111524
WBGene00017176	F02E8.2	nmur-3	1.68677	0.0133931
WBGene00015325	C02B8.7	C02B8.7	1.68622	0.0464424
WBGene00009535	F38C2.1	F38C2.1	1.68338	0.0209809
WBGene00044314	M151.8	fbxb-33	1.68156	0.019278
WBGene00007496	C09G9.7	npax-4	1.67769	0.0116447
WBGene00012836	Y43F8C.15	Y43F8C.15	1.66975	0.0233441
WBGene00015566	C07D10.1	C07D10.1	1.66812	0.0119836
WBGene00022311	Y77E11A.8	Y77E11A.8	1.65772	0.0264934
WBGene00015617	C08G5.5	C08G5.5	1.6563	0.0197835
WBGene00010682	K08F8.5	K08F8.5	1.64442	0.0278535
WBGene00012894	Y46G5A.1	tbc-17	1.64303	0.0182525
WBGene00009825	F47G4.4	F47G4.4	1.63936	0.0268718
WBGene00021384	Y37F4.3	Y37F4.3	1.63788	0.0192608
WBGene00021083	W08E12.2	W08E12.2	1.6363	0.0264767
WBGene00007166	B0391.11	fbxa-152	1.63063	0.0166308
WBGene00006751	C32E8.10	unc-11	1.62829	0.0282181
WBGene00044154	Y7A5A.10	Y7A5A.10	1.62268	0.0388298
WBGene00016779	C49D10.11	sdz-7	1.61978	0.036528
WBGene00011911	T22B3.3	T22B3.3	1.61904	0.0192895
WBGene00018074	F35H12.1	F35H12.1	1.61642	0.0118697
WBGene00004779	Y22D7AR.13	ser-4	1.61454	0.0167032
WBGene00019428	K06A1.6	dgk-5	1.61316	0.0227262
WBGene00022587	ZC317.1	ZC317.1	1.61074	0.0154569
WBGene00003386	K06C4.6	mod-1	1.61022	0.0166308
WBGene00006777	C27H6.1	unc-41	1.60893	0.0430935
WBGene00017530	F16H11.1	F16H11.1	1.60664	0.0166308
WBGene00008432	D2085.7	D2085.7	1.60514	0.0172571
WBGene00044265	Y105E8B.11	Y105E8B.11	1.6047	0.012877
WBGene00010100	F55C9.3	F55C9.3	1.60452	0.0177912
WBGene00021511	Y41D4B.1	Y41D4B.1	1.60389	0.0309383
WBGene00018817	F54D12.4	F54D12.4	1.60372	0.026499
WBGene00010737	K10C8.4	K10C8.4	1.59421	0.0166308
WBGene00006639	Y39B6A.6	tsp-13	1.59337	0.0151864
WBGene00018944	F56C3.7	F56C3.7	1.5928	0.0203965
WBGene00010763	K10H10.7	K10H10.7	1.59194	0.0290578
WBGene00021414	Y38C9B.3	Y38C9B.3	1.59116	0.0166308
WBGene00003404	C52A11.4	mpz-1	1.59067	0.0289224
WBGene00018266	F41B5.10	nhr-183	1.58832	0.0229361
WBGene00044429	T07H3.7	T07H3.7	1.58688	0.0170022
WBGene00016919	C54E4.4	C54E4.4	1.58597	0.0446465
WBGene00012380	Y1A5A.2	Y1A5A.2	1.58541	0.0191488
WBGene00019135	F59H6.4	math-32	1.58538	0.0176493
WBGene00018985	F56F10.2	F56F10.2	1.58328	0.0223322
WBGene00019557	K09C6.3	K09C6.3	1.58196	0.0163767
WBGene00018749	F53C3.5	F53C3.5	1.57634	0.0319771
WBGene00022352	Y82E9BR.20	Y82E9BR.20	1.57608	0.0203965
WBGene00164985	ZK1010.10	ZK1010.10	1.57406	0.0140625
WBGene00007162	B0391.5	fbxa-153	1.57393	0.0491844
WBGene00006218	Y17G9A.7	str-174	1.57253	0.019278
WBGene00010558	K04D7.4	K04D7.4	1.57093	0.0197835
WBGene00022094	Y69A2AR.23	Y69A2AR.23	1.56919	0.0141748
WBGene00001959	C43H6.8	hlh-15	1.56808	0.0490769
WBGene00044368	K12H6.10	K12H6.10	1.56604	0.0360594
WBGene00004923	Y75B7AL.3	snt-3	1.56566	0.014227
WBGene00009519	F38A1.6	F38A1.6	1.56409	0.0315136
WBGene00015748	C14A11.2	C14A11.2	1.56386	0.0268366
WBGene00012141	T28F4.6	T28F4.6	1.56322	0.0254986
WBGene00001484	T07D1.4	fox-1	1.56126	0.0156961
WBGene00018234	F40E12.1	F40E12.1	1.56002	0.0327592
WBGene00020829	T26C11.3	T26C11.3	1.5546	0.0166308
WBGene00003614	F33E11.1	nhr-15	1.55381	0.0133569
WBGene00021732	Y49G5B.1	Y49G5B.1	1.55241	0.0443976
WBGene00011564	T07C5.1	ugt-50	1.55133	0.0216162
WBGene00011790	T15H9.5	T15H9.5	1.54284	0.0359121
WBGene00001987	Y39B6A.48	hot-2	1.53408	0.0441726
WBGene00019250	H28G03.2	H28G03.2	1.52693	0.0164063
WBGene00022536	ZC178.2	ZC178.2	1.51927	0.0166371
WBGene00017184	F02G3.1	ncam-1	1.51923	0.0376219
WBGene00018402	F44A2.2	F44A2.2	1.51788	0.0414841
WBGene00012754	Y41C4A.7	Y41C4A.7	1.5173	0.0164902
WBGene00018746	F53C3.2	fbxb-103	1.51416	0.0360594
WBGene00012746	Y40H7A.9	Y40H7A.9	1.51344	0.0381445
WBGene00020154	T01G6.10	T01G6.10	1.50859	0.0166308
WBGene00044143	K09E9.4	K09E9.4	1.50718	0.0386148
WBGene00017663	F21D12.3	F21D12.3	1.5071	0.0216709
WBGene00017596	F19C7.6	F19C7.6	1.50582	0.0138639
WBGene00021891	Y54G2A.27	Y54G2A.27	1.50288	0.0209768
WBGene00015866	C16E9.2	C16E9.2	1.5	0.0360594
WBGene00044180	C47E8.11	C47E8.11	1.49823	0.0189456
WBGene00006763	JC8.10	unc-26	1.4938	0.0217375
WBGene00013628	Y102A5C.27	Y102A5C.27	1.49125	0.0298878
WBGene00005081	K10B4.5	srd-3	1.48978	0.0260255
WBGene00003808	T05A1.1	npr-2	1.48887	0.015683
WBGene00004033	E01H11.1	pkc-2	1.48363	0.0153733
WBGene00077583	C01G10.18	C01G10.18	1.48089	0.0386195
WBGene00018219	F40A3.4	F40A3.4	1.47201	0.0306039
WBGene00001371	F26H11.5	exl-1	1.47013	0.0233441
WBGene00020051	R13A5.9	R13A5.9	1.46748	0.021186
WBGene00019523	K08D9.1	K08D9.1	1.46503	0.0168831
WBGene00008307	C54E10.2	C54E10.2	1.46068	0.0278535
WBGene00002062	C05D9.5	ife-4	1.45336	0.0388464
WBGene00021059	W06B11.1	W06B11.1	1.44847	0.0444421
WBGene00044157	Y66C5A.2	Y66C5A.2	1.4467	0.0227739
WBGene00016077	C24H12.8	C24H12.8	1.4455	0.0197407
WBGene00013538	Y73F8A.34	tag-349	1.4451	0.0435367
WBGene00044242	C54C8.12	C54C8.12	1.44313	0.0170968
WBGene00003713	M02H5.7	nhr-123	1.44298	0.0264747
WBGene00004958	ZK524.1	spe-4	1.44054	0.0264765
WBGene00010798	M01B2.4	srbc-76	1.43736	0.0319771
WBGene00009894	F49E11.8	F49E11.8	1.43634	0.0381868
WBGene00007478	C09F9.1	C09F9.1	1.43585	0.0182331
WBGene00044062	T14D7.3	snb-6	1.43537	0.0460987
WBGene00017833	F26F12.2	F26F12.2	1.43484	0.0189776
WBGene00017474	F14H12.7	F14H12.7	1.43088	0.0298878
WBGene00018549	F47C12.6	F47C12.6	1.4294	0.0164902
WBGene00009681	F44D12.4	F44D12.4	1.42817	0.0478612
WBGene00019370	K03H6.5	K03H6.5	1.42682	0.022264
WBGene00002219	K11D9.1	klp-7	1.42672	0.0414841
WBGene00018933	F56B3.9	F56B3.9	1.42163	0.0242713
WBGene00001377	C49A1.4	eya-1	1.4216	0.0273492
WBGene00009558	F39B2.8	F39B2.8	1.41989	0.0464183
WBGene00001915	C50F4.5	his-41	1.41747	0.0426156
WBGene00018128	F36H12.15	F36H12.15	1.41542	0.0347454
WBGene00044149	T24D5.6	T24D5.6	1.41385	0.0168831
WBGene00015797	C15F1.8	C15F1.8	1.40937	0.0223322
WBGene00005690	C38C3.2	sru-27	1.40542	0.0360594
WBGene00044546	T01C4.8	T01C4.8	1.40016	0.0407956
WBGene00020053	R13A5.11	R13A5.11	1.39838	0.0239707
WBGene00023508	C35D6.9	srz-38	1.39668	0.0336729
WBGene00021931	Y55F3AM.14	Y55F3AM.14	1.39626	0.0301388
WBGene00016086	C25A11.1	C25A11.1	1.39109	0.0177912
WBGene00008186	C49A1.3	C49A1.3	1.39097	0.045805
WBGene00002176	F56D12.4	jip-1	1.39011	0.0218785
WBGene00013970	ZK337.2	ZK337.2	1.38946	0.0264765
WBGene00021342	Y35H6.3	Y35H6.3	1.3882	0.0169202
WBGene00015406	C03H5.4	C03H5.4	1.386	0.0202548
WBGene00016222	C29F9.8	C29F9.8	1.38346	0.0304169
WBGene00001736	F40C5.3	grl-27	1.38147	0.0170968
WBGene00017324	F10C1.1	F10C1.1	1.38146	0.0363941
WBGene00016775	C49D10.7	C49D10.7	1.3803	0.0170968
WBGene00021273	Y23H5B.2	Y23H5B.2	1.3798	0.0489342
WBGene00005889	H05B21.3	srw-142	1.37604	0.0442702
WBGene00006513	Y39A3CL.2	tag-168	1.37558	0.0289316
WBGene00003006	Y71F9B.5	lin-17	1.37518	0.024359
WBGene00009863	F49B2.3	F49B2.3	1.37475	0.0182062
WBGene00021477	Y39G10AR.22	srbc-64	1.37439	0.0376219
WBGene00016260	C30F12.1	C30F12.1	1.37439	0.0217265
WBGene00016239	C30A5.4	C30A5.4	1.37399	0.0189776
WBGene00022271	Y73E7A.4	cpx-1	1.3735	0.0312922
WBGene00005079	F33H1.5	srd-1	1.37237	0.0174997
WBGene00077639	ZK673.13	ZK673.13	1.37224	0.0325702
WBGene00045306	ZC250.5	ZC250.5	1.37115	0.0184557
WBGene00021154	Y4C6A.4	Y4C6A.4	1.37028	0.0197241
WBGene00003674	T06C12.7	nhr-84	1.36687	0.0266749
WBGene00015938	C17H12.13	C17H12.13	1.36597	0.0362867
WBGene00045364	F11D11.14	clec-250	1.36555	0.0188029
WBGene00016940	C55B6.4	C55B6.4	1.36359	0.0289039
WBGene00016580	C42C1.2	C42C1.2	1.36261	0.0366285
WBGene00017863	F27D9.4	F27D9.4	1.36107	0.0430314
WBGene00050932	F46B3.19	F46B3.19	1.36073	0.0191496
WBGene00020370	T08H10.3	T08H10.3	1.36015	0.0350753
WBGene00007285	C04A11.1	C04A11.1	1.35971	0.0386148
WBGene00014246	ZK1307.3	ZK1307.3	1.35924	0.0385533
WBGene00021204	Y17G9B.7	fbxb-77	1.35888	0.0202461
WBGene00012214	W02D9.8	W02D9.8	1.35637	0.0374978
WBGene00001462	M79.4	flp-19	1.35613	0.0193309
WBGene00005923	R13D11.9	srx-32	1.35584	0.0236099
WBGene00001958	C18A3.8	hlh-14	1.35449	0.0369401
WBGene00015690	C10G11.10	C10G11.10	1.35293	0.0413235
WBGene00011130	R07H5.10	R07H5.10	1.3519	0.0264765
WBGene00004084	C29E6.3	pph-2	1.35176	0.0180976
WBGene00020119	R160.2	R160.2	1.35145	0.0392381
WBGene00022648	ZK54.3	ZK54.3	1.34975	0.0451333
WBGene00022319	Y82E9BL.2	Y82E9BL.2	1.34786	0.0422162
WBGene00045246	C29E4.15	C29E4.15	1.34325	0.0414122
WBGene00018081	F36A4.2	F36A4.2	1.34257	0.0186521
WBGene00004925	R12A1.2	snt-5	1.34137	0.047667
WBGene00022308	Y77E11A.3	Y77E11A.3	1.34132	0.045906
WBGene00021885	Y54G2A.20	Y54G2A.20	1.34048	0.0249266
WBGene00001130	C02C6.1	dyn-1	1.34003	0.0197583
WBGene00011986	T24D1.3	T24D1.3	1.33889	0.0342568
WBGene00013058	Y51A2A.1	clec-247	1.33863	0.0215034
WBGene00044127	BE10.5	BE10.5	1.33476	0.023964
WBGene00012906	Y46G5A.15	Y46G5A.15	1.33255	0.0439319
WBGene00016137	C26E6.1	C26E6.1	1.33204	0.0294312
WBGene00016515	C38C3.7	C38C3.7	1.3319	0.0445241
WBGene00021041	W05G11.4	W05G11.4	1.33055	0.0202461
WBGene00003751	E03D2.1	nlp-13	1.32935	0.0189456
WBGene00020384	T09D3.3	T09D3.3	1.32902	0.02252
WBGene00010304	F59A2.4	clpf-1	1.32883	0.0442756
WBGene00005146	H04J21.2	srd-69	1.32681	0.0210523
WBGene00018379	F43C11.2	F43C11.2	1.32597	0.0236099
WBGene00022241	Y73B6BL.20	Y73B6BL.20	1.32584	0.0243813
WBGene00044306	F58F9.8	F58F9.8	1.32499	0.0208357
WBGene00020291	T06D4.2	T06D4.2	1.32202	0.0290578
WBGene00008024	C39B10.4	C39B10.4	1.32163	0.0233441
WBGene00020502	T14B4.8	T14B4.8	1.3216	0.0269785
WBGene00017715	F22F1.3	F22F1.3	1.32122	0.045805
WBGene00009999	F53F8.2	srsx-35	1.32008	0.019278
WBGene00006629	Y39E4B.4	tsp-3	1.31549	0.0294312
WBGene00021143	W10G11.13	clec-132	1.31428	0.0297349
WBGene00017933	F29G9.7	F29G9.7	1.31355	0.0311235
WBGene00009268	F30A10.11	F30A10.11	1.31197	0.0295991
WBGene00012609	Y38F1A.7	Y38F1A.7	1.31071	0.0490769
WBGene00005423	T22F3.5	srh-213	1.30908	0.020814
WBGene00013987	ZK512.8	ZK512.8	1.30846	0.0238931
WBGene00021162	Y5H2A.1	Y5H2A.1	1.30825	0.0260255
WBGene00007648	C17G1.1	C17G1.1	1.30774	0.0230149
WBGene00017059	D2062.7	D2062.7	1.30703	0.0197583
WBGene00004703	C33H5.12	rsp-6	1.30663	0.0318695
WBGene00021776	Y51H7BR.4	Y51H7BR.4	1.30349	0.0359473
WBGene00017602	F19F10.6	clec-211	1.303	0.0234019
WBGene00005217	C24B9.15	srg-60	1.30057	0.0319197
WBGene00001618	C43H6.9	glr-7	1.30015	0.026072
WBGene00012317	W06H12.1	ztf-6	1.29883	0.0405785
WBGene00010521	K03A11.4	K03A11.4	1.29752	0.0298845
WBGene00010153	F56D5.10	srxa-2	1.29652	0.0202461
WBGene00009756	F46B3.1	F46B3.1	1.29162	0.0227739
WBGene00017222	F07G6.2	F07G6.2	1.28965	0.038724
WBGene00020032	R12E2.6	R12E2.6	1.28651	0.046446
WBGene00015457	C04G6.7	C04G6.7	1.2863	0.0257893
WBGene00011881	T21B6.4	T21B6.4	1.2861	0.0264765
WBGene00004830	Y51A2D.19	slo-1	1.28323	0.0338536
WBGene00021123	W09G12.9	W09G12.9	1.28131	0.0276809
WBGene00010481	K01G5.10	K01G5.10	1.28126	0.0440683
WBGene00010265	F58G1.3	F58G1.3	1.2801	0.0312186
WBGene00021822	Y54C5A.1	Y54C5A.1	1.27885	0.0380604
WBGene00009292	F31D4.5	F31D4.5	1.27786	0.0386674
WBGene00044197	F55C9.13	fbxb-63	1.27738	0.0440698
WBGene00015496	C05E11.7	C05E11.7	1.27555	0.0216709
WBGene00050955	C14A6.12	C14A6.12	1.27346	0.043778
WBGene00019903	R05G9.1	R05G9.1	1.27282	0.0227739
WBGene00022263	Y73C8C.4	Y73C8C.4	1.27273	0.0430212
WBGene00018761	F53E10.5	F53E10.5	1.27217	0.0292746
WBGene00014181	ZK1010.8	ZK1010.8	1.26873	0.0479716
WBGene00005983	F10G2.6	srx-92	1.26713	0.0230149
WBGene00006363	F35D2.5	syd-1	1.2658	0.0292796
WBGene00012622	Y38H6C.9	Y38H6C.9	1.26526	0.0383272
WBGene00012289	W05H12.1	W05H12.1	1.26472	0.022453
WBGene00020447	T12B3.4	T12B3.4	1.26182	0.0322741
WBGene00044563	T26C11.8	T26C11.8	1.26095	0.0289039
WBGene00018754	F53C3.11	F53C3.11	1.26077	0.0285178
WBGene00018006	F33D11.9	F33D11.9	1.26065	0.0491647
WBGene00021740	Y50D4B.1	Y50D4B.1	1.26061	0.0388145
WBGene00016478	C36C5.9	srt-72	1.25978	0.0360481
WBGene00044355	ZK563.7	ZK563.7	1.25934	0.0230615
WBGene00014180	ZK1010.6	ZK1010.6	1.25798	0.0223293
WBGene00018550	F47C12.7	F47C12.7	1.25702	0.0237017
WBGene00050881	ZK39.10	ZK39.10	1.25621	0.0275099
WBGene00017913	F29A7.3	F29A7.3	1.25553	0.0244285
WBGene00021650	Y47G6A.26	Y47G6A.26	1.25491	0.0302635
WBGene00012827	Y43F8C.5	Y43F8C.5	1.25477	0.0286779
WBGene00005096	F53F1.10	srd-18	1.25435	0.0281554
WBGene00006830	C30D11.1	unc-103	1.25287	0.026516
WBGene00008750	F13E9.1	F13E9.1	1.2522	0.0390536
WBGene00013954	ZK262.9	ZK262.9	1.25201	0.0342107
WBGene00016357	C33F10.11	C33F10.11	1.25194	0.0337758
WBGene00021801	Y53G8AL.3	Y53G8AL.3	1.25147	0.023852
WBGene00086562	T02G6.11	T02G6.11	1.25122	0.0385308
WBGene00019705	M01D1.10	fbxb-45	1.25064	0.0234019
WBGene00004370	C53B7.1	rig-3	1.24974	0.0395403
WBGene00015316	C02A12.3	srbc-30	1.24961	0.0289224
WBGene00009934	F52E10.3	F52E10.3	1.24909	0.0417969
WBGene00017899	F28C10.4	F28C10.4	1.24807	0.0376219
WBGene00021543	Y43B11AR.1	Y43B11AR.1	1.24792	0.0307562
WBGene00005218	C24B9.11	srg-61	1.24745	0.0238363
WBGene00020615	T20D4.9	T20D4.9	1.24731	0.0244285
WBGene00010882	M7.5	atg-7	1.24655	0.023852
WBGene00010003	F53F8.6	F53F8.6	1.24655	0.039093
WBGene00009822	F47G4.1	clec-113	1.2463	0.0289224
WBGene00004310	C44C11.1	ras-1	1.24549	0.0272067
WBGene00015473	C05D9.4	C05D9.4	1.24512	0.0467584
WBGene00008853	F15D3.2	clec-101	1.24211	0.0432356
WBGene00007618	C15H11.10	C15H11.10	1.24195	0.0251735
WBGene00013971	ZK384.1	scl-19	1.24076	0.0381445
WBGene00003243	F10E9.6	mig-10	1.23938	0.0344852
WBGene00021191	Y14H12B.1	Y14H12B.1	1.23825	0.0440683
WBGene00020320	T07F8.4	T07F8.4	1.23758	0.0442089
WBGene00000236	F57B10.11	bag-1	1.23734	0.0238003
WBGene00003094	F58B3.2	lys-5	1.23714	0.0318695
WBGene00016399	C34D4.3	C34D4.3	1.23654	0.0439514
WBGene00018755	F53C3.12	bcmo-2	1.23546	0.0231484
WBGene00010033	F54B11.10	F54B11.10	1.23466	0.0381868
WBGene00002177	F35C8.3	jkk-1	1.23406	0.0430935
WBGene00013415	Y64G10A.6	Y64G10A.6	1.23384	0.0264309
WBGene00016952	C55C3.2	C55C3.2	1.233	0.0430935
WBGene00012488	Y18D10A.24	clec-105	1.23185	0.0482774
WBGene00018517	F46G11.4	F46G11.4	1.23167	0.0358143
WBGene00021780	Y51H7C.2	scl-17	1.23154	0.0439514
WBGene00017755	F23F12.9	F23F12.9	1.23038	0.0264844
WBGene00013483	Y69H2.8	nhr-241	1.23033	0.0242882
WBGene00006196	Y32B12B.5	str-149	1.22957	0.0239963
WBGene00017255	F08D12.12	F08D12.12	1.22628	0.026072
WBGene00001034	R74.4	dnj-16	1.22394	0.0359561
WBGene00004352	ZC53.7	rgs-9	1.22266	0.0373869
WBGene00013796	Y116A8C.19	Y116A8C.19	1.22241	0.0277173
WBGene00022869	ZK1240.4	ZK1240.4	1.22185	0.045528
WBGene00018452	F45D11.5	F45D11.5	1.22031	0.0345034
WBGene00022063	Y67D8B.4	Y67D8B.4	1.22004	0.0302713
WBGene00004212	F42G9.9	ptl-1	1.21978	0.0282181
WBGene00009300	F31F6.1	F31F6.1	1.21936	0.0442613
WBGene00045494	ZK662.6	ZK662.6	1.21911	0.0361806
WBGene00017216	F07F6.2	F07F6.2	1.21757	0.0352053
WBGene00022216	Y73B3A.14	fbxa-16	1.21685	0.03187
WBGene00006749	R12H7.1	unc-9	1.21613	0.0459874
WBGene00005714	Y43F8C.19	srv-3	1.21592	0.0265828
WBGene00017476	F15A8.1	F15A8.1	1.21467	0.0264747
WBGene00020076	R52.4	R52.4	1.21384	0.0490769
WBGene00021388	Y37F4.7	Y37F4.7	1.21383	0.0278535
WBGene00004971	ZK617.3	spe-17	1.21375	0.0276862
WBGene00044202	K10G4.10	K10G4.10	1.21361	0.0347357
WBGene00019621	K10C2.6	K10C2.6	1.21245	0.0475853
WBGene00012394	Y6B3B.11	hsd-1	1.21014	0.0360594
WBGene00044454	F27B3.8	F27B3.8	1.21007	0.0253557
WBGene00021585	Y46C8AL.8	clec-74	1.20893	0.0347454
WBGene00009834	F47H4.1	lsy-27	1.2082	0.0289224
WBGene00086563	K08C9.9	K08C9.9	1.20742	0.0393526
WBGene00010240	F58D2.1	F58D2.1	1.20682	0.0385533
WBGene00017666	F21E9.2	F21E9.2	1.20659	0.0306587
WBGene00013749	Y113G7A.12	Y113G7A.12	1.20605	0.0386802
WBGene00018176	F38B6.7	F38B6.7	1.20557	0.0254721
WBGene00017729	F22H10.5	F22H10.5	1.20552	0.0343418
WBGene00017815	F26B1.1	F26B1.1	1.20473	0.0360594
WBGene00001737	T24A6.15	grl-28	1.20392	0.0467964
WBGene00009230	F28G4.5	oac-18	1.20375	0.0291731
WBGene00019384	K04F1.1	K04F1.1	1.20334	0.0377021
WBGene00004255	T20G5.5	epac-1	1.20248	0.0249266
WBGene00008090	C44C10.10	C44C10.10	1.20137	0.0295926
WBGene00014247	ZK1307.4	ZK1307.4	1.20058	0.0301968
WBGene00008321	C55A1.1	C55A1.1	1.20012	0.0283353
WBGene00016288	C31H1.5	C31H1.5	1.19902	0.0312922
WBGene00009659	F43G6.7	F43G6.7	1.19879	0.0439514
WBGene00005898	C14C6.1	srx-7	1.19841	0.0463864
WBGene00018748	F53C3.4	F53C3.4	1.1977	0.0461162
WBGene00019507	K07H8.7	K07H8.7	1.19737	0.0259798
WBGene00013302	Y57G11C.4	vti-1	1.19709	0.042418
WBGene00012678	Y39B6A.16	Y39B6A.16	1.197	0.0487128
WBGene00007369	C06B8.3	C06B8.3	1.19664	0.0259798
WBGene00017520	F16G10.5	F16G10.5	1.19356	0.0377021
WBGene00018135	F37A4.5	F37A4.5	1.19353	0.0294312
WBGene00021944	Y55F3BR.7	Y55F3BR.7	1.19325	0.0414704
WBGene00013216	Y54G11A.7	Y54G11A.7	1.1926	0.0487784
WBGene00023504	F26F2.8	F26F2.8	1.19225	0.0481204
WBGene00005842	H06H21.2	srw-95	1.19105	0.0320831
WBGene00022421	Y102E9.3	Y102E9.3	1.1909	0.0258005
WBGene00001079	T22B3.1	dpy-20	1.18977	0.0360631
WBGene00007986	C36F7.5	C36F7.5	1.18965	0.0377431
WBGene00004748	Y44A6D.4	sdf-9	1.18907	0.0491093
WBGene00006657	T12C9.3	twk-2	1.18868	0.0304169
WBGene00016829	C50E10.6	sre-54	1.18834	0.0404529
WBGene00019602	K09H11.5	K09H11.5	1.18758	0.0354485
WBGene00001720	ZK512.9	grl-11	1.18625	0.0270339
WBGene00005566	T10D4.8	sri-54	1.18561	0.0349391
WBGene00002198	F22D6.1	kin-14	1.18552	0.0477444
WBGene00016253	C30E1.4	C30E1.4	1.18463	0.0282181
WBGene00015534	C06E4.5	C06E4.5	1.18394	0.0353983
WBGene00005234	K09D9.8	srh-8	1.18316	0.0283659
WBGene00020303	T07D1.5	T07D1.5	1.18273	0.0264767
WBGene00022724	ZK380.4	ZK380.4	1.18239	0.0342886
WBGene00011780	T15D6.5	T15D6.5	1.18041	0.0318695
WBGene00016899	C53C11.1	C53C11.1	1.18035	0.0298845
WBGene00005624	F38H12.2	srj-40	1.17936	0.0464424
WBGene00006213	Y9C9A.4	str-169	1.17917	0.0304301
WBGene00006258	C07G3.3	str-227	1.17908	0.029706
WBGene00016179	C28C12.3	C28C12.3	1.17845	0.0359624
WBGene00022214	Y73B3A.12	Y73B3A.12	1.1783	0.0433419
WBGene00021395	Y38C1AA.3	pnc-1	1.17785	0.0304474
WBGene00004777	C02D4.2	ser-2	1.17782	0.0439319
WBGene00022542	ZC190.8	ZC190.8	1.17755	0.0324799
WBGene00019207	H17B01.1	H17B01.1	1.17582	0.0430307
WBGene00011785	T15D6.11	T15D6.11	1.17556	0.0452039
WBGene00006395	F43D9.5	taf-11.3	1.17406	0.0464424
WBGene00018097	F36F12.6	clec-208	1.17386	0.0380844
WBGene00011698	T10H4.10	cyp-34A1	1.17312	0.0338799
WBGene00005500	Y94A7B.4	srh-296	1.17284	0.0268366
WBGene00021175	Y8G1A.1	math-46	1.17283	0.0275244
WBGene00018021	F34D6.1	F34D6.1	1.17243	0.0425655
WBGene00017352	F10E7.11	F10E7.11	1.17166	0.0381172
WBGene00012562	Y37H2A.1	Y37H2A.1	1.17161	0.0416231
WBGene00013180	Y53H1B.1	cutl-10	1.17123	0.036492
WBGene00021101	W08F4.12	W08F4.12	1.17033	0.0268074
WBGene00015106	B0280.11	B0280.11	1.16852	0.0380604
WBGene00017279	F09C12.8	F09C12.8	1.16759	0.0488761
WBGene00008951	F19C6.2	F19C6.2	1.16681	0.0425128
WBGene00007467	C08H9.7	C08H9.7	1.16601	0.0465433
WBGene00018895	F55F8.7	F55F8.7	1.16597	0.0282181
WBGene00019039	F58E1.8	fbxb-18	1.16583	0.0381868
WBGene00008160	C47F8.4	glct-4	1.16509	0.0352283
WBGene00006963	K07G5.2	xpa-1	1.16502	0.0319771
WBGene00023518	Y7A9C.8	srz-76	1.16494	0.0381445
WBGene00018082	F36A4.3	F36A4.3	1.16423	0.0493405
WBGene00008563	F07H5.13	F07H5.13	1.16372	0.0475559
WBGene00005330	F08E10.6	srh-111	1.16344	0.0419059
WBGene00007279	C03E10.1	C03E10.1	1.16292	0.0272635
WBGene00045265	K10C2.8	K10C2.8	1.1616	0.036492
WBGene00004744	D2013.8	scp-1	1.16132	0.047212
WBGene00019676	K12D9.12	K12D9.12	1.16105	0.0289754
WBGene00009717	F44G4.8	dep-1	1.16067	0.0420422
WBGene00010381	H12D21.5	H12D21.5	1.16024	0.0390065
WBGene00006081	C24B9.8	str-13	1.16003	0.0316273
WBGene00019158	H05C05.2	H05C05.2	1.15944	0.0351991
WBGene00019531	K08D10.8	scrm-5	1.15878	0.0386574
WBGene00022312	Y77E11A.9	clec-171	1.15805	0.036952
WBGene00044192	F46B6.13	F46B6.13	1.15804	0.045805
WBGene00044718	T20D4.20	T20D4.20	1.15716	0.0422162
WBGene00019583	K09F5.4	K09F5.4	1.15705	0.0366332
WBGene00009217	F28D1.8	F28D1.8	1.15675	0.0476002
WBGene00020178	T02H6.8	T02H6.8	1.15495	0.0280733
WBGene00086555	F49B2.7	F49B2.7	1.15326	0.0463864
WBGene00013215	Y54G11A.4	Y54G11A.4	1.15271	0.0465782
WBGene00013635	Y105C5A.10	Y105C5A.10	1.1526	0.0343418
WBGene00045108	H01G02.4	H01G02.4	1.15158	0.0307821
WBGene00012502	Y26D4A.4	clec-107	1.15157	0.0360594
WBGene00044565	F53B1.9	F53B1.9	1.15135	0.0320963
WBGene00021128	W10C8.5	W10C8.5	1.15117	0.0368973
WBGene00005355	T08G3.12	srh-138	1.15109	0.0318695
WBGene00005639	T28H11.3	srm-2	1.14944	0.0298878
WBGene00077787	T05E12.10	T05E12.10	1.14938	0.0324708
WBGene00005425	T20B3.3	srh-215	1.14705	0.0485563
WBGene00009193	F27E5.3	F27E5.3	1.14566	0.0340666
WBGene00007566	C14A6.2	C14A6.2	1.14528	0.0430935
WBGene00008663	F10G8.4	eak-6	1.14398	0.0443641
WBGene00007494	C09G9.3	C09G9.3	1.14361	0.0474865
WBGene00010880	M05D6.8	M05D6.8	1.14312	0.039093
WBGene00010612	K07A1.5	K07A1.5	1.14301	0.0303289
WBGene00019799	M151.7	M151.7	1.14297	0.0320012
WBGene00044423	F53F10.8	F53F10.8	1.14257	0.0432062
WBGene00015020	B0205.5	B0205.5	1.14203	0.0432356
WBGene00017900	F28E10.1	F28E10.1	1.14112	0.0294312
WBGene00020923	W02B3.3	W02B3.3	1.14084	0.0495133
WBGene00017862	F27D9.3	F27D9.3	1.14068	0.0438307
WBGene00009824	F47G4.3	gpdh-1	1.14046	0.0350753
WBGene00018501	F46F5.10	F46F5.10	1.14	0.0426372
WBGene00019494	K07E8.1	K07E8.1	1.13881	0.0352283
WBGene00007860	C32A3.3	C32A3.3	1.13799	0.0376219
WBGene00018389	F43C11.12	F43C11.12	1.13692	0.0397789
WBGene00008981	F20E11.1	srz-48	1.1366	0.0298525
WBGene00022757	ZK488.5	ZK488.5	1.13646	0.0458107
WBGene00013487	Y69H2.12	tag-336	1.13605	0.0355856
WBGene00020542	T17A3.4	fbxb-82	1.13597	0.0436585
WBGene00005954	K07C6.6	srx-63	1.13579	0.0450916
WBGene00045473	F30A10.14	F30A10.14	1.13557	0.032124
WBGene00021044	W05H7.1	W05H7.1	1.13552	0.0485563
WBGene00016072	C24H12.2	C24H12.2	1.13492	0.0297132
WBGene00022652	ZK84.5	ZK84.5	1.13245	0.0352053
WBGene00017104	E02H9.6	E02H9.6	1.13215	0.0298845
WBGene00021907	Y55B1AR.3	Y55B1AR.3	1.1313	0.0476002
WBGene00015726	C13A2.10	C13A2.10	1.13036	0.0316384
WBGene00012575	Y37H2C.4	Y37H2C.4	1.12936	0.0426582
WBGene00015491	C05E4.12	C05E4.12	1.12882	0.0295891
WBGene00011294	R102.7	R102.7	1.12734	0.0385533
WBGene00012414	Y7A5A.8	Y7A5A.8	1.12694	0.0320336
WBGene00006260	C17E7.11	str-229	1.1264	0.0463748
WBGene00016404	C34D4.13	C34D4.13	1.12633	0.0353449
WBGene00008342	C56A3.3	C56A3.3	1.12614	0.0380264
WBGene00010869	M05B5.1	M05B5.1	1.12441	0.0384531
WBGene00013474	Y69E1A.2	Y69E1A.2	1.1244	0.0374701
WBGene00003098	C54C8.6	lys-9	1.12382	0.0403522
WBGene00017366	F10G2.7	F10G2.7	1.12359	0.0297349
WBGene00017211	F07E5.6	fbxb-36	1.12277	0.0388434
WBGene00014062	ZK673.6	ZK673.6	1.12265	0.0439514
WBGene00017522	F16G10.7	F16G10.7	1.12246	0.0349391
WBGene00012046	T26E4.4	T26E4.4	1.12234	0.03533
WBGene00011729	T12D8.1	set-16	1.12166	0.0318695
WBGene00005144	C39B5.11	srd-67	1.1216	0.0328121
WBGene00013124	Y52B11A.4	Y52B11A.4	1.12153	0.0437964
WBGene00016734	C46H11.10	C46H11.10	1.12147	0.0432722
WBGene00044692	F12E12.8	fbxb-91	1.12071	0.0468174
WBGene00018505	F46F5.14	F46F5.14	1.1207	0.0304322
WBGene00015987	C18G1.9	C18G1.9	1.12025	0.0376219
WBGene00006155	F10A3.6	str-99	1.11991	0.0482061
WBGene00013933	ZK39.8	clec-99	1.11944	0.0471442
WBGene00017523	F16G10.8	F16G10.8	1.11901	0.0360594
WBGene00011078	R07B1.6	R07B1.6	1.11741	0.0495205
WBGene00016220	C29F9.5	C29F9.5	1.11719	0.0328286
WBGene00013775	Y116A8A.4	Y116A8A.4	1.11663	0.0430212
WBGene00005254	W06D12.7	srh-31	1.11633	0.0319197
WBGene00022763	ZK546.7	ZK546.7	1.11552	0.0397333
WBGene00005275	R08H2.7	srh-52	1.1155	0.0442613
WBGene00003854	T18D3.2	odr-7	1.11525	0.0442613
WBGene00044369	ZK355.7	ZK355.7	1.11507	0.0336573
WBGene00009151	F26D2.13	F26D2.13	1.11468	0.0474865
WBGene00020537	T16A1.8	fbxb-37	1.11429	0.0351352
WBGene00019991	R09H3.3	R09H3.3	1.11416	0.0439711
WBGene00044427	F56A6.5	F56A6.5	1.11393	0.0379877
WBGene00005136	E04F6.1	srd-59	1.11331	0.0416892
WBGene00010417	H25P06.4	H25P06.4	1.11331	0.0440683
WBGene00019870	R04E5.7	R04E5.7	1.1123	0.0414629
WBGene00008368	D1053.3	D1053.3	1.11221	0.0350753
WBGene00015639	C09E7.5	C09E7.5	1.11197	0.0352053
WBGene00019262	H34P18.1	H34P18.1	1.11171	0.0371692
WBGene00017055	D2062.1	D2062.1	1.11128	0.0476002
WBGene00015682	C10G8.3	C10G8.3	1.11095	0.0351991
WBGene00003087	F49H12.1	lsy-2	1.11068	0.0393526
WBGene00000901	W01G7.1	daf-5	1.11061	0.0491844
WBGene00022877	ZK1248.7	ZK1248.7	1.11011	0.0334334
WBGene00007311	C04H4.1	C04H4.1	1.10958	0.0474911
WBGene00018555	F47D2.4	srt-35	1.10927	0.0371722
WBGene00020284	T06A10.1	mel-46	1.10845	0.0343418
WBGene00019341	K02F6.7	K02F6.7	1.10834	0.0430314
WBGene00019704	M01D1.9	fbxb-40	1.1062	0.043778
WBGene00015659	C09H5.1	C09H5.1	1.10543	0.0355087
WBGene00020879	T28A11.17	T28A11.17	1.10482	0.0359662
WBGene00005250	W05H5.4	srh-27	1.10476	0.0379877
WBGene00015063	B0228.6	B0228.6	1.10392	0.0322516
WBGene00019044	F58E1.13	F58E1.13	1.10319	0.0432062
WBGene00013451	Y67A10A.2	Y67A10A.2	1.10269	0.0422451
WBGene00017648	F20H11.5	ddo-3	1.10223	0.0352283
WBGene00005168	T04A8.1	srg-10	1.10163	0.0442089
WBGene00016972	C56E6.4	C56E6.4	1.10134	0.0427427
WBGene00009152	F26D2.14	F26D2.14	1.10114	0.0387366
WBGene00016242	C30A5.10	C30A5.10	1.10062	0.0382636
WBGene00013845	ZC47.14	fbxa-37	1.10049	0.0376219
WBGene00011855	T20D3.1	clec-183	1.09934	0.0362867
WBGene00007176	B0399.1	kcnl-1	1.0993	0.0375343
WBGene00015611	C08F1.8	C08F1.8	1.09884	0.0360594
WBGene00018771	F53G12.3	duox-2	1.09877	0.0339517
WBGene00021138	W10G11.5	clec-127	1.09837	0.0369065
WBGene00018662	F52C6.5	math-30	1.09823	0.045805
WBGene00013454	Y67A10A.5	fbxa-126	1.09818	0.0382636
WBGene00021727	Y49F6C.5	bath-23	1.09759	0.0359561
WBGene00005864	C44C3.6	srw-117	1.09662	0.0482774
WBGene00001711	T16G1.8	grl-2	1.09648	0.0426109
WBGene00016807	C50D2.3	C50D2.3	1.09618	0.03849
WBGene00005492	C47A10.7	srh-288	1.09618	0.034574
WBGene00022602	ZC404.7	ZC404.7	1.09543	0.044346
WBGene00012200	W02B8.4	mltn-4	1.09526	0.0327359
WBGene00021791	Y51H7C.13	Y51H7C.13	1.09495	0.0442756
WBGene00005669	C33A12.8	sru-6	1.0945	0.0342768
WBGene00007379	C06C6.1	C06C6.1	1.09434	0.0440683
WBGene00022467	Y119C1B.1	Y119C1B.1	1.09417	0.0386802
WBGene00013163	Y53F4B.17	Y53F4B.17	1.09412	0.0473456
WBGene00017521	F16G10.6	F16G10.6	1.09407	0.0347454
WBGene00010120	F55G7.2	F55G7.2	1.09378	0.0359473
WBGene00016877	C52D10.3	C52D10.3	1.09366	0.0377594
WBGene00006252	Y46H3D.2	str-221	1.0932	0.0440683
WBGene00000393	C15B12.7	cdf-1	1.09317	0.0446465
WBGene00010938	M163.6	M163.6	1.09306	0.0463864
WBGene00013865	ZC334.7	ZC334.7	1.09305	0.0481204
WBGene00011178	R09E10.9	R09E10.9	1.09291	0.0400023
WBGene00015721	C13A2.4	C13A2.4	1.09285	0.036038
WBGene00009696	F44F1.4	F44F1.4	1.09239	0.0421326
WBGene00010067	F54F7.7	F54F7.7	1.09213	0.0405785
WBGene00021385	Y37F4.4	Y37F4.4	1.09208	0.0350764
WBGene00015681	C10G8.2	C10G8.2	1.09123	0.03783
WBGene00005145	F09C6.7	srd-68	1.09096	0.0324799
WBGene00005897	F07G11.8	srx-6	1.09028	0.0445981
WBGene00005627	T03D3.6	srj-45	1.08903	0.0430314
WBGene00005956	K07C6.8	srx-65	1.08862	0.0360594
WBGene00016598	C42D4.13	C42D4.13	1.08852	0.0449172
WBGene00016356	C33F10.8	C33F10.8	1.08842	0.0434168
WBGene00015652	C09G12.2	srz-79	1.08765	0.0484008
WBGene00005291	T21B4.9	srh-70	1.08668	0.0385533
WBGene00020986	W03D8.3	W03D8.3	1.08649	0.0380604
WBGene00002121	C17C3.20	ins-38	1.08595	0.0376219
WBGene00015623	C09B8.4	C09B8.4	1.08583	0.0377594
WBGene00009608	F41D3.3	nhr-265	1.08583	0.0359561
WBGene00015883	C17B7.9	C17B7.9	1.08541	0.0375166
WBGene00005733	H04M03.9	srv-22	1.0849	0.0388453
WBGene00006060	ZC513.12	sth-1	1.0844	0.03783
WBGene00011900	T21C12.4	T21C12.4	1.08406	0.0370053
WBGene00044371	ZC239.20	ZC239.20	1.08316	0.0386537
WBGene00017252	F08D12.9	sdz-10	1.08287	0.0414631
WBGene00011024	R05A10.7	R05A10.7	1.08245	0.034012
WBGene00019051	F58E2.9	srz-23	1.08159	0.0340841
WBGene00044100	F20E11.15	srbc-27	1.08145	0.0407564
WBGene00001641	T15D6.2	gly-16	1.08133	0.0352283
WBGene00044460	Y55F3C.10	Y55F3C.10	1.08025	0.0360594
WBGene00021578	Y46B2A.3	Y46B2A.3	1.08013	0.033796
WBGene00005187	W02F12.7	srg-30	1.07999	0.0439514
WBGene00011041	R05H5.7	R05H5.7	1.07938	0.0476189
WBGene00019165	H06H21.9	H06H21.9	1.07868	0.0475785
WBGene00007373	C06B8.11	C06B8.11	1.07856	0.0358143
WBGene00011159	R09D1.3	R09D1.3	1.07832	0.0340797
WBGene00017039	D1073.1	trk-1	1.07759	0.0417969
WBGene00012946	Y47H9B.2	Y47H9B.2	1.07741	0.0371692
WBGene00008983	F20E11.5	F20E11.5	1.07725	0.0369401
WBGene00002091	ZK1251.11	ins-8	1.07694	0.0397789
WBGene00011389	T02G6.6	T02G6.6	1.07673	0.0388445
WBGene00015068	B0238.3	srt-68	1.07652	0.0485126
WBGene00005283	T21B4.8	srh-61	1.07612	0.0417969
WBGene00008844	F15A4.10	F15A4.10	1.07586	0.0471592
WBGene00044195	F49A5.10	F49A5.10	1.07547	0.0359662
WBGene00011326	T01D3.1	T01D3.1	1.07514	0.0385533
WBGene00011654	T09E11.5	oac-44	1.07453	0.0430935
WBGene00009849	F48F7.3	F48F7.3	1.07418	0.0427792
WBGene00012169	W01B6.2	W01B6.2	1.07339	0.0426156
WBGene00011721	T11G6.7	T11G6.7	1.0733	0.0432356
WBGene00005761	C41G6.8	srw-14	1.07255	0.0349025
WBGene00015606	C08F1.1	math-2	1.07245	0.045692
WBGene00019045	F58E1.14	fbxb-47	1.07243	0.0475559
WBGene00013621	Y102A5C.16	clec-239	1.07127	0.0422451
WBGene00018854	F55A4.2	F55A4.2	1.07085	0.0446136
WBGene00012855	Y44A6D.5	Y44A6D.5	1.07021	0.0385533
WBGene00005885	C44C3.3	srw-138	1.06883	0.0434272
WBGene00018079	F35H12.7	F35H12.7	1.06809	0.038555
WBGene00017496	F15E11.10	srbc-15	1.06799	0.0474758
WBGene00044146	M163.10	M163.10	1.06775	0.0426372
WBGene00015829	C16C4.5	math-15	1.0672	0.0499348
WBGene00005180	Y25C1A.11	srg-23	1.06545	0.038544
WBGene00013956	ZK265.3	ZK265.3	1.06422	0.04096
WBGene00020489	T13G4.2	T13G4.2	1.06418	0.0382415
WBGene00006470	F40F9.2	tag-120	1.06255	0.0389621
WBGene00006791	T04D1.3	unc-57	1.06184	0.03849
WBGene00000051	R01E6.4	acr-12	1.06177	0.0433064
WBGene00008937	F18E2.4	srt-43	1.0616	0.0416231
WBGene00014241	ZK1251.3	ZK1251.3	1.0612	0.036973
WBGene00019451	K06H6.3	K06H6.3	1.05996	0.0370053
WBGene00077607	T10C6.16	T10C6.16	1.05978	0.0466178
WBGene00021173	Y8A9A.4	Y8A9A.4	1.05926	0.045528
WBGene00009690	F44E5.3	F44E5.3	1.05907	0.0461162
WBGene00000468	F43G9.11	ces-1	1.05905	0.0369395
WBGene00044044	C08B6.14	C08B6.14	1.05871	0.0432441
WBGene00017135	EEED8.4	EEED8.4	1.05791	0.0386537
WBGene00021198	Y17G9B.1	Y17G9B.1	1.0577	0.0413131
WBGene00014144	ZK899.6	ZK899.6	1.05768	0.0482774
WBGene00000403	B0034.3	casy-1	1.05757	0.0397789
WBGene00015630	C09B9.7	C09B9.7	1.05753	0.0375044
WBGene00009708	F44G3.7	F44G3.7	1.0574	0.0438307
WBGene00012240	W04A8.5	W04A8.5	1.05673	0.0393965
WBGene00017110	E03H12.3	clec-176	1.05663	0.0447189
WBGene00007306	C04G2.5	C04G2.5	1.05621	0.0457087
WBGene00021619	Y47D7A.6	Y47D7A.6	1.05587	0.0463864
WBGene00010915	M110.7	M110.7	1.05574	0.0437672
WBGene00013931	ZK39.6	clec-97	1.05429	0.0430935
WBGene00012545	Y37D8A.3	Y37D8A.3	1.05404	0.0477247
WBGene00045198	K10D11.7	K10D11.7	1.05278	0.0470995
WBGene00010544	K03H1.9	K03H1.9	1.05244	0.0438307
WBGene00010764	K10H10.9	K10H10.9	1.05211	0.0475045
WBGene00017116	E04A4.1	fbxb-78	1.05193	0.042113
WBGene00005219	C24B9.12	srg-62	1.05099	0.0420422
WBGene00045493	F55G7.4	F55G7.4	1.04977	0.0428966
WBGene00015255	B0554.2	B0554.2	1.04897	0.03897
WBGene00011475	T05D4.2	T05D4.2	1.04863	0.0432018
WBGene00005950	T07H8.3	srx-59	1.04857	0.0414122
WBGene00001648	C26C6.2	goa-1	1.0481	0.0394837
WBGene00020084	R105.1	R105.1	1.04768	0.0370053
WBGene00005185	T09D3.2	srg-28	1.04736	0.0376717
WBGene00005596	T28A11.9	srj-8	1.04734	0.039093
WBGene00012379	Y1A5A.1	Y1A5A.1	1.04673	0.0439319
WBGene00017725	F22H10.1	F22H10.1	1.04645	0.0457087
WBGene00010166	F56H6.5	gmd-2	1.04619	0.0439515
WBGene00007569	C14A6.5	C14A6.5	1.04432	0.0380604
WBGene00001680	F52A8.2	gpb-2	1.04421	0.045528
WBGene00005594	F31F4.8	srj-6	1.04384	0.0425655
WBGene00016743	C48B6.5	srb-15	1.04367	0.0421326
WBGene00004507	C18H9.7	rpy-1	1.04266	0.0463748
WBGene00017083	DC2.7	kin-33	1.04239	0.0383929
WBGene00015589	C08A9.9	C08A9.9	1.04229	0.0418828
WBGene00014103	ZK849.5	ZK849.5	1.04194	0.0386537
WBGene00017097	E02C12.12	E02C12.12	1.04117	0.0397789
WBGene00015190	B0432.9	B0432.9	1.04116	0.0380604
WBGene00014038	ZK643.7	ZK643.7	1.04047	0.0489512
WBGene00018320	F41H10.9	F41H10.9	1.04045	0.03783
WBGene00003107	R166.1	mab-10	1.04001	0.046274
WBGene00013518	Y73F8A.5	Y73F8A.5	1.03966	0.0380829
WBGene00008259	C52E4.7	C52E4.7	1.03874	0.0430314
WBGene00022778	ZK616.8	ZK616.8	1.03738	0.0434071
WBGene00015994	C18H7.4	C18H7.4	1.03715	0.0449172
WBGene00008078	C44B9.1	C44B9.1	1.03702	0.03783
WBGene00016308	C32B5.15	C32B5.15	1.03678	0.0407194
WBGene00009422	F35E8.9	F35E8.9	1.03663	0.0446465
WBGene00011132	R08A2.1	R08A2.1	1.03642	0.0420422
WBGene00021246	Y22D7AL.7	Y22D7AL.7	1.0362	0.046007
WBGene00021289	Y25C1A.2	Y25C1A.2	1.0357	0.0382957
WBGene00010586	K05C4.10	K05C4.10	1.03538	0.0497124
WBGene00005112	F32G8.1	srd-34	1.03371	0.0439515
WBGene00020945	W02D7.10	clec-219	1.03336	0.0432018
WBGene00018244	F40G9.8	F40G9.8	1.03247	0.0476189
WBGene00022442	Y110A2AL.5	Y110A2AL.5	1.03234	0.0422162
WBGene00011750	T13F3.2	nhr-218	1.03225	0.0488761
WBGene00009616	F41D3.11	F41D3.11	1.03131	0.046109
WBGene00021833	Y54E10A.13	Y54E10A.13	1.03128	0.0428966
WBGene00018537	F47B7.6	F47B7.6	1.03098	0.0416231
WBGene00009597	F40G12.2	F40G12.2	1.03091	0.0426109
WBGene00009568	F40D4.7	srbc-26	1.03076	0.0491093
WBGene00011947	T23F1.3	T23F1.3	1.03039	0.0482774
WBGene00044545	EGAP9.4	EGAP9.4	1.0303	0.0407564
WBGene00016076	C24H12.7	C24H12.7	1.03007	0.0450916
WBGene00005908	F55B12.8	srx-17	1.02903	0.03842
WBGene00015158	B0361.4	B0361.4	1.02891	0.0477834
WBGene00017516	F16G10.1	F16G10.1	1.02729	0.049491
WBGene00013106	Y51H4A.12	set-26	1.02684	0.0440683
WBGene00016476	C36C5.7	srab-10	1.02588	0.0450672
WBGene00019191	H12I13.2	H12I13.2	1.02544	0.0434552
WBGene00014043	ZK666.3	clec-58	1.02516	0.0428966
WBGene00009362	F33E2.6	F33E2.6	1.02453	0.0474865
WBGene00012302	W06D11.4	W06D11.4	1.02444	0.04096
WBGene00005865	C44C3.5	srw-118	1.02438	0.0412661
WBGene00009416	F35E2.9	F35E2.9	1.02398	0.03833
WBGene00010535	K03D7.8	K03D7.8	1.02382	0.040539
WBGene00008651	F10D11.5	F10D11.5	1.02355	0.0385845
WBGene00005483	T09F5.8	srh-278	1.0234	0.0381234
WBGene00010679	K08F4.5	K08F4.5	1.02338	0.0440683
WBGene00020798	T25D3.4	T25D3.4	1.02301	0.0476812
WBGene00006265	K02H11.3	str-236	1.02271	0.045528
WBGene00021285	Y24D9A.7	Y24D9A.7	1.02266	0.047328
WBGene00007360	C06B3.1	C06B3.1	1.02227	0.0451778
WBGene00005773	T05G11.3	srw-26	1.02143	0.0474865
WBGene00003056	C39E6.1	lon-2	1.02126	0.0426109
WBGene00017251	F08D12.8	fbxb-105	1.02054	0.0463988
WBGene00016441	C35D10.3	C35D10.3	1.02035	0.0481859
WBGene00017227	F07G6.8	F07G6.8	1.01996	0.0444045
WBGene00020610	T20D4.4	T20D4.4	1.01941	0.039093
WBGene00015351	C02F5.10	C02F5.10	1.01898	0.0476002
WBGene00010389	H12I19.2	srz-31	1.01884	0.0495205
WBGene00006104	F37B4.12	str-39	1.01872	0.04096
WBGene00005319	C46E10.10	srh-100	1.01864	0.0440683
WBGene00004897	T10H9.4	snb-1	1.01841	0.0432356
WBGene00011877	T21B4.3	T21B4.3	1.01786	0.0495205
WBGene00011373	T02D1.7	T02D1.7	1.01637	0.0480187
WBGene00006922	F08G12.4	vhl-1	1.01531	0.0446465
WBGene00016481	C36C5.12	C36C5.12	1.01475	0.0476002
WBGene00012290	W05H12.2	W05H12.2	1.01426	0.0471135
WBGene00020043	R13A1.5	R13A1.5	1.01424	0.0400973
WBGene00021139	W10G11.6	clec-128	1.01373	0.0467197
WBGene00012250	W04E12.5	W04E12.5	1.01355	0.0430935
WBGene00008816	F14F8.8	F14F8.8	1.01351	0.0439515
WBGene00013294	Y57G11B.1	Y57G11B.1	1.01346	0.04096
WBGene00008539	F02H6.6	F02H6.6	1.01344	0.0476002
WBGene00007552	C13C12.2	C13C12.2	1.01283	0.0427714
WBGene00019086	F59A6.4	F59A6.4	1.01243	0.0469373
WBGene00022561	ZC204.11	btb-13	1.01239	0.0391814
WBGene00021232	Y19D10B.3	Y19D10B.3	1.01234	0.0482774
WBGene00005597	T20C4.1	srj-9	1.01134	0.042113
WBGene00010392	H12I19.5	oac-38	1.01104	0.0414122
WBGene00010690	K08H2.3	K08H2.3	1.01085	0.0469373
WBGene00009491	F36G9.15	F36G9.15	1.01032	0.0434071
WBGene00019233	H23N18.2	ugt-14	1.0092	0.039093
WBGene00020123	R160.6	R160.6	1.00912	0.0478612
WBGene00011056	R06B9.5	R06B9.5	1.00816	0.0459874
WBGene00022512	ZC53.6	ZC53.6	1.00705	0.0398978
WBGene00008527	F02D10.7	set-8	1.00472	0.0404529
WBGene00008470	E03H4.2	E03H4.2	1.00424	0.0461162
WBGene00021177	Y9C9A.5	Y9C9A.5	1.00418	0.0447189
WBGene00020250	T05C1.3	T05C1.3	1.00414	0.0413235
WBGene00005196	T19C4.2	srg-39	1.00412	0.0425122
WBGene00044432	W03G9.9	W03G9.9	1.0033	0.045528
WBGene00013666	Y105E8A.1	Y105E8A.1	1.00315	0.0476002
WBGene00011267	R17.1	fbxb-85	1.00265	0.0405777
WBGene00019622	K10C2.7	K10C2.7	1.00255	0.0410431
WBGene00022690	ZK250.7	math-49	1.00226	0.0489252
WBGene00016155	C27A12.4	C27A12.4	1.00219	0.043778
WBGene00019443	K06C4.7	K06C4.7	1.00207	0.0439613
WBGene00013495	Y70C5C.5	clec-236	1.00096	0.0428966
WBGene00011163	R09D1.7	R09D1.7	1.00034	0.0471135
WBGene00007822	C30H6.4	clec-202	1.00006	0.0425122
