# Supplementary material for: Isolation of Specific Neurons from C. elegans Larvae for Gene Expression Profiling
Source: PLoS One. 2014 Nov 5;9(11):e112102. doi: 10.1371/journal.pone.0112102 (PMC4221280; doi:10.1371/journal.pone.0112102)
Supplement: File S4 — Union of NSM-enriched transcripts from Files S1, S2 and S3. (XLSX) [file pone.0112102.s008.xlsx]

## Sheet: Sheet1
Gene	nonDSN	DSN	array	stringent FDR < 0.0166666666666667
apa-2	0.000509129	0.00413207	0.00845912
C10E2.4	0.00599829	0.00413207	0.00660838
C10E2.5	0.0106164	0.0109293	0.00923262
C16D6.1	0.00629542	0.00815868	0.0122074
C35E7.11	0.000509129	0.000976962	0.00714418
C56G2.4	0.000509129	0.00358289	0.00450379
K08E7.6	0.0153938	0.00358289	0.0150984
die-1	0.000509129	0.00297741	0.00901607
F35H12.1	0.000972458	0.00585044	0.0118697
F54E4.3	0.000509129	0.00471448	0.00738414
F59B10.5	0.0116468	0.000976962	0.015683
fbxc-32	0.0128816	0.00167828	0.003894
glb-9	0.0065793	0.00167828	0.00477774
gst-40	0.000509129	0.000976962	0.003894
ins-1	0.00298759	0.00167828	0.003894
K03E5.2	0.000509129	0.00639534	0.00619909
K08E7.6	0.0153938	0.00358289	0.0150984
K11C4.2	0.000509129	0.00233656	0.00888922
lst-4	0.000509129	0.000976962	0.00474143
mod-5	0.000509129	0.000976962	0.00233797
nhr-136	0.000509129	0.00413207	0.00729099
nhr-15	0.000972458	0.00639534	0.0133569
nlp-11	0.000509129	0.000976962	0.00631106
rgs-7	0.000509129	0.00413207	0.003894
shw-3	0.000509129	0.00233656	0.00357905
srab-4	0.000509129	0.000976962	0.00464164
T23B12.11	0.00262321	0.00585044	0.00823235
upp-1	0.000509129	0.000976962	0.00596787
ZK899.7	0.00437092	0.00413207	0.00648272
abt-4	0.000509129	0.00233656	0.0170968
acr-19	0.000509129		0.00711279
acr-3	0.000509129		0.00318815
add-1	0.00405108		0.0145763
aex-2	0.0076046		0.00676695
ags-3	0.000509129	0.000976962
bas-1	0.000509129		0.00357905
bath-37	0.00868666	0.022988	0.00690206
btb-19	0.0076046	0.0443489	0.00991128
C08F1.8	0.000509129	0.000976962	0.0360594
C08G5.7	0.000972458		0.0160558
C11H1.3	0.000972458	0.0213381	0.00971447
C30C11.4	0.000509129	0.00585044
C30G7.2	0.000509129		0.00813775
cat-1	0.000509129		0.0035562
ceh-2	0.000509129	0.0266342	0.003894
C08F1.8	0.000509129	0.000976962	0.0360594
E03H4.8	0.00733606	0.00585044
F55H2.5	0.00868666	0.0124582
H28G03.2	0.000509129		0.0164063
T10B9.9	0.0076046		0.0164326
Y43F8B.3	0.00140836	0.00698833
Y43F8C.3	0.000509129	0.0109293
Y44A6D.6	0.00785734		0.00827989
Y47G6A.32	0.000972458		0.003894
Y54G11A.4	0.00953159	0.00639534	0.0465782
Y54G11A.7	0.000509129	0.008705	0.0487784
Y64G10A.7	0.000509129		0.00433042
cfz-2	0.000509129		0.0160897
cle-1	0.000509129		0.00443408
clec-179	0.00814957		0.003894
cls-2	0.000509129	0.00471448	0.0232769
cnb-1	0.000509129	0.013835
D1081.4	0.00182674		0.003894
daam-1	0.000509129		0.00548278
dnj-13	0.000509129	0.00928384
dnj-4	0.00785734	0.0478131	0.0122145
dop-4	0.000509129		0.00474143
dop-5	0.000509129		0.003894
dpff-1	0.00182674	0.00756642
dpy-23	0.000509129		0.0164902
E03H4.8	0.00733606	0.00585044
eak-4	0.00298759		0.012877
EGAP5.1	0.00924527		0.00602717
emr-1	0.000509129	0.0133501
F08F3.1	0.0329808	0.00639534	0.00954764
F09B9.5	0.00182674		0.0066688
F13H10.6	0.000509129		0.0166308
F14H8.4	0.00140836		0.00714418
F15G9.1	0.000509129		0.00901607
F26F2.8	0.0068278	0.00297741	0.0481204
F33E11.3	0.000509129	0.008705
F35G12.4	0.00711587	0.00815868
F36D4.4	0.000509129	0.0486838	0.00480256
F36G3.3	0.0065793	0.00358289
F38A5.7	0.014756	0.00167828
F46C5.2	0.00868666	0.033783	0.00679991
F48E3.2	0.0131068	0.0262255	0.00738414
F52E4.5	0.00953159		0.015934
F53F8.7	0.00298759		0.0145913
F55H2.5	0.00868666	0.0124582
F56F10.2	0.00140836	0.0151108	0.0223322
F58G1.2	0.00711587	0.0114332
F58H1.5	0.000509129		0.0160897
F59B10.6	0.0065793		0.00615855
F59D12.1	0.000509129	0.0147476	0.0191521
fbxa-152	0.000509129		0.0166308
fbxa-222	0.000509129	0.0109293
fgt-1	0.000509129	0.00585044
flp-19	0.000509129	0.000976962	0.0193309
fox-1	0.000509129		0.0156961
frpr-20	0.000972458	0.008705
ggr-1	0.000972458		0.00499281
glb-24	0.00405108		0.003894
glc-3	0.000509129		0.003894
glr-8	0.00298759		0.003894
gnrr-1		0.00297741	0.0123568
H03E18.2	0.0022419		0.0035562
H28G03.2	0.000509129		0.0164063
hil-2	0.000509129	0.00756642
his-24	0.000509129	0.0147476
his-59	0.014756	0.00928384
hmg-1.1	0.000509129	0.000976962
hst-3.1	0.0128816	0.00698833
irk-3	0.00182674	0.0197998	0.0111524
K10B2.4	0.00369721	0.0133501
lev-1	0.0022419		0.0115079
mag-1	0.00569646	0.0143011
mbf-1	0.000509129	0.0133501
mgl-1	0.000509129		0.00439218
mgl-3	0.000509129		0.00672172
mod-1	0.000509129		0.0166308
mpz-1	0.000509129	0.00358289	0.0289224
nlp-13	0.000509129	0.0104257	0.0189456
nlp-42	0.00924527	0.0159643
nlr-1	0.000509129		0.00480256
npr-17	0.000509129		0.003894
nrx-1	0.000509129	0.000976962
nurf-1	0.000509129	0.0155539
pfn-2	0.000509129	0.00413207	0.0254721
pkc-2	0.000509129		0.0153733
psd-1	0.000509129		0.00901607
ptl-1	0.000509129	0.000976962	0.0282181
ptp-3		0.000976962	0.0117943
R01E6.7	0.0128816	0.000976962	0.0325702
R107.5	0.000509129	0.00358289	0.0177723
R13H4.5	0.000509129		0.0120802
R144.13	0.00540514	0.0114332
R166.6	0.000509129	0.00585044
rab-3	0.000509129		0.0117206
rgs-6	0.000509129		0.0117943
rig-6	0.00505865		0.00694022
rnp-5	0.00405108	0.00756642
rsp-4	0.00298759	0.00815868
sipa-1	0.00298759	0.008705
slo-1	0.00140836	0.00413207	0.0338536
snb-1	0.000509129	0.0124582	0.0432356
snr-5	0.00540514	0.0133501
srt-42		0.00987548	0.00738414
stn-1	0.000972458		0.00631106
T10B9.9	0.0076046		0.0164326
T12B3.4	0.000509129	0.0159643	0.0322741
T14B4.8	0.000509129	0.0143011	0.0269785
T22B11.4	0.000509129		0.0105967
T24B8.3	0.00337064	0.00297741
T25E4.2	0.000509129		0.0035562
T28D9.1	0.000509129	0.0124582
tag-120	0.0151928	0.0151108	0.0389621
tcl-2	0.00140836	0.00527694
tph-1	0.000509129		0.00233797
ttx-3	0.000509129	0.0492103	0.0035562
twk-46	0.00337064		0.003894
unc-103	0.000972458	0.00358289	0.026516
unc-11	0.000509129	0.0143011	0.0282181
unc-51	0.000509129	0.00413207
unc-75	0.000509129	0.00585044
unc-86	0.000509129	0.0384086	0.00996302
vha-10	0.00262321	0.00358289
vha-2	0.000509129	0.0147476
Y43F8B.3	0.00140836	0.00698833
Y43F8C.3	0.000509129	0.0109293
Y44A6D.6	0.00785734		0.00827989
Y47G6A.32	0.000972458		0.003894
Y54G11A.4	0.00953159	0.00639534	0.0465782
Y54G11A.7	0.000509129	0.008705	0.0487784
Y64G10A.7	0.000509129		0.00433042
Y95B8A.12	0.000509129		0.00551922
ZC443.2	0.0247496	0.00233656	0.003894
zfh-2	0.000972458	0.013835
zip-2	0.000972458	0.0133501
ZK616.1	0.00140836		0.003894
aak-2	0.00140836
acr-12	0.00262321		0.0433064
act-2	0.00182674
act-4		0.00233656
adr-1		0.0119813
aex-5	0.00140836
ain-1	0.00262321
aldo-1	0.000509129	0.0325594
alg-1	0.000972458
alg-2	0.0108981
alh-7	0.00540514
alh-8		0.00928384
aps-2	0.0100715
arf-1.2	0.000509129
arid-1	0.0142403
arl-8	0.00540514
arp-1	0.000509129
arr-1	0.000509129
atat-2	0.00785734
atg-7	0.0161051		0.023852
atp-4	0.00629542
B0228.7	0.000972458
B0336.3	0.00599829
B0350.76		0.00698833
B0361.4	0.00182674		0.0477834
bath-10			0.00840113
bath-40	0.00472074
best-19	0.0151928
bir-1	0.000509129
btb-20		0.0109293
C01G10.9		0.00756642
C02B10.3	0.000509129	0.0221865
C03F11.2	0.000972458
C03H5.6			0.00824137
C04H5.1	0.0448111	0.00413207
C05D2.10	0.00262321
C07A9.2	0.00924527
C07D10.1			0.0119836
C09D8.4		0.00585044
C09G1.4	0.000509129
C10B5.3	0.000509129
C11H1.7	0.014756
C13A10.2			0.003894
C14A11.2	0.000509129		0.0268366
C14A4.12	0.00472074
C15B12.6	0.000509129
C15C6.3	0.000509129
C15C6.4	0.00337064
C16A3.5	0.00897895
C16E9.2		0.0155539	0.0360594
C17E4.6	0.00369721	0.0426302
C17G10.3			0.00322611
C17H11.6	0.000509129
C17H12.10		0.00527694
C17H12.13	0.000509129		0.0362867
C18D11.8		0.0151108
C24D10.4		0.00698833
C25G4.2	0.00369721	0.0257958
C27H2.2	0.00924527
C30B5.5			0.00810257
C30F12.1	0.000509129		0.0217265
C30F2.4	0.0151928
C32E8.5	0.000972458
C33H5.8	0.0315369	0.0129373
C34D4.13	0.0068278		0.0353449
C35D10.1	0.0273853	0.00987548
C37C3.11		0.0406982	0.00845673
C37H5.13	0.00369721
C40A11.10			0.0150984
C41G11.18		0.000976962
C41G7.9	0.00897895
C41H7.4			0.0133569
C41H7.5		0.000976962
C42C1.2	0.00437092		0.0366285
C46A5.5	0.0022419		0.0172439
C48B6.9		0.0426302	0.00548278
C53D5.1	0.000509129
C54G6.3			0.0153733
C55C3.4			0.0104137
C56G3.1			0.00605808
cah-6	0.000509129
calf-1	0.0418804	0.0163806
cap-2	0.0153938
casy-1	0.00140836	0.0340219	0.0397789
ccb-1	0.00337064
cdf-1	0.00897895		0.0446465
cdh-9	0.00472074
cdka-1	0.000509129
cdr-6	0.0121216
cebp-1	0.000509129
ceh-34			0.0119207
B0457.6	0.0137399
C04H5.1	0.0448111	0.00413207
C14A11.2	0.000509129		0.0268366
C17E4.6	0.00369721	0.0426302
C17H12.13	0.000509129		0.0362867
C25A1.4	0.000509129
C33C12.10	0.0022419
C34D4.13	0.0068278		0.0353449
C50F4.6	0.0121216
C56A3.6	0.014756
DC2.8	0.000972458	0.0319002
F17C11.11	0.0116468
F22D6.2	0.0153938	0.0257958
F38B7.3	0.0163272
F53C11.4	0.00785734
F58E1.7	0.00437092
F59B2.14	0.0150118
M01B12.4	0.000509129
M117.1	0.000509129
M176.11	0.00505865
R06A4.2	0.000972458
T16H12.4	0.00182674
T23B5.3	0.000509129
W05H7.1	0.0133241		0.0485563
Y105C5A.15	0.0137399
Y105E8B.6	0.0119093
Y106G6H.13	0.00980311
Y106G6H.8	0.0161051
Y111B2A.12	0.000509129
Y111B2A.24	0.0076046
Y113G7B.24	0.0022419	0.0213381
Y37A1B.17	0.00711587
Y39A1A.9	0.0135386
Y39G10AR.11	0.00629542
Y43B11AR.1	0.000509129		0.0307562
Y43F8B.2	0.000509129
Y44A6D.2	0.000509129	0.0250034
Y46G5A.15	0.000972458		0.0439319
Y47G6A.26	0.00844553		0.0302635
Y54G11A.11	0.00405108
Y61A9LA.3	0.000509129
Y64G10A.6	0.000509129		0.0264309
Y67A10A.7	0.00924527	0.0470425	0.0182422
Y69H2.14	0.00505865
Y73F8A.5	0.00629542		0.0380829
Y75B8A.13	0.00569646
Y75B8A.19	0.0123691
Y75B8A.24	0.000509129
Y75B8A.8	0.00868666
ZK337.2	0.000509129		0.0264765
chtl-1	0.000509129		0.0494216
ckk-1	0.000509129
ckr-1		0.0484042	0.0115324
clec-244			0.0136345
clec-43		0.0124582
clpf-1		0.0133501	0.0442756
cls-3	0.000509129
cnt-2	0.0150118	0.01766
coh-1	0.000509129	0.0387615
col-140	0.00369721
col-160	0.00437092
cpi-2	0.000509129
cpna-5	0.000509129
crh-1		0.000976962
crtc-1	0.00785734
csn-6	0.0188619	0.013835
ctn-1		0.00639534
cyn-3	0.000509129
cyn-6	0.0313232	0.00585044
cyp-31A2	0.0133241
cyy-1	0.00437092
D1005.1	0.000509129
D1014.2		0.0143011
D1053.3		0.0151108	0.0350753
D2024.5	0.00814957
D2045.2	0.000509129
daf-1	0.0116468
daf-14	0.00599829
daf-5	0.00369721	0.0217475	0.0491844
daf-9	0.0022419		0.0172881
DC2.8	0.000972458	0.0319002
dct-1	0.00472074
del-3	0.0209652	0.0104257
dep-1	0.0114462		0.0420422
dgk-1	0.000509129	0.0343688
dgk-5	0.000509129		0.0227262
dhcr-7	0.0022419
dmsr-3	0.000509129
dnj-12	0.00733606
dnj-25	0.000509129
dpf-5	0.0158754
dpy-30	0.00980311	0.0452953
drap-1	0.000972458
dss-1	0.0128816
dyci-1	0.0161051
dyn-1	0.000509129		0.0197583
E01A2.6	0.015621
E01B7.1	0.000509129
E04A4.5		0.0133501
EEED8.10	0.0158754
efl-1	0.00540514
efn-2	0.00337064
efn-4	0.0128816
egl-10	0.0133241	0.0290204
egl-21	0.0111552	0.0283608
egl-26	0.000509129
egl-30	0.000509129
egl-43	0.000509129		0.0199479
eif-1.A	0.0317307	0.0124582
eif-3.I	0.00980311
elks-1			0.0144663
ensa-1	0.00405108
epc-1	0.00569646
epg-6	0.000509129
erp-1	0.00337064
evl-20	0.0116468
exc-7	0.0103495
exl-1	0.000509129		0.0233441
F01G4.6		0.0119813
F02H6.3			0.0130408
F10D11.4			0.00970767
F10E7.9	0.00405108
F10G2.7	0.00953159		0.0297349
F11C1.7	0.000509129
F11E6.3	0.00437092
F13H10.1	0.038697		0.00765223
F14B6.2	0.000509129	0.0334973
F14F9.8		0.0109293
F14H8.2	0.0142403		0.0358143
F14H8.5	0.00262321
F15A4.6	0.00140836
F15B9.8			0.00340665
F16F9.1	0.0158754
F16H11.1			0.0166308
F18H3.1	0.014756
F19C7.6			0.0138639
F21D12.3	0.000972458	0.0226059	0.0216709
F22D6.2	0.0153938	0.0257958
F22G12.4		0.0147476
F25H2.14		0.00639534
F26B1.2	0.000509129
F26F4.5		0.0124582
F26F4.6	0.00182674
F28C10.3		0.000976962
F28E10.1	0.0068278		0.0294312
F28H6.2			0.0164326
F29B9.5	0.021169	0.0155539
F30A10.3	0.00140836
F30F8.9		0.00698833
F31B9.1			0.003894
F31D4.2	0.00262321
F32D1.3	0.0111552
F32D1.5	0.0137399
F32E10.7			0.0137727
F33D11.10	0.000509129
F34D10.4	0.000509129
F35G12.5	0.00505865		0.0252145
F35H12.6	0.0213789		0.00656213
F35H12.7	0.00980311		0.038555
F37A8.5	0.00337064	0.0313156
F38B2.4	0.0123691
F38E1.11			0.00703098
F39B2.8	0.000509129		0.0464183
F39B2.9	0.00337064
F39H12.3	0.0126387
F40B5.2	0.037256	0.0159643
F40H3.7		0.000976962
F41E7.3			0.0160091
F42A9.6			0.0124689
F44E2.8	0.00629542
F44E5.1	0.00868666	0.0316412
F44G4.2	0.00868666
F47B10.6			0.003894
F47B10.8	0.0194547		0.00736994
F47B8.2	0.0076046
F47C12.6			0.0164902
F48F7.5		0.0151108
F49E11.2			0.0035562
F49F1.9			0.00892042
F52A8.1	0.0103495
F52A8.5	0.000509129
F52C9.1	0.0151928
F53C3.6		0.00233656
F53F10.2	0.000509129
F53F10.3	0.000972458	0.019399
F53F8.5	0.0151928
F54G2.1	0.0022419
F55A4.2	0.0128816		0.0446136
F55E10.7			0.0088328
F56A6.5	0.00405108		0.0379877
F56B3.2	0.0322692	0.00527694
F57A8.1	0.00844553
F57C9.6		0.029904	0.0052008
F58D5.5	0.000509129	0.018123
F58E10.1			0.0162134
F58G11.2	0.00505865
F59A1.6			0.00976525
far-1	0.00505865
fbxa-140	0.00844553
fbxa-224			0.000646292
fbxb-77	0.00897895		0.0202461
fbxc-41			0.00464164
fbxc-57			0.0117206
fkb-6	0.000509129	0.0172484
flp-15		0.0129373
flp-16	0.0161051	0.0328962
flp-5	0.015621
flp-9	0.00472074	0.0331217
frm-8		0.00527694
frpr-5	0.000509129
ftt-2		0.000976962
fust-1	0.00262321
fut-3	0.0111552
fut-8	0.0116468
gadr-1	0.00505865
gex-2	0.00337064
glb-11	0.000509129
glb-33			0.00976525
glr-7	0.00814957		0.026072
goa-1	0.00472074	0.0236881	0.0394837
got-1.2	0.014756
gpb-1	0.000972458
grk-2	0.000509129
grl-14			0.00945865
grld-1	0.00472074
gst-1	0.0108981
gst-5	0.00369721	0.0310083
H03A11.1	0.00980311
H05C05.2	0.000972458		0.0351991
H06H21.11	0.000509129
H10E21.5	0.000509129
H20J04.6	0.00182674
H21P03.2	0.00733606
hda-3	0.00262321
hel-1	0.00924527
hid-1	0.015621
hil-1	0.00980311	0.0434438
hil-3	0.000509129
his-35		0.0155539
his-37	0.000509129
his-41	0.000509129		0.0426156
his-48	0.000509129
his-6	0.000509129
his-60	0.00472074
his-61	0.00924527
his-62	0.000509129
his-63	0.0022419
his-67	0.00182674
his-7	0.00140836
his-71	0.000509129	0.0316412
hmg-11	0.00182674
hmp-2	0.00405108
hot-2	0.000972458		0.0441726
hpo-10		0.00928384
hpo-3	0.0103495	0.0340219
hrpf-1		0.0159643
hsp-1		0.0104257
hsp-16.2			0.00484381
hsp-16.41			0.003894
hum-6			0.0108269
icd-1		0.00527694
ife-3	0.0199404	0.00527694
imb-2	0.00540514
immt-1	0.00629542
imp-1	0.0121216
inos-1	0.000509129
ins-17	0.00980311
ipp-5	0.0131068
irg-2	0.00844553
jac-1		0.000976962
jamp-1	0.0153938
jkk-1	0.0161051		0.0430935
jmjd-1.2	0.0076046
jmjd-2	0.000509129
K02D10.1	0.00897895
K02E10.6	0.000972458
K02E11.11			0.00870165
K07C5.4	0.0103495
K07F5.12	0.00437092		0.0237081
K09C6.3			0.0163767
K09E9.4	0.00369721		0.0386148
K09G1.3			0.00845673
K10C8.4			0.0166308
K10G9.2	0.000509129	0.033783
K11H12.8	0.0111552
K11H12.9	0.00540514
kap-1		0.00297741
kcnl-1	0.000509129	0.0277274	0.0375343
kcnl-2		0.000976962
kpc-1	0.00599829
lbp-9		0.00297741
lec-1	0.00298759
lec-3	0.00785734
let-526	0.00980311
lev-11		0.00698833
lgc-47	0.000509129
lgg-1	0.000509129
lin-14	0.0116468
lin-2	0.0137399
lin-28	0.015621	0.0270211
lin-40	0.000509129
lmn-1	0.000509129
lon-2	0.0131068		0.0426109
lpd-9	0.0150118
lron-3	0.00140836
lsm-7	0.0133241
lsy-13		0.00585044
lurp-1	0.000972458
M01E5.1		0.008705
M02B1.3	0.00540514
M03F8.6	0.0137399
mac-1	0.00140836
magu-3	0.0131068
mboa-2	0.00599829
mboa-3	0.00262321
mdt-17	0.021169	0.000976962
mef-2	0.00405108
mel-46	0.00140836		0.0343418
men-1	0.000509129
mig-10	0.0022419		0.0344852
miro-1	0.00868666
mkk-4	0.0123691
mrp-1		0.0159643
mrpl-22	0.00785734
mrpr-1	0.015621
mtx-2	0.00472074
mvk-1	0.00369721
nab-1	0.000509129	0.0328962
nars-1	0.0131068
nck-1	0.00298759
ncs-5	0.00298759
nduf-7	0.00505865
ndx-1	0.0108981	0.0209887
ndx-6	0.00298759
ndx-9	0.0217953		0.00693605
nep-21	0.00711587
nhr-116	0.0103495
nhr-123	0.0108981		0.0264747
nhr-130	0.0161051
nhr-17	0.0131068
nhr-21	0.00437092
nhr-239			0.000960842
nhr-243	0.0163272
nhr-4	0.00182674
nhr-46	0.00337064
nhr-66	0.00785734
nhx-5	0.0145315
nipi-3	0.0022419
nlp-15	0.00140836
nlp-20	0.0217953	0.00471448
nmgp-1		0.0129373
nmur-3	0.0226374	0.0470425	0.0133931
npax-4			0.0116447
npr-19		0.0478131	0.0136124
npr-2			0.015683
npr-28	0.000509129
npr-33	0.000509129
npr-6	0.00298759
npr-7	0.000509129
npr-8	0.0116468
nra-1	0.0142403
ntl-2	0.000972458
ntl-3		0.00585044
nxf-1	0.000509129
oga-1	0.000509129		0.0226291
par-5	0.0150118	0.0452953
pars-2	0.00437092
pas-6	0.000972458
pbs-5	0.00262321
pcbd-1	0.0345356	0.0159643
pde-6	0.000509129
pes-22	0.0153938
pes-4	0.000509129
pfn-1	0.00298759
pghm-1	0.000509129	0.029904
pgk-1	0.0111552
pha-4	0.015621
pisy-1	0.000509129
pkg-1		0.008705
plp-1	0.0111552
pnc-1	0.000509129		0.0304474
pro-1	0.00814957
ptp-4	0.000509129
R02F11.3	0.0128816
R03A10.1	0.00897895
R03E1.2	0.000509129
R03E9.2		0.00413207
R04E5.7	0.000509129		0.0414629
R04F11.2	0.0224566	0.0114332
R05G6.7	0.00505865
R09A1.5			0.0166308
R107.2	0.0065793
R11F4.2			0.0035562
R13A5.9	0.000509129		0.021186
R144.15	0.00405108
R144.6	0.0123691
R148.3	0.00337064
R166.2	0.00868666
R53.2	0.00405108
rab-14	0.0076046
rab-19	0.00540514
rap-2	0.0022419
rcn-1	0.0137399
ret-1		0.00639534
rga-1		0.0147476
rgs-2		0.00297741
ric-7	0.000509129
rig-3	0.00262321		0.0395403
rig-4	0.00733606
rnr-2	0.00140836	0.01766
rpl-18		0.0147476
rpm-1	0.0137399
rpn-7	0.0022419
rps-12	0.00599829
rps-16	0.00733606
rpy-1	0.014756		0.0463748
rsp-3	0.00814957
rsp-6	0.000509129		0.0318695
rsp-8		0.00167828
sad-1	0.00140836
sams-2			0.0109952
sax-3	0.000509129
sbds-1	0.00540514	0.0476139
sbt-1	0.0182025	0.0119813
scd-1	0.0022419
scm-1	0.000509129
sdc-1	0.00569646
sdz-2	0.00182674
sedl-1	0.0116468
ser-7	0.00337064		0.0239735
set-16	0.000509129		0.0318695
set-23		0.00585044
set-4	0.0114462
shl-1	0.00599829
skr-1	0.0022419	0.033783
sls-2.2		0.000976962
sls-2.4		0.000976962
sma-9		0.000976962
sms-2	0.0133241
sng-1	0.00140836
snr-1	0.00182674
snrp-200	0.00298759
snrp-27	0.0324605	0.0163806
snt-3			0.014227
snt-4	0.00437092	0.034714
snt-6	0.00437092
snx-1	0.00369721
snx-3	0.000509129
spat-2		0.000976962
spc-1	0.00369721
spe-15			0.0035562
sqv-8	0.0111552	0.0257958
sro-1	0.00540514
srsx-19	0.0352862	0.0104257
sru-48	0.0111552		0.0295774
sto-4	0.000509129
sucl-1	0.00298759
sup-26		0.000976962
svop-1	0.000509129
swan-1	0.00262321
swsn-1	0.00733606
syd-1	0.0076046		0.0292796
sym-4	0.014756
T01G6.10			0.0166308
T04C12.3	0.000509129
T05H10.7	0.0022419	0.0464934
T07A9.9		0.0114332
T10B5.4			0.013003
T12E12.3	0.0114462
T14B4.2	0.0100715
T14G11.1	0.000509129
T16A9.5			0.0150984
T19C3.2			0.0128329
T19C3.6	0.00182674
T22B11.3	0.000509129
T24H10.1	0.0151928	0.0412797
T25F10.3	0.000509129
T26C11.3			0.0166308
T27F6.7		0.0124582
T28D6.5		0.000976962
tac-1	0.0131068
tag-147	0.00182674
tag-303	0.000972458	0.022988
tag-341	0.000972458		0.0270333
tag-53	0.0123691
tag-68	0.0108981
tag-80	0.000509129
tax-6		0.0104257
tba-1	0.000509129
tba-2	0.00369721
tbb-2	0.0111552
tbc-17	0.000509129		0.0182525
tbc-18	0.014756
tbc-8	0.000509129	0.018123
tdp-1	0.0108981	0.041645
tos-1	0.000509129
tra-1		0.0129373
tsp-13	0.0226374		0.0151864
ttll-12	0.00437092
ttr-1	0.0068278
ttx-7	0.000509129
tub-2	0.0140121
twk-2	0.000509129		0.0304169
twk-30	0.00599829
twk-7	0.0128816
tyra-3	0.00369721
uaf-1	0.0161051	0.0432185
ubc-22			0.0123568
ubc-9	0.00785734
ubh-1	0.0137399
ubq-1	0.000509129
ufd-1	0.00182674	0.033783
ugt-50	0.000509129		0.0216162
ulp-2	0.0116468
unc-108	0.000509129	0.0287526
unc-115	0.00733606
unc-13	0.014756
unc-18	0.000509129
unc-26	0.000509129		0.0217375
unc-31	0.00298759
unc-32	0.000509129	0.0185238
unc-40	0.00337064
unc-41	0.0022419		0.0430935
unc-43		0.000976962
unc-44		0.008705
unc-53		0.00233656
unc-57		0.00413207	0.03849
unc-69	0.00298759
unc-70	0.0133241
unc-73	0.000509129
unc-77	0.00298759
unc-79	0.00540514
unc-9	0.0158754		0.0459874
vbh-1	0.000972458
vet-6			0.00827989
vha-1	0.00337064
vha-4	0.00140836
vpr-1	0.00733606
vps-25	0.0103495
vti-1	0.00262321	0.0331217	0.042418
W02D7.9			0.00687519
W04A8.6		0.0147476
W04C9.2	0.0331997	0.0129373
W05H7.1	0.0133241		0.0485563
xbp-1	0.00140836
Y105E8B.11			0.012877
Y106G6A.5	0.0153938
Y113G7B.24	0.0022419	0.0213381
Y116A8C.3		0.00815868
Y119D3B.12	0.00405108
Y13C8A.2	0.0106164
Y17G7B.20		0.00167828
Y20F4.4	0.000509129
Y32H12A.6		0.0109293
Y37D8A.26			0.00814815
Y38C1AA.14		0.0163806
Y38C9B.3			0.0166308
Y38E10A.24		0.0163806
Y39H10A.6	0.0133241
Y41C4A.7			0.0164902
Y43B11AR.1	0.000509129		0.0307562
Y44A6D.2	0.000509129	0.0250034
Y45G12B.2		0.0129373
Y46E12BL.2	0.00182674
Y46G5A.15	0.000972458		0.0439319
Y47D3B.11			0.0150984
Y47G6A.26	0.00844553		0.0302635
Y48C3A.11			0.00631106
Y48G1C.8	0.0076046
Y49G5B.1	0.000509129		0.0443976
Y51H4A.13			0.00700923
Y51H7C.7	0.0472468	0.00987548
Y53G8AM.2		0.00471448
Y55B1AR.2	0.000972458
Y62E10A.17	0.0275839	0.034714	0.00813775
Y64G10A.6	0.000509129		0.0264309
Y65B4BR.5	0.00262321	0.0334973
Y67A10A.7	0.00924527	0.0470425	0.0182422
Y67D8C.9			0.00571487
Y69A2AR.23			0.0141748
Y6B3B.9		0.00233656
Y6G8.5			0.00233797
Y71G12B.11	0.00785734
Y71G12B.23	0.000509129
Y71H2AM.4	0.00262321	0.0437736
Y71H2AM.5	0.00785734
Y71H2AR.1		0.00639534
Y73F8A.5	0.00629542		0.0380829
Y75B7AR.1			0.00824137
Y79H2A.3		0.0129373
Y82E9BR.14	0.000509129	0.0233489
Y87G2A.17			0.00827989
Y97E10C.1	0.0140121
ykt-6	0.00405108
ZC13.1	0.0022419
ZC178.2			0.0166371
ZC317.1			0.0154569
ZC410.5		0.008705
zer-1	0.00262321
ZK1010.10			0.0140625
ZK1098.4	0.0100715
ZK287.1	0.00140836
ZK337.2	0.000509129		0.0264765
ZK353.10			0.0156621
ZK632.9	0.00540514	0.0316412
ZK742.6			0.0136335
ZK809.9		0.0114332
zyg-9	0.00569646
